# Supplementary material for: Cultivation, genomics, and giant viruses of a ubiquitous and heterotrophic freshwater cryptomonad
Source: ISME J. 2025 Dec 6;19(1):wraf271. doi: 10.1093/ismejo/wraf271 (PMC12747079; doi:10.1093/ismejo/wraf271)
Supplement: Supplementary_Table_S1_CARD-FISH_data_wraf271 [file supplementary_table_s1_card-fish_data_wraf271.xlsx]

## Sheet: Sheet 1
Supplementary Table S1: CARD-FISH counts and meta-data
num	record id
Filter Code	Filter Code
CARD-FISH Label	CARD-FISH filter label
Dataset	Dataset of origin if applicable
Date	Date
Lake	Lake name
Country	Country
Coordinates	Latitude and Longitude of sample
Depth (m)	Sampling Depth
Layer	Sampling layer
Trophic State	Trophic state of the lake or reservoir
Eukaryote counts	Counts of Total eukaryotes by DAPI
CRY1 counts	Counts of CRY1 by CARD-FISH
% CRY1	Percentage of CRY1 by CARD-FISH
Temperature (°C)	Lake Temperature in (°C)
DO (mg/L)	Dissolved oxygen in mg/L
Chla (ug/L)	Chlorophyll a concentration in ug/L
Zmax	Maximum depth of the lake (m)
Conductivity (µS/cm)	Conductivity in (µS/cm)
pH	pH
Dissolved organic carbon (mg/l)	Dissolved organic carbon in (mg/l)
Dissolved phosphorus (µg/l)	Dissolved phosphorus in (µg/l)
Dissolved reactive phophorus (µg/l)	Dissolved reactive phophorus in (µg/l)
Ammonia (µg/l)	Ammonia in (µg/l)
Alkalinity (mmol/l)	Alkalinity in (mmol/l)
Chloride ( mg/l)	Chloride in (mg/l)
Nitrate (mg/l)	Nitrate in (mg/l)
Sulfate (mg/l)	Sulfate in (mg/l)
Nitrite (mg/l)	Nitrite in (mg/l)
Fluoride (mg/l)	Fluoride in (mg/l)
Sodium (mg/l)	Sodium in (mg/l)
Potassium (mg/l)	Potassium in (mg/l)
Calcium (mg/l)	Calcium in (mg/l)
Magnesium (mg/l)	Magnesium in (mg/l)
Dissolved nitrogen (mg/l)	Dissolved nitrogen in (mg/l)
Other physicochemical parameters are shown wherever available
NA- Not Available
num	Filter Code	CARD-FISH Label	Dataset	Date	Lake	Country	Coordinates	Depth (m)	Layer	Trophic State	Eukaryote counts	CRY1 counts	% CRY1	Zmax (m)	Temperature (°C)	DO (mg/L)	Chla (ug/L)	Conductivity (µS/cm)	pH	Dissolved organic carbon (mg/l)	Dissolved phosphorus (µg/l)	Dissolved reactive phophorus (µg/l)	Ammonia (µg/l)	Alkalinity (mmol/l)	Chloride ( mg/l)	Nitrate (mg/l)	Sulfate (mg/l)	Nitrite (mg/l)	Fluoride (mg/l)	Sodium (mg/l)	Potassium (mg/l)	Calcium (mg/l)	Magnesium (mg/l)	Dissolved nitrogen (mg/l)
233	BarE-26apr23	Bar3	Global Sampling Project	2023-04-26	Baroon	Australia	26°42'12"S, 152°52'5"E	5	Epilimnion	Mesotrophic	71	39	54.9296	15	20.96	7.79	5.27	110.4	7.33	3.31	6.7	2.3	0	630	13	0.01	1.3	0.03	0.05	9.51	1.2	6.6	4.6	0.21
234	BmE-01may23	Bm2	Global Sampling Project	2023-05-01	Boomanjin	Australia	25°32'44.3437"S, 153°4'31.2244"E	2	Epilimnion	Dystrophic	41	0	0	5	22.24	8.92	10.62	118.1	4.64	13.36	3	1.6	0.15	-19	32	0.01	3.3	0	0.01	16.94	0.4	2.5	2.1	0.3
235	CoE-06may23	Co1	Global Sampling Project	2023-05-06	Cootharaba	Australia	26°18'7.56"S, 152°59'49.2"E	0.5	Epilimnion	Mesotrophic, brackish	53	5	9.43396	2	21.79	7.81	1.29	29584	7.84	6.21	10.9	0	53.53	1314	11465	5.17	1231	0	0	6213.06	226.5	486.1	692.7	0.29
236	McKE-02may23	McK3	Global Sampling Project	2023-05-02	McKenzie	Australia	25°26'44.6663"S, 153°3'14.5929"E	5	Epilimnion	Dystrophic	30	0	0	8	23.06	8.8	0.17	114.3	4.82	0.56	1.5	1.3	5.08	2	30	0	4.9	0	0	15.52	0.6	1.6	1.9	0.03
237	MdE-27apr23	Md2	Global Sampling Project	2023-04-27	Monduran	Australia	24°52'24.24"S, 151°50'49.2"E	5	Epilimnion	Mesotrophic	100	41	41	43	22.53	2.9	5.44	195.1	7.18	7.94	5.8	1.6	107.09	1192	25	0	0.6	0	0.08	16.72	2.9	13	6.5	0.59
238	SamE-20apr23	Sam2	Global Sampling Project	2023-04-20	Samsonvale	Australia	27°15'08.6"S, 152°52'46.9"E	5	Epilimnion	Mesotrophic	64	33	51.5625	35.1	23	8.16	4.2	151.5	7.61	5.21	9	1.1	4.05	887	16	0.01	3.8	0.1	0.08	14.48	1.5	7.8	6.8	0.29
239	SamH-20apr23	Sam4	Global Sampling Project	2023-04-20	Samsonvale	Australia	27°15'08.6"S, 152°52'46.9"E	15	Hypolimnion	Mesotrophic	100	0	0	35.1	-	4.94	2.5	151.5	7.17	4.97	8.8	1.4	39.89	863	16	0.01	3.5	0.06	0.07	13.72	1.5	7.5	6.6	0.31
240	WaE-03may23	Wa2	Global Sampling Project	2023-05-03	Wabby	Australia	25°27'27.41"S, 153°7'46.7136"E	2	Epilimnion	Eutrophic	103	0	0	12	22.95	10.88	62.23	183.6	6.14	7.18	2.7	0.7	0.44	79	53	0.02	4.5	0	0	27.8	1	2.6	3	0.23
241	WiE-21apr23	Wi2	Global Sampling Project	2023-04-21	Wivenhoe	Australia	27°23'38.0004"S, 152°36'28.0008"E	2	Epilimnion	Mesotrophic	102	46	45.098	60	23.87	7.74	7.12	353.4	7.98	5.5	13	7.4	0	1826	55	0.02	6.6	0	0.1	29.41	3	22.4	15.9	0.29
5	ATTRE-SM-16jul20	A18	PELAGICS	2020-07-16	Attersee	Austria	47°52'00.0"N, 13°32'00.0"E	5	Epilimnion	Oligotrophic	92	0	0	171	21.1	9.3	0.82	278	8.5	1.69	1.6	0.4	5.11	2530	6.3	0.44	4.78	0	0.05	4.63	0.63	44.71	8.32	0.56
24	GOSKE-SM-21jul20	GKS3	PELAGICS	2020-07-21	Gossenköllesee	Austria	47°13'47.0"N, 11°0'49.5"E	5	Epilimnion	Oligotrophic	146	0	0	9	10.6	8.9	1.17	24	7.7	0.35	2.2	0.6	11.41	120	0.05	0.11	3.43	0	0.03	0.38	0.12	2.82	0.27	0.18
25	GOSKE-SM-22jun22	GKS8	PELAGICS	2022-06-22	Gossenköllesee	Austria	47°13'47.0"N, 11°0'49.5"E	5	Epilimnion	Oligotrophic	104	1	0.961538	9	10	10.1	0	28	7.1	0.5	1	0.4	0	136	0.1	0.1	5.6	0	0	0.3	0.1	2.7	0.3	0.18
30	HALLE-SM-15jul20	Ha2	PELAGICS	2020-07-15	Hallstätter See	Austria	47°34'35.08"N, 13°39'31.9392"E	5	Epilimnion	Oligotrophic	103	36	34.9515	125	12.6	10.7	1.13	205	8.4	1.85	2.5	0.7	48.44	1884	1.84	0.27	4.54	0	0.02	1.52	0.11	40.07	2.8	0.35
31	HALLE-SM-28apr22	Ha9	PELAGICS	2022-04-28	Hallstätter See	Austria	47°34'35.08"N, 13°39'31.9392"E	5	Epilimnion	Oligotrophic	172	0	0	125	8.1	11.4	2.33	286	8.4	1.69	9.4	1	5.36	2123	4.8	0.39	8.49	0	0.02	3.11	0.21	40.01	4.17	0.5
50	MONDE-SM-13jul20	Mo20	PELAGICS	2020-07-13	Mondsee	Austria	47°49'00.0"N, 13°22'00.0"E	5	Epilimnion	Mesotrophic	71	6	8.4507	68	19.4	10.7	7.62	322	8.4	2.57	2.6	0.9	53.57	2864	9.65	0.26	4.35	0	0.06	6.89	0.92	51.25	9.54	0.49
51	MONDE-SM-25apr22	Mo26	PELAGICS	2022-04-25	Mondsee	Austria	47°49'00.0"N, 13°22'00.0"E	5	Epilimnion	Mesotrophic	53	23	43.3962	68	8.3	11.8	1.18	434	7.5	1.73	8.8	0.2	7.77	3277	12.31	0.41	5.4	0	0.04	7.95	1.08	52.2	10.25	0.57
59	PIBRE-SM-20jul20	Pib2	PELAGICS	2020-07-20	Piburgersee	Austria	47°11'41.2"N, 10°53'19.2"E	5	Epilimnion	Oligotrophic	51	1	1.96078	25.5	12.9	11.3	0.64	75	7.6	3	3.1	0.9	38.71	537	0.96	0.03	5.31	0	0.29	2.11	0.75	8.49	2.37	0.24
60	PIBRE-SM-23jun22	Pib8	PELAGICS	2022-06-23	Piburgersee	Austria	47°11'41.2"N, 10°53'19.2"E	5	Epilimnion	Oligotrophic	40	1	2.5	25.5	13.8	12.9	2.78	77	8.1	2.82	1.8	0.9	14.39	511	1.7	0.1	7	0	0.3	2.1	0.8	8.1	2.7	0.24
76	TRAUE-SM-17jul20	Tr18	PELAGICS	2020-07-17	Traunsee	Austria	47°52'00.0"N, 13°48'00.0"E	5	Epilimnion	Oligotrophic	106	14	13.2075	191	17.4	9.8	2.11	244	8.5	2.67	2.7	0.7	59.27	2267	4.27	0.34	4.39	0	0.05	3.03	0.31	44.05	5.34	0.54
85	WOLFE-SM-14jul20	Wol2	PELAGICS	2020-07-14	Wolfgangsee	Austria	47°45'00.0"N, 13°24'00.0"E	5	Epilimnion	Oligotrophic	32	9	28.125	113	20.1	9.3	0.77	254	8.5	1.96	1.4	0.2	16.02	2455	2.69	0.4	3.05	0	0.07	1.99	0.3	46.93	6.27	0.49
92	ATTRH-SM-16jul20	A23	PELAGICS	2020-07-16	Attersee	Austria	47°52'0"N, 13°32'0"E	150	Hypolimnion	Oligotrophic	103	12	11.6505	171	4.7	9.2	0.16	294	8	1.94	2	0.2	72.83	2737	6.87	0.6	5.52	0	0.09	4.66	0.68	49.19	8.61	0.71
93	ATTRE-SM-26apr22	A25	PELAGICS	2022-04-26	Attersee	Austria	47°52'00.0"N, 13°32'00.0"E	150	Hypolimnion	Oligotrophic	114	28	24.5614	171	8.1	11.3	0.68	343	8.1	1.14	5.9	0	38.67	2559	6.55	0.5	5.41	0	0.04	4.67	0.69	41.16	9.47	0.64
113	GOSKH-SM-22jun22	GKS10	PELAGICS	2022-06-22	Gossenköllesee	Austria	47°13'47.0"N, 11°0'49.5"E	8	Hypolimnion	Oligotrophic	111	0	0	9	6.7	10.6	1.6	32	7.3	0.3	1.5	0.5	0	163	0.1	0.1	7.2	0	0	0.4	0.2	3.2	0.2	0.18
119	HALLH-SM-15jul20	Ha6	PELAGICS	2020-07-15	Hallstätter See	Austria	47°34'35.08"N, 13°39'31.9392"E	100	Hypolimnion	Oligotrophic	44	6	13.6364	125	4.9	8	0.14	251	7.8	1.82	7.8	5.8	92.63	2237	4.41	0.4	7.03	0	0.03	3	0.21	46.4	3.72	0.52
120	HALLH-SM-28apr22	Ha13	PELAGICS	2022-04-28	Hallstätter See	Austria	47°34'35.08"N, 13°39'31.9392"E	100	Hypolimnion	Oligotrophic	45	12	26.6667	125	4.5	10	0	300	8.1	1.59	10.2	3.5	28.78	2224	4.78	0.41	8.58	0	0.02	3.27	0.25	41.6	4.62	0.53
136	MONDH-SM-13jul20	Mo23	PELAGICS	2020-07-13	Mondsee	Austria	47°49'00.0"N, 13°22'00.0"E	40	Hypolimnion	Mesotrophic	98	22	22.449	68	5.2	8.7	0.35	358	7.9	1.97	2.2	0.5	96.61	3254	11.34	0.51	4.69	0	0.05	7.7	0.96	59.8	9.84	0.64
142	PIBRH-SM-20jul20	Pib5	PELAGICS	2020-07-20	Piburgersee	Austria	47°11'43.3"N, 10°53'18.0"E	20	Hypolimnion	Oligotrophic	136	2	1.47059	25.5	4.5	0.3	0.81	77	6.7	2.47	3.6	0.5	234.8	600	1	0.01	5.43	0	0.29	2.17	0.81	9.17	2.44	0.44
143	PIBRH-SM-23jun22	Pib9	PELAGICS	2022-06-23	Piburgersee	Austria	47°11'43.3"N, 10°53'18.0"E	10	Hypolimnion	Oligotrophic	107	0	0	25.5	5.6	7	5.34	78	7	2.31	2.5	0	0	516	2	0.2	7.3	0	0.3	2.2	0.9	9.8	2.9	0.34
161	TRAUH-SM-17jul20	Tr24	PELAGICS	2020-07-17	Traunsee	Austria	47°52'00.0"N, 13°48'00.0"E	150	Hypolimnion	Oligotrophic	72	13	18.0556	191	5.1	8.4	0.21	297	7.9	1.87	3.8	2.4	77.7	2522	10.65	0.57	5.32	0	0.04	5.17	0.54	49.24	6.81	0.65
162	TRAUH-SM-29apr22	Tr31	PELAGICS	2022-04-29	Traunsee	Austria	47°52'00.0"N, 13°48'00.0"E	150	Hypolimnion	Oligotrophic	37	2	5.40541	191	5.1	10.4	0	339	7.9	1.47	9.8	0	0	2402	7.76	0.62	6.07	0	0.03	4.11	0.44	42.48	7.7	0.71
32	KOZKE-SM-21sep21	Ko2	PELAGICS	2021-09-21	Kozjak (Plitvice)	Croatia	44°53'10.0968"N, 15°36'44.0316"E	5	Epilimnion	Oligotrophic	54	3	5.55556	47	18.8	9.5	0.12	379	8.3	1.43	2.8	1.1	42.92	3991	1.2	0.3	4.4	0	0.04	1.09	0.21	49.9	24.73	0.42
33	KOZKE-SM-21mar22	Ko8	PELAGICS	2022-03-21	Kozjak (Plitvice)	Croatia	44°53'10.0968"N, 15°36'44.0316"E	5	Epilimnion	Oligotrophic	116	9	7.75862	47	4.5	12.6	0.28	407	7.9	2.13	2.3	0.6	26.74	4351	3.68	0.5	3.55	0	0.02	2.31	0	40.79	24.06	0.57
61	PRSCE-SM-22sep21	Pr2	PELAGICS	2021-09-22	Prošće (Plitvice)	Croatia	44°51'00.0"N, 15°36'00.0"E	5	Epilimnion	Mesotrophic	90	0	0	37	15.2	11.6	4.44	405	7.5	1.56	2.8	0.7	33.32	4305	1.2	0.4	5.4	0	0.04	1	0.21	56.06	24.65	0.48
121	KOZKH-SM-21sep21	Ko5	PELAGICS	2021-09-21	Kozjak (Plitvice)	Croatia	44°53'10.0968"N, 15°36'44.0316"E	30	Hypolimnion	Oligotrophic	100	15	15	47	5.3	11.5	0.38	413	7.8	1.1	3.2	0.7	20.55	4317	3.1	0.5	80.2	0	0.05	3.18	1.44	76.56	22.59	0.56
122	KOZKH-SM-21mar22	Ko11	PELAGICS	2022-03-21	Kozjak (Plitvice)	Croatia	44°53'10.0968"N, 15°36'44.0316"E	30	Hypolimnion	Oligotrophic	438	58	13.242	47	4.1	12.5	1.93	409	7.8	1.66	1.9	0.9	28.9	4371	1.44	0.58	2.98	0	0.02	1.18	0	40.65	23.66	0.68
145	PRSCH-SM-22sep21	Pr4	PELAGICS	2021-09-22	Prošće (Plitvice)	Croatia	48°36'48.8112"N, 21°33'31.0016"E	20	Hypolimnion	Mesotrophic	198	29	14.6465	37	7.9	4.5	2.77	447	7	1.04	2.9	0.6	187.7	4735	1.3	0.3	4.8	0	0.04	1.43	0.25	66.75	23.31	0.52
198	VRNZM-SM-23sep21	VZ	PELAGICS	2021-09-23	Vransko (Zadar)	Croatia	43°53'00.0"N, 15°34'00.0"E	1	Mid water column	Oligotrophic, brackish	36	0	0	5	19	8.9	1.79	5430	7.9	8.54	5.1	0.4	36.61	2003	1225	1	422	0	0.08	785.77	27.53	101.18	107.29	0.67
14	CEPXE-SM-31jul20	Cep8	PELAGICS	2020-07-31	Cep	Czech Republic	48°54'40.418"N, 14°53'12.264"E	5	Epilimnion	Oligotrophic	159	3	1.88679	12	21.9	8.4	2.09	185	7.9	4.25	4.6	1	10.31	739	18.8	0	16.84	0	0.16	12.89	3.4	14.68	3.41	0.26
15	CERTE-SM-04jun20	Ct2	PELAGICS	2020-06-04	Certovo	Czech Republic	49°9'55.68488"N, 13°11'57.87444"E	5	Epilimnion	Dystrophic	103	1	0.970874	36.4	6.7	10.5	14.06	19	4.3	3.25	1.5	0.1	8.09	-13	0.52	0.46	2.24	0	0.02	0.64	0.31	0.37	0.32	0.68
16	CERTE-SM-30jul20	Ct8	PELAGICS	2020-07-30	Certovo	Czech Republic	49°9'55.68488"N, 13°11'57.87444"E	5	Epilimnion	Dystrophic	259	0	0	36.4	7.7	12.1	19.34	19	5	3.71	1.6	1.1	13.64	4	0.51	0.43	2.2	0	0.02	0.6	0.3	0.61	0.39	0.62
36	LANDE-SM-16jun20	Lan2	PELAGICS	2020-06-16	Landstejn	Czech Republic	49°01'21.0"N 15°14'30.0"E	5	Epilimnion	Eutrophic	119	28	23.5294	17	14.8	8.6	3.62	78	6.3	4.29	4.7	0.5	34.31	125	1.71	0.01	22.62	0	0.2	4.7	0.75	6.75	1.37	0.32
37	LANDE-SM-30jul20	Lan6	PELAGICS	2020-07-30	Landstejn	Czech Republic	49°01'21.0"N 15°14'30.0"E	5	Epilimnion	Eutrophic	115	23	20	17	18.2	5.5	24.64	76	6.5	0	18.3	3.3	10.67	0	0	0.09	0	0	0	0	0	0	0	0
47	MEDDE-SM-04may21	M49	PELAGICS	2021-05-04	Medard	Czech Republic	50°10'45.9"N 12°35'15.4"E	5	Epilimnion	Oligotrophic	126	36	28.5714	50	7.9	12.4	1.77	1324	7.8	2.82	4.1	0.1	0	1660.06	23.69	1.076	561.67	0	0.35	107.119	5.622	100.896	50.032	1.34
48	MEDDE-SM-19oct20	M42	PELAGICS	2020-10-19	Medard	Czech Republic	50°10'45.9"N 12°35'15.4"E	5	Epilimnion	Oligotrophic	51	9	17.6471	50	12.1	10.5	1.11	1316	8.1	3.46	1.7	1.2	79.8	1690.71	25.37	0.93	720	0.01	0.46	112.4	6.4	120	57.89	1.23
49	MILAE-SM-05oct20	Mi27	PELAGICS	2020-10-05	Milada	Czech Republic	50°39'13"N, 13°56'40"E	5	Epilimnion	Mesotrophic	52	18	34.6154	20	16.9	11.5	10.06	1235	9.1	7.02	3.6	1.2	49.34	5304	70.44	2.17	383.96	0	0.87	172	14.0052	39.8	51.6382	0.48
52	MOSTE-SM-04aug20	Ms30	PELAGICS	2020-04-08	Most	Czech Republic	50°32'13"N, 13°38'40"E	5	Epilimnion	Oligotrophic	146	72	49.3151	75	22.2	10.8	1.03	656	8.9	3.97	2.3	0	94.45	1717	30.29	0.28	221.83	0	0.59	46.61	6.97	43.02	27.55	0.61
53	MOSTE-SM-20apr20	Ms23	PELAGICS	2020-04-20	Most	Czech Republic	50°32'13"N, 13°38'40"E	5	Epilimnion	Oligotrophic	189	20	10.582	75	9.7	12.1	0.89	649	8.2	3.32	2.3	0.1	41.85	1777	28.27	0.62	218.65	0.01	0.52	43.59	6.35	44.82	26.38	0.91
63	SLAPE-SM-19may20	Sla2	PELAGICS	2020-05-19	Slapy	Czech Republic	49°46'00.0"N, 14°25'00.0"E	5	Epilimnion	Eutrophic	101	37	36.6337	43	13.5	9.2	2.07	0	7.8	6.57	8.9	0.4	50.86	983	19.62	1.14	24.79	0	0.11	13.6	3.1	20.28	5.47	1.56
64	SLAPE-SM-11aug20	Sla15	PELAGICS	2020-08-11	Slapy	Czech Republic	49°46'00.0"N, 14°25'00.0"E	3	Epilimnion	Eutrophic	100	15	15	43	23.2	12.5	24.52	234	9.6	6.94	8.5	0.1	12.05	1044	21.78	0.71	25.39	0.04	0.12	14.04	3.2	19.98	5.75	1.15
103	CERNH-SM-04jun20	Cer6	PELAGICS	2020-06-04	Cerne	Czech Republic	49°10'52.41"N, 13°11'8.673"E	30	Hypolimnion	Dystrophic	142	5	3.52113	39.8	4.3	10.2	3.59	19	4.8	1.59	1.1	0.2	39.01	6	0.54	0.71	2.47	0	0.03	0.75	0.63	0.64	0.43	0.95
104	CERNH-SM-30jul20	Cer12	PELAGICS	2020-07-30	Cerne	Czech Republic	49°10'52.41"N, 13°11'8.673"E	28	Hypolimnion	Dystrophic	102	0	0	39.8	4.4	8.5	0.93	19	5.8	1.67	1.8	0.6	70.61	5	0.52	0.66	2.49	0	0.03	0.7	0.61	0.66	0.45	0.85
105	CERTH-SM-30jul20	Ct12	PELAGICS	2020-07-30	Certovo	Czech Republic	49°9'55.68488"N, 13°11'57.87444"E	28	Hypolimnion	Dystrophic	54	0	0	36.4	4.1	0.3	1.43	18	5.6	3.21	1.6	0.6	357.44	22	0.52	0.14	2.32	0.02	0.02	0.58	0.3	0.33	0.26	0.65
125	LANDH-SM-16jun20	Lan4	PELAGICS	2020-06-16	Landstejn	Czech Republic	49°1'21''N, 15°14'30''E	15	Hypolimnion	Eutrophic	125	11	8.8	17	6	3	0.89	83	6.3	3.75	3.7	0.6	202.21	172	1.75	0.2	22.95	0	0.23	4.75	0.78	7.16	2.23	0.68
126	LANDH-SM-30jul20	Lan8	PELAGICS	2020-07-30	Landstejn	Czech Republic	49°1'21''N, 15°14'30''E	20	Hypolimnion	Eutrophic	98	6	6.12245	17	6.1	1.2	2.62	86	7.7	0	18.9	6.2	299.05	0	0	0.23	0	0	0	0	0	0	0	0
134	MILAH-SM-05may20	Mi19	PELAGICS	2020-05-05	Milada	Czech Republic	50°39'13"N, 13°56'40"E	15	Hypolimnion	Mesotrophic	100	48	48	20	5.9	9.4	5.19	1232	8	5.77	5.2	0.2	152.94	5379	66.07	0.05	329.44	0	0.82	160.39	13.64	37.07	48.24	0.67
135	MILAH-SM-05oct20	Mi29	PELAGICS	2020-10-05	Milada	Czech Republic	50°39'13"N, 13°56'40"E	15	Hypolimnion	Mesotrophic	102	34	33.3333	20	7	0	7.45	1245	7.7	5.98	4.4	1.4	83.17	5571	69.33	0	375.4	0	0.88	168.076	13.6981	44.166	52.0815	0.48
137	MOSTH-SM-21apr20	Ms28	PELAGICS	2020-04-21	Most	Czech Republic	50°32'13"N, 13°38'40"E	50	Hypolimnion	Oligotrophic	216	18	8.33333	75	5.1	11.7	0.57	650	7.9	3.22	2.8	0.2	50.78	1756	29.36	0.7	226.67	0.01	0.53	43.95	6.47	46.83	26.82	0.97
144	PLESH-SM-01jun20	Pl4	PELAGICS	2020-06-01	Plesne	Czech Republic	48°46'36.0"N, 13°52'00.0"E	15	Hypolimnion	Dystrophic	126	0	0	18.3	4.1	1.6	65.89	15	5.6	9.48	2.2	0.3	187.2	29	0.34	0.05	1.84	0	0.05	0.86	0.47	0.52	0.13	0.52
148	SLAPH-SM-19may20	Sla6	PELAGICS	2020-05-19	Slapy	Czech Republic	49°46'00.0"N, 14°25'00.0"E	30	Hypolimnion	Eutrophic	100	47	47	43	6.7	8.3	1.05	0	7.5	6.53	26.3	19	0	970	20.06	1.63	25.71	0	0.12	13.55	3.11	19.56	5.43	1.85
149	SLAPH-SM-11aug20	Sla13	PELAGICS	2020-08-11	Slapy	Czech Republic	49°46'00.0"N, 14°25'00.0"E	30	Hypolimnion	Eutrophic	101	76	75.2475	43	14.8	2.6	0.9	198	6.9	5.77	33.1	21.9	0	773	17.36	1.42	20.56	0	0.11	12.06	2.64	16.98	4.73	1.67
170	ZLUTH-SM-28apr20	Zl75	PELAGICS	2020-04-28	Zlutice	Czech Republic	50°05'19.7"N, 13°06'03.4"E	15	Hypolimnion	Eutrophic	176	34	19.3182	17	5.7	10	3.64	275	7.4	6.08	10.4	3.4	91.08	912	27.32	1.66	44.32	0	0.13	15.23	3.01	23.12	8.33	2.09
181	JIRKM-SM-03jun20	Jr1	PELAGICS	2020-06-03	Jiricka	Czech Republic	48°37'06.5"N, 14°40'24.1"E	0.5	Mid water column	Dystrophic	50	7	14	3.7	0	0	0	0	6.6	18.52	26.5	6.7	0	176	0.55	0.07	5.37	0	0.11	2.93	0.37	4.5	0.67	0.5
199	RSPE1	RSPE1	Rimov high resolution Sampling 2024	2024-03-11	Rimov	Czech Republic	48°51'00.0"N, 14°29'00.0"E	0.5	Epilimnion	Eutrophic	51	15	29.4118	43	5.12	12.5	14.41	121	7.45	5.24	16	6.4	0	442	-	1.66	-	5.6	-	-	-	-	-	-
200	RSPE2	RSPE2	Rimov high resolution Sampling 2024	2024-03-13	Rimov	Czech Republic	48°51'00.0"N, 14°29'00.0"E	0.5	Epilimnion	Eutrophic	102	12	11.7647	43	5.83	13.4	27.18	123.4	7.732	5.24		8.3	10.99	479.032	6.89	1.62	14.69		0.07	7.11	1.86	9.44	2.92	1.83
201	RSPE3	RSPE3	Rimov high resolution Sampling 2024	2024-03-15	Rimov	Czech Republic	48°51'00.0"N, 14°29'00.0"E	0.5	Epilimnion	Eutrophic	89	6	6.74157	43	6.5	13.8	24.67	125.4	7.468	5.32		10.1	9.66	445.512	6.89	1.6	14.8		0.07	7.04	1.86	9.37	2.99	1.8
202	RSPE4	RSPE4	Rimov high resolution Sampling 2024	2024-03-18	Rimov	Czech Republic	48°51'00.0"N, 14°29'00.0"E	0.5	Epilimnion	Eutrophic	51	22	43.1373	43	6.9	13.5	18.86	124.4	7.55	5.3		8.8	4.6	435.979	6.81	1.54	14.52		0.07	7.09	1.84	9.28	3.05	1.76
203	RSPE5	RSPE5	Rimov high resolution Sampling 2024	2024-03-20	Rimov	Czech Republic	48°51'00.0"N, 14°29'00.0"E	0.5	Epilimnion	Eutrophic	52	16	30.7692	43	6.95	13.5	14.49	124.1	7.59	5.39		11.2	10.73	436.199	6.8	1.53	14.63		0.07	7.36	1.94	9.61	2.98	1.77
204	RSPE6	RSPE6	Rimov high resolution Sampling 2024	2024-03-22	Rimov	Czech Republic	48°51'00.0"N, 14°29'00.0"E	0.5	Epilimnion	Eutrophic	100	12	12	43	8.2	13.2	13.45	124.5	7.63	5.2		12.9	23.02	440.364	6.8	1.51	14.93		0.07	7.26	1.89	9.57	3	1.73
205	RSPE7	RSPE7	Rimov high resolution Sampling 2024	2024-03-25	Rimov	Czech Republic	48°51'00.0"N, 14°29'00.0"E	0.5	Epilimnion	Eutrophic	98	14	14.2857	43	7.96	12.5	11.8	124.5	7.581	5.36		13.1	35.23	445.03	6.84	1.52	14.95		0.07	7.16	1.86	9.73	3.01	1.75
206	RSPE8	RSPE8	Rimov high resolution Sampling 2024	2024-03-27	Rimov	Czech Republic	48°51'00.0"N, 14°29'00.0"E	0.5	Epilimnion	Eutrophic	141	34	24.1135	43	7.83	12.4	8.83	126.1	7.523	5.42		15.9	37.01	452.033	6.91	1.52	15.05		0.08	7.22	1.96	9.72	3.08	1.68
207	RSPE9	RSPE9	Rimov high resolution Sampling 2024	2024-03-29	Rimov	Czech Republic	48°51'00.0"N, 14°29'00.0"E	0.5	Epilimnion	Eutrophic	50	20	40	43	8.63	12.2	9.62	123.4	7.716	5.39		17.7	23.99	457.58	6.82	1.52	15.05		0.09	7.21	1.97	9.59	3.02	1.72
208	RSPE10	RSPE10	Rimov high resolution Sampling 2024	2024-04-01	Rimov	Czech Republic	48°51'00.0"N, 14°29'00.0"E	0.5	Epilimnion	Eutrophic	165	40	24.2424	43	9.33	12.2	14.36	124.2	7.749	5.53		17.6	27.1	476.318	6.76	1.48	14.89		0.06	7.1	1.96	9.57	3.04	1.71
209	RSPE11	RSPE11	Rimov high resolution Sampling 2024	2024-04-03	Rimov	Czech Republic	48°51'00.0"N, 14°29'00.0"E	0.5	Epilimnion	Eutrophic	50	15	30	43	9.33	11.9	10.79	124.5	7.692	5.6		18.1	38.08	460.971	6.92	1.49	15.02		0.06	7.19	1.99	9.6	3.06	1.77
210	RSPE12	RSPE12	Rimov high resolution Sampling 2024	2024-04-05	Rimov	Czech Republic	48°51'00.0"N, 14°29'00.0"E	0.5	Epilimnion	Eutrophic	161	23	14.2857	43	9.88	11.9	18.22	123.2	7.729	5.52		16.3	3.97	455.575	6.84	1.45	14.88		0.07	7.24	1.98	9.61	3.03	1.69
211	RSPE13	RSPE13	Rimov high resolution Sampling 2024	2024-04-08	Rimov	Czech Republic	48°51'00.0"N, 14°29'00.0"E	0.5	Epilimnion	Eutrophic	100	25	25	43	13.36	12.4	9.58	121.1	7.731	5.5		15.3	20.81	464.82	6.65	1.32	14.79		0.08	7.05	1.92	9.7	3.2	1.57
212	RSPE14	RSPE14	Rimov high resolution Sampling 2024	2024-04-10	Rimov	Czech Republic	48°51'00.0"N, 14°29'00.0"E	0.5	Epilimnion	Eutrophic	101	20	19.802	43	13.7	12.2	9.76	122.7	8.13	5.35		12.7	20.16	467.82	6.88	1.33	14.93		0.08	7.15	2.01	9.55	3.05	1.6
213	RSPE15	RSPE15	Rimov high resolution Sampling 2024	2024-04-12	Rimov	Czech Republic	48°51'00.0"N, 14°29'00.0"E	0.5	Epilimnion	Eutrophic	101	15	14.8515	43	12.66	12.1	4.64	125.1	8.011	5.42		12.9	37.95	459.641	6.6	1.33	14.85		0.06	6.93	1.87	9.75	3.11	1.58
214	RSPE16	RSPE16	Rimov high resolution Sampling 2024	2024-04-15	Rimov	Czech Republic	48°51'00.0"N, 14°29'00.0"E	0.5	Epilimnion	Eutrophic	102	24	23.5294	43	15.05	11.3	7.74	126	7.74	5.41		14.8	28.33	474.89	6.93	1.28	14.95		0.08	7.35	1.95	8.54	2.98	1.54
215	RSPE17	RSPE17	Rimov high resolution Sampling 2024	2024-04-17	Rimov	Czech Republic	48°51'00.0"N, 14°29'00.0"E	0.5	Epilimnion	Eutrophic	101	19	18.8119	43	13.5	10.8	8.17	125.4	7.628	5.35		14.4	53.14	485.608	6.7	1.26	14.94		0.06	7.36	2.01	9.63	3.13	1.57
216	RSPH1	RSPH1	Rimov high resolution Sampling 2024	2024-03-11	Rimov	Czech Republic	48°51'00.0"N, 14°29'00.0"E	30	Hypolimnion	Eutrophic	51	26	50.9804	43	3.88	10.1	9.84	127	7.2	5.8	22.2	15.9	-	449	-	-	-		-	-	-	-	-	-
217	RSPH2	RSPH2	Rimov high resolution Sampling 2024	2024-03-13	Rimov	Czech Republic	48°51'00.0"N, 14°29'00.0"E	30	Hypolimnion	Eutrophic	53	12	22.6415	43	3.95	10.5	8.02	129.8	7.421	5.98		17.8	10.78	448.086	7.54	1.84	15.09		0.07	7.71	2.01	9.58	3.02	2.02
218	RSPH3	RSPH3	Rimov high resolution Sampling 2024	2024-03-15	Rimov	Czech Republic	48°51'00.0"N, 14°29'00.0"E	30	Hypolimnion	Eutrophic	101	25	24.7525	43	3.96	10.3	11.06	130	7.301	6		19.2	11.45	457.751	7.59	1.86	15.1		0.08	7.58	2	9.77	3.11	2.03
219	RSPH4	RSPH4	Rimov high resolution Sampling 2024	2024-03-18	Rimov	Czech Republic	48°51'00.0"N, 14°29'00.0"E	30	Hypolimnion	Eutrophic	94	28	29.7872	43	4	10	1.88	129.2	7.27	6.1		17.9	6.77	427.296	7.42	1.82	14.95		0.07	7.47	2.02	9.76	3.11	2.05
220	RSPH5	RSPH5	Rimov high resolution Sampling 2024	2024-03-20	Rimov	Czech Republic	48°51'00.0"N, 14°29'00.0"E	30	Hypolimnion	Eutrophic	113	31	27.4336	43	4	10.1	0.92	129	7.32	5.86		19.6	7.33	433.339	7.58	1.9	15.22		0.07	7.5	2.09	9.84	3.04	2.03
221	RSPH6	RSPH6	Rimov high resolution Sampling 2024	2024-03-22	Rimov	Czech Republic	48°51'00.0"N, 14°29'00.0"E	30	Hypolimnion	Eutrophic	85	23	27.0588	43	4.02	9.9	1.63	129.6	7.361	5.83		19.6	7.92	429.985	7.47	1.84	15.25		0.07	7.59	2.05	9.73	3.07	2
222	RSPH7	RSPH7	Rimov high resolution Sampling 2024	2024-03-25	Rimov	Czech Republic	48°51'00.0"N, 14°29'00.0"E	30	Hypolimnion	Eutrophic	94	28	29.7872	43	4.03	10	0.77	128	7.377	5.79		17	26.61	429.777	7.51	1.83	15.3		0.08	7.4	2.03	9.84	3.11	1.97
223	RSPH8	RSPH8	Rimov high resolution Sampling 2024	2024-03-27	Rimov	Czech Republic	48°51'00.0"N, 14°29'00.0"E	30	Hypolimnion	Eutrophic	141	34	24.1135	43	4.04	9.6	0.67	129.5	7.23	6.16		24.9	7.37	430.167	7.62	1.87	15.25		0.1	7.5	2.07	9.81	3.12	1.95
224	RSPH9	RSPH9	Rimov high resolution Sampling 2024	2024-03-29	Rimov	Czech Republic	48°51'00.0"N, 14°29'00.0"E	30	Hypolimnion	Eutrophic	83	30	36.1446	43	4.04	9.6	0.67	129.4	7.31	6.02		23.1	3.41	436.98	7.59	1.88	15.21		0.07	7.34	2.11	9.84	3.08	2
225	RSPH10	RSPH10	Rimov high resolution Sampling 2024	2024-04-01	Rimov	Czech Republic	48°51'00.0"N, 14°29'00.0"E	30	Hypolimnion	Eutrophic	165	40	24.2424	43	4.11	9.6	0.76	127.7	7.358	5.99		23.6	0.84	440.709	7.47	1.85	15.09		0.08	7.32	2.05	9.88	3.1	2.03
226	RSPH11	RSPH11	Rimov high resolution Sampling 2024	2024-04-03	Rimov	Czech Republic	48°51'00.0"N, 14°29'00.0"E	30	Hypolimnion	Eutrophic	92	22	23.913	43	4.1	9.6	0.87	127.7	7.395	6.2		23.6	0	434.646	7.45	1.84	15.06		0.08	7.37	2.09	9.7	3.02	2.06
227	RSPH12	RSPH12	Rimov high resolution Sampling 2024	2024-04-05	Rimov	Czech Republic	48°51'00.0"N, 14°29'00.0"E	30	Hypolimnion	Eutrophic	161	23	14.2857	43	4.12	9.6	0.65	126.7	7.398	5.73		22.4	0	438.577	7.42	1.79	15.18		0.09	7.36	2.13	9.7	3.18	1.96
228	RSPH13	RSPH13	Rimov high resolution Sampling 2024	2024-04-08	Rimov	Czech Republic	48°51'00.0"N, 14°29'00.0"E	30	Hypolimnion	Eutrophic	115	38	33.0435	43	4.1	9.3	1.2	128.6	7.338	5.91		23.1	0	430.113	7.5	1.87	15.22		0.09	7.18	2.01	9.58	3.03	2.01
229	RSPH14	RSPH14	Rimov high resolution Sampling 2024	2024-04-10	Rimov	Czech Republic	48°51'00.0"N, 14°29'00.0"E	30	Hypolimnion	Eutrophic	127	38	29.9213	43	4.17	9.4	0.72	129.3	7.36	5.91		25.9	11.59	440.913	7.79	1.92	15.13		0.08	7.52	2.08	9.72	3.37	2.05
230	RSPH15	RSPH15	Rimov high resolution Sampling 2024	2024-04-12	Rimov	Czech Republic	48°51'00.0"N, 14°29'00.0"E	30	Hypolimnion	Eutrophic	67	29	43.2836	43	4.2	9.2	0.71	128.2	7.244	6.3		25.8	24.51	429.796	7.51	1.96	15.18		0.09	7.25	2.09	8.29	2.96	2.08
231	RSPH16	RSPH16	Rimov high resolution Sampling 2024	2024-04-15	Rimov	Czech Republic	48°51'00.0"N, 14°29'00.0"E	30	Hypolimnion	Eutrophic	79	29	36.7089	43	4.19	8.9	0.66	129.6	7.22	6.05		24.1	15.56	421.199	7.68	1.89	15.08		0.08	7.34	2.11	9.49	3.11	2.07
232	RSPH17	RSPH17	Rimov high resolution Sampling 2024	2024-04-17	Rimov	Czech Republic	48°51'00.0"N, 14°29'00.0"E	30	Hypolimnion	Eutrophic	88	32	36.3636	43	4.14	8.9	0.7	128.3	7.2	6.17		24.4	18.96	426.969	7.54	1.9	15.2		0.06	7.57	2.11	9.71	3.12	2.05
54	NMUSM-SM-11aug21	NM2	PELAGICS	2021-08-11	Nohipalu Mustjärv	Estonia	57°56′27″ N, 27°20′48″E	1	Epilimnion	Dystrophic	195	9	4.61538	8.9	21.3	8.2	45.69	51	3.6	55.12	13.8	7.8	0	-103	0.9	0	0.5	0	0.02	0.76	0.25	4.23	1.14	1.44
185	NVALM-SM-11aug21	NV3	PELAGICS	2021-08-11	Nohipalu Valgjärv	Estonia	57°56′27″ N, 27°20′48″E	5	Mid water column	Oligotrophic	175	17	9.71429	12.5	11	11.3	5.55	12	6.2	6.07	6	1.2	0	62	0.8	0	0.9	0	0.01	0.54	0.57	0.71	0.24	0.31
188	PEPSM-SM-09aug21	Pe3	PELAGICS	2021-08-09	Peipsi	Estonia	58°40′36″ N, 27°29′30″E	4	Mid water column	Eutrophic	258	12	4.65116	14.6	19.3	9.8	15.18	309	8.4	11.99	14.4	6.8	0	2765	6.9	0	12.5	0	0.11	5.78	2.52	43.76	11.49	0.5
189	PEPSM-SM-22may22	Pe6	PELAGICS	2022-05-22	Peipsi	Estonia	58°40′36″N, 27°29′30″E	4	Mid water column	Eutrophic	102	17	16.6667	14.6	10.9	11	4.01	312	8.3	11.53	4.6	0.3	10.27	2803	6.6	0.2	16.6	0	0.2	4.8	1.8	48.4	12.8	0.79
196	VORTM-SM-10aug21	Vr2	PELAGICS	2021-08-10	Võrtsjärv	Estonia	58°17'00.0"N, 26°02'00.0"E	2.5	Mid water column	Mesotrophic	127	5	3.93701	6	19	8.8	14.08	348	8	12.78	5	1.5	0	3175	8.7	0	14.2	0	0.12	6.15	2.75	42.18	16.51	0.59
197	VORTM-SM-23may22	Vr6	PELAGICS	2022-05-23	Võrtsjärv	Estonia	58°17'00.0"N, 26°02'00.0"E	5	Mid water column	Mesotrophic	83	24	28.9157	6	26.4	8	0	15	8.7	12.97	3.5	1.8	41.48	3441	7.1	0.8	15.6	0	0.1	4.2	1.7	59	15.2	1.35
6	AYDTE-SM-23sep21	Ay2	PELAGICS	2021-09-23	Aydat	France	45°39'51.0732"N, 2°59'9.906"E	1	Epilimnion	Mesotrophic	113	5	4.42478	15	17	8.2	10.3	134	7.7	3.73	6.3	3.2	48.86	970	9.3	0.2	2.8	0.01	0.06	7.1	2.74	13.15	4.78	0.46
7	AYDTE-SM-23may22	Ay6	PELAGICS	2022-05-23	Aydat	France	45°39'51.0732"N, 2°59'9.906"E	1	Epilimnion	Mesotrophic	139	15	10.7914	15	21.1	13.2	1.39	143	8	3.16	5.1	0.6	32.77	948	11	0.5	3	0	0.1	8	2.8	16.1	5.4	0.8
57	PAVNE-SM-22sep21	Pa2	PELAGICS	2021-09-22	Pavin	France	45°29'45.9"N, 2°53'15.0"E	5	Epilimnion	Mesotrophic	57	3	5.26316	92	16.1	9.1	3.85	55	7.4	2.07	2	1.5	0.44	477	7.3	0.03	2.2	0	0.14	7.98	3.32	5.89	1.43	0.14
58	PAVNE-SM-24may22	Pa8	PELAGICS	2022-05-24	Pavin	France	45°29'45.9"N, 2°53'15.0"E	5	Epilimnion	Mesotrophic	393	20	5.08906	92	11.1	12.7	4.61	61	8.3	1.48	11.2	7.3	0.46	456	1.7	0	1.5	0	0.2	5	3.2	4.7	1.5	0.1
94	AYDTH-SM-23sep21	Ay3	PELAGICS	2021-09-23	Aydat	France	45°39'51.0732"N, 2°59'9.906"E	4	Hypolimnion	Mesotrophic	145	5	3.44828	15	16.9	8	9.52	134	7.7	3.79	8	5	19.36	971	10.3	0.2	3.1	0.01	0.06	7.17	2.79	13.58	4.75	0.48
95	AYDTH-SM-23may22	Ay8	PELAGICS	2022-05-23	Aydat	France	45°39'51.0732"N, 2°59'9.906"E	5	Hypolimnion	Mesotrophic	197	21	10.6599	15	12.7	13.2	39.57	140	8.4	3.34	7.2	0.6	11.57	948	10.4	0.4	2.8	0	0.1	7.6	2.7	15.7	5.3	0.75
140	PAVNH-SM-22sep21	Pa5	PELAGICS	2021-09-22	Pavin	France	45°29'45.3"N, 2°53'13.6"E	40	Hypolimnion	Mesotrophic	62	16	25.8065	92	4	6.7	1.15	58	7.2	1.17	38.6	39.6	19.71	472	1.6	0.18	1.6	0	0.16	4.97	3.37	4.15	1.59	0.24
141	PAVNH-SM-24may22	Pa11	PELAGICS	2022-05-24	Pavin	France	45°29'45.3"N, 2°53'13.6"E	40	Hypolimnion	Mesotrophic	114	16	14.0351	92	4.2	7.9	2.64	65	7	1	32.7	31	1.42	448	1.8	0.1	1.4	0	0.2	5	3.2	4.8	1.6	0.22
179	EDVLM-SM-20sep21	Et	PELAGICS	2021-09-20	Etang des vallées	France	48°41'19.7"N, 1°54'58.7"E	0.5	Mid water column	Mesotrophic	101	37	36.6337	1.5	18.3	5.71	0	305	7	6.48	5.6	0.6	135.3	1714	20.9	0.3	32.4	0.02	0.06	23.36	1.32	35.73	4.53	0.82
180	EDVLM-SM-26may22	Et2	PELAGICS	2022-05-26	Etang des vallées	France	48°41'19.7"N, 1°54'58.7"E	0.5	Mid water column	Mesotrophic	119	11	9.2437	1.5	18.9	10.2	0	315	7.5	8.07	8.4	2.8	94.95	1693	27.3	0.3	30.8	0	0.1	24.8	1.3	38.4	4.9	0.84
183	CLAYM-SM-20sep21	CL	PELAGICS	2021-09-20	La Claye	France	48°36′31.72″N, 1°56′17.33″E	0.5	Mid water column	Dystrophic	36	1	2.77778	0.6	16	5.3	0	158	6.8	21.05	18.4	7.7	12.32	1459	5.9	0.2	4.4	0	0.15	5.51	0.27	33.11	1.51	1.01
184	CLAYM-SM-26may22	LC2	PELAGICS	2022-05-26	La Claye	France	48°36′31.72″N, 1°56′17.33″E	0.5	Mid water column	Dystrophic	158	1	0.632911	0.6	16.7	4.8	0	270	7	26.34	13.6	1.7	115.26	2370	8.3	0	3.1	0	0.1	6.7	1.5	54.1	1.9	1.75
10	BRTLE-SM-15jul20	BL2	PELAGICS	2020-07-15	Breiter Luzin	Germany	53°21'25.182"N, 13°27'57.575"E	5	Epilimnion	Oligotrophic	127	7	5.51181	58.5	18.9	10.7	1.94	353	8.5	4.89	4.4	0.6	64.9	2184	19.07	0	41.78	0	0.2	11.68	2.33	49.45	9.98	0.37
11	BRTLE-SM-26apr22	BL7	PELAGICS	2022-04-26	Breiter Luzin	Germany	53°21'25.182"N, 13°27'57.575"E	5	Epilimnion	Oligotrophic	119	53	44.5378	58.5	7.5	13.5	3.56	382	7	4.29	11.5	0.6	28.14	2497	19.61	0	44.31	0	0.16	11.54	2.73	49.06	11.11	0.34
27	FUNEE-SM-27apr22	FUN4	PELAGICS	2022-04-27	Grosse Fuchskuhle NE	Germany	53°6'21.582"N, 12°59'6.0756"E	0.6	Epilimnion	Dystrophic	122	0	0	5.6	11.9	12.1	15.76	30	3.7	47.04	45	17	3.54	-33	4.09	0	2	0	0.05	2.09	0.45	2.81	0.92	1.75
28	FUSWE-SM-16jul20	FUS1	PELAGICS	2020-07-16	Grosse Fuchskuhle SW	Germany	53°6'19.512"N, 12°59'4.2504"E	0.5	Epilimnion	Dystrophic	102	0	0	5.6	18	6.4	20.95	52	4.3	47.04	45	17	3.54	-33	4.09	0	2	0	0.05	2.09	0.45	2.81	0.92	1.75
29	FUSWE-SM-27apr22	FUS4	PELAGICS	2022-04-27	Grosse Fuchskuhle SW	Germany	53°6'19.512"N, 12°59'4.2504"E	0.6	Epilimnion	Dystrophic	118	0	0	5.6	9.8	10.5	56	69	2.1	63.83	36.9	17.1	36.87	141	5.01	0	2.87	0	0.06	2.52	0.8	9.04	1.07	2.35
65	STECE-SM-13jul20	STE2	PELAGICS	2020-07-13	Stechlin	Germany	53°09'00.0"N, 13°01'00.0"E	5	Epilimnion	Mesotrophic	169	2	1.18343	70	19.3	10.5	4.7	260	8.2	4.89	8.6	0.2	4.92	1499	13.53	0	32.77	0	0.13	8.53	1.09	42.45	4.08	0.38
66	STECE-SM-24apr22	STE8	PELAGICS	2022-04-24	Stechlin	Germany	53°09'00.0"N, 13°01'00.0"E	5	Epilimnion	Mesotrophic	220	23	10.4545	70	7.6	14.1	9.31	278	8.8	4.02	24.3	11	18.82	1622	14.14	0	36.28	0	0.1	8.29	1.29	41.69	3.97	0.34
71	TIEFE-SM-14jul20	TW2	PELAGICS	2020-07-14	Tiefwaren	Germany	53°31'00.0"N, 12°41'00.0"E	5	Epilimnion	Mesotrophic	111	34	30.6306	23	18.9	9.4	2.87	525	8.2	7.79	16	3.6	99.63	2293	37.54	0.01	103.22	0	0.15	18.15	3.76	78.17	11.54	0.55
72	TIEFE-SM-28apr22	TW7	PELAGICS	2022-04-28	Tiefwaren	Germany	53°31'00.0"N, 12°41'00.0"E	5	Epilimnion	Mesotrophic	63	12	19.0476	23	9.2	13.8	13.82	534	7.6	8.61	27.2	6.4	17.59	2329	39.68	0.07	107.23	0	0.13	17.28	4.25	68.6	12.38	0.7
98	BRTLH-SM-15jul20	BL5	PELAGICS	2020-07-15	Breiter Luzin	Germany	53°21'25.182"N, 13°27'57.575"E	50	Hypolimnion	Oligotrophic	88	40	45.4545	58.5	5.1	4.3	0.94	395	7.4	4.44	51.7	46.1	105.06	2618	18.89	0.26	40.72	0	0.2	11.47	2.38	58.16	9.92	0.49
99	BRTLH-SM-26apr22	BL10	PELAGICS	2022-04-26	Breiter Luzin	Germany	53°21'25.182"N, 13°27'57.575"E	50	Hypolimnion	Oligotrophic	101	64	63.3663	58.5	5	12.4	9.92	385	6.6	4.2	16.7	3.1	63.3	2444	20.54	0	45.8	0	0.16	11.25	2.67	47.74	10.38	0.38
115	FUNEH-SM-16jul20	FUN2	PELAGICS	2020-07-16	Grosse Fuchskuhle NE	Germany	53°6'21.582"N, 12°59'6.0756"E	3	Hypolimnion	Dystrophic	59	0	0	5.6	9.7	1.5	122.3	36	5.2	16.45	10.7	1.1	24.96	40	3.39	0	0.88	0	0.05	1.76	1.27	1.07	0.73	0.66
116	FUNEH-SM-27apr22	FUN6	PELAGICS	2022-04-27	Grosse Fuchskuhle NE	Germany	53°6'21.582"N, 12°59'6.0756"E	3	Hypolimnion	Dystrophic	156	1	0.641026	5.6	6.1	6.7	27.68	33	3.8	16.58	16.1	0.6	406.2	151	3.76	0.05	1.19	0	0.05	1.86	1.03	3.28	0.57	1.35
117	FUSWH-SM-16jul20	FUS2	PELAGICS	2020-07-16	Grosse Fuchskuhle SW	Germany	53°6'19.512"N, 12°59'4.2504"E	3	Hypolimnion	Dystrophic	34	0	0	5.6	9	1.4	30.89	46	3.9	49.92	63.8	36.9	158.95	-10	4.13	0	0.66	0	0.05	2.14	0.73	3.03	0.95	1.55
118	FUSWH-SM-27apr22	FUS5	PELAGICS	2022-04-27	Grosse Fuchskuhle SW	Germany	53°6'19.512"N, 12°59'4.2504"E	3	Hypolimnion	Dystrophic	88	0	0	5.6	5.8	5.6	37.64	70	2	63.48	33.1	15.7	0.21	79	4.89	0.01	2.74	0	0.05	2.48	0.85	8.41	1.17	2.03
150	STECH-SM-13jul20	STE5	PELAGICS	2020-07-13	Stechlin	Germany	53°09'00.0"N, 13°01'00.0"E	40	Hypolimnion	Mesotrophic	157	14	8.9172	70	5.3	4.6	0.89	282	7.2	4.01	89.6	82.8	26.11	1712	13.66	0.2	32.82	0	0.13	8.43	1.16	47.6	4.26	0.55
151	STECH-SM-24apr22	STE11	PELAGICS	2022-04-24	Stechlin	Germany	53°09'00.0"N, 13°01'00.0"E	40	Hypolimnion	Mesotrophic	103	40	38.835	70	5.1	12.3	1.03	282	8.5	4.09	40.3	25.9	29.97	1621	14.28	0.05	38.08	0	0.1	8.34	1.16	41.3	3.75	0.44
156	TIEFH-SM-14jul20	TW5	PELAGICS	2020-07-14	Tiefwaren	Germany	53°31'36.5"N, 12°41'33.2"E	20	Hypolimnion	Mesotrophic	97	22	22.6804	23	7.9	2.2	1.5	545	7.2	7.36	126.9	115.8	145.85	2546	35.6	0.27	96.67	0.01	0.15	17.78	3.73	82.89	11.3	0.87
157	TIEFH-SM-28apr22	TW10	PELAGICS	2022-04-28	Tiefwaren	Germany	53°31'36.5"N, 12°41'33.2"E	20	Hypolimnion	Mesotrophic	166	44	26.506	23	6.5	12	0.98	541	7.2	7.78	44.8	23.6	82.25	2377	38.2	0.15	96.92	0	0.12	17.8	4.28	67.97	12.07	0.82
77	TRCHE-SM-16sep21	5	PELAGICS	2021-09-16	Trichonida	Greece	38°33’ 48” N, 21° 33’ 31"E	5	Epilimnion	Oligotrophic	120	27	22.5	58	25.4	8.5	0.2	0	8.1	2.12	0.5	0.9	51.08	2437	17.4	0	27.7	0	0.13	14.46	1.97	37.93	10.06	0.15
78	TRCHE-SM-23mar22	Tri7	PELAGICS	2022-03-23	Trichonida	Greece	38° 33’ 48” N, 21° 33’ 31"E	5	Epilimnion	Oligotrophic	49	20	40.8163	58	11.5	11.4	0.97	0	8.4	1.98	8	0.7	61.23	2630	15.68	0.01	21.31	0	0.1	14.05	1.88	33.27	10.17	0.22
83	VOLVE-SM-13sep21	Vo2	PELAGICS	2021-09-13	Volvi	Greece	40°39’51”N, 23°31’53”E	5	Epilimnion	Eutrophic	81	18	22.2222	22.3	24.2	7.7	3.2	0	8.7	8.99	16.2	8.6	7.76	5914	128.3	0.1	94.3	0	2.71	153.29	6.86	22.95	34.89	0.7
84	VOLVE-SM-21mar22	Vo7	PELAGICS	2022-03-21	Volvi	Greece	40°39’51”N, 23°31’53”E	5	Epilimnion	Eutrophic	50	8	16	22.3	7.8	99.4	13.81	0	6	8.43	41	25.8	5.94	5206	115.31	0.05	70.64	0	2.13	142.68	6.23	21.28	33.9	0.67
163	TRCHH-SM-16sep21	25	PELAGICS	2021-09-16	Trichonida	Greece	38°33’ 48” N, 21°33’ 31"E	25	Hypolimnion	Oligotrophic	140	14	10	58	15.6	10.4	0.04	0	7.9	1.88	1.1	1.8	65.02	2616	14.9	0	23.9	0	0.11	14.2	1.95	44.73	10.3	0.14
164	TRCHH-SM-23mar22	Tri10	PELAGICS	2022-03-23	Trichonida	Greece	38°33’ 48” N, 21°33’ 31"E	30	Hypolimnion	Oligotrophic	101	49	48.5149	58	11.4	10.6	0.75	0	6	1.83	3.6	1.1	25.38	2642	15.1	0.01	20.46	0	0.09	14.82	1.86	36.89	10.87	0.15
168	VOLVH-SM-13sep21	Vo3	PELAGICS	2021-09-13	Volvi	Greece	40°39’51”N, 23°31’53”E	10	Hypolimnion	Eutrophic	151	39	25.8278	22.3	23.9	5.8	1.6	0	8.7	9.37	30	23.6	59.55	5917	121.3	0.38	88.6	0.01	2.6	140.46	6.23	20.05	33.7	0.8
169	VOLVH-SM-21mar22	Vo9	PELAGICS	2022-03-21	Volvi	Greece	40°39’51”N, 23°31’53”E	15	Hypolimnion	Eutrophic	104	2	1.92308	22.3	7.6	96.6	15.99	0	5.7	8.42	40.4	26.4	18.14	5404	117.31	0.05	71.91	0	2.17	142.22	6.3	19.98	32.19	0.67
182	KASTM-SM-14sep21	Ka2	PELAGICS	2021-09-14	Kastoria	Greece	40°31’37” N, 21°17’10”E	2.5	Mid water column	Mesotrophic	74	18	24.3243	8.5	21.6	8.3	1.82	0	9	6.27	15.3	5.7	12.68	2488	12	0.22	12	0	0.28	14.87	3.87	21.84	18.19	0.62
186	PAMVM-SM-15sep21	Pm3	PELAGICS	2021-09-15	Pamvotida	Greece	39°39’22”N, 20°53’29”E	2.5	Mid water column	Eutrophic	276	11	3.98551	11	21.1	4.7	9.3	0	8.6	5.7	24.3	5.9	87.14	1634	22.5	0.15	13.8	0	0.12	15	2.76	25.03	7.38	0.67
187	PAMVM-SM-24mar22	Pm10	PELAGICS	2022-03-24	Pamvotida	Greece	39°39’22”N, 20°53’29”E	5	Mid water column	Eutrophic	118	23	19.4915	11	7.2	10.8	9.76	0	8	5.19	11.6	1.1	19.6	2318	20.49	0	13.19	0	0.08	15.55	2.58	33.85	8.21	0.51
82	VELNM-SM-28jul20	Va3	PELAGICS	2020-07-28	Velence	Hungary	47°13'00.0"N 18°37'00.0"E	0.5	Epilimnion	Eutrophic	81	6	7.40741	3	24.7	8.6	9.61	4391	9	34.35	13.8	2.6	115.9	24859	431	0.1	799	0	0	530.5	53.33	150.02	254.41	2.17
175	BALM1-SM-27jul20	Ba3	PELAGICS	2020-07-27	Balaton	Hungary	46°50'00.0"N, 17°44'00.0"E	2.5	Mid water column	Eutrophic	81	24	29.6296	12.2	23	8.1	3.35	813	8.7	6.95	8.5	1.9	76.04	4847	44.96	0	138.05	0	0.35	40.9	6.56	34.33	64.39	0.52
176	BALM3-SM-27jul20	Ba11	PELAGICS	2020-07-27	Balaton	Hungary	46°50'00.0"N, 17°44'00.0"E	2.5	Mid water column	Eutrophic	90	14	15.5556	12.2	22.5	8.3	31.03	762	8.7	7.81	8.3	1.3	69.79	4697	39.35	0	121.09	0.02	0.31	36.6	5.79	40.29	55.47	0.58
177	BALM2-SM-06apr22	Ba19	PELAGICS	2022-04-06	Balaton	Hungary	46°50'00.0"N, 17°44'00.0"E	2.5	Mid water column	Eutrophic	110	15	13.6364	12.2	8.9	11.6	2.4	788	8.3	7.58	9	4.4	2.93	4873	44.94	0.01	147.71	0	0.34	42.59	8.02	38.02	70.07	0.55
178	BALM1-SM-06apr22	Ba15	PELAGICS	2022-04-06	Balaton	Hungary	46°50'00.0"N, 17°44'00.0"E	2.5	Mid water column	Eutrophic	90	14	15.5556	12.2	8.4	11.9	1.4	823	8.4	7.99	9.3	1.3	22.12	4935	47.53	2.63	159	0	0.35	45.1	8.67	34.99	74.76	0.57
22	GARDE-SM-06jul21	Ga2	PELAGICS	2021-07-06	Garda	Italy	45°36'56.3184"N, 10°38'0"E	5	Epilimnion	Oligotrophic	104	21	20.1923	350	21	9.2	0	217	8.6	1.47	2.5	0.2	0.34	1997	6.5	0.1	10.6	0	0.04	4.24	0.86	25.24	9.21	0.25
23	GARDE-SM-10may22	Ga11	PELAGICS	2022-05-10	Garda	Italy	45°36'56.3184"N, 10°38'0"E	5	Epilimnion	Oligotrophic	85	0	0	350	13.4	10.9	0	190	8.5	1	7.9	0.6	28.7	2083	6.57	0.19	11.79	0	0.06	4.38	0.91	32.82	9.82	0.3
38	LUGAE-SM-06jul21	L18	PELAGICS	2021-07-06	Lugano	Italy	45°59'00.0"N 8°58'00.0"E	5	Epilimnion	Mesotrophic	49	21	42.8571	288	23.4	11	3.21	225	8.7	1.68	3.2	0.7	19.5	2102	3.5	0.2	9.8	0	0.07	3.18	1.06	24.05	10.1	0.37
39	LUGAE-SM-17may22	L25	PELAGICS	2022-05-17	Lugano	Italy	45°59'00.0"N 8°58'00.0"E	5	Epilimnion	Mesotrophic	54	4	7.40741	288	16.2	12.5	2.12	210	8.5	1.33	8.1	0.9	42.51	2231.93	3.81	0.17	14.27	0	0.09	3.14	0.94	34.71	10.5	0.32
40	MAGGE-SM-12jul21	Ma20	PELAGICS	2021-07-12	Maggiore	Italy	45°58'00.0"N 8°39'00.0"E	5	Epilimnion	Mesotrophic	81	23	28.3951	370	20.293	0	0	141.1	7.93	1.1	2.4	0.5	0	754	3.1	0.4	31.8	0.005	0.09	2.76	1.13	19.09	3.84	0.65
41	MAGGE-SM-16may22	Ma29	PELAGICS	2022-05-16	Maggiore	Italy	45°58'00.0"N 8°39'00.0"E	5	Epilimnion	Mesotrophic	162	11	6.79012	370	16.7	11.5	0	0	8.4	0.97	7.9	1	9.51	856	3.4	0.5	35.13	0	0.06	3.16	1.27	23.12	4.31	0.66
55	ORTAE-SM-12jul21	Or2	PELAGICS	2021-07-12	Orta	Italy	45°49'00.0"N, 8°24'00.0"E	5	Epilimnion	Oligotrophic	60	4	6.66667	143	21.8	9.5	0.57	79	7	0.93	1.6	0.5	10.91	324	3.7	0.7	11.5	0.01	0.12	3.66	0.72	8.24	1.89	1.02
56	ORTAE-SM-18may22	Or8	PELAGICS	2022-05-18	Orta	Italy	45°49'00.0"N, 8°24'00.0"E	5	Epilimnion	Oligotrophic	40	0	0	143	17.7	0	0	74	7.6	0.83	6.6	0.2	14.92	327	3.64	0.8	13.1	0.01	0.09	3.83	0.8	9.04	1.78	0.93
111	GARDH-SM-06jul21	Ga8	PELAGICS	2021-07-06	Garda	Italy	45°36'56.3184"N, 10°38'0"E	300	Hypolimnion	Oligotrophic	47	3	6.38298	350	8.9	8.3	0	175	7.9	0.82	19.3	19	9.94	2142	6.9	0.3	12	0	0.04	4.35	0.89	29.32	9.51	0.44
112	GARDH-SM-10may22	Ga17	PELAGICS	2022-05-10	Garda	Italy	45°36'56.3184"N, 10°38'0"E	300	Hypolimnion	Oligotrophic	97	2	2.06186	350	9	8	0	176	7.9	0.79	23.2	16.9	29.46	2129	6.25	0.3	11.98	0	0.06	4.31	0.94	33.9	9.9	0.46
127	LUGAH-SM-06jul21	L20	PELAGICS	2021-07-06	Lugano	Italy	45°59'00.0"N, 8°58'00.0"E	50	Hypolimnion	Mesotrophic	100	1	1	288	6.6	7.3	1.22	161	7.8	1.14	7.4	1.7	8.49	2320	3.5	0.3	11.9	0	0.1	2.88	0.9	32.19	9.91	0.5
128	LUGAH-SM-17may22	L27	PELAGICS	2022-05-17	Lugano	Italy	45°59'00.0"N, 8°58'00.0"E	50	Hypolimnion	Mesotrophic	98	7	7.14286	288	6.5	7.8	0	165	8.099	0.92	16.5	10.7	35.04	2264.32	3.484	0.316	13.4176	0	0.08	3.017	0.971304	35.472	10.2828	0.42
129	MAGGH-SM-16may22	Ma35	PELAGICS	2022-05-16	Maggiore	Italy	45°58'00.0"N, 8°39'00.0"E	300	Hypolimnion	Mesotrophic	44	2	4.54545	370	7	3.8	0	0	7.5	0.58	22.2	16.4	0	817	3.19	0.67	36.53	0	0.07	2.91	1.2	22.41	4.29	0.78
138	ORTAH-SM-12jul21	Or5	PELAGICS	2021-07-12	Orta	Italy	45°49'00.0"N, 8°24'00.0"E	100	Hypolimnion	Oligotrophic	75	2	2.66667	143	6.8	4.5	0.03	84	6.1	0.84	2.6	1.9	0	330	3.6	0.7	12.5	0	0.06	3.85	0.75	8.9	1.95	1.03
139	ORTAH-SM-18may22	Or11	PELAGICS	2022-05-18	Orta	Italy	45°49'00.0"N, 8°24'00.0"E	100	Hypolimnion	Oligotrophic	42	5	11.9048	143	6.9	0	0	77	7.1	0.49	7.6	0.8	0	339	3.5	0.86	12.29	0	0.08	3.69	0.75	9.21	1.68	0.97
242	LB5	LB5	-	2017-08-23	Biwa	Japan	35°12'58"N, 135°59'55"E	5	Epilimnion	Mesotrophic	151	16	10.596	103	9.3404	10.8882	3.0429	-	-	-		-	-	-	-	-	-		-	-	-	-	-	-
243	LB20	LB20	-	2017-08-23	Biwa	Japan	35°12'58"N, 135°59'55"E	20	Mid water column	Mesotrophic	61	5	8.19672	103	-	-	-	-	-	-		-	-	-	-	-	-		-	-	-	-	-	-
244	LB60	LB60	-	2017-08-23	Biwa	Japan	35°12'58"N, 135°59'55"E	60	Hypolimnion	Mesotrophic	83	6	7.22892	103	7.8292	7.60631	0.1356	-	-	-		-	-	-	-	-	-		-	-	-	-	-	-
245	Mw1-16nov23	Mw2	Global Sampling Project	2023-11-13	Malawi	Malawi	9°59'26.6"S, 33°58'45.5"E	5	Epilimnion	Oligotrophic	45	12	26.6667	80	27.71	8.14	0.05	253.8	8.7	0.84	4.8	0	4.56	2343	5	0	1.6	0	0.45	23.88	6.3	13.9	9.4	0.07
246	Mw2-16nov23	Mw4	Global Sampling Project	2023-11-13	Malawi	Malawi	9°59'26.6"S, 33°58'45.5"E	50	Epilimnion	Oligotrophic	66	22	33.3333	80	27.7	8.07	0.06	254	8.7	0.68	4.7	1.2	2.59	2319	5	0	1.6	0	0.46	23.7	6.5	15.5	9.4	0.06
247	Mw6-13nov23	Mw12	Global Sampling Project	2023-11-16	Malawi	Malawi	11°35'03.6"S, 34°20'53.2"E	50	Epilimnion	Oligotrophic	50	0	0	700	26.16	7.35	0.02	254.8	8.4	0.54	4.7	0.1	5.12	2323	5	0.01	1.6	0	0.46	23.35	6.4	17.4	9.5	0.08
248	Mw5-13nov23	Mw10	Global Sampling Project	2023-11-16	Malawi	Malawi	11°35'03.6"S, 34°20'53.2"E	5	Epilimnion	Oligotrophic	84	18	21.4286	700	28.38	8.97	0.1	253.3	8.8	0.72	4.3	0.2	3.84	2313	5	0	1.6	0	0.46	23.94	6.5	16.8	9.6	0.07
249	Mw7-13nov23	Mw13	Global Sampling Project	2023-11-16	Malawi	Malawi	11°35'03.6"S, 34°20'53.2"E	100	Hypolimnion	Oligotrophic	26	0	0	700	23.74	5.18	0.05	255.7	8.1	0.45	17.9	15	2.47	2338	5	0.03	1.6	0	0.46	22.89	6	15.6	8.7	0.08
250	Mw8-13nov23	Mw15	Global Sampling Project	2023-11-16	Malawi	Malawi	11°35'03.6"S, 34°20'53.2"E	200	Hypolimnion	Oligotrophic	25	2	8	700	23.27	0.9	0.05	256.8	7.9	0.4	36.2	35.4	10.45	2357	5	0.04	1.4	0	0.46	23.58	6.3	16.6	9.3	0.1
251	Mw9-20nov23	Mw18	Global Sampling Project	2023-11-20	Malawi	Malawi	12°52'21.4"S, 34°20'59.0"E	5	Epilimnion	Oligotrophic	104	18	17.3077	120	-	-	-	241	8.6	0.63	3.6	0.2	4.61	2335	5	0	1.6	0	0.46	23.39	3.1	16.7	9.3	0.07
252	Mw10-20nov23	Mw20	Global Sampling Project	2023-11-20	Malawi	Malawi	12°52'21.4"S, 34°20'59.0"E	50	Epilimnion	Oligotrophic	80	1	1.25	120	-	-	-	239	8.2	0.38	11.8	6.4	4.63	2314	5	0	1.6	0	0.46	23.2	6.1	16.7	9.3	0.07
253	Mw11-20nov23	Mw21	Global Sampling Project	2023-11-20	Malawi	Malawi	12°52'21.4"S, 34°20'59.0"E	100	Hypolimnion	Oligotrophic	30	0	0	120	-	-	-	246	8.2	0.4	12.8	9.7	0.06	2347	5	0	1.6	0	0.46	23.21	6.2	15.5	8.8	0.08
254	Mw13-23nov23	Mw26	Global Sampling Project	2023-11-23	Malawi	Malawi	13°55'54.9"S, 34°49'04.4"E	5	Epilimnion	Oligotrophic	101	36	35.6436	120	27.74	8.44	0.04	255.5	8.5	0.58	4.6	0.2	2.9	2344	5	0	1.6	0	0.46	23.58	6.2	14.6	8.9	0.06
255	Mw14-23nov23	Mw28	Global Sampling Project	2023-11-23	Malawi	Malawi	13°55'54.9"S, 34°49'04.4"E	50	Epilimnion	Oligotrophic	74	21	28.3784	120	24.71	8.17	0.14	254.4	8.3	0.5	4	0.4	2.33	2335	5	0	1.6	0	0.46	23.28	6.3	15.2	9	0.05
256	Mw15-23nov23	Mw29	Global Sampling Project	2023-11-23	Malawi	Malawi	13°55'54.9"S, 34°49'04.4"E	100	Hypolimnion	Oligotrophic	77	0	0	120	24.1	6.02	0.24	255.7	8.2	0.43	11.8	8.9	1.75	2350	5	0	1.7	0	0.51	23.91	6.3	16.7	9.2	0.08
46	MARKM-SM-19may22	Mk7	PELAGICS	2022-05-19	Markermeer	Netherlands	52°34′0″ N, 5°13′0″ E	2	Epilimnion	Eutrophic	73	7	9.58904	4	18.2	9.6	0.09	952	8.3	8.6	6.5	0.7	51.73	2614	157.5	0.5	137.6	0	0.2	86.1	9.7	56.4	18.4	1.08
81	VECHE-SM-18may22	Ve5	PELAGICS	2022-05-18	Vechten	Netherlands	52°03'39.8"N, 5°09'37.3"E	2.5	Epilimnion	Oligotrophic	80	0	0	11.9	17	10.6	0.09	402	7.8	6.49	8.5	0.1	71.85	2950	34.4	0	7.2	0	0.1	17.3	3.1	46.1	10.3	0.63
167	VECHH-SM-18may22	Ve6	PELAGICS	2022-05-18	Vechten	Netherlands	52°03'39.8"N, 5°09'37.3"E	5	Hypolimnion	Oligotrophic	57	0	0	11.9	10.4	8.7	0.09	407	7.7	5.89	9.2	3.7	85.79	3033	35.6	0.1	7.5	0	0.1	17	3.1	45	9.9	0.72
34	KUCXE-SM-04may22	Ku8	PELAGICS	2022-05-04	Kuc	Poland	53°49'09.2"N 21°24'29.4"E	5	Epilimnion	Mesotrophic	128	21	16.4062	28	9.4	12.9	4.91	229	7.2	8.72	11.3	0.2	51.02	1865	8.27	0.08	6.94	0	0.09	3.71	2.19	34.94	6.47	0.74
42	MAJCE-SM-01sep20	Mj3	PELAGICS	2020-09-01	Majcz	Poland	53°46'44"N, 21°27'16''E	5	Epilimnion	Eutrophic	136	11	8.08824	16.5	20.2	8.5	2.28	301	8.4	6.73	6.6	1.4	66.09	2346	5.01	0	20.66	0	0.11	3.59	0.81	34.46	10.65	0.46
43	MAJCE-SM-04may22	Mj8	PELAGICS	2022-05-04	Majcz	Poland	53°46'44"N, 21°27'16''E	5	Epilimnion	Eutrophic	115	11	9.56522	16.5	9.4	12.8	22.46	334	8.1	6.99	11.1	0.2	43.63	2814	6.83	0.02	22.97	0	0.16	3.74	1.47	49.38	11.78	0.52
62	ROSXE-SM-06may22	Ro7	PELAGICS	2022-05-06	Ros	Poland	53°40′1″N, 21°53′36″E	5	Epilimnion	Eutrophic	51	30	58.8235	31	11.1	13.4	18.41	363	8.5	8.27	12.5	0	0	3042	11.45	0.06	24.98	0	0.14	7.03	2.45	51.75	11.98	0.65
67	TSKOE-SM-02sep20	Tal2	PELAGICS	2020-09-02	Tałtowisko	Poland	53°52′33″N, 21°34′04″E	5	Epilimnion	Eutrophic	255	56	21.9608	40	19	7.5	8.04	376	8.3	10.52	7.4	1.3	8.46	2682	14.48	0	22.75	0	0.11	11.06	3.47	36.08	12.1	0.71
68	TSKOE-SM-05may22	Tal8	PELAGICS	2022-05-05	Tałtowisko	Poland	53°52′33″N, 21°34′04″E	5	Epilimnion	Eutrophic	115	21	18.2609	40	7.3	12.3	15.91	426	8.5	10.62	9.7	1.3	7.72	3367	16.75	0.27	30.33	0	0.13	10.66	3.83	56.12	13.3	1.09
123	KUCXH-SM-01sep20	Ku4	PELAGICS	2020-09-01	Kuc	Poland	53°49'13.1"N, 21°24'26.0"E	15	Hypolimnion	Mesotrophic	89	19	21.3483	28	6.6	0.9	0.39	231	7.3	8.66	6	1.3	0	1922	7.1	0.05	6.24	0	0.09	3.64	2.04	31.07	5.65	0.62
124	KUCXH-SM-04may22	Ku10	PELAGICS	2022-05-04	Kuc	Poland	53°49'13.1"N, 21°24'26.0"E	15	Hypolimnion	Mesotrophic	106	45	42.4528	28	6	11.1	3.09	230	8.4	8.81	10.7	0.1	0	1877	9	0.05	7.66	0	0.09	3.52	2	36.5	5.85	0.67
130	MAJCH-SM-01sep20	Mj4	PELAGICS	2020-09-01	Majcz	Poland	53°46'44"N 21°27'16''E	10	Hypolimnion	Eutrophic	230	48	20.8696	16.5	11.2	0.2	3.39	348	7.5	5.8	6.9	2.1	0	2765	5.1	0	18.3	0	0.1	3.69	1.26	36.13	10.75	0.38
131	MAJCH-SM-04may22	Mj9	PELAGICS	2022-05-04	Majcz	Poland	53°46'44"N 21°27'16''E	10	Hypolimnion	Eutrophic	274	22	8.0292	16.5	7.5	8.9	7	339	7.3	6.42	13.3	0.7	60.17	2839	6.74	0.07	22.57	0	0.15	3.67	1.35	49.2	11.88	0.6
146	ROSXH-SM-31aug20	Ro4	PELAGICS	2020-08-31	Ros	Poland	53°40′1″N, 21°53′36″E	20	Hypolimnion	Eutrophic	50	26	52	31	10.6	0	0.84	383	7.6	6.78	22.8	14.9	356.7	2646	7.8	0	15.39	0	0.13	5.76	1.84	37.42	8.85	0.84
147	ROSXH-SM-06may22	Ro9	PELAGICS	2022-05-06	Ros	Poland	53°40′1″N, 21°53′36″E	20	Hypolimnion	Eutrophic	126	29	23.0159	31	7.1	10.5	7.56	372	8.3	8.16	14.7	0	72.07	3073	11.6	0.15	25.58	0	0.15	7.05	2.46	52.44	12.42	0.84
152	TSKOH-SM-02sep20	Tal5	PELAGICS	2020-09-02	Tałtowisko	Poland	53°52′33″N, 21°34′04″E	30	Hypolimnion	Eutrophic	50	4	8	40	6.5	-0.1	1.23	435	7.5	10.31	107.3	90.7	206.43	3230	11.97	0.25	19.73	0.14	0.11	8.8	2.93	42.09	10.22	1.19
153	TSKOH-SM-05may22	Tal11	PELAGICS	2022-05-05	Tałtowisko	Poland	53°52′33″N, 21°34′04″E	30	Hypolimnion	Eutrophic	109	20	18.3486	40	5.2	10.7	12.42	432	8.3	10.53	14.5	2.3	145.58	3328	16.8	0.4	29.96	0	0.14	10.67	3.9	59.11	13.71	1.34
194	SZYMM-SM-02sep20	Sz1	PELAGICS	2020-09-02	Szymon	Poland	53°54'00.0"N, 21°40'00.0"E	1	Mid water column	Eutrophic	138	6	4.34783	3	17.2	9.6	10.59	350	8.5	10.84	11.5	1.8	0	2461	15.2	0	21.93	0	0.12	11.8	3.31	33.47	12.05	0.77
195	SZYMM-SM-05may22	Sz2	PELAGICS	2022-05-05	Szymon	Poland	53°54'00.0"N, 21°40'00.0"E	1	Mid water column	Eutrophic	195	21	10.7692	3	12.5	11.5	14.44	424	8.9	11.18	16.3	0.3	31.46	3313	18.62	0.19	30.07	0	0.19	11.6	3.83	63.94	13.15	0.81
17	CINCE-SM-16apr22	Ci7	PELAGICS	2022-04-16	Cinciș Lake	Romania	45°41'33"N, 22°51'35.8992"E	5	Epilimnion	Mesotrophic	76	2	2.63158	48	8.2	12.2	1.92	143	7.8	2.09	5.7	6.2	36.84	1082	1.4	0.29	13.15	0	0.07	3.28	1.36	19.45	5.02	0.44
20	FANTE-SM-30jul21	Fa2	PELAGICS	2021-07-30	Fântânele	Romania	46°39'52.4992"N, 23°3'8.8992"E	5	Epilimnion	Oligotrophic	115	14	12.1739	92	15.7	8.5	1.83	62	7.1	2.52	3.3	1.2	25.93	566	1.5	0.2	3.4	0	0.03	1.49	0.62	9.8	2.28	0.41
21	FANTE-SM-11apr22	Fa8	PELAGICS	2022-04-11	Fântânele	Romania	46°39'52.4992"N, 23°3'8.8992"E	5	Epilimnion	Oligotrophic	62	10	16.129	92	3.2	11.2	0.9	73	7.5	2.66	3.6	6.2	4.05	571	1.1	0.45	3.7	0	0.02	1.44	0.44	11.65	1.75	0.49
106	CINCH-SM-16apr22	Ci10	PELAGICS	2022-04-16	Cinciș Lake	Romania	45°41'33"N, 22°51'35.8992"E	28	Hypolimnion	Mesotrophic	84	2	2.38095	48	5.1	11.2	0	147	7.7	2.02	4.2	5.1	51.6	1106	1.44	0.34	13.06	0.01	0.07	3.33	1.49	19.86	5.3	0.47
109	FANTH-SM-30jul21	Fa6	PELAGICS	2021-07-30	Fântânele	Romania	46°39'52.4992"N, 23°3'8.8992"E	61	Hypolimnion	Oligotrophic	112	6	5.35714	92	7.2	8	0.09	75	6	2.27	3.3	1.4	31.41	570	1	0.4	3.5	0	0.03	1.41	0.69	8.4	2.2	0.61
110	FANTH-SM-11apr22	Fa12	PELAGICS	2022-04-11	Fântânele	Romania	46°39'52.4992"N, 23°3'8.8992"E	60	Hypolimnion	Oligotrophic	84	16	19.0476	92	3.2	10.6	0.6	99	7.6	2.61	3.2	5.8	7.74	813	1.22	0.45	3.02	0	0.02	1.21	0.37	14.9	2.62	0.55
174	TARNH-SM-12apr22	Ta11	PELAGICS	2022-12-04	Tarnița	Romania	46°43'12.5"N 23°16'39.7"E	30	Hypolimnion	Oligotrophic	114	43	37.7193	70	4.2	11.3	0.34	87	7.4	2.29	4.1	6.8	9.21	660	1.65	0.47	4.13	0	0.03	1.8	0.52	12.95	2.35	0.56
190	SANAM-SM-01aug21	SA3	PELAGICS	2021-08-01	Sfânta Ana	Romania	46°07'33.0"N, 25°53'13.1"E	5	Mid water column	Hypertrophic	72	1	1.38889	7	12	2.5	467.87	14	5.6	16.79	3.6	2.7	11.25	50	1	0	1	0	0.01	0.34	0.95	1.71	0.24	0.87
191	SANAM-SM-14apr22	SA6	PELAGICS	2022-04-14	Sfânta Ana	Romania	46°07'33.0"N, 25°53'13.1"E	5	Mid water column	Hypertrophic	43	0	0	7	4.7	12.6	219.58	10	6.4	18.04	3.8	9.7	5.76	54	0.71	0	0.83	0	0.01	0.53	0.41	1.7	0.22	0.32
192	STIUM-SM-27jul21	Si3	PELAGICS	2021-07-27	Știucii	Romania	46°57'59.2"N, 23°54'00.9"E	5	Mid water column	Eutrophic	91	11	12.0879	6	11.9	0.7	15	1951	6.7	10.12	7.5	1.1	0	4639	301	0	241	0.04	0.18	232.42	7.87	34.47	57.06	0.76
193	STIUM-SM-09apr22	Si6	PELAGICS	2022-04-09	Știucii	Romania	46°57'59.2"N, 23°54'00.9"E	3	Mid water column	Eutrophic	257	172	66.9261	6	8.4	10.4	11.06	1811	7.9	10.24	8.6	6.3	45.46	5045	291.6	0.01	245.3	0.02	0.1	234.87	5.27	95.34	62.93	0.75
1	AMADE-SM-06sep21	Am2	PELAGICS	2021-09-06	Amadorio	Spain	38°32'6"N, 0°15'59.5"W	5	Epilimnion	Oligotrophic	82	9	10.9756	35	27	8.3	0.27	1232	8.9	2.51	4.1	0.9	73.29	2046	85.9	0.3	646.1	0.01	0.25	70.2	3.54	132.75	36.49	0.49
2	AMADE-SM-01apr22	Am6	PELAGICS	2022-04-01	Amadorio	Spain	38°32'6"N, 0°15'59.5"W	5	Epilimnion	Oligotrophic	53	1	1.88679	35	14.9	9.7	4.35	607	8.3	2.14	3.8	0	0	3161	34.78	0.37	103.63	0	0.12	23.66	1.55	88.3	13.04	0.52
3	ARCAE-SM-08sep21	Ar2	PELAGICS	2021-09-08	Arcas	Spain	39°59'36.636"N, 2°8'29.184"W	2.5	Epilimnion	Eutrophic	85	1	1.17647	14.3	22.5	7.7	6.69	3092	7.3	7.57	8.5	0.2	384.7	3276	14.1	0.1	2850.5	0	0.74	6.19	3.59	669.46	91.04	0.66
4	ARCAE-SM-04apr22	Ar7	PELAGICS	2022-04-04	Arcas	Spain	39°59'36.636"N, 2°8'29.184"W	2.5	Epilimnion	Eutrophic	78	0	0	14.3	8.6	10.5	9.17	2964	8	6.6	5.8	0	460.16	3419	13	2.46	2202.6	0	0.6	6.19	2.38	751.65	108.45	0.81
8	BANYE-SM-15sep21	Bn2	PELAGICS	2021-09-15	Banyoles	Spain	42°07'31.0"N, 2°45'19.0"E	5	Epilimnion	Oligotrophic	103	6	5.82524	62.4	25.3	9.1	0.2	1386	7.2	1.82	4.5	0.6	41.91	2905	16.5	0.04	887.6	0	0.26	18.18	1.44	238.53	35.26	0.11
9	BANYE-SM-28mar22	Bn7	PELAGICS	2022-03-28	Banyoles	Spain	42°07'31.0"N, 2°45'19.0"E	5	Epilimnion	Oligotrophic	79	1	1.26582	62.4	11.7	11.1	0	1420	8	1.13	3.5	0	0	3587	21.36	0.04	565.08	0	0.27	20.31	1.28	245.77	40.22	0.16
35	CRUZE-SM-08sep21	Cr2	PELAGICS	2021-09-08	La Cruz	Spain	39°59'16.566"N, 1°52'25.2876"W	5	Epilimnion	Mesotrophic	102	6	5.88235	21	23.4	8.4	2.69	697	8.2	7.03	6.3	1.4	10.55	7979	9.6	0.27	3	0	0.27	6.13	3.63	23.27	90.42	0.51
74	TOUSE-SM-07sep21	To2	PELAGICS	2021-09-07	Tous	Spain	39°08'00.0"N, 0°39'00.0"W	5	Epilimnion	Oligotrophic	128	14	10.9375	64	27.2	8.3	0.28	1021	7.9	1.65	4.1	0.6	103.8	2945	64.2	0.9	376.4	0.01	0.22	46.66	2.56	106.25	41.88	1.01
75	TOUSE-SM-30mar22	To7	PELAGICS	2022-03-30	Tous	Spain	39°08'00.0"N, 0°39'00.0"W	5	Epilimnion	Oligotrophic	63	21	33.3333	64	13.3	10.5	3.75	915	8.3	2.17	4.1	0	0	3380	74.16	0.99	206.51	0	0.2	44.56	2.26	97.08	39.45	1.13
88	AMADH-SM-06sep21	Am3	PELAGICS	2021-09-06	Amadorio	Spain	38°32'6"N, 0°15'59.5"W	10	Hypolimnion	Oligotrophic	140	38	27.1429	35	18.3	6.6	1.03	1292	8.7	2.01	4.5	0.6	153.3	3172	77.1	0.4	510.6	0.01	0.23	63.52	3.29	147.96	33.52	0.63
89	AMADH-SM-01apr22	Am8	PELAGICS	2022-04-01	Amadorio	Spain	38°32'6"N, 0°15'59.5"W	20	Hypolimnion	Oligotrophic	68	6	8.82353	35	12.8	9.4	1.26	1309	8	1.46	1.9	0	73.36	2710	114.83	0.52	408.98	0	0.29	73.75	3.12	152.25	37.6	0.7
90	ARCAH-SM-08sep21	Ar3	PELAGICS	2021-09-08	Arcas	Spain	39°59'36.636"N, 2°8'29.184"W	6	Hypolimnion	Eutrophic	163	5	3.06748	14.3	10.8	4.2	27.3	3088	7.1	8.19	14.6	1.2	256.1	3318	13.3	0.1	2654.5	0	0.7	6.13	3.67	659.26	91.92	0.99
91	ARCAH-SM-04apr22	Ar8	PELAGICS	2022-04-04	Arcas	Spain	39°59'36.636"N, 2°8'29.184"W	6	Hypolimnion	Eutrophic	45	0	0	14.3	7.8	9	9.75	2988	7.9	13.74	5.9	0	0	3419	13.1	0.22	2166.3	0	0.6	5.96	2.06	755.62	105.39	0.83
96	BANYH-SM-15sep21	Bn3	PELAGICS	2021-09-15	Banyoles	Spain	42°7'31"N, 2°45'19"E	10	Hypolimnion	Oligotrophic	111	3	2.7027	62.4	23.3	11.7	0.53	1480	6.9	2.34	6.4	1	166	3888	17.7	0.03	991.8	0	0.29	19.2	1.59	276.79	36.92	0.2
97	BANYH-SM-28mar22	Bn8	PELAGICS	2022-03-28	Banyoles	Spain	42°7'31"N, 2°45'19"E	10	Hypolimnion	Oligotrophic	53	1	1.88679	62.4	11.2	10.5	0	1432	8	1.06	4.5	0	0	3619	22.94	0.03	600.14	0	0.3	20.63	1.31	247.25	38.61	0.15
159	TOUSH-SM-07sep21	To4	PELAGICS	2021-09-07	Tous	Spain	39°08'00.0"N, 0°39'00.0"W	20	Hypolimnion	Oligotrophic	100	20	20	64	11.8	4.6	0.59	1107	7.7	1.35	7	2.5	100.9	3640	72.1	1.4	390.1	0.01	0.24	51.47	2.71	120.37	43.78	1.4
160	TOUSH-SM-30mar22	To10	PELAGICS	2022-03-30	Tous	Spain	39°08'00.0"N, 0°39'00.0"W	20	Hypolimnion	Oligotrophic	82	50	60.9756	64	12.8	10.4	1.12	1014	8.2	1.14	1.9	0	115.55	3258	87.26	1.17	262.81	0	0.23	49.39	2.24	109.88	43.05	1.21
173	SMAUH-SM-14sep21	SM4	PELAGICS	2021-09-14	Sant Maurici	Spain	42°34’00"N 1°00’00"E	15	Hypolimnion	Oligotrophic	104	23	22.1154	40	12.7	6.2	0.27	42	6.9	1.03	10.8	0.6	30.07	385	0.2	0.1	1.7	0	0.01	0.84	0.23	8.54	0.3	0.14
19	ERKEE-SM-17aug21	Er2	PELAGICS	2021-08-17	Erken	Sweden	59°50'46.2156"N, 18°34'32.1672"E	5	Epilimnion	Mesotrophic	162	18	11.1111	23.7	18.8	8.4	2.82	297	7.6	11.63	10.1	1.4	19.33	1903	10.8	0	41.2	0	0.25	9.71	2.76	46.74	3.95	0.6
44	MALAE-SM-18aug21	Mn2	PELAGICS	2021-08-18	Malaren	Sweden	59°26′0.79″ N, 17°4′2.14″ E	5	Epilimnion	Mesotrophic	60	15	25	66	19.1	8.8	3.9	247	7.4	7.09	10.2	1.8	0	1163	20.2	0	42.3	0	0.29	16.28	3.46	30.73	5.47	0.47
45	MALAE-SM-19may22	Mn8	PELAGICS	2022-05-19	Malaren	Sweden	59°26′0.79″ N, 17°4′2.14″ E	5	Epilimnion	Mesotrophic	137	16	11.6788	66	10.5	12.9	5.42	251	8.3	8.62	5	0.4	13.18	1238	17.8	0	39.8	0	0.4	13.6	2.6	30.8	5.7	0.49
73	TOTRE-SM-26aug21	TT2	PELAGICS	2021-08-26	Torne Träsk	Sweden	68°19'00.0"N, 19°17'00.0"E	5	Epilimnion	Oligotrophic	129	6	4.65116	168	8.1	11.9	0.07	48	7.7	0.93	1.3	0.4	0	289	1.2	0	5.6	0	0.04	0.99	0.48	5.5	1.22	0.08
79	VANNE-SM-19aug21	Vn2	PELAGICS	2021-08-19	Vänern	Sweden	58°48'00.0"N, 13°20'00.0"E	5	Epilimnion	Oligotrophic	116	112	96.5517	106	16.8	9.6	1.44	81	7.1	4.8	3.8	1.3	0	333	5.9	0.3	9.4	0	0.11	6.3	1.19	4.9	1.76	0.48
80	VATTE-SM-23aug21	Vt2	PELAGICS	2021-08-23	Vättern	Sweden	58°24'00.0"N, 14°36'00.0"E	5	Epilimnion	Oligotrophic	117	5	4.2735	120	17.2	9.8	0.24	150	7.4	2.47	1.5	1.2	0.48	589	11.3	0.4	20.5	0	0.13	8.52	1.83	13.58	2.71	0.56
108	ERKEH-SM-17aug21	Er4	PELAGICS	2021-08-17	Erken	Sweden	59°50'46.2156"N, 18°34'32.1672"E	15	Hypolimnion	Mesotrophic	56	11	19.6429	23.7	11.4	0.3	0.92	299	6.8	11.66	14.1	31.8	63.46	2014	11.9	0.1	41.5	0	0.32	9.74	2.81	46.99	3.87	0.74
132	MALAH-SM-18aug21	Mn5	PELAGICS	2021-08-18	Malaren	Sweden	59°26′0.79″N, 17°4′2.14″E	50	Hypolimnion	Mesotrophic	67	18	26.8657	66	6.6	7.9	0.83	262	6.7	8.63	8.9	21.5	0	1238	20.5	0.3	41.3	0	0.32	16.73	3.66	31.96	5.77	0.68
133	MALAH-SM-19may22	Mn11	PELAGICS	2022-05-19	Malaren	Sweden	59°26′0.79″N, 17°4′2.14″E	50	Hypolimnion	Mesotrophic	210	12	5.71429	66	5	13.2	11.73	276	7.9	8.99	7.1	0.8	23.92	1363	20.1	0.1	45	0	0.4	14.1	2.7	34.6	6.1	0.61
158	TOTRH-SM-26aug21	TT6	PELAGICS	2021-08-26	Torne Träsk	Sweden	68°19'00.0"N, 19°17'00.0"E	110	Hypolimnion	Oligotrophic	66	13	19.697	168	4.5	13	0.72	48	7.1	0.85	1	0.4	0	299	1.2	0	5.5	0	0.05	0.91	0.48	5.46	1.21	0.07
165	VANNH-SM-19aug21	Vn5	PELAGICS	2021-08-19	Vänern	Sweden	58°48'00.0"N, 13°20'00.0"E	50	Hypolimnion	Oligotrophic	89	15	16.8539	106	7.5	11.2	0.09	81	6.4	4.46	3.8	1.9	0	330	6	0.4	9.8	0	0.13	6.28	1.17	6.41	1.56	0.53
166	VATTH-SM-23aug21	Vt7	PELAGICS	2021-08-23	Vättern	Sweden	58°24'00.0"N, 14°36'00.0"E	100	Hypolimnion	Oligotrophic	89	10	11.236	120	4.5	12.2	0.22	149	6.9	2.04	2	1.2	0	587	11.4	0.5	21.1	0	0.14	9.04	1.96	13.71	2.7	0.62
12	CADAE-SM-03sep20	Ca2	PELAGICS	2020-09-03	Cadagno	Switzerland	46°33'00.1"N, 8°42'42.0"E	5	Epilimnion	Oligotrophic	241	43	17.8423	21	13.6	8.2	0.03	125	8	1.01	2.5	1.8	15.8	855	0.13	0	32.83	0	0.01	0.6	1.65	17.68	6.42	0.08
13	CADAE-SM-30jun22	Ca7	PELAGICS	2022-06-30	Cadagno	Switzerland	46°33'00.1"N, 8°42'42.0"E	5	Epilimnion	Oligotrophic	92	2	2.17391	21	11.6	9.4	0.23	189	7.9	1.06	1.7	1.5	0	954	0.1	0	54.1	0	0	0.7	1.9	23.9	8.9	0.08
18	CONSE-SM-08sep20	C2	PELAGICS	2020-09-08	Constance	Switzerland	47°38'00.0"N, 9°22'00.0"E	5	Epilimnion	Mesotrophic	121	13	10.7438	252	19.5	10	2.47	286	8.3	1.6	2.2	0.7	2.6	2053.4	5.2	0.4	34.6	0	0.1	4.9	1	39.2	8.1	0.6
26	GREFE-SM-09sep20	G12	PELAGICS	2020-09-09	Greifensee	Switzerland	47°20'59.3"N, 8°40'37.5"E	5	Epilimnion	Eutrophic	81	10	12.3457	32	19.9	11.3	16.58	452	8.3	3.79	6.3	0.5	20.3	2818	32.28	1.42	16.13	0.07	0.04	23.47	3.31	38.78	14.87	1.68
69	THUNE-SM-07sep20	T18	PELAGICS	2020-09-07	Thun	Switzerland	46°41'00.0"N, 7°43'00.0"E	5	Epilimnion	Oligotrophic	48	5	10.4167	217	17	9.4	1.68	213	8.1	0.49	1.6	0.3	0	1601	0.77	0.22	23.94	0.01	0.05	1.1	0.45	34.11	3.69	0.33
70	THUNE-SM-10may22	T26	PELAGICS	2022-05-10	Thun	Switzerland	46°41'00.0"N, 7°43'00.0"E	5	Epilimnion	Oligotrophic	105	0	0	217	12	11	0	252	8.4	0.69	0.8	0.7	7.48	1956	1.6	0.4	38	0	0.1	1.6	0.6	42.6	4.6	0.49
86	ZURIE-SM-02sep20	Z24	PELAGICS	2020-09-02	Zurich	Switzerland	47°18'00.0"N, 8°34'00.0"E	5	Epilimnion	Mesotrophic	77	22	28.5714	136	21	10.8	10.27	248	8.3	1.69	3.2	0.3	32.69	1961	3.62	0.26	14.35	0.02	0.05	3.19	0.68	34.7	5.87	0.42
87	ZURIE-SM-04may22	Z32	PELAGICS	2022-05-04	Zurich	Switzerland	47°18'00.0"N, 8°34'00.0"E	5	Epilimnion	Mesotrophic	195	28	14.359	136	12.4	11.9	5.93	235	8.4	1.49	7	0.3	31.85	2497	6.57	0.54	15.95	0	0.05	4.62	0.9	45.82	6.76	0.68
100	CADAH-SM-03sep20	Ca5	PELAGICS	2020-09-03	Cadagno	Switzerland	46°33'0.9936"N, 8°42'0"E	18	Hypolimnion	Oligotrophic	146	1	0.684932	21	5	0.4	0.04	243	7.5	1.15	32.7	16.3	445.88	1563	0.47	0.01	114.4	0	0.01	0.81	2.18	40.92	17.52	0.57
101	CADAX-SM-03sep20	Ca4	PELAGICS	2020-09-03	Cadagno	Switzerland	46°33'0.9936"N, 8°42'0"E	13	Hypolimnion	Oligotrophic	44	0	0	21	6.3	0.4	0.04	228	7.6	1.17	5.6	3.6	0	1387	0.46	0	107.9	0	0.01	0.8	2.11	38.42	16.37	0.11
102	CADAX-SM-30jun22	Ca9	PELAGICS	2022-06-30	Cadagno	Switzerland	46°33'0.9936"N, 8°42'0"E	13	Hypolimnion	Eutrophic	50	3	6	21	4	2.7	14.06	338	7.5	1.19	41.4	31.5	422.08	1546	0.6	0	144.2	0	0	0.9	2.4	47.3	18.5	0.56
107	CONSH-SM-08sep20	C7	PELAGICS	2020-09-08	Constance	Switzerland	47°38'00.0"N, 9°22'00.0"E	200	Hypolimnion	Mesotrophic	158	22	13.9241	252	5.1	10.6	0.46	345	8	1.1	10	6.6	16.8	2501.5	6.4	0.8	34.5	0	0.1	5.8	1.1	48	8.8	0.9
114	GREFH-SM-09sep20	G14	PELAGICS	2020-09-09	Greifensee	Switzerland	47°20'59.3"N, 8°40'37.5"E	15	Hypolimnion	Eutrophic	360	4	1.11111	32	7.6	2.1	1.39	542	8	3.58	14.2	5.5	29.82	3900	34.72	1.11	16.52	0.65	0.05	22.94	3.13	56.72	15.76	1.47
154	THUNH-SM-07sep20	T23	PELAGICS	2020-09-07	Thun	Switzerland	46°41'00.0"N, 7°43'00.0"E	180	Hypolimnion	Oligotrophic	100	2	2	217	5.6	8.3	0.46	308	7.8	0.61	1.7	0.4	13.25	2186	1.66	0.48	45.58	0	0.06	1.78	0.56	48.3	5.6	0.55
155	THUNH-SM-10may22	T31	PELAGICS	2022-05-10	Thun	Switzerland	46°41'00.0"N, 7°43'00.0"E	180	Hypolimnion	Oligotrophic	80	1	1.25	217	5.8	8.8	0	307	7.9	0.63	0.1	0.1	0	2246	1.9	0.5	54.1	0	0.1	1.9	0.6	55.1	5.6	0.57
171	ZURIH-SM-02sep20	Z29	PELAGICS	2020-09-02	Zurich	Switzerland	47°18'00.0"N, 8°34'00.0"E	80	Hypolimnion	Mesotrophic	35	7	20	136	5.4	6.4	0	310	7.9	1.12	35.4	29.7	43.08	2571	5.41	0.59	13.28	0.02	0.05	4.38	0.86	45.17	6.02	0.74
172	ZURIH-SM-04may22	Z37	PELAGICS	2022-05-04	Zurich	Switzerland	47°18'00.0"N, 8°34'00.0"E	80	Hypolimnion	Mesotrophic	89	26	29.2135	136	5.2	8.2	0	194	8	1.15	18.6	13.6	48.37	2477	5.99	0.6	15.61	0	0.05	4.52	0.88	46.12	6.56	0.76
257	LaBr-23jan24	LaBr	Global Sampling Project	2024-01-23	Laguna de Briozzo	Uruguay	34°17'40.9"S, 53°48'18.9"W	2	Epilimnion	Meso-eutrophic	89	11	12.3596	3.5	25.39	4.48	2.58	208	6.42	13.17	22	1.3	18.12	700.129	44.6	0.01	0.8	0	0.04	35.92	2.3	11.37	5.63	0.74
258	LaCa1-17jan24	LaCa1	Global Sampling Project	2024-01-17	Laguna de Castillos - Station 1	Uruguay	34°38'17.4"S, 54°16'38.8"W	0.5	Epilimnion	Meso-eutrophic	67	7	10.4478	0.8	23.59	7.19	2.84	4400	7.7	16.64	30.1	9.3	40	1203.28	1169	0	122	0	0	622	29	80	87	0.97
259	LaCa2-17jan24	LaCa2	Global Sampling Project	2024-01-17	Laguna de Castillos - Station 2	Uruguay	34°20'52.9"S, 53°52'47.7"W	0.5	Epilimnion	Meso-eutrophic, brackish	42	1	2.38095	0.9	24.22	7.87	1.3	9310	8.04	12.01	14.8	0	13.13	1182.77	26225	9	2675	0	2	14601	663	1172	1874	0.8
260	LaRo2-16jan24	LaRo2	Global Sampling Project	2024-01-16	Laguna de Rocha - Station 2	Uruguay	34°34'49.7"S, 54°16'34.6"W	0.5	Epilimnion	Eutrophic, brackish	93	2	2.15054	0.5	23.01	2.16	2.89	17500	7.45	7.09	60.2	38.2	91.25	1132.27	4495	2	462	0	0	2518	100	363	283	0.49
261	LaRo3-16jan24	LaRo3	Global Sampling Project	2024-01-16	Laguna de Rocha - Station 3	Uruguay	34°34'31.0"S, 54°17'10.1"W	0.5	Epilimnion	Eutrophic	242	3	1.23967	0.7	23.42	4.57	7.94	6250	7.75	6.72	29.6	12.6	0	1421.18	1735	1	176	0	0	947	45	83	127	0.45
262	Mendota	M	-	2024-06-06	Mendota	USA	43° 5' 49.92" N, 89° 25' 13.44" W	1	Epilimnion	Eutrophic	78	21	26.9231	-	-	-	-	-	-	-		-	-	-	-	-	-		-	-	-	-	-	-
263	Michigan	Mi	-	2024-06-28	Michigan	USA	43° 58' 16.59" N, 86° 58' 7.65" W	1	Epilimnion	Oligotrophic	82	11	13.4146	-	-	-	-	-	-	-		-	-	-	-	-	-		-	-	-	-	-	-
