# Supplementary material for: Cultivation, genomics, and giant viruses of a ubiquitous and heterotrophic freshwater cryptomonad
Source: ISME J. 2025 Dec 6;19(1):wraf271. doi: 10.1093/ismejo/wraf271 (PMC12747079; doi:10.1093/ismejo/wraf271)
Supplement: Supplementary_Table_S2_PLVs_CRY1_wraf271 [file supplementary_table_s2_plvs_cry1_wraf271.xlsx]

## Sheet: Supplementary Table S2
Supplementary Table S2: PLVs CRY1
1	No.	Number of PLV according to chromosome
2	PLV_Name	Sequence name of PLV
3	Contig_id	Name of contig containing PLV
4	Start	Start position of PLV in contig
5	End	End position of PLV in contig
6	Length	PLV length (bp)
7	GC	GC content (%)
8	TOTAL_CDS	The total number of coding sequences (CDS) identified in the dataset or genome
9	CODING_DENSITY	Proportion of the region composed of coding sequences (%)
10	NONCODING_DENSITY	Proportion of the region composed of noncoding sequences (%)
11	MEDIAN_INTERGENIC_SPACER	Median length of intergenic spacer sequence (bp)
12	STOP-TAG	% of coding sequences that terminate with the TAG stop codon
13	STOP-TAA	% of coding sequences that terminate with the TAA stop codon
14	STOP-TGA	% of coding sequences that terminate with the TGA stop codon
16	MCP_HMM_hits	Identifier of matching Major Capsid Protein (MCP) HMM model
17	No. MCPs	Number of full-length MCPs encoded in PLV
18	Terminal_repeat_type	Terminal Inverted Repeats (TIR) or Direct Repeat (DR)
19	Identities	The number of matching bases between the two sequences in the repeat
20	Identity %	Percent identity between TIRs
21	gaps	Gaps in Terminal Repeat (TR) alignment
22	seq1start	TR1 start position in element
23	seq1end	TR1 end position in element
24	len1	TR1 length (bp)
25	seq2start	TR2 start position in element
26	seq2end	TR2 end position in element
27	len2	TR2 length (bp)
28	orient. left	Orientation of TR at 5p
29	orient. right	Orientation of TR at 3p
30	insert_length	Length of insert (genome) flanked by TRs
31	TSDs	Target Site Duplications: TSD length in bp (LEN), sequence, and distance from 5p (D1) and 3p end (D2) of PLV
No.	PLV_Name	Contig_id	Start	End	Length	GC	TOTAL_CDS	CODING_DENSITY	NONCODING_DENSITY	MEDIAN_INTERGENIC_SPACER	STOP-TAG	STOP-TAA	STOP-TGA	MCP_HMM_hits	No. MCPs	Terminal_repeat_type	Identities	Identity %	gaps	seq1start	seq1end	len1	seq2start	seq2end	len2	orient. left	orient. right	insert_length	TSDs
1	PLV-CRY1-7	CRY1-PILON-C7	624164	643140	18977	35.164	19	95.96	4.04	41	10.53	68.42	21.05	MCP00014	1	Inverted	509/510	99	0	1	510	510	18468	18977	510	Forward	Reverse	17957	[LEN=6;D1=2,GCCGAA,D2=0]
2	PLV-CRY1-11	CRY1-PILON-C11	258643	279327	20685	37.965	21	93.25	6.75	78	38.1	38.1	23.81	MCP00014	2	Inverted	634/634	100	0	1	634	634	20052	20685	634	Forward	Reverse	19417	[LEN=5;D1=0,CGTCA,D2=0]
3	PLV-CRY1-27	CRY1-PILON-C27	372390	404401	32012	42.334	24	87.32	12.68	55	16.67	66.67	16.67	MCP00014+60	2	Inverted	467/468	99	0	1	468	468	31545	32012	468	Forward	Reverse	31076	[LEN=6;D1=0,GCATTA,D2=0]
4	PLV-CRY1-46	CRY1-PILON-C46	281137	302224	21088	33.82	27	92.13	7.87	53.5	7.41	59.26	33.33	MCP00014+60	2	Inverted	444/444	100	0	1	444	444	20645	21088	444	Forward	Reverse	20200	[LEN=5;D1=2,GCATT,D2=0]
5	PLV-CRY1-48	CRY1-PILON-C48	21387	41683	20297	35.793	20	95.29	4.71	48	10	70	20	MCP00014	2	Inverted	440/441	99	0	1	441	441	19857	20297	441	Forward	Reverse	19415	[LEN=5;D1=0,GCAAT,D2=0]
6	PLV-CRY1-56	CRY1-PILON-C56	250592	271098	20507	38.845	18	92.09	7.91	40	5.56	88.89	5.56	MCP00014	1	Direct	246/246	100	0	1	246	246	20262	20507	246	Forward	Forward	20015	NA
7	PLV-CRY1-59	CRY1-PILON-C59	427745	446776	19032	35.288	20	96.13	3.87	40	10	70	20	MCP00005	1	Inverted	509/514	99	2	1	513	513	18520	19032	513	Forward	Reverse	18006	[LEN=5;D1=0,TGGTG,D2=0]
8	PLV-CRY1-65	CRY1-PILON-C65	56216	75302	19087	35.296	20	95.9	4.1	42	10	70	20	MCP00005	1	Inverted	509/513	99	1	1	512	512	18575	19087	513	Forward	Reverse	18062	[LEN=4;D1=1,GAGC,D2=0]
9	PLV-CRY1-78	CRY1-PILON-C78	154044	174505	20462	38.579	17	86.37	13.63	65	17.65	58.82	23.53	MCP00008	1	Direct	287/287	100	0	1	287	287	20176	20462	287	Forward	Forward	19888	[LEN=5;D1=0,GGGGG,D2=0]
10	PLV-CRY1-80	CRY1-PILON-C80	9403	29605	20203	33.945	20	96.06	3.94	45	15	70	15	MCP00014	2	Inverted	488/488	100	0	1	488	488	19716	20203	488	Forward	Reverse	19227	[LEN=5;D1=3,CATCT,D2=0]
11	PLV-CRY1-120	CRY1-PILON-C120	114077	134333	20257	34.709	21	95.2	4.8	46	9.52	76.19	14.29	MCP00014	2	Inverted	452/454	99	0	1	454	454	19804	20257	454	Forward	Reverse	19349	NA
12	PLV-CRY1-155	CRY1-PILON-C155	118120	147639	29520	37.361	23	92.31	7.69	53.5	8.7	73.91	17.39	MCP00014+60	2	Inverted	440/440	100	0	1	440	440	29081	29520	440	Forward	Reverse	28640	[LEN=6;D1=0,ACAAGA,D2=0]
13	PLV-CRY1-160	CRY1-PILON-C160	31598	51483	19886	38.062	21	93.7	6.3	63.5	42.86	33.33	23.81	MCP00014	2	Inverted	631/634	99	1	1	634	634	19254	19886	633	Forward	Reverse	18619	[LEN=5;D1=0,TCTGT,D2=1]
