# Supplementary material for: Cultivation, genomics, and giant viruses of a ubiquitous and heterotrophic freshwater cryptomonad
Source: ISME J. 2025 Dec 6;19(1):wraf271. doi: 10.1093/ismejo/wraf271 (PMC12747079; doi:10.1093/ismejo/wraf271)
Supplement: Supplementary_Table_S3_PLV_gene_annotations_wraf271 [file supplementary_table_s3_plv_gene_annotations_wraf271.xlsx]

## Sheet: Index
Index
Supplementary Table S3: PLV gene annotations
1	Supplementary Table S3.1: Polinton-like virus gene annotations
2	Supplementary Table S3.2: All vs all blastp comparison of RVE integrases (RVE-blastp-all_vs_all)

## Sheet: Supplementary Table S3.1
Supplementary Table S3.1: Polinton-like virus gene annotations
back to Index
1	No. crt	Row index
2	No. gene	Sequential gene number within the genome
3	PLV_name	Name of the Polinton-like virus (PLV)
4	Contig	Contig name indicating the specific DNA fragment or scaffold where the gene is located
5	locustag	Locus tag - unique gene identifier
6	gene_start	Start position of the gene on the viral genome
7	gene_end	End position of the gene on the viral genome
8	strand	Strand orientation of the gene: 1 (forward) or -1 (reverse)
9	protein_id	Protein ID corresponding to the predicted or annotated protein product
10	interproscan_description	Interproscan annotation
11	pseq	Amino acid sequence
12	gc_content	GC content (%) of the viral genome
13	genome_size	Total genome size (in base pairs) for the viral genome
14	cog_id	COG (Cluster of Orthologous Groups) identifier assigned to the gene
15	cog_description	Functional annotation corresponding to the COG ID
16	tigr_id	TIGRFAM ID, identifying a curated protein family in the TIGRFAM database
17	tigr_description	TIGRFAM description
18	num_pfam_domains	Total number of Pfam domains detected in the protein
19	num_uniq_pfam_domains	Number of unique Pfam domains, excluding repeats of the same domain
20	pfamids1	Pfam IDs, with version
21	pfamids2	Pfam IDs, general
22	pfam_names	Pfam domain names
23	pfam_descriptions	Pfam domain descriptions
24	Hit	Top hit from HHpred
25	Name	Name or identifier of the top matching protein or domain
26	Probability	Match probability
27	E-value	Expected number of hits of similar quality that would occur by chance
28	Score	Alignment score indicating match strength
29	SS	Secondary structure (SS) match score, if applicable from structural prediction
30	Aligned cols	Number of aligned columns (amino acid positions) in the alignment
31	Target Length	Length of the database target protein matched
32	plen	Length of the query protein (in amino acids)
33	tophmm	Best-matching HMM model ID for the query protein
34	tophmmlen	Length of the top HMM model matched
35	topscore	Score of the top HMM hit, from HMMER
36	hmm_cov(50)	Coverage of the HMM model (≥50%), relative to its full length
37	protein_cov(50)	Coverage of the query protein (≥50%), relative to its full length
38	covlen_hmm	Length (in amino acids) of the aligned region between the query protein and the Hidden Markov Model (HMM)
39	covlen_protein	Length (in amino acids) of the aligned region on the query protein that matched the HMM
40	Query length	Total number of amino acids in the query sequence
41	Target ID	Identifier of the best-matching (target) protein or profile HMM from the database
42	Target length	Total number of amino acids in the target sequence
43	Probability	Posterior probability (in %) that the hit is a true positive
44	E-value	Expected number of hits of similar quality that would occur by chance
45	Score E-value	Score E-value
46	Score (bit)	Bit score of the alignment
47	Query start	Position in the query sequence where the alignment begins
48	Query end	Position in the query sequence where the alignment ends
49	Target end	Position in the target sequence where the alignment ends
50	Query alignment range	Start and end positions of the aligned region in the query sequence
51	Target alignment range	Start and end positions of the aligned region in the target sequence
52	Query coverage (%)	Percentage of the query sequence covered by the alignment
53	Target coverage (%)	Percentage of the target sequence covered by the alignment
54	locustag	Locus tag - unique gene identifier
55	OG_cluster_30id_80cov	Orthologous group cluster ID, based on 30% identity and 80% coverage thresholds (mmseqs2)
56	Consensus_annotation	General consensus annotation label
No. crt	No. gene	PLV_name	Contig	locustag	gene_start	gene_end	strand	protein_id	interproscan_description	pseq	gc_content	genome_size	cog_id	cog_description	tigr_id	tigr_description	num_pfam_domains	num_uniq_pfam_domains	pfamids1	pfamids2	pfam_names	pfam_descriptions	Hit	Name	Probability	E-value	Score	SS	Aligned cols	Target Length	plen	tophmm	tophmmlen	topscore	hmm_cov(50)	protein_cov(50)	covlen_hmm	covlen_protein	Query length	Target ID	Target length	Probability	E-value	Score E-value	Score (bit)	Query start	Query end	Target end	Query alignment range
17	17	CRY1-C11-PLV	CRY1-PILON-C11-PLV	CRY1-PILON-C11-PLV-cds17	16004	17407	1	CRY1-PILON-C11-PLV-cds17|CRY1-PILON-C11-PLV	hypothetical protein	MEVLPPSLSYSASKQALRMNRFQCRPTGADDATPGSTFRINLPSKSLVNLSSFNLCFNLELSTLVAHDANFVNAKLPFSHKLFSAVRVYVGGQLVSGGLSNHYDLLYTGLVKASAGEDWCRSRYNDHARELIENSDEINGFGANAAAGAITVKRAYYCISDFLGIFRGNGTGRSIIDTSLWGDVSIEFTLNNNSCIAKSAGGTAILAGGADNARALDAARADVTYKIQDIEGYVECITQTTPLYIKLITMLLDSKEQQIRFPYQNFVTGVVSSGKNARLQVNSGCIDSMVVLPLHPNFNNGRSLVGVVDDLSAQRYKFTACDSAGAVITVSNANFTSTQGSNLQIQIGSDTFPKVPINNYLQVSDITTNSLFSNSLYSQNLLFNGWSGAASSYSRQKFL…	37.965	20685	-	-	-	-	-	-	-	-	-	-	PF21738.2	; DJR-like_dom ; Double jelly roll-like domain	99.97	1.1e-29	258.04	19.2	294	316	467	MCP00014-polinton	473	198.4	71.67	73.66	339	344	-	-	-	-	-	-	-	-	-	-	-
18	18	CRY1-C11-PLV	CRY1-PILON-C11-PLV	CRY1-PILON-C11-PLV-cds18	17544	18932	1	CRY1-PILON-C11-PLV-cds18|CRY1-PILON-C11-PLV	hypothetical protein	MELPTSLNYTASKHIIKYKRFNVRTQGTNSGGAGSVIRMKLPEGLLNLSSFSLCFDLTVSGLVAHNVDYFNIKLPHGHKLLREVKCYVNKELVSGKCGDYDILYNALLKASVGEDWVNSRLNEHTKELIDSADDFGFLKSNPTQSSKVASYIVSDFLGIFRSGDKSILDTSLWGSVELEFVFNDTSCIAQYVGGNGSNADVQMKFTNVEGFVEKVVQISPTYNQLVNMMLKNRTEPLRYCYQDFVSTINSDGASTRLQVRSESIDAIVCCPLDPNYNALRSTINPDTQLSATRYRYNSGRTISQTDASTTKNCDMQIQINGEYFPHVPINNALHVSDITTSALFNNSLYSQNLLFNDISGSRYGAGGTILVTLDPVGGDFIVVPSAFGPSYNRQAFLNE…	37.965	20685	-	-	-	-	-	-	-	-	-	-	PF21738.2	; DJR-like_dom ; Double jelly roll-like domain	98.28	0.00044	72.35	22	213	316	462	MCP00014-polinton	473	168.3	72.09	70.13	341	324	-	-	-	-	-	-	-	-	-	-	-
38	17	CRY1-C120-PLV	CRY1-PILON-C120-PLV	CRY1-PILON-C120-PLV-cds17	15887	17305	1	CRY1-PILON-C120-PLV-cds17|CRY1-PILON-C120-PLV	hypothetical protein	MEVLPQSLSYSASKQALRMNRFQCRPTGTDTASPGDTFRINLPSKSLVNLSSLNLCFNLELSTLTDDAANFTNAKMPFSQSLFSSVRVYIGSQLVSGGLSNNYDLLYMGLVKASAGEDWCRSRYNDHARGLIENRDDLTLFHSRPTAGFTTKRGYYCISDFLGIFRGNGTGRSIIDTSLWGDIAIEFTLNNASCIAKNAAGTAVRADGGGYLTADNNREIATAVADISYKIQDIEAYVECITQTTPLYVKLITMLLDSKEQIIRFPYQNFVSTVVQSGKNARLQVNSGCIDAMVVLPLHKSFNNNKSIVGVAHDLSALRYKFTACDSAGAPIVIDNANHTSTTGANMQIQIGSDTFPKVPVNNYLQVSDITSNSLFSNSLYSQNLLFNGFSDATTSAYS…	34.709	20257	-	-	-	-	-	-	-	-	-	-	PF21738.2	; DJR-like_dom ; Double jelly roll-like domain	98.54	4e-05	80.27	22.1	277	316	472	MCP00014-polinton	473	188	72.09	74.15	341	350	-	-	-	-	-	-	-	-	-	-	-
39	18	CRY1-C120-PLV	CRY1-PILON-C120-PLV	CRY1-PILON-C120-PLV-cds18	17361	18761	1	CRY1-PILON-C120-PLV-cds18|CRY1-PILON-C120-PLV	hypothetical protein	MEQLPTSLNYTASKSVIKYKRFNVRTNSTNSGGAGSVVRMRLPNGLINLSSFSLCFDLTVTGLVADPNDYFNIKLPHGHKLLREVKCFVNHQQVSGKCGDMDILYNALVKSSCSEDYINSRLNEHAKEIIDSADDFGILKANPTATSKSCSYIVSDFLGLFRSGDKSIIDTSLWGQVELEFTFNSTAAIAQHVGGNGSNANLKMTITNVEGFVEKVVEISPVYNQLVNVMLNSRKEPLIYCYQNMVSIINANGSATRLQCRSQSIDAIVCCPLDPDYNSLLSTINPDTQLSAPRYRYNSGRTISQTNASTTKNCNLQITINGECYPDVPINNCLHISHITTSGLFNHSVYSQNLLYNDISASRYARAGTVQTYDFVNDTYVDVLPASAPSYNRSAFLNE…	34.709	20257	-	-	-	-	-	-	-	-	-	-	1HX6_C	MAJOR CAPSID PROTEIN; bacteriophage PRD1, coat protein, jelly roll, viral beta barrel, Viral protein; HET: MPD; 1.65A {E	97.28	0.029	62.67	16.8	188	394	466	MCP00014-polinton	473	101.8	64.69	62.23	306	290	-	-	-	-	-	-	-	-	-	-	-
62	20	CRY1-C155-PLV	CRY1-PILON-C155-PLV	CRY1-PILON-C155-PLV-cds20	25075	26484	1	CRY1-PILON-C155-PLV-cds20|CRY1-PILON-C155-PLV	hypothetical protein	MDVLPPSLTYSASKNAMRYNRFSCRPVGTDGAQPGDTVRINLPSKSLVNLSSFNLCFNFETVGNLTRDAGNNFNNLKLPHGHKLFSAVRVYVGGQLVSGGLSNHYDILYNALVKASAGEDWCRSRYNEHAKELIENGDDLNSFQNNSNAGLGLQIKKARYVMTDFLGLFRANGGKSIIDTSLWGDIAIEFTFNSVACIAKKQGSGGSNPSGVTYAVTKIEGFVECITQTTPLYVKVISMIIDGKQDLIRFPYQNFITGTANTGESARLNINSGCIDSMVLCPLGPTFNALNAVVGAGDLSAPRYKYTAIDPANRANALTISADGVAKTNIQIQIGSDTFPKIPIMDAQDVSDITTNSLFSNSLYSQNLLYNGLTLNTGGDATLAFDANVVSNYSRAAFL…	37.361	29520	-	-	-	-	-	-	-	-	-	-	PF21738.2	; DJR-like_dom ; Double jelly roll-like domain	99.98	5.2e-31	267.87	19.7	293	316	469	MCP00014-polinton	473	248.1	82.66	82.3	391	386	-	-	-	-	-	-	-	-	-	-	-
63	21	CRY1-C155-PLV	CRY1-PILON-C155-PLV	CRY1-PILON-C155-PLV-cds21	26539	28029	1	CRY1-PILON-C155-PLV-cds21|CRY1-PILON-C155-PLV	hypothetical protein	MEQIPTSLNYTASKSVIKYKRHNVRTTSTNSGGSGSVFRFRLPNGLINLSSFALAFDLKISGLDDNADARVILEGELTTLEGELATLEAELALLTAGTQPYITKQAEITAKEAEITAKEAEIDTAAEQYSNVKLPLSHKLIREIKVFVNNQQVSAQCSDYDLFYVALYKATVSDEYVKSTHHQHGFEMILNADDIGNLDVDSVNIGDTSKSASYLVSNFMGIFNSGLFDTSLFGSIELEFIINEKYCLAQFVKGTGSNDDISLNVSNVEAFIDKVVEISPVYNKMVNMMLSTRKEPLYYCYQNFCSQINSTGKMARLQCRSQCIDAVVCFPLSSNYLNTTATMNPASTFDAPRYQFNSGKTRNRFDLNRTKNVSLQMTINGNNYPDVPINNAMHVAQIT…	37.361	29520	-	-	-	-	-	-	-	-	-	-	PF21738.2	; DJR-like_dom ; Double jelly roll-like domain	88.56	1.5	40.77	3.8	209	316	496	MCP00060-polinton	405	71.2	90.12	78.63	365	390	-	-	-	-	-	-	-	-	-	-	-
69	4	CRY1-C160-PLV	CRY1-PILON-C160-PLV	CRY1-PILON-C160-PLV-cds4	1754	3139	-1	CRY1-PILON-C160-PLV-cds4|CRY1-PILON-C160-PLV	hypothetical protein	MELPTSLNYTASKHIIKYKRFNVRTQGTNSGGAGSVIRMKLPEGLLNLSSFSLCFDLTVSGLVVDAVDYFNIKMPHGHKLLREVKCYVNKELVSGKCGDYDILYNALLKASVGEDWVNSRMNEHAKELIDSADDFGLLKSNPTATSKTASYVVSDFLGIFRSGDKSILDTSLWGSVELEFIFNNTSCIAQYVAGNGSNADVQMKFTNVEGFVEKVVQISPTYNQLVNMMLKNRTEPLRYCYQDFVSTINSDGASTRLQVRSESIDAIVCCPLDPNYNALRSTINPDTQLSATRYRYNSGRTISQTDASTTKNCDMQIQINGEYFPDVPINNAIHVSSITTSGLFNNSVYSQNLLFNDISASRYASTGTYQTYDFAGTDFVDIAPASAPSYTRQAFLNEN…	38.062	19886	-	-	-	-	-	-	-	-	-	-	PF21738.2	; DJR-like_dom ; Double jelly roll-like domain	97.8	0.0064	63.98	19.8	296	316	461	MCP00014-polinton	473	110	68.5	66.59	324	307	-	-	-	-	-	-	-	-	-	-	-
70	5	CRY1-C160-PLV	CRY1-PILON-C160-PLV	CRY1-PILON-C160-PLV-cds5	3260	4660	-1	CRY1-PILON-C160-PLV-cds5|CRY1-PILON-C160-PLV	hypothetical protein	MEVLPPSLSYSASKQALRMNRFQCRPTGADDATPGSTFRINLPSKSLVNLSSFNLCFNLELSTLLNTGAADCTNAKLPFSHKLFSAVRVYIGGQLVSGGLSNHYDLLYTGLVKASAGEDWCRSRYNDHARELIENSDEISSFAANAGVTVKRAYYCISDFLGIFRGNGTGRSIIDTSLWGDVSIEFTLNNNSCIAKNAIGANNIAANPADNNRSLSAARADITYKIQDIEGYVECITQTTPLYIKLITMLLDSKEQQIRFPYQNFVTGVVSSGKNARLQVNSGCIDSMVVLPLHPNFNNGRSLVGVADDLSAQRYKFTACDSGGTPITVVNDNFTSTQGSNLQIQIGSDTFPKVPINNYLQVSDITNNSLFSNSLYSQNLLFNGWSNNASSYSRQKFLS…	38.062	19886	-	-	-	-	-	-	-	-	-	-	PF21738.2	; DJR-like_dom ; Double jelly roll-like domain	98.26	0.00081	70.56	23.5	286	316	466	MCP00014-polinton	473	191.8	80.76	85.62	382	399	-	-	-	-	-	-	-	-	-	-	-
89	3	CRY1-C27-PLV	CRY1-PILON-C27-PLV	CRY1-PILON-C27-PLV-cds3	1508	2998	-1	CRY1-PILON-C27-PLV-cds3|CRY1-PILON-C27-PLV	hypothetical protein	MEQLPTSLNYTASKSVIKYKRHNVRTTSTNSGGSGSVFRFRLPNGLINLSSFALAFDLKISGLDDNADARVILEGELTTLEGELATLEAELALLTAGTQDHTDKQAEITLKEAEITAKEAEIDTAAEQYSNVKLPLSHKLIKEIKVFVNNQQVSAQCSDYDLFYVALYKATVSDEYVKSTHHQHGFEMIMNADDIGNLDVDSVNIGDTSKSASYLVSNFMGIFNSGLFDTSLFGSIELEFIINEKYCLAQYVKGTGSNDDISLNVSNVEAFIDKVVEISPVYNKMVNMMLSTRKEPLYYCYQNFCSQINSTGKMARLQCRSQCIDAVVCFPLSSNYLNTTATMNPASTFDAPRYQFNSGKTRNRFDLNRTKNVSLQMTINGNNYPDVPINNAMHVAQIT…	42.334	32012	-	-	-	-	-	-	-	-	-	-	PF21738.2	; DJR-like_dom ; Double jelly roll-like domain	90.6	1	41.78	4.4	209	316	496	MCP00060-polinton	405	72.8	89.88	78.43	364	389	-	-	-	-	-	-	-	-	-	-	-
90	4	CRY1-C27-PLV	CRY1-PILON-C27-PLV	CRY1-PILON-C27-PLV-cds4	3053	4462	-1	CRY1-PILON-C27-PLV-cds4|CRY1-PILON-C27-PLV	hypothetical protein	MDVLPPSLTYSASKNAMRYNRFSCRPVGTDGAQPGDTVRINLPSKSLVNLSSFNLCFNFETVGNLTRDAGNNFNNLKLPHGHKLFSAVRVYVGGQLVSGGLSNHYDILYNALVKASAGEDWCRSRYNEHAKELIENGDDLNSFQNNSNAGLGLQIKKARYVMTDFLGLFRANGGKSIIDTSLWGDIAIEFTFNSVACIAKKQGSGGSNPSGVTYAVTKIEGFVECITQTTPLYVKVISMIIDGKQDLIRFPYQNFITGTANTGESARLNINSGCIDSMVLCPLGSNFNALNAVVGAGDLSAPRYKYTAIDPTNKANALTIGADGLAKTNIQIQIGSDTFPKIPIMDAQDVADITINSLFSNSLYSQNLLYNGLTLNTGLDATLAHDANVVSNYSRAAFL…	42.334	32012	-	-	-	-	-	-	-	-	-	-	PF21738.2	; DJR-like_dom ; Double jelly roll-like domain	98.49	0.00012	76.66	24	295	316	469	MCP00014-polinton	473	249.6	82.66	82.3	391	386	-	-	-	-	-	-	-	-	-	-	-
114	4	CRY1-C46-PLV	CRY1-PILON-C46-PLV	CRY1-PILON-C46-PLV-cds4	1496	2986	-1	CRY1-PILON-C46-PLV-cds4|CRY1-PILON-C46-PLV	hypothetical protein	MEQIPTSLNYTASKSVIKYKRHNVRTTSTNSGGSGSVFRFRLPNGLINLSSFALAFDLKISGLDDNADARVILEGELTTLEGELATLEAELALLTAGTQPYITKQAEITAKEAEITAKEAEIDTAAEQYSNVKLPLSHKLIREIKVFVNNQQVSAQCSDYDLFYVALYKATVSDEYVKSTHHQHGFEMILNADDIGNLDVDSVNIGDTSKSASYLVSNFMGIFNSGLFDTSLFGSIELEFIINEKYCLAQFVKGTGSNDDISLNVSNVEAFIDKVVEISPVYNKMVNMMLSTRKEPLYYCYQNFCSQINSTGKMARLQCRSQCIDAVVCFPLSSNYLNTTATMNPASTFDAPRYQFNSGKTRNRFDLNRTKNVSLQMTINGNNYPDVPINNAMHVAQIT…	33.82	21088	-	-	-	-	-	-	-	-	-	-	PF21738.2	; DJR-like_dom ; Double jelly roll-like domain	88.56	1.5	40.77	3.8	209	316	496	MCP00060-polinton	405	71.2	90.12	78.63	365	390	-	-	-	-	-	-	-	-	-	-	-
115	5	CRY1-C46-PLV	CRY1-PILON-C46-PLV	CRY1-PILON-C46-PLV-cds5	3041	4450	-1	CRY1-PILON-C46-PLV-cds5|CRY1-PILON-C46-PLV	hypothetical protein	MDVLPPSLTYSASKNAMRYNRFSCRPVGTDGAQPGDTVRINLPSKSLVNLSSFNLCFNFETVGNLTRDAGNNFNNLKLPHGHKLFSAVRVYVGGQLVSGGLSNHYDILYNALVKASAGEDWCRSRYNEHAKELIENGDDLNSFQNNSNAGLGLQIKKARYVMTDFLGLFRANGGKSIIDTSLWGDIAIEFTFNSVACIAKKQGSGGSNPSGVTYAVTKIEGFVECITQTTPLYVKVISMIIDGKQDLIRFPYQNFITGTANTGESARLNINSGCIDSMVLCPLGPTFNALNAVVGAGDLSAPRYKYTAIDPANRANALTISADGVAKTNIQIQIGSDTFPKIPIMDAQDVSDITTNSLFSNSLYSQNLLYNGLTLNTGGDATLAYDANVVSNYSRAAFL…	33.82	21088	-	-	-	-	-	-	-	-	-	-	PF21738.2	; DJR-like_dom ; Double jelly roll-like domain	99.97	5.4e-31	267.68	17.9	295	316	469	MCP00014-polinton	473	248.4	82.88	82.52	392	387	-	-	-	-	-	-	-	-	-	-	-
154	17	CRY1-C48-PLV	CRY1-PILON-C48-PLV	CRY1-PILON-C48-PLV-cds17	15931	17349	1	CRY1-PILON-C48-PLV-cds17|CRY1-PILON-C48-PLV	hypothetical protein	MEVLPQSLSYSASKQALRMNRFQCRPTGTDTASPGDTFRINLPSKSLVNLSSLNLCFNLELSTLTDDAANFTNAKMPFSQSLFSSVRVYIGSQLVSGGLSNNYDLLYMGLVKASAGEDWCRSRYNDHARGLIENRDDLTLFHSRPTAGFTTKRGYYCISDFLGIFRGNGTGRSIIDTSLWGDIAIEFTLNNASCIAKNAAGTAVRADGGGYLTADNNREIATAVADISYKIQDIEAYVECITQTTPLYVKLITMLLDSKEQIIRFPYQNFVSTVVQSGKNARLQVNSGCIDAMVVLPLHKSFNNNKSIVGVAHDLSALRYKFTACDSAGAPIVIDNANHTSTTGANMQIQIGSDTFPKVPVNNYLQVSDITSNSLFSNSLYSQNLLFNGFSDATTSAYS…	35.793	20297	-	-	-	-	-	-	-	-	-	-	PF21738.2	; DJR-like_dom ; Double jelly roll-like domain	98.54	4e-05	80.27	22.1	277	316	472	MCP00014-polinton	473	188	72.09	74.15	341	350	-	-	-	-	-	-	-	-	-	-	-
155	18	CRY1-C48-PLV	CRY1-PILON-C48-PLV	CRY1-PILON-C48-PLV-cds18	17405	18805	1	CRY1-PILON-C48-PLV-cds18|CRY1-PILON-C48-PLV	hypothetical protein	MEQLPTSLNYTASKSVIKYKRFNVRTNSTNSGGAGSVVRMRLPNGLINLSSFSLCFDLTVTGLVADPNDYFNIKLPHGHKLLREVKCFVNHQQVSGKCGDMDILYNALVKSSCSEDYINSRLNEHAKEIIDSADDFGILKANPTATSKSCSYIVSDFLGLFRSGDKSIIDTSLWGQVELEFTFNSTAAIAQHVGGNGSNANLKMTITNVEGFVEKVVEISPVYNQLVNVMLNSRKEPLIYCYQNMVSIINANGSATRLQCRSQSIDAIVCCPLDPDYNSLLSTINPDTQLSAPRYRYNSGRTISQTNASTTKNCNLQITINGECYPDVPINNCLHISHITTSGLFNHSVYSQNLLYNDISASRYARAGTVQTYDFVNDTYVDVLPASAPSYNRSAFLNE…	35.793	20297	-	-	-	-	-	-	-	-	-	-	PF21738.2	; DJR-like_dom ; Double jelly roll-like domain	96.96	0.12	54.49	17.1	218	316	466	MCP00014-polinton	473	101.8	64.69	62.23	306	290	-	-	-	-	-	-	-	-	-	-	-
171	14	CRY1-C56-PLV	CRY1-PILON-C56-PLV	CRY1-PILON-C56-PLV-cds14	14826	16163	1	CRY1-PILON-C56-PLV-cds14|CRY1-PILON-C56-PLV	hypothetical protein	MDKLPQSLRYNASKMMMRENGFYLRPSGVDSGGENSIFRIKLPSRSLIDLSSLNLIFDAEFTGLATSADNWRNLKIPSVYKMLKYVRVYVNSQIASGGLCNHYDILYHSLLQCTASEDYLFSRLESGFQELYGSSDEVGDGKAAPAATTKNMHYVHTDLLGLFRSGSDNCILDSSLWGDVEIEFCFNTGAALQKSFVGTGNDNGATGSVSFKITNVHSRVSCITQISPLYNQVLEVKLGEKNQNIRLPYMNFITNVLNGNQSNRIQVNSGCIDSVLFAPLGEKYDTNNNPLSASSNHSSPRYTFNCGRDLTNAKNVSLSLTIGSEQYPRQPYTNALDVASATTQSFWGENSDSRSLLYQGITAGVASFSRSNFLSANFIWNCPFSNAKEGYRTRTLAGV…	38.845	20507	-	-	-	-	-	-	-	-	-	-	PF21738.2	; DJR-like_dom ; Double jelly roll-like domain	98.34	0.00018	74.78	20.8	288	316	445	MCP00014-polinton	473	138.6	75.26	77.98	356	347	-	-	-	-	-	-	-	-	-	-	-
178	3	CRY1-C59-PLV	CRY1-PILON-C59-PLV	CRY1-PILON-C59-PLV-cds3	1554	2903	-1	CRY1-PILON-C59-PLV-cds3|CRY1-PILON-C59-PLV	hypothetical protein	MEVLPASLSYSASKQSLRINRFQSRPTSGDSGGPNSTFRFNLPSKSLVDLSSFVLSFDLTVSGLVNTGDDNYSNVKLPHGHKLIKSLKVYVGGQAVSGHLCNDYDILHNALLKASAGEDWCNSRYNEHTKELISSSDDITALAARPGATSKVASYLVSDFLGIFRGNGSGRSIIDTSLWGDVSIEVTLNNEGCMAQHQAGAATTANITFSVANMESYVSCITQTTPLYIKLITMLLDSREQQIRFPYQNFVSNISTSGSNARFQVNSGCIDSMVVVPLSENYQLARAAAGAANINPATQINPTRYRYDSGKTCDTLANSKGCAMQIQIGSDTFPKLPIDNALHVSNITQDSLFSNSLYSQNLLFNDLAAGASSYNRTAFLNENFVWVQSFCDQEGWASK…	35.288	19032	-	-	-	-	-	-	-	-	-	-	PF21738.2	; DJR-like_dom ; Double jelly roll-like domain	98.65	1.3e-05	83.11	21.9	288	316	449	MCP00005-polinton	424	106.2	64.15	83.3	272	374	-	-	-	-	-	-	-	-	-	-	-
198	3	CRY1-C65-PLV	CRY1-PILON-C65-PLV	CRY1-PILON-C65-PLV-cds3	1554	2903	-1	CRY1-PILON-C65-PLV-cds3|CRY1-PILON-C65-PLV	hypothetical protein	MEVLPASLSYSASKQSLRINRFQSRPTSGDSGGPNSTFRFNLPSKSLVDLSSFVLSFDLTVSGLVNTGDDNYSNVKLPHGHKLIKSLKVYVGGQAVSGHLCNDYDILHNALLKASAGEDWCNSRYNEHTKELISSSDDITALAARPGATSKVASYLVSDFLGIFRGNGSGRSIIDTSLWGDVSIEVTLNNEGCMAQHQAGAATTANITFSVANMESYVSCITQTTPLYIKLITMLLDSREQQIRFPYQNFVSNISTSGSNARFQVNSGCIDSMVVVPLSENYQLARAAAGAANINPATQINPTRYRYDSGKTCDTLANSKGCAMQIQIGSDTFPKLPIDNALHVSNITQDSLFSNSLYSQNLLFNDLAAGASSYNRTAFLNENFVWVQSFCDQEGWASK…	35.296	19087	-	-	-	-	-	-	-	-	-	-	PF21738.2	; DJR-like_dom ; Double jelly roll-like domain	98.65	1.3e-05	83.11	21.9	288	316	449	MCP00005-polinton	424	106.2	64.15	83.3	272	374	-	-	-	-	-	-	-	-	-	-	-
217	2	CRY1-C78-PLV	CRY1-PILON-C78-PLV	CRY1-PILON-C78-PLV-cds2	779	2104	-1	CRY1-PILON-C78-PLV-cds2|CRY1-PILON-C78-PLV	hypothetical protein	MSAAEQIPKPLQYGASQSQARVVRQTIMPQGVSSGTHGGIVRFMLPQRAIVDLRSLSLYYIYTLSGLTAADTNFSNAQLPSSYKHWRSVRFYVSGAAAAGSHCQHYDQVYHALVNASGSQDWINSRLNNQYAELLDSSELATRPATASKIAYVTCDDFLGLPNSKNYCIDTSLFGNVEMEVQFNDISQLKISRAGTVTAANALANISANFSNIKLKVDTVTSISPLYVSLLAERISGSDAPIRVPFQDIRSVVASNTGSNRLTVNSMCVDALLVCPFNADPNTNAGTDVNAISVNAPRYHFNSGRTDTNASETRFQVIVGSEAFPRTPIDHASELADVTTNSLYGNSAKSTNLLYRNMDGGGAATAYSRSLFLAQNCVALQRFSLMTEGWSEGVMTGLN…	38.579	20462	-	-	-	-	-	-	-	-	-	-	PF21738.2	; DJR-like_dom ; Double jelly roll-like domain	97.78	0.022	59.63	23.1	282	316	441	MCP00008-polinton	482	114	60.17	71.43	290	315	-	-	-	-	-	-	-	-	-	-	-
249	17	CRY1-C7-PLV	CRY1-PILON-C7-PLV	CRY1-PILON-C7-PLV-cds17	16081	17427	1	CRY1-PILON-C7-PLV-cds17|CRY1-PILON-C7-PLV	hypothetical protein	MEVLPASLSYSASKQSLRINRFQSRPTSGDSGGPNSTFRFNLPSKSLVDLSSFVLSFDLTVSGLVNTDASNYSNVKLPHGHKLIKSLKVYVGGQAVSGHLCNDYDILHNALLKASAGEDWCNSRLSEHTKELVGTSDDISILGTNGYTQKVASYLVSDFLGIFRGNGSGRSIIDTSLWGDVSIEVTLNNEGCMAQYKLGSGTTANITFSVANMESYVSCITQTTPLYIKLITMLLDSREQQIRFPYQNFVSNISTSGSNARFQVNSGCIDSMVVVPLSENYQLARAAAGAANIDPDSQVNPTRYRYNSGKTCATPADSKGCAMQIQIGSDTFPKLPIDNALHVSNITQDSLFSNSLYSQNLLFNDLAAGVPSYNRTAFLNENFVWVQSFCDQEGWASKI…	35.164	18977	-	-	-	-	-	-	-	-	-	-	PF21738.2	; DJR-like_dom ; Double jelly roll-like domain	99.96	1.4e-28	247.95	14	292	316	448	MCP00014-polinton	473	176.2	84.57	89.51	400	401	-	-	-	-	-	-	-	-	-	-	-
254	3	CRY1-C80-PLV	CRY1-PILON-C80-PLV	CRY1-PILON-C80-PLV-cds3	1432	2868	-1	CRY1-PILON-C80-PLV-cds3|CRY1-PILON-C80-PLV	hypothetical protein	MEQLPTSLNYTASKSVIKYKRFNVRTNSTNSGGAGSVVRMRLPNGLINLSSFSLCFDLTVTGLVVDNIDYFNIKLPHGHKILREVKCFVNHQQVSGKCGDMDILYNALVKSSCSEDYINSRLNEHAKEIIDSADDFGILKANPTATSKSCSYIVSDFLGLFRSGDKSIIDTSLWGQVELEFVFNSTAAIAQHVGGNGSNANLNMKITNIEGFVEKIVEISPVYNQLVNVMLNSRKEPLIYCYQNMVSIINANGSATRLQCRSQSIDAIVCCPLDPDYNSLLSTINPDTQLSAPRYRYNSGRTISQTNASTTKNCNLQITINGECYPDVPINNCLHISHITTSGLFNHSVYSQNLLFNDITSVTYASPLARTQQEVVPDGGDPDALPDVFIVVPAGAPLN…	33.945	20203	-	-	-	-	-	-	-	-	-	-	PF21738.2	; DJR-like_dom ; Double jelly roll-like domain	98.13	0.00047	71.58	18.2	295	316	478	MCP00014-polinton	473	141.6	68.08	64.02	322	306	-	-	-	-	-	-	-	-	-	-	-
255	4	CRY1-C80-PLV	CRY1-PILON-C80-PLV	CRY1-PILON-C80-PLV-cds4	2924	4342	-1	CRY1-PILON-C80-PLV-cds4|CRY1-PILON-C80-PLV	hypothetical protein	MEQLPQSLSYSASKQALRMNRFICRPTGTDTASPGDTFRITLPSKSLINLSSLNLCFNLELSTLVDDAANFTNAKMPFSQSLFSSVRVYIGSQLVSGGLSNNYDLLYMGLVKASAGEDWCRSRYNDHARGLIENRDDLTLFASRPGAGFTTKRAYYCISDFLGIFRGNGTGRSIIDTSLWGDIAIEFTLNNASCIAKNAAGTAVRADGGGYLTADNNREIAVAAADISYKIQDIEAYVECITQTTPLYVKLITMLLDSKEQIIRFPYQNFVSTVVQSGKNARLQVNSGCIDAMVVLPLHKSFNNNKSIVGVAHDLSALRYKFTACDSAGAPIVIDNANHTSTTGANMQIQIGSDTFPKVPVNNYLQVSDITSNSLFSNSLYSQNLLFNGNSDATTSTYS…	33.945	20203	-	-	-	-	-	-	-	-	-	-	PF21738.2	; DJR-like_dom ; Double jelly roll-like domain	98.57	3.1e-05	81.08	22.2	283	316	472	MCP00014-polinton	473	187.2	72.09	74.15	341	350	-	-	-	-	-	-	-	-	-	-	-
10	10	CRY1-C11-PLV	CRY1-PILON-C11-PLV	CRY1-PILON-C11-PLV-cds10	7036	12147	-1	CRY1-PILON-C11-PLV-cds10|CRY1-PILON-C11-PLV	Sialidase_non-viral domain containing protein	MNNSGITNIDVLSVGALYIGGQRFRDVIQSLISEDVLEEQEITDLRNLLTYLNTSSLTEPWIVNNSNRNAILLSLITAIETKLANINTTSLSESSVLTNDNRNSVLLSRINSTDGSISTISDKVRFINQSSVGSNSADPKTANTFSLNVNTNPTGIHKGDLKIEAGFNLIRMQNNSQTLQDLNYQDNKMDIFSPNGMITTYAHLNRIQAQNKIEIGDFNIQNSGAINIGGKGAQINIGSIDNPESAPSTNTIIQIGKRTQTRNTETYLQGNIYTNESRWEDLPISTGITLANIYALLSGSAPSYVLGAFVTAAGGFNYSDILHMNLSNPLQKNKDITTSKGIAIDSLKIFDSNPVSLGFPKISTYFVNGDIVSTQVVGNNTTSVFSGQIKLENHNTLNP…	37.965	20685	-	-	-	-	-	-	-	-	-	-	7KN8_A	Cellulase; Glycoside Hydrolase Family 74, Xyloglucanase, Xyloglucan, HYDROLASE; HET: XYS, BGC, IOD, EDO; 1.95A {Xanthomo	99.76	4.2e-13	163.68	54.4	497	715	-	-	-	-	-	-	-	-	-	-	-	-	-	-	-	-	-	-	-
32	11	CRY1-C120-PLV	CRY1-PILON-C120-PLV	CRY1-PILON-C120-PLV-cds11	7597	12537	-1	CRY1-PILON-C120-PLV-cds11|CRY1-PILON-C120-PLV	Sialidase_non-viral domain containing protein	MNTNNNGGMTNIDVLSVGALYVGGKRFRDIIRSLISEDVLEQQEITDLRNLLLYLNTAGLNQSWVVNNDNRNAVLKSLITAIETKLNFIDTTALSQSSVLNNDNRNSVLKTAIDNLITKLTNINTTGLTLESILTDDNRNSVLKTRLDGNDGSLSTLTNKTRYINESVVGNNSANPKTANKLSINVNTNPAGVHLGELRMEAGFNLIHMKNNSQTLQDLNYQDNKMDIFSPNGMITTYSHLNRIQAQNRIEIGDFGINNSAAINIGGKAAQINIGSIDDPDVSPANNTVITIGKRTALRNTQTYLQGNFYTNEARLEDLSVSDVLTWGTAASWLSGFVFSGVPYWLAWIGLSGIPNYRYSDVVKMANNYLTGGLTKNKSIETSNDLALKAITIVNTDLV…	34.709	20257	-	-	-	-	-	-	-	-	-	-	7KN8_A	Cellulase; Glycoside Hydrolase Family 74, Xyloglucanase, Xyloglucan, HYDROLASE; HET: XYS, BGC, IOD, EDO; 1.95A {Xanthomo	99.87	7.3e-17	197.01	54.1	502	715	-	-	-	-	-	-	-	-	-	-	-	-	-	-	-	-	-	-	-
56	14	CRY1-C155-PLV	CRY1-PILON-C155-PLV	CRY1-PILON-C155-PLV-cds14	16831	21795	-1	CRY1-PILON-C155-PLV-cds14|CRY1-PILON-C155-PLV	Sialidase_non-viral domain containing protein	MNTNNNGGMTNIDVLSVGALYVGGKRFRDIIRSLISEDVLEQQEINDLRNLLLYLNTTGLNQSWVVNNDNRNAVLKSLITAIETKLLYIDTTALTQSSVLTDDNRNSVLKTRLDTNDGSLTDLSNKTRYILTSSVGNNSAIPKTANTLLVSTNNNPANIHKSDLQLLAGLGQIRIKHDTQTIGANNYTDNVINIQNVGGMISSDSRLNRMMASDKIEIGNIDTQSSIAINIGGKGSQINIGSIDTPEIGQTNTIIQIGKRTQTRNTETYLQGNIYTNEARFEDLPVTTGISLSNIYSLLSGSAPAYILGAFVQTAGGFNYSDILHMNLSNPLQKNKDITTSKGVTIDSLKIFDSSPISVFPKISTYFVNGDIVSTQVAGNNTTSVFSGQIKLENHNTLN…	37.361	29520	-	-	-	-	-	-	-	-	-	-	7KN8_A	Cellulase; Glycoside Hydrolase Family 74, Xyloglucanase, Xyloglucan, HYDROLASE; HET: XYS, BGC, IOD, EDO; 1.95A {Xanthomo	99.96	1e-24	271.39	58.3	573	715	-	-	-	-	-	-	-	-	-	-	-	-	-	-	-	-	-	-	-
76	11	CRY1-C160-PLV	CRY1-PILON-C160-PLV	CRY1-PILON-C160-PLV-cds11	7975	12492	1	CRY1-PILON-C160-PLV-cds11|CRY1-PILON-C160-PLV	Sialidase_non-viral domain containing protein	MNNSGITNIDVLSVGALYIGGQRFRDVIQSLISEDVLEQQEITDLRNLLTHLSTIGLTEPWIVNNSNRNAILLSLITAIETKLANIDTTSLSQSSVLTNENRNSVLKTAIDNLISRLANIDTSSLTQSSVLTDDNRNSVLKTRIDGNDGSISTISDKVRFINQSSVGSNSADPKTANTFSLNVNTNPTAIHKGDLKIEAGFNLIRMKNDSTTLQNINYADNQMQILSPNGMISMNSHLLRMMAADKIEIGEIGITNSAAINIGGKGAQINIGSIDAPDSAPSTNTIIQIGKRTQTRNTETYLQGNIYTNESRWEDLPVTTGITLANIYALLSGSAPSYVLGAFVATAGGFNYSDILHMNLSNPLQKNKDITTSKGITIDSLKIFDSSPVSVFPKISTYF…	38.062	19886	-	-	-	-	-	-	-	-	-	-	7KN8_A	Cellulase; Glycoside Hydrolase Family 74, Xyloglucanase, Xyloglucan, HYDROLASE; HET: XYS, BGC, IOD, EDO; 1.95A {Xanthomo	99.85	2.3e-16	185.29	50	446	715	-	-	-	-	-	-	-	-	-	-	-	-	-	-	-	-	-	-	-
96	10	CRY1-C27-PLV	CRY1-PILON-C27-PLV	CRY1-PILON-C27-PLV-cds10	7733	12985	1	CRY1-PILON-C27-PLV-cds10|CRY1-PILON-C27-PLV	Sialidase_non-viral domain containing protein	MNTNNNGGMTNIDVLSVGALYIGGKRFRDIIRSLISEDVLEQQEINDLRNLLLYLNTTGLNQSWVVNNDNRNAVLKSLITAIETKLNFIDTTALSQSSVLTNDNRNSVLKTAIDNLITKLTNINTTGLTLESILTDDNRNSVLKTRIDGNDGSISTISDKVRFINQSSVGSNSANPKTANTFSLNVNTNPTGIHKGDLKIEAGFNLIRMQNNSQTLQDLNYQDNKMDIFSPNGMITTYAHLNRIQAQNKIEIGDFNIQNSAAINIGGKGAQINIGSIDNPESAPSTNTIIQIGKRTQTRNTETYLQGNIYTNESRWEDLPISTGITLANIYALLSGSAPSYVLGAFVTAAGGFNYSDILHMNLSNPLQKNKDITTSKGIAIDSLKIFDNNAISLGFPKI…	42.334	32012	-	-	-	-	-	-	-	-	-	-	4A2L_B	TWO-COMPONENT SYSTEM SENSOR HISTIDINE KINASE/RESPONSE; TRANSCRIPTION, BETA-PROPELLER; HET: OAA, 2PE, PEG, PGE, EDO, MES,	99.94	2.9e-21	233.35	62.6	573	795	-	-	-	-	-	-	-	-	-	-	-	-	-	-	-	-	-	-	-
124	14	CRY1-C46-PLV	CRY1-PILON-C46-PLV	CRY1-PILON-C46-PLV-cds14	8597	13072	1	CRY1-PILON-C46-PLV-cds14|CRY1-PILON-C46-PLV	Sialidase_non-viral domain containing protein	MQLLAGLGQIRIKHDTQTIGANNYTDNVINIQNVGGMISSDSRLNRMMASDKIEIGNIDTQSSIAINIGGKGSQINIGSIDTPEIGQTNTIIQIGKRTQTRNTETYLQGNIYTNEARFEDLPVTTGISISNIYSLLSGSAPAYILGAFVQTAGGFNYSDILHMNLSNPLQKNKDITTSKGVTIDSLKIFDSSPISVFPKISTYFVNGDIVSTQVAGNNTTSVFSGQIKLENHNTLNPININWALSANDERVNVLDIKGNDGIFIHQGASTEGKPLQIMNSCNGSIELLVGGTSNPDFRGKKEHAVGGLFLKRTNQLSCSITKENPDAGLLSFKRKTNNNNAKVDYRLLVSVNDDEDASPLNNGAQQNHGIVVYNEAKHKIIDDNAILNSTQPVYLEYTT…	33.82	21088	-	-	-	-	-	-	-	-	-	-	5M11_A	Immunoreactive 84kD antigen PG93; Bacterial secretion system, cell surface, post translational processing, transport pro	99.92	2e-18	219.85	69.2	545	758	-	-	-	-	-	-	-	-	-	-	-	-	-	-	-	-	-	-	-
148	11	CRY1-C48-PLV	CRY1-PILON-C48-PLV	CRY1-PILON-C48-PLV-cds11	7493	12562	-1	CRY1-PILON-C48-PLV-cds11|CRY1-PILON-C48-PLV	hypothetical protein	MTNIDVLSVGALYVGGKRFRDIIRSLISEDVLEQQEINDLRNLLLYLNTAGLNQSWVVNNDNRNAVLKSLITAIETKLNFIDTTALSQSSVLNNDNRNSVLKTAIDNLITKLTNINTTGLTLESILTDDNRNSVLKTRLDGNDGSLSTLTNKTRYINESVVGNNSANPKTANKLSINVNTNPAGVHLGELRIEAGFNLIRMQNNSQTLQDLNYQDNKMDIFSPNGMITTYAHLNRIQAQNKIEIGDIGINNSAEINIGGKAAQINIGSKDTPDALPANNTIIKIGTRGAFRNTETYLQGNIYTSEARLEDLSVSDVLTWGTAASWLSGFVFSGVPYWLAWIGLSGIPNYRYSDVVKMANNYLTGGLTKNKSIETSNDLALKAITIVNTDLVSLSTPFDG…	35.793	20297	-	-	-	-	-	-	-	-	-	-	7KN8_A	Cellulase; Glycoside Hydrolase Family 74, Xyloglucanase, Xyloglucan, HYDROLASE; HET: XYS, BGC, IOD, EDO; 1.95A {Xanthomo	99.94	4.9e-22	236.72	54.4	505	715	-	-	-	-	-	-	-	-	-	-	-	-	-	-	-	-	-	-	-
164	7	CRY1-C56-PLV	CRY1-PILON-C56-PLV	CRY1-PILON-C56-PLV-cds7	6339	11459	1	CRY1-PILON-C56-PLV-cds7|CRY1-PILON-C56-PLV	Sialidase_non-viral domain containing protein	MSSGLNQSNTFPSLVAGAIHTNQLFIEGRRFRDVIQSLISEDVLEQEEINDLRNLLTYLNTSALTQSWVVNNDNRNAVLKTLITAIETKLANIDTTALSQTSVLTNENRNSVLKTAIDDILTKLTNIDTSSLTQSSVLTDDNRNSVLKTRLDSTDGSLSTISDKVRFINQSTVGSNSADPKTANTFSLNVNTNPIGIHKGDLRIEAGFNLIRMQNNSQTLQDLNYQDNKMDIFSPNGMITTYAHLNRIQAQNKIEIGDIGINNSGEINIGGKAAQVNIGSKDTPDALPANNTIIKIGTRGTFRNTETYLQGNIYTDEGRFEDLDVSDVVNWWTAASWASGFVFTGVPYWIAWVALSGTPNYRYSDVVKMANNYLTGGLTKNHSIQTSNDLALKNITIVN…	38.845	20507	-	-	-	-	-	-	-	-	-	-	7KN8_A	Cellulase; Glycoside Hydrolase Family 74, Xyloglucanase, Xyloglucan, HYDROLASE; HET: XYS, BGC, IOD, EDO; 1.95A {Xanthomo	99.84	2.2e-16	192.23	48.9	451	715	-	-	-	-	-	-	-	-	-	-	-	-	-	-	-	-	-	-	-
184	9	CRY1-C59-PLV	CRY1-PILON-C59-PLV	CRY1-PILON-C59-PLV-cds9	6245	9877	1	CRY1-PILON-C59-PLV-cds9|CRY1-PILON-C59-PLV	hypothetical protein	MNGNPNTNQGGVTYIPAISTGALFINGKRLRDTIQELISEDQFEQAEITELKLLVQYLNTSGLSSEWIVDNNNKNQDLKTSIENILTKLANINTTNLTQTSVLNNDNRNSVLKTAIDNLITKLTNINTTGLTLESILTDDNRNSVLKTRIDGNDGSLIDLSNKTRFINEIVVGNNTSDPKVPNKFSLNVNTNPIGIHKGDLRIEAGFNLIRMQNNSQTLQDLNYNDNKMDIFSPNGMITTYAHLNRIQAQNKIEIGDIGINNSGEINIGGKAAQVNIGSKDTPDALPANNTIIKIGTRGTFRNTETHLQGNIYTDEGRFEDLDVTDVVSWWTAASWAAGMVFTGVPYWIAWVALSGTPNYRYSDIVKMANNYLTGGLTKNHSIETSNDLALKNVTVVNT…	35.288	19032	-	-	-	-	-	-	-	-	-	-	cd15482	Sialidase_non-viral; Non-viral sialidases. Sialidases or neuraminidases function to bind and hydrolyze terminal sialic a	84.12	60	29.59	11	158	362	-	-	-	-	-	-	-	-	-	-	-	-	-	-	-	-	-	-	-
204	9	CRY1-C65-PLV	CRY1-PILON-C65-PLV	CRY1-PILON-C65-PLV-cds9	6245	9877	1	CRY1-PILON-C65-PLV-cds9|CRY1-PILON-C65-PLV	hypothetical protein	MNGNPNTNQGGVTYIPAISTGALFINGKRLRDTIQELISEDQFEQAEITELKLLVQYLNTSGLSSEWIVDNNNKNQDLKTSIENILTKLANINTTNLTQTSVLNNDNRNSVLKTAIDNLITKLTNINTTGLTLESILTDDNRNSVLKTRIDGNDGSLIDLSNKTRFINEIVVGNNTSDPKVPNKFSLNVNTNPIGIHKGDLRIEAGFNLIRMQNNSQTLQDLNYNDNKMDIFSPNGMITTYAHLNRIQAQNKIEIGDIGINNSGEINIGGKAAQVNIGSKDTPDALPANNTIIKIGTRGTFRNTETHLQGNIYTDEGRFEDLDVTDVVSWWTAASWAAGMVFTGVPYWIAWVALSGTPNYRYSDIVKMANNYLTGGLTKNHSIETSNDLALKNVTVVNT…	35.296	19087	-	-	-	-	-	-	-	-	-	-	cd15482	Sialidase_non-viral; Non-viral sialidases. Sialidases or neuraminidases function to bind and hydrolyze terminal sialic a	84.12	60	29.59	11	158	362	-	-	-	-	-	-	-	-	-	-	-	-	-	-	-	-	-	-	-
228	13	CRY1-C78-PLV	CRY1-PILON-C78-PLV	CRY1-PILON-C78-PLV-cds13	13057	17235	1	CRY1-PILON-C78-PLV-cds13|CRY1-PILON-C78-PLV	hypothetical protein	MSSNNISIRPGNDGIVEIPGLNCSSVLYIKGKKFEDYINELVFEDGLEQSEIDEIKLLLQYLNTTGLSSEWIVDNNNKNQDLKTLITALQTKLANIDTTSLSASSVLTNENRNSVLKTAIDNLITKLTNINTTGLTLESILTDDNRNSVLKTRLDGNDGSLSTLTNKTRYILTSSAGSNTEPKTANTLLISTTNNPIGIHKEDLQLLAGFGQIRIKHNSQTIGDNNFTDNFINIQNPGGMISSDSRLNRMMASDKIEIGNIGIQSSAAINIGGKGAQINIGSIDTPLVNETNTIITIGNRTDLKNTETYLKGNYYISEARWDDLTVTTGISLANIYSLLSGSAPSYLLGAFVQTAGGFNYSDILHMNLSNPLQKNGDIATSKGITIDSLKIFDSSPISV…	38.579	20462	-	-	-	-	-	-	-	-	-	-	7KN8_A	Cellulase; Glycoside Hydrolase Family 74, Xyloglucanase, Xyloglucan, HYDROLASE; HET: XYS, BGC, IOD, EDO; 1.95A {Xanthomo	99.84	1.3e-16	198.85	47.5	482	715	-	-	-	-	-	-	-	-	-	-	-	-	-	-	-	-	-	-	-
243	11	CRY1-C7-PLV	CRY1-PILON-C7-PLV	CRY1-PILON-C7-PLV-cds11	7652	12739	-1	CRY1-PILON-C7-PLV-cds11|CRY1-PILON-C7-PLV	Sialidase_non-viral domain containing protein	MNGNPNTNQGGVTYIPAISTGALFINGKRLRDTIQELISEDQFEQAEITELKLLVQYLNTSGLSSEWIVDNNNKNQDLKTSIENILTKLANINTTNLTQTSVLNNDNRNSVLKTAIDNLITKLTNINTTGLTLESILTDDNRNSVLKTRIDGNDGSLIDLSNKTRFINEIVVGNNTSDPKVPNKFSLNVNTNPIGIHKGDLRIEAGFNLIRMQNNSQTLQDLNYNDNKMDIFSPNGMITTYAHLNRIQAQNKIEIGDIGINNSGEINIGGKAAQVNIGSKDTPDALPANNTIIKIGTRGTFRNTETHLQGNIYTDEGRFEDLDVTDVVSWWTAASWAAGMVFTGVPYWIAWVALSGTPNYRYSDIVKMANNYLTGGLTKNHSIETSNDLALKNVTVVNT…	35.164	18977	-	-	-	-	-	-	-	-	-	-	7KN8_A	Cellulase; Glycoside Hydrolase Family 74, Xyloglucanase, Xyloglucan, HYDROLASE; HET: XYS, BGC, IOD, EDO; 1.95A {Xanthomo	99.85	8.7e-17	191.99	45.9	461	715	-	-	-	-	-	-	-	-	-	-	-	-	-	-	-	-	-	-	-
261	10	CRY1-C80-PLV	CRY1-PILON-C80-PLV	CRY1-PILON-C80-PLV-cds10	7710	12851	1	CRY1-PILON-C80-PLV-cds10|CRY1-PILON-C80-PLV	hypothetical protein	MNTNNNGGMTNIDVLSVGALYVGGKRFRDIIRSLISEDVLEQQEINDLRNLLLYLNTTGLNQSWVVNNDNRNAVLKSLITAIETKLQNIDTTALSQSSVLTDDNRNSVLKTRIDGNDGSLTDLSNKTRYILTSSVGNNSAIPKTANTLLVSTNNNPANIHKSDLQLLAGLGQIRIKHDTQTIGANNYTDNVINIQNPGGMISSDSRLNRMMASDKIEIGNIDTQSSIAINIGGKGSQINIGSIDTPEVGQTNTIIQIGKRTPTRNTETYLQGNIFTDEARFENLPVSTGITLSNIYSLLSGSAPAYILGAFVQTAGGFNYSDILHMNLSNPLQKNKDITTSKGVTIDSLKIFDSSPISVFPKISTYFVNGDIVSTQVVGQNTTSVFSGQIKLENHNTLN…	33.945	20203	-	-	-	-	-	-	-	-	-	-	4A2L_B	TWO-COMPONENT SYSTEM SENSOR HISTIDINE KINASE/RESPONSE; TRANSCRIPTION, BETA-PROPELLER; HET: OAA, 2PE, PEG, PGE, EDO, MES,	99.97	4.3e-26	265	51.6	441	795	-	-	-	-	-	-	-	-	-	-	-	-	-	-	-	-	-	-	-
8	8	CRY1-C11-PLV	CRY1-PILON-C11-PLV	CRY1-PILON-C11-PLV-cds8	5899	6498	-1	CRY1-PILON-C11-PLV-cds8|CRY1-PILON-C11-PLV	hypothetical protein	MDPTSVVTLSSLAGTVGKSVGGIFSSWIYHKYKKWRLKKRLTGVLLLKGVSTLSQKLSNSEVLLFDIDVLYRELTAPRDSSDHKEPTVVENYTAYPILRQHVFNLTNIYKGQIIVVSHNLELLRAVGIYESNITFYAFSKSMETNIGVIFPSEVERAHCELTKFRYIRELEEEQVVLVDNLADLERKIKERYHQNQISV	37.965	20685	-	-	-	-	-	-	-	-	-	-	-	-	-	-	-	-	-	-	-	-	-	-	-	-	-	-	-	-	-	-	-	-	-	-	-	-	-
30	9	CRY1-C120-PLV	CRY1-PILON-C120-PLV	CRY1-PILON-C120-PLV-cds9	6518	7117	-1	CRY1-PILON-C120-PLV-cds9|CRY1-PILON-C120-PLV	hypothetical protein	MEPSSVLALSSVASSVGKSMGGILSNWIYHKYKKWRLKKRLTGVLLLKGVSTLCQKLSNSTILLFDIDTIYRELTAPKEATDHKEPTVVENFTAYPILRNHVFNLTNIYKGQIIVVSHNLELLRAVGIYDENIKFYAFSKNMETNIGVIFSSEIDRAHAELTKFRYIRELKEEQIVLVESLVDLEKKIKEHYHQNNITV	34.709	20257	-	-	-	-	-	-	-	-	-	-	-	-	-	-	-	-	-	-	-	-	-	-	-	-	-	-	-	-	-	-	-	-	-	-	-	-	-
53	11	CRY1-C155-PLV	CRY1-PILON-C155-PLV	CRY1-PILON-C155-PLV-cds11	6941	7612	-1	CRY1-PILON-C155-PLV-cds11|CRY1-PILON-C155-PLV	hypothetical protein	MERVLFKNIGYKIYNIYIYYIYTMEATSIYAISSVASAVASSPMGGLLGGWIYNKFKKWRLKKRLSGVLLLKGVSTLCQKLSNTEVLFFDIDTIYRELTAPKEATDHKEPSVVENYTAYPILRTHVWNLTNIYKGQIVIVSHNLELLRAVGVYNENITFFAFSKEMEKNIGVIFPSEQERAFAELTKFRTLRELPETQVVIVNNLNDLETKLKEKYHMNNISV	37.361	29520	-	-	-	-	-	-	-	-	-	-	-	-	-	-	-	-	-	-	-	-	-	-	-	-	-	-	-	-	-	-	-	-	-	-	-	-	-
79	14	CRY1-C160-PLV	CRY1-PILON-C160-PLV	CRY1-PILON-C160-PLV-cds14	13494	14093	1	CRY1-PILON-C160-PLV-cds14|CRY1-PILON-C160-PLV	hypothetical protein	MDPTSVVTISSLAGTVGKSVGGIFSSWIYQKYKKWRLKKRLTGVLLLKGVSTLSQKLSNSEVLLFDIDVLYRELTAPRDSSDHKEPTVVENYTAYPILRQHVFNLTNIYKGQIIVVSHNLELLRAVGIYESNITFYAFSKSMETNIGVIFPSEVERAHCELTKFRYIRELEEEQVVLVDNLADLERKIKERYHQNQISV	38.062	19886	-	-	-	-	-	-	-	-	-	-	-	-	-	-	-	-	-	-	-	-	-	-	-	-	-	-	-	-	-	-	-	-	-	-	-	-	-
98	12	CRY1-C27-PLV	CRY1-PILON-C27-PLV	CRY1-PILON-C27-PLV-cds12	13495	14094	1	CRY1-PILON-C27-PLV-cds12|CRY1-PILON-C27-PLV	hypothetical protein	MEPSSVLALSSVAGSVGKSMGGILSNWIYHKYKKWRLKKRLTGVLLLKGVSTLCQKLSNSQVLLFDIDTIYRELTAPKEASDHKEPTVVENFTAYPILRNHVFNLTNIYKGQIIVVSHNLELLRAVGIYDENIRFYAFSKNMETNIGVIFSSEIDRAHAELTKFRYIRELNENQIILVESLVDLEKKIKEHYHQNNITV	42.334	32012	-	-	-	-	-	-	-	-	-	-	-	-	-	-	-	-	-	-	-	-	-	-	-	-	-	-	-	-	-	-	-	-	-	-	-	-	-
126	16	CRY1-C46-PLV	CRY1-PILON-C46-PLV	CRY1-PILON-C46-PLV-cds16	13554	14153	1	CRY1-PILON-C46-PLV-cds16|CRY1-PILON-C46-PLV	hypothetical protein	MEPSSVLALSSVASSVGKSMGGILSNWIYHKYKKWRLKKRLTGVLLLKGVSTLCQKLSNSQVLLFDIDTIYRELTAPKEASDHKEPTVVENFTAYPILRNHVFNLTNIYKGQIIVVSHNLELLRAVGIYNENIRFYAFSKNMETNIGVIFSSEIDRAHAELTKFRYIRELNEEQIVLVDNLQDLEKKIKEHYHQNNISV	33.82	21088	-	-	-	-	-	-	-	-	-	-	-	-	-	-	-	-	-	-	-	-	-	-	-	-	-	-	-	-	-	-	-	-	-	-	-	-	-
146	9	CRY1-C48-PLV	CRY1-PILON-C48-PLV	CRY1-PILON-C48-PLV-cds9	6395	6994	-1	CRY1-PILON-C48-PLV-cds9|CRY1-PILON-C48-PLV	hypothetical protein	MEPSSVLALSSVASSVGKSMGGILSNWIYHKYKKWRLKKRLTGVLLLKGVSTLCQKLSNSTILLFDIDTIYKELTAPKEATDHKEPTVVENFTAYPILRNHVFNLTNIYKGQIIVVSHNLELLRAVGIYDENIEFYAFSKNMETNIGVIFSSEIDRAHAELTKFRYIRELKEEQIVLVESLVDLEKKIKEHYHQNNITV	35.793	20297	-	-	-	-	-	-	-	-	-	-	-	-	-	-	-	-	-	-	-	-	-	-	-	-	-	-	-	-	-	-	-	-	-	-	-	-	-
166	9	CRY1-C56-PLV	CRY1-PILON-C56-PLV	CRY1-PILON-C56-PLV-cds9	11933	12547	1	CRY1-PILON-C56-PLV-cds9|CRY1-PILON-C56-PLV	hypothetical protein	MEPASVYAISSGISAIAGSPVSSVIGNWLGKWFLKRRLKRRSGGLLIMKGVSTLCQKLTTPTHLYLDVDRLYQQLTAPKSAEELNKATPHNPVDDYLAYPIIKNHISNISSVFKGKIILVSKSLDLLHAMPIYPESIIFGCFSKDMEDSVGQIIYSSPTEHNTAIVEKFRDLQKLPPNQVIYVSTLNELYDKTAAHFGSTRVSV	38.845	20507	-	-	-	-	-	-	-	-	-	-	-	-	-	-	-	-	-	-	-	-	-	-	-	-	-	-	-	-	-	-	-	-	-	-	-	-	-
188	13	CRY1-C59-PLV	CRY1-PILON-C59-PLV	CRY1-PILON-C59-PLV-cds13	12254	12856	1	CRY1-PILON-C59-PLV-cds13|CRY1-PILON-C59-PLV	hypothetical protein	MSGIEVYAISSLATAISSSPGRALTSWLCHQFLKWRMKKKLFGIVLLKGCTTLCEKLSSNEVLFFDVDVLYHQLTAPKEAADVNKKPSVLENYTAYPILRTHLFNLSKVYKNRIVIVSKSLELLKALGIYDDHLYFYAFSKEMEEKVGLIYTDEKLHKEAEVEKFRIKDQMKATNVIIIESMNDLETKLKTMFGINALNL	35.288	19032	-	-	-	-	-	-	-	-	-	-	-	-	-	-	-	-	-	-	-	-	-	-	-	-	-	-	-	-	-	-	-	-	-	-	-	-	-
208	13	CRY1-C65-PLV	CRY1-PILON-C65-PLV	CRY1-PILON-C65-PLV-cds13	12254	12856	1	CRY1-PILON-C65-PLV-cds13|CRY1-PILON-C65-PLV	hypothetical protein	MSGIEVYAISSLATAISSSPGRALTSWLCHQFLKWRMKKKLFGIVLLKGCTTLCEKLSSNEVLFFDVDVLYHQLTAPKEAADVNKKPSVLENYTAYPILRTHLFNLSKVYKNRIVIVSKSLELLKALGIYDDHLYFYAFSKEMEEKVGLIYTDEKLHKEAEVEKFRIKDQMKATNVIIIESMNDLETKLKTMFGINALNL	35.296	19087	-	-	-	-	-	-	-	-	-	-	-	-	-	-	-	-	-	-	-	-	-	-	-	-	-	-	-	-	-	-	-	-	-	-	-	-	-
240	8	CRY1-C7-PLV	CRY1-PILON-C7-PLV	CRY1-PILON-C7-PLV-cds8	6127	6729	-1	CRY1-PILON-C7-PLV-cds8|CRY1-PILON-C7-PLV	hypothetical protein	MSGIEVYAISSLATAISSSPGRALTSWLCHQFLKWRMKKKLFGIVLLKGCTTLCEKLSSNEVLFFDVDVLYHQLTAPKEAADVNKKPSVLENYTAYPILRTHLFNLSKVYKNRIVIVSKSLELLKALGIYDDHLYFYAFSKEMEEKVGLIYTDEKLHKEAEVEKFRIKDQMKATNVIIIESMNDLETKLKTMFGINALNL	35.164	18977	-	-	-	-	-	-	-	-	-	-	-	-	-	-	-	-	-	-	-	-	-	-	-	-	-	-	-	-	-	-	-	-	-	-	-	-	-
263	12	CRY1-C80-PLV	CRY1-PILON-C80-PLV	CRY1-PILON-C80-PLV-cds12	13352	13951	1	CRY1-PILON-C80-PLV-cds12|CRY1-PILON-C80-PLV	hypothetical protein	MEISSVYAISSVAGSVGKSVGGIFGGWLYNKFKKWRLKKRLTGVLLLKGVSTLCQKLSNSTILLFDIDTIYRELTAPKEASDHKEPTVVENFTAYPILRNHVFNLTHIYKGQIIVVSHNLELLRAVGIYDENIKFYAFSKNMETNIGVIFPSEIDRAHAELTKFRYIRDLNESQVVLVDNLQDLERKIKEHYHQTNISV	33.945	20203	-	-	-	-	-	-	-	-	-	-	-	-	-	-	-	-	-	-	-	-	-	-	-	-	-	-	-	-	-	-	-	-	-	-	-	-	-
13	13	CRY1-C11-PLV	CRY1-PILON-C11-PLV	CRY1-PILON-C11-PLV-cds13	13705	14577	-1	CRY1-PILON-C11-PLV-cds13|CRY1-PILON-C11-PLV	hypothetical protein	MKLVKLNNIKCNLPNSKGGYTFPKYNITGSSDFLFVLLFGIKNSGKTVAGLNYLIHEEHLMENQNKVYFFSPTLDQKLINFQKDHPDHFKIIDEFNVKTFQEVIHEIKEIIEKWKDDKKLLELFELYLKDKEKLDPECLQILEDNNYLQDFDFEHFNYDYPPIHSIFVDDSLGSPMISSRGKDAQIFNNFAIRHRHFYTNLFIMSQYPKSINKVLRSNSNNILIWQMKDRSIYEAIFPEFSSLFKGNVERFIEVMQKIEDMNNHSFLFIYYDKEQFIRLNFDQQIIFDVQ	37.965	20685	-	-	-	-	-	-	-	-	-	-	PF04665.17	; Pox_A32 ; Poxvirus A32 protein	99.64	1.5e-13	115.62	20.8	198	238	-	-	-	-	-	-	-	-	-	-	-	-	-	-	-	-	-	-	-
34	13	CRY1-C120-PLV	CRY1-PILON-C120-PLV	CRY1-PILON-C120-PLV-cds13	13565	14404	-1	CRY1-PILON-C120-PLV-cds13|CRY1-PILON-C120-PLV	hypothetical protein	MCKLPNSKGGYEFPKYKITGSNDFLFVLLFGIQNSGKTVAGLNYLIHEQHLMENQNKVYFFSPTLDQKLINFQKDHPDNFIIIDEFNVKTFQDVIKNIKETVEKWKQDKMLLELFELYLKDKKKLDLECLQILEDNNYLADFDFENFNYNYPPIHTVMIDDSLGSPMISSRGKDAQIFNNFAIRHRHFYCNLFIMSQYPKSINKVLRSNSNNILIWQMKDRTIYEAIFPEFSSLFKGNVDKFIEVMDKIEQMNNHSFLFIYYDKEQFIRLNFDQHITLD	34.709	20257	-	-	-	-	-	-	-	-	-	-	P27381	PKG9_BPPRD DNA packaging ATPase P9 OS=Enterobacteria phage PRD1 OX=10658 GN=IX PE=1 SV=3	99.62	8.1e-14	114.43	16.5	193	227	-	-	-	-	-	-	-	-	-	-	-	-	-	-	-	-	-	-	-
58	16	CRY1-C155-PLV	CRY1-PILON-C155-PLV	CRY1-PILON-C155-PLV-cds16	22823	23662	-1	CRY1-PILON-C155-PLV-cds16|CRY1-PILON-C155-PLV	hypothetical protein	MCKLPNSKGGYEFPKYKITGSNDFLFVLLFGIKNSGKTVAGLNYLIHEQHLMENQNKVYFFSPTLDQKLINFQKDHPDNFIIIDEFNVKTFQDVIKNIKETVEKWKQDKMLLELFEIYLKDKKKLDLECLQILEDNNYLADFDFENFNYSYPPIHTVMIDDSLGSPMISSRGKDAQIFNNFAIRHRHFYCNLFIMSQYPKGINKVIRSNSNNILIWQMKDRTIYEAIFPEFSSLFKGNVDKFIEVMDKIEQMNNHSFLFIYYDKEQFIRLNFDQHITLD	37.361	29520	-	-	-	-	-	-	-	-	-	-	P27381	PKG9_BPPRD DNA packaging ATPase P9 OS=Enterobacteria phage PRD1 OX=10658 GN=IX PE=1 SV=3	99.67	6.1e-15	119.02	15.1	192	227	-	-	-	-	-	-	-	-	-	-	-	-	-	-	-	-	-	-	-
74	9	CRY1-C160-PLV	CRY1-PILON-C160-PLV	CRY1-PILON-C160-PLV-cds9	6073	6942	1	CRY1-PILON-C160-PLV-cds9|CRY1-PILON-C160-PLV	hypothetical protein	MKLVKLNNIKCNLPNSKGGYTFPKYNITGSSDFLFVLLFGIKNSGKTVAGLNYLIHEEHLMENQNKVYFFSPTLDQKLINFQKDHPDHFKIIDEFNVKTFQEVIHEIKEIIEKWKDDKKLLELFELYLKDKEKLDPECLQILEDNNYLQDFDFEHFNYDYPPIHSIFVDDSLGSPMISSRGKDAQIFNNFAIRHRHFYTNLFIMSQYPKSINKVLRSNSNNILIWQMKDRTIYEAIFPEFSSLFKGNVERFIEIMDMIEQKNDHSFLFIYYDKEQFIRLNFDQQILLNG	38.062	19886	-	-	-	-	-	-	-	-	-	-	PF04665.17	; Pox_A32 ; Poxvirus A32 protein	99.68	3.9e-14	117.74	21.6	197	238	-	-	-	-	-	-	-	-	-	-	-	-	-	-	-	-	-	-	-
94	8	CRY1-C27-PLV	CRY1-PILON-C27-PLV	CRY1-PILON-C27-PLV-cds8	5839	6705	1	CRY1-PILON-C27-PLV-cds8|CRY1-PILON-C27-PLV	hypothetical protein	MKLTKINNIMCKLPNSKGGYEFPKYKITGSNDFLFVLLFGIKNSGKTVAGLNYLIHEQHLMENQNKVYFFSPTLDQKLINFQKDHPDNFIIIDEFNVKTFQDVIKNIKETVEKWKQDKMLLELFEIYLKDKKKLDLECLQILEDNNYLADFDFENFNYSYPPIHTVMIDDSLGSPMISSRGKDAQIFNNFAIRHRHFYCNLFIMSQYPKGINKVIRSNSNNILIWQMKDRTIYEAIFPEFSSLFKGNVDKFIEVMDKIEQMNNHSFLFIYYDKEQFIRLNFDQHITLD	42.334	32012	-	-	-	-	-	-	-	-	-	-	PF04665.17	; Pox_A32 ; Poxvirus A32 protein	99.57	3.1e-12	106.15	21	197	238	-	-	-	-	-	-	-	-	-	-	-	-	-	-	-	-	-	-	-
150	13	CRY1-C48-PLV	CRY1-PILON-C48-PLV	CRY1-PILON-C48-PLV-cds13	13611	14450	-1	CRY1-PILON-C48-PLV-cds13|CRY1-PILON-C48-PLV	hypothetical protein	MCKLPNSKGGYEFPKYKITGSNDFLFVLLFGIKNSGKTVAGLNYLIHEQHLMENQNKVYFFSPTLDQKLINFQKDHPDNFIIIDEFNVKTFQDVIKNIKETVEKWKQDKMLLELFELYLKDKKKLDLECLQILEDNNYLADFDFENFNYNYPPIHTVMIDDSLGSPMISSRGKDAQIFNNFAIRHRHFYCNLFIMSQYPKSINKVLRSNSNNILIWQMKDRTIYEAIFPEFSSLFKGNVDKFIEVMDKIEQMNNHSFLFIYYDKEQFIRLNFDQHITLD	35.793	20297	-	-	-	-	-	-	-	-	-	-	PF04665.17	; Pox_A32 ; Poxvirus A32 protein	99.6	1.3e-12	108.48	21.8	196	238	-	-	-	-	-	-	-	-	-	-	-	-	-	-	-	-	-	-	-
167	10	CRY1-C56-PLV	CRY1-PILON-C56-PLV	CRY1-PILON-C56-PLV-cds10	12587	13462	-1	CRY1-PILON-C56-PLV-cds10|CRY1-PILON-C56-PLV	hypothetical protein	MRIKKINNIQSHEIKTSGGFEFPRYKSTQESSFIFGLIMGVKNSGKTNLVLSLLENEPHLLEKGNKVWFISPTVDRKVELFQEKYPDNFHVVDGLDLDTWRDTLELIKNDVEEWKQFHSNLELLKKYLKKKKLEPEEIQQLEECDYLQDVDFDKINMHYPNINTIIIDDSMGSPLISGTSNKAKEFQRFAIRHRHLYTNLFILTQYPRGISKTLRANVNLMCVFPMRDHTIYKDAIFPEVSGLFDGSLQNFLDVMQLIEKRGDHSFLTMYYDKKQFVHINWNEEVDFKETD	38.845	20507	-	-	-	-	-	-	-	-	-	-	PF04665.17	; Pox_A32 ; Poxvirus A32 protein	99.61	8.1e-13	107.91	20.9	203	238	-	-	-	-	-	-	-	-	-	-	-	-	-	-	-	-	-	-	-
182	7	CRY1-C59-PLV	CRY1-PILON-C59-PLV	CRY1-PILON-C59-PLV-cds7	4366	5232	1	CRY1-PILON-C59-PLV-cds7|CRY1-PILON-C59-PLV	hypothetical protein	MKLLKLNNLKCELPNSKGGYVFPKYKITGSNDFLFTLLFGIKNSGKTVAGLNYLIHEPHLMEGLNKVYFFSPTLDQKLINFQKDHPDHFIIIDDFTVKSFQGVVGTIKESVEKWKKDKKLLDIFDDYINKRKLDPKCLELLQEHNFLDGFDFENFNYDYPPIHTIMIDDSLGSPMISSRGKDAQIFNNFAIRHRHFYTNLFVMSQYPKSINKVLRSNSNNILIWQMKDRTIYESIFPEFSSLFKGNVEKFIEIMDKIEQMNNHSFLFIYYDKEQFIRLNFDQQILLDA	35.288	19032	-	-	-	-	-	-	-	-	-	-	PF04665.17	; Pox_A32 ; Poxvirus A32 protein	99.63	2e-13	114.16	19.7	198	238	-	-	-	-	-	-	-	-	-	-	-	-	-	-	-	-	-	-	-
202	7	CRY1-C65-PLV	CRY1-PILON-C65-PLV	CRY1-PILON-C65-PLV-cds7	4366	5232	1	CRY1-PILON-C65-PLV-cds7|CRY1-PILON-C65-PLV	hypothetical protein	MKLLKLNNLKCELPNSKGGYVFPKYKITGSNDFLFTLLFGIKNSGKTVAGLNYLIHEPHLMEGLNKVYFFSPTLDQKLINFQKDHPDHFIIIDDFTVKSFQGVVGTIKESVEKWKKDKKLLDIFDDYINKRKLDPKCLELLQEHNFLDGFDFENFNYDYPPIHTIMIDDSLGSPMISSRGKDAQIFNNFAIRHRHFYTNLFVMSQYPKSINKVLRSNSNNILIWQMKDRTIYESIFPEFSSLFKGNVEKFIEIMDKIEQMNNHSFLFIYYDKEQFIRLNFDQQILLDA	35.296	19087	-	-	-	-	-	-	-	-	-	-	PF04665.17	; Pox_A32 ; Poxvirus A32 protein	99.63	2e-13	114.16	19.7	198	238	-	-	-	-	-	-	-	-	-	-	-	-	-	-	-	-	-	-	-
221	6	CRY1-C78-PLV	CRY1-PILON-C78-PLV	CRY1-PILON-C78-PLV-cds6	3902	4792	1	CRY1-PILON-C78-PLV-cds6|CRY1-PILON-C78-PLV	hypothetical protein	MPLKLKKVSKYINKKINNKKSYDFPKNELTSSPNFYFGLISGVRGSGKSVALLNILSIEKSNMLKNESMVYFISPTQDAKVQDFLERYPENTEYYDELNIKTFNEVIEKIDDRIQEWKQTKYIFDLLEKYLQDEKNVDESELNILIESGILDDGVDVKDIIKNFNQHHPPISCICIDDSLGSPLISSSNSKQGKEFTRFAIRNRHKYCHMFILTQHWRGISKNLRSNSNLVLLFPSKDRSILKSIFDEFSSLFGGKIDNYYEALDLLDNNPYSFLYMWYDDYKELRHNFDKRISFD	38.579	20462	-	-	-	-	-	-	-	-	-	-	PF04665.17	; Pox_A32 ; Poxvirus A32 protein	99.65	5.8e-14	120.57	20	195	238	-	-	-	-	-	-	-	-	-	-	-	-	-	-	-	-	-	-	-
245	13	CRY1-C7-PLV	CRY1-PILON-C7-PLV	CRY1-PILON-C7-PLV-cds13	13752	14618	-1	CRY1-PILON-C7-PLV-cds13|CRY1-PILON-C7-PLV	hypothetical protein	MKLLKLNNLKCELPNSKGGYVFPKYKITGSNDFLFTLLFGIKNSGKTVAGLNYLIHEPHLMEGLNKVYFFSPTLDQKLINFQKDHPDHFIIIDDFTVKSFQGVVGTIKESVEKWKKDKKLLDIFDDYINKRKLDPKCLELLQEHNFLDGFDFENFNYDYPPIHTIMIDDSLGSPMISSRGKDAQIFNNFAIRHRHFYTNLFVMSQYPKSINKVLRSNSNNILIWQMKDRTIYESIFPEFSSLFKGNVEKFIEIMDKIEQMNNHSFLFIYYDKEQFIRLNFDQQILLDA	35.164	18977	-	-	-	-	-	-	-	-	-	-	PF04665.17	; Pox_A32 ; Poxvirus A32 protein	99.63	2e-13	114.16	19.7	198	238	-	-	-	-	-	-	-	-	-	-	-	-	-	-	-	-	-	-	-
259	8	CRY1-C80-PLV	CRY1-PILON-C80-PLV	CRY1-PILON-C80-PLV-cds8	5843	6682	1	CRY1-PILON-C80-PLV-cds8|CRY1-PILON-C80-PLV	hypothetical protein	MCKLPNSKGGYEFPKYKITGSNDFLFVLLFGIKNSGKTVAGLNYLIHEQHLMENQNKVYFFSPTLDQKLINFQKDHPDNFIIIDEFNVKTFQEVIKSIKQAVEKWKQDKMLLELFELYLKDKKKLDLECLQILEDSNYLQDFDFETFNYNYPPIHTVMIDDSLGSPMISSRGKEAQIFNNFAIRHRHFFSNLFIMSQYPKGINKVIRSNSNNILIWQMKDRTIYEAIFPEFSSLFKGNVDKFIEVMDKIEQMNNHSFLFIYYDKEQFIRLNFDQHITLD	33.945	20203	-	-	-	-	-	-	-	-	-	-	PF04665.17	; Pox_A32 ; Poxvirus A32 protein	99.57	2.3e-12	109.79	21.2	196	238	-	-	-	-	-	-	-	-	-	-	-	-	-	-	-	-	-	-	-
9	9	CRY1-C11-PLV	CRY1-PILON-C11-PLV	CRY1-PILON-C11-PLV-cds9	6589	7008	-1	CRY1-PILON-C11-PLV-cds9|CRY1-PILON-C11-PLV	hypothetical protein	MSNWKSCLPANPKYEGAFNSFWLMNTSVVPHQSVSCKVQVQYQNGALANEFVNINGDEYKEWSSDDDWLYHKICQKLALGTLADSDVPYVPAPSIIQDDNRSVHNEADIQRIQTLQEQLDAQAAKLKTITDMLIGKGLV	37.965	20685	-	-	-	-	-	-	-	-	-	-	-	-	-	-	-	-	-	-	-	-	-	-	-	-	-	-	-	-	-	-	-	-	-	-	-	-	-
31	10	CRY1-C120-PLV	CRY1-PILON-C120-PLV	CRY1-PILON-C120-PLV-cds10	7160	7555	-1	CRY1-PILON-C120-PLV-cds10|CRY1-PILON-C120-PLV	hypothetical protein	MASNRVFYTTNGWEIHLWPIQVEIGAKAYIKCIQMSSMGMYQKEYILENDEYNNWGSDDDYIKNYICDKETYLGRPCNVEEKPTNVLLQDDNRSVHNEADIQRIQTLQEQLDAQAAKLKTITDMLIGKGLV	34.709	20257	-	-	-	-	-	-	-	-	-	-	-	-	-	-	-	-	-	-	-	-	-	-	-	-	-	-	-	-	-	-	-	-	-	-	-	-	-
78	13	CRY1-C160-PLV	CRY1-PILON-C160-PLV	CRY1-PILON-C160-PLV-cds13	13009	13404	1	CRY1-PILON-C160-PLV-cds13|CRY1-PILON-C160-PLV	hypothetical protein	MASNRVFYTTNGVEIHLFPIQIEIGLKAFIKCIQMSSMGMYQKEYILEGDEYQAWGSDDDYIKNYICNKETYLGRPCNVEEKPTTVLLQDDNKSVHNEADIQRIQTLQEQLDAQAAKLKTITDMLIGKGLV	38.062	19886	-	-	-	-	-	-	-	-	-	-	-	-	-	-	-	-	-	-	-	-	-	-	-	-	-	-	-	-	-	-	-	-	-	-	-	-	-
97	11	CRY1-C27-PLV	CRY1-PILON-C27-PLV	CRY1-PILON-C27-PLV-cds11	13030	13452	1	CRY1-PILON-C27-PLV-cds11|CRY1-PILON-C27-PLV	hypothetical protein	MSNWRNCAPEKPIGENFFNRMCITELLVIPHEGAKVKLQVIYQNGRMSAEFVNIAMPDYGEWATDDEWVYRTCANKLGLGQIVGDDYVAPPFEERIIQDDNRSVHNEADIQRIQTLQEQLDAQAAKLKTITDMLIGKGLV	42.334	32012	-	-	-	-	-	-	-	-	-	-	-	-	-	-	-	-	-	-	-	-	-	-	-	-	-	-	-	-	-	-	-	-	-	-	-	-	-
125	15	CRY1-C46-PLV	CRY1-PILON-C46-PLV	CRY1-PILON-C46-PLV-cds15	13114	13509	1	CRY1-PILON-C46-PLV-cds15|CRY1-PILON-C46-PLV	hypothetical protein	MASNIVFYTTNGWEVHLWPIQVEIGAKAYIKCIQMSSMGMYQKEYILENDDYNNWGSDDDYIKNYICDKETYLGRPCNVEEKPNNVLLQDDNRSVHNEADIQRIQTLQEQLDAQAAKLKTITDMLIGKGLV	33.82	21088	-	-	-	-	-	-	-	-	-	-	-	-	-	-	-	-	-	-	-	-	-	-	-	-	-	-	-	-	-	-	-	-	-	-	-	-	-
147	10	CRY1-C48-PLV	CRY1-PILON-C48-PLV	CRY1-PILON-C48-PLV-cds10	7037	7456	-1	CRY1-PILON-C48-PLV-cds10|CRY1-PILON-C48-PLV	hypothetical protein	MSNWKSCIPSNPKYENAFNSFWVTNVSVIPHQGVSIKVQVQYQNGALANEFVNINGDEYKEWSSDDDWLYHKICQKLALGTLAGSDVEYVPAPSIIQDDNKSVHNEADIQRIQTLQEQLDAQAAKLKTITDMLIGKGLV	35.793	20297	-	-	-	-	-	-	-	-	-	-	-	-	-	-	-	-	-	-	-	-	-	-	-	-	-	-	-	-	-	-	-	-	-	-	-	-	-
165	8	CRY1-C56-PLV	CRY1-PILON-C56-PLV	CRY1-PILON-C56-PLV-cds8	11486	11905	1	CRY1-PILON-C56-PLV-cds8|CRY1-PILON-C56-PLV	DSP_laforin-like domain containing protein	MSNWKSCIPSNPKYDGAFNSFWLMNTSVVPHESVSCKVQVQYQNGALANEFVNITGDEYKEWSSDDEWLYHKICQKLALGTLAGSDGSYIQAPAIIQDDNRSVHNPQDIETITNLQTELDAQKAKIEQINKLLISRGIL	38.845	20507	-	-	-	-	-	-	-	-	-	-	-	-	-	-	-	-	-	-	-	-	-	-	-	-	-	-	-	-	-	-	-	-	-	-	-	-	-
186	11	CRY1-C59-PLV	CRY1-PILON-C59-PLV	CRY1-PILON-C59-PLV-cds11	11365	11784	1	CRY1-PILON-C59-PLV-cds11|CRY1-PILON-C59-PLV	hypothetical protein	MSNWKSCIPSNPKYENAFNSFWVTNVSVIPHQGVSIKVQVQYQNGALANEFVNINGDEYKEWSSDDDWLYHKICQKLALGTLAGSDVQYVPAPAIIQDDNRSVHNEADVQKINDLQTELENQRLKLNQIMTLLGKNNLI	35.288	19032	-	-	-	-	-	-	-	-	-	-	-	-	-	-	-	-	-	-	-	-	-	-	-	-	-	-	-	-	-	-	-	-	-	-	-	-	-
206	11	CRY1-C65-PLV	CRY1-PILON-C65-PLV	CRY1-PILON-C65-PLV-cds11	11365	11784	1	CRY1-PILON-C65-PLV-cds11|CRY1-PILON-C65-PLV	hypothetical protein	MSNWISCIPSNPKYENAFNSFWVTNVSVIPHQGVSIKVQVQYQNGALSNEFVNINGDEYKEWSSDDDWLYHKICQKLALGTLAGSDVEYVPAPSIIQDDNRSVHNEADVQKINDLQTELENQRLKLNQIMTLLGKNNLI	35.296	19087	-	-	-	-	-	-	-	-	-	-	-	-	-	-	-	-	-	-	-	-	-	-	-	-	-	-	-	-	-	-	-	-	-	-	-	-	-
229	14	CRY1-C78-PLV	CRY1-PILON-C78-PLV	CRY1-PILON-C78-PLV-cds14	17259	17669	1	CRY1-PILON-C78-PLV-cds14|CRY1-PILON-C78-PLV	hypothetical protein	MSNWKSCIPANPKYEGAFNSFWLMHTSVVPHESVTCKVQVQYQNGALANEFVNINGDEYKEWSSDDDWLYHKICQKLALGTLAGSDVQAPAIIQDDNRSVHNEADIQRIQALQEQLDTQAAKLKTITDLLFKNGSI	38.579	20462	-	-	-	-	-	-	-	-	-	-	-	-	-	-	-	-	-	-	-	-	-	-	-	-	-	-	-	-	-	-	-	-	-	-	-	-	-
242	10	CRY1-C7-PLV	CRY1-PILON-C7-PLV	CRY1-PILON-C7-PLV-cds10	7199	7618	-1	CRY1-PILON-C7-PLV-cds10|CRY1-PILON-C7-PLV	hypothetical protein	MSNWKSCISSNPKYENAFNSFWVTNVSVIPHQGVSIKVQVQYQNGALANEFVNINGDEYKEWSSDDDWLYHKICQKLALGTLAGSDVEYVPAPSIIQDDNRSVHNEADVQKINDLQTELENQRLKLNQIMTLLGKNNLI	35.164	18977	-	-	-	-	-	-	-	-	-	-	-	-	-	-	-	-	-	-	-	-	-	-	-	-	-	-	-	-	-	-	-	-	-	-	-	-	-
262	11	CRY1-C80-PLV	CRY1-PILON-C80-PLV	CRY1-PILON-C80-PLV-cds11	12888	13307	1	CRY1-PILON-C80-PLV-cds11|CRY1-PILON-C80-PLV	hypothetical protein	MSNWKVCIPANPKYENATNSFWVTNVSVVPHESVSCKVQVQYQNGALANEFVNLSGDEYKEWSSDDEWLYHKIAQKLALGTLAGSDVPYIPAPSTIQDDNRSVHNEADIQRIQTLQEQLDAQALKLKSITDMLIGKGFV	33.945	20203	-	-	-	-	-	-	-	-	-	-	-	-	-	-	-	-	-	-	-	-	-	-	-	-	-	-	-	-	-	-	-	-	-	-	-	-	-
11	11	CRY1-C11-PLV	CRY1-PILON-C11-PLV	CRY1-PILON-C11-PLV-cds11	12229	13191	1	CRY1-PILON-C11-PLV-cds11|CRY1-PILON-C11-PLV	hypothetical protein	MDIKKTKQFFSVNNAVASNSNGINRMEFNFNNSTLTNIQTSHGQKCVFTPVNLSIDFDYKNISENYKNNRLYFDFATAGYTDKVFVIADNSYSPLSLCAYLNVALNATNANGGVRSDGGASLEWVAEFNPLFNKIVIRYTVNVVITVKITAYFIDGGVQYNATRWMGLTVGSPSTPQQDAQQAYANGAFTNPLPSIYPPLSVDFKTIDTVRIHSNIAKRFFEIKSGKLSQNDVLFELIPPSGIVGAVFVWEPSSPELYSQEVHSNFDNMVIELKDRTGNLIDFQSYCSFTMTFYIEREIEIPDPKERLKNLQNLNQLSSV	37.965	20685	-	-	-	-	-	-	-	-	-	-	6NCL_a6	P1; tape-measure protein, minor capsid proteins, zip protein, giant virus, VIRUS; 3.5A {Paramecium bursaria Chlorella vi	78.31	12	32.71	4.7	40	170	-	-	-	-	-	-	-	-	320	mCP-WBZZ01_591	276	97.8	2.6e-11	1.3e-12	74	0	278	251	20-297
33	12	CRY1-C120-PLV	CRY1-PILON-C120-PLV	CRY1-PILON-C120-PLV-cds12	12593	13573	1	CRY1-PILON-C120-PLV-cds12|CRY1-PILON-C120-PLV	hypothetical protein	MIETKKTKQFYSINNAVASNFSNISRMEYNFNNSTLTNIQTSHGQKCIFTPISLTLDWDYKNISESLRNNRIYFNFTTGGYTSKSFVIPDGSYTPFSLCELLNNAATGLNKTNANGGIQSDANGSLAWLAEFNPILQKILIRYTANVVVTVAIDTFFDDANGINYNSTRWMGTTLSNPKTVTQTGQQIAVNGAFDPAPPPSVYPPNVVDFRTIDTIRVHSNVAKRFFEIKGGRLSSNDVLFELTAPNTTVGTTLVWENNAPELYEQEIHSNFDNLVIELKDRNGTRIDFFDQCNFNMTFSIVREVEVADPKERLKNLQNLNQLGSV	34.709	20257	-	-	-	-	-	-	-	-	-	-	6NCL_a6	P1; tape-measure protein, minor capsid proteins, zip protein, giant virus, VIRUS; 3.5A {Paramecium bursaria Chlorella vi	67.11	21	31.36	3.7	33	170	-	-	-	-	-	-	-	-	326	mCP-WBZZ01_608	274	98.3	5.1e-13	2.4e-14	84.8	0	293	264	9-301
57	15	CRY1-C155-PLV	CRY1-PILON-C155-PLV	CRY1-PILON-C155-PLV-cds15	21851	22831	1	CRY1-PILON-C155-PLV-cds15|CRY1-PILON-C155-PLV	hypothetical protein	MIETKKTKQFYSINNAVASNFSNISRMEYNFNNSTLTNIQTSHGQKCIFTPISLTLDWDYKNISESLRNNRIYFNFTTGGYTSKSFVIPDGSYTPFSLCELLNNAATGLNKTNANGGIQSDANGSLAWLAEFNPILQKILIRYTANVVVTVAIDTFFDDANGIKYNSTRWMGTTLSNPKTVTQTGQQAVVNGAFDPAPSPSVYPPNVCDFRTIDTIRVHSNVAKRFFEIKNGRLSSNDVLFELTAPNTTVGTTLVWENNAPELYEQEIYSNFDNMVIELKDRNGNRIEFSDQSNFNMTFSIVREVEVADPKERLKNLQNLNQIGSI	37.361	29520	-	-	-	-	-	-	-	-	-	-	6NCL_a6	P1; tape-measure protein, minor capsid proteins, zip protein, giant virus, VIRUS; 3.5A {Paramecium bursaria Chlorella vi	72.07	18	31.71	4.3	33	170	-	-	-	-	-	-	-	-	326	mCP-WBZZ01_608	274	98	5.4e-12	2.6e-13	79.1	0	291	262	10-300
75	10	CRY1-C160-PLV	CRY1-PILON-C160-PLV	CRY1-PILON-C160-PLV-cds10	6931	7893	-1	CRY1-PILON-C160-PLV-cds10|CRY1-PILON-C160-PLV	hypothetical protein	MDIKKTKQFFSVNNAVASNSNGINRMEFNFNNSTLTNIQTSHGQKCVFTPVNLSIDFDYKNISENYKNNRLYFDFATAGYTDKVFVIADNSYSPLSLCAYLNVALNATNANGGVRSDAGASLEWVAEFNPLFNKIVIRYTVNVAITVKITAYFIDGGVQYNATRWMGLTVGSPSTPQQDAQQAYANGAFTNPLPSIYPPLSVDFKTIDTVRIHSNIAKRFFEIKSGKLSQNDVLFELIPPSGIVGAVFVWEPSSPELYSQEVHSNFDNMVIELKDRTGNLIDFQSYCSFTMTFYIEREIEIPDPKERLKNLQNLNQLSSV	38.062	19886	-	-	-	-	-	-	-	-	-	-	6NCL_a6	P1; tape-measure protein, minor capsid proteins, zip protein, giant virus, VIRUS; 3.5A {Paramecium bursaria Chlorella vi	78.43	11	32.75	4.7	40	170	-	-	-	-	-	-	-	-	320	mCP-WBZZ01_591	276	97.8	2.3e-11	1.1e-12	74.3	0	278	251	20-297
95	9	CRY1-C27-PLV	CRY1-PILON-C27-PLV	CRY1-PILON-C27-PLV-cds9	6697	7677	-1	CRY1-PILON-C27-PLV-cds9|CRY1-PILON-C27-PLV	hypothetical protein	MIETKKTKQFYSINNAVASNFSNISRMEYNFNNSTLTNIQTSHGQKCIFTPISLTLDWDYKNISESLRNNRIYFNFTSAGYTSKSFVIPDGSYTPFSLCELLNNAATGLNRANANGGVRSDADVSLAWLAEFNPILQKILIRYTVNVAINVAIDTFFVDANGMTYNSTRWMGTTVGNSKTVSQTGQQIAVNEVFEPAPSPNVYPPNVVDFRTIDTIRVHSNIAKRFFEIKNGRLSSNDVLFELTAPNTTVGTTLVWENNAPELYEQEVYSNFDNMVIELKDRNGNRIEFSDQSNFNMTFSIVREVEVADPKERLKNLQNLNQIGSI	42.334	32012	-	-	-	-	-	-	-	-	-	-	6NCL_a6	P1; tape-measure protein, minor capsid proteins, zip protein, giant virus, VIRUS; 3.5A {Paramecium bursaria Chlorella vi	70.41	20	31.46	4.2	33	170	-	-	-	-	-	-	-	-	326	mCP-WBZZ01_608	274	98	3.7e-12	1.7e-13	80.1	0	291	262	10-300
122	12	CRY1-C46-PLV	CRY1-PILON-C46-PLV	CRY1-PILON-C46-PLV-cds12	7071	8051	-1	CRY1-PILON-C46-PLV-cds12|CRY1-PILON-C46-PLV	hypothetical protein	MIETKKTKQFYSINNAVASNFSNISRMEYNFNNSTLTNIQTSHGQKCIFTPISLTLDWDYKNISESLRNNRIYFNFTSAGYTSKSFVIPDGSYTPFSLCELLNNAATGLNRANANGGVRSDADVSLAWLAEFNPILQKILIRYTANVVVTVAIDTFFDDANGINYNSTRWMGTTLSNPKTVTQTGQQAVVNGAFDPAPPPSVYPPNVVDFRTIDTIRVHSNIAKRFFEIKNGRLSSNDVLFELTAPNTTVGTTLVWENNAPELYEQEVYSNIDNMIIELKDRNGNRIDFSDQSNFNFTFSIVREVEVIDPKERLKNLQNLNQIGSI	33.82	21088	-	-	-	-	-	-	-	-	-	-	6NCL_a6	P1; tape-measure protein, minor capsid proteins, zip protein, giant virus, VIRUS; 3.5A {Paramecium bursaria Chlorella vi	85.48	3.1	36.12	3.9	33	170	-	-	-	-	-	-	-	-	326	mCP-WBZZ01_608	274	98	4.9e-12	2.3e-13	79.4	0	291	262	10-300
149	12	CRY1-C48-PLV	CRY1-PILON-C48-PLV	CRY1-PILON-C48-PLV-cds12	12639	13619	1	CRY1-PILON-C48-PLV-cds12|CRY1-PILON-C48-PLV	hypothetical protein	MIETKKTKQFYSINNAVASNFSNISRMEYNFNNSTLTNIQTSHGQKCIFTPISLTLDWDYKNISESLRNNRIYFNFTSAGYTSKSFVIPDGSYTPFSLCELLNNAATGLNKTNANGGVQSDANASLAWLAEFNPILQKILIRYTANVVVTVAIDTFFDDANGINYNSTRWMGTTLSNPKTVTQTGQQIAVNDAFEPAPSPSVYPPNVCDFRTIDTIRVHSNVAKRFFEIKGGRLSSNDVLFELTAPNTTVGTTLVWENNAPELYEQEIHSNFDNLVIELKDRNGTRIDFFDQCNFNMTFSIVREVEVADPKERLKNLQNLNQLGSV	35.793	20297	-	-	-	-	-	-	-	-	-	-	6NCL_a6	P1; tape-measure protein, minor capsid proteins, zip protein, giant virus, VIRUS; 3.5A {Paramecium bursaria Chlorella vi	67.16	20	31.39	3.7	33	170	-	-	-	-	-	-	-	-	326	mCP-WBZZ01_608	274	98.1	1.5e-12	7.4e-14	82.1	0	292	263	10-301
183	8	CRY1-C59-PLV	CRY1-PILON-C59-PLV	CRY1-PILON-C59-PLV-cds8	5221	6186	-1	CRY1-PILON-C59-PLV-cds8|CRY1-PILON-C59-PLV	hypothetical protein	MSVKSKQFFSINSTDASNYTDANDSFNINQMNFNFNNTNLTNIQTSHGQKCVFNPANVSIDWDYINISEALKNNKFQVLKGNPADSFFTYTIPDDSYNALNLCSTIQTLLNDGTDGVPGANDIAGSMAFIAQYDAISNRISIMYTAQTVPITFETYPNINAVQYNMTRIFGTTKSNSKSKTQTSNAQHNNGVLTKPTYFPFGVDFKVADVIRIHSNCAKRFFELKGGRLSQNSVLFELVVPNISNGSTLIWENYNSDIYSQEIFSNFDNLTIEIRSKDGKLVPFKANCQFNMTFTIERELEQPDPKERLKNLQNFNQLSSV	35.288	19032	-	-	-	-	-	-	-	-	-	-	8H2I_bG	P1v1; giant virus, nucleocytoplasmic large DNA viruses (NCLDVs), viral assembly, Paramecium bursaria chlorella virus 1 (	66.34	33	36.7	5.6	136	530	-	-	-	-	-	-	-	-	321	mCP-WBZZ01_3105	274	98.4	1.4e-13	6.6e-15	86.4	0	295	269	3-297
203	8	CRY1-C65-PLV	CRY1-PILON-C65-PLV	CRY1-PILON-C65-PLV-cds8	5221	6186	-1	CRY1-PILON-C65-PLV-cds8|CRY1-PILON-C65-PLV	hypothetical protein	MSVKSKQFFSINSTDASNYTDANDSFNINQMNFNFNNTNLTNIQTSHGQKCVFNPANVSIDWDYINISEALKNNKFQVLKGNPADSFFTYTIPDDSYNALNLCSTIQTLLNDGTDGVPGANDIAGSMAFIAQYDAISNRISIMYTAQTVPITFETYPNINAVQYNMTRIFGTTKSNSKSKTQTSNAQHNNGVLTKPTYFPFGVDFKVADVIRIHSNCAKRFFELKGGRLSQNSVLFELVVPNISNGSTLIWENYNSDIYSQEIFSNFDNLTIEIRSKDGKLVPFKANCQFNMTFTIERELEQPDPKERLKNLQNFNQLSSV	35.296	19087	-	-	-	-	-	-	-	-	-	-	8H2I_bG	P1v1; giant virus, nucleocytoplasmic large DNA viruses (NCLDVs), viral assembly, Paramecium bursaria chlorella virus 1 (	66.34	33	36.7	5.6	136	530	-	-	-	-	-	-	-	-	321	mCP-WBZZ01_3105	274	98.4	1.4e-13	6.6e-15	86.4	0	295	269	3-297
244	12	CRY1-C7-PLV	CRY1-PILON-C7-PLV	CRY1-PILON-C7-PLV-cds12	12798	13763	1	CRY1-PILON-C7-PLV-cds12|CRY1-PILON-C7-PLV	hypothetical protein	MSVKSKQFFSINSTDASNYTDANDSFNINQMNFNFNNTNLTNIQTSHGQKCVFNPANVSIDWDYINISEALKNNKFQVLKGNPADSFFTYTIPDDSYNALNLCSTIQTLLNDGTDGVPGANDIAGSMAFIAQYDAISNRISIMYTAQTVPITFETYPNINAVQYNMTRIFGTTKSNSKSKTQTSNAQHNNGVLTKPTYFPFGVDFKVADVIRIHSNCAKRFFELKGGRLSQNSVLFELVVPNISNGSTLIWENYNSDIYSQEIFSNFDNLTIEIRSKDGKLVPFKANCQFNMTFTIERELEQPDPKERLKNLQNFNQLSSV	35.164	18977	-	-	-	-	-	-	-	-	-	-	8H2I_bG	P1v1; giant virus, nucleocytoplasmic large DNA viruses (NCLDVs), viral assembly, Paramecium bursaria chlorella virus 1 (	66.34	33	36.7	5.6	136	530	-	-	-	-	-	-	-	-	321	mCP-WBZZ01_3105	274	98.4	1.4e-13	6.6e-15	86.4	0	295	269	3-297
260	9	CRY1-C80-PLV	CRY1-PILON-C80-PLV	CRY1-PILON-C80-PLV-cds9	6674	7654	-1	CRY1-PILON-C80-PLV-cds9|CRY1-PILON-C80-PLV	hypothetical protein	MIETKKTKQFYSINNAVASNFSNISRMEYNFNNSTLTNIQTSHGQKCIFTPISLTLDWDYKNISESLRNNRIYFNFTTGGYTSKSFVIPDGSYTPFSLCELLNSAVTGLNKTNATGGIRSDADASLAWLAEFNPILQKILIRYSVNVAITVAIDTFFVDANGITYNSTRWMGTTLSSSKTVSQTAQQVVVNGAFDPAPSPSVYPPNVVDFRTIDTIRVHSNVAKRFFEIKGGRLSSNDVLFELTAPNTTVGTTLVWENNAPELYEQEIFSNFDNMVIELKDRNGTRIDFFNECNFNMTFSIVREVEVADPKERLKNLQNLNQLGSV	33.945	20203	-	-	-	-	-	-	-	-	-	-	8H2I_bG	P1v1; giant virus, nucleocytoplasmic large DNA viruses (NCLDVs), viral assembly, Paramecium bursaria chlorella virus 1 (	71.52	19	38.46	5.1	57	530	-	-	-	-	-	-	-	-	326	mCP-WBZZ01_608	274	98.2	8.3e-13	4e-14	83.6	0	292	263	10-301
19	19	CRY1-C11-PLV	CRY1-PILON-C11-PLV	CRY1-PILON-C11-PLV-cds19	18978	19274	1	CRY1-PILON-C11-PLV-cds19|CRY1-PILON-C11-PLV	hypothetical protein	MYEPPFQQPSDQRTYYSTSTDISPTFNDFTAIKSKLVASANPPKFIDNEKRAEIVKYYVDERRAFNYSKDPKRYRPYDIAKDAYDYNYYNYGFQMKDV	37.965	20685	-	-	-	-	-	-	-	-	-	-	-	-	-	-	-	-	-	-	-	-	-	-	-	-	-	-	-	-	-	-	-	-	-	-	-	-	-
40	19	CRY1-C120-PLV	CRY1-PILON-C120-PLV	CRY1-PILON-C120-PLV-cds19	18805	19104	1	CRY1-PILON-C120-PLV-cds19|CRY1-PILON-C120-PLV	hypothetical protein	MKYEPPFSQEPDERTYYTTLSELSPTFNDFTAKKSKLIADANPPKHIENDRRVEIIKYFVDKRRAFNYSKEPKRYRPYNIAKDAYDYNFYNYGFQMKDI	34.709	20257	-	-	-	-	-	-	-	-	-	-	-	-	-	-	-	-	-	-	-	-	-	-	-	-	-	-	-	-	-	-	-	-	-	-	-	-	-
64	22	CRY1-C155-PLV	CRY1-PILON-C155-PLV	CRY1-PILON-C155-PLV-cds22	28073	28372	1	CRY1-PILON-C155-PLV-cds22|CRY1-PILON-C155-PLV	hypothetical protein	MKYNPPFQVEPDKRTYYTTSSELSTTFNDFTALKSKLVAAANPPRYIENERRHIIVKYFVDNRRAFNYSKEPKRYRPYEIAKDAYDLNFYNYGFQEKEV	37.361	29520	-	-	-	-	-	-	-	-	-	-	-	-	-	-	-	-	-	-	-	-	-	-	-	-	-	-	-	-	-	-	-	-	-	-	-	-	-
68	3	CRY1-C160-PLV	CRY1-PILON-C160-PLV	CRY1-PILON-C160-PLV-cds3	1412	1708	-1	CRY1-PILON-C160-PLV-cds3|CRY1-PILON-C160-PLV	hypothetical protein	MYEPPFQQPSDQRTYYSTSTDISPTFNDFTAIKSKLVASANPPKFIDNEKRAEIVKYYVDERRAFNYSKDPKRYRPYDIAKDAYDYNYYNYGFQMKDV	38.062	19886	-	-	-	-	-	-	-	-	-	-	-	-	-	-	-	-	-	-	-	-	-	-	-	-	-	-	-	-	-	-	-	-	-	-	-	-	-
88	2	CRY1-C27-PLV	CRY1-PILON-C27-PLV	CRY1-PILON-C27-PLV-cds2	1165	1464	-1	CRY1-PILON-C27-PLV-cds2|CRY1-PILON-C27-PLV	hypothetical protein	MKYNPPFQVEPDKRTYYTTSSELSTTFNDFTALKSKLVAAANPPRYIENERRHIIVKYFVDNRRAFNYSKEPKRYRPYEIAKDAYDLNFFNYGFVEKEV	42.334	32012	-	-	-	-	-	-	-	-	-	-	-	-	-	-	-	-	-	-	-	-	-	-	-	-	-	-	-	-	-	-	-	-	-	-	-	-	-
113	3	CRY1-C46-PLV	CRY1-PILON-C46-PLV	CRY1-PILON-C46-PLV-cds3	1153	1452	-1	CRY1-PILON-C46-PLV-cds3|CRY1-PILON-C46-PLV	hypothetical protein	MKYNPPFQVEPDKRTYYTTSSELSTTFNDFTALKSKLVAAANPPRYIENERRHIIVKYFVDNRRAFNYSKEPKRYRPYEIAKDAYDLNFYNYGFQEKEV	33.82	21088	-	-	-	-	-	-	-	-	-	-	-	-	-	-	-	-	-	-	-	-	-	-	-	-	-	-	-	-	-	-	-	-	-	-	-	-	-
156	19	CRY1-C48-PLV	CRY1-PILON-C48-PLV	CRY1-PILON-C48-PLV-cds19	18849	19148	1	CRY1-PILON-C48-PLV-cds19|CRY1-PILON-C48-PLV	hypothetical protein	MKYEPPFSQEPDERTYYTTLSELSPTFNDFTAKKSKLIADANPPKHIENDRRVEIIKYFVDKRRAFNYSKEPKRYRPYNIAKDAYDYNFYNYGFQMKDI	35.793	20297	-	-	-	-	-	-	-	-	-	-	-	-	-	-	-	-	-	-	-	-	-	-	-	-	-	-	-	-	-	-	-	-	-	-	-	-	-
177	2	CRY1-C59-PLV	CRY1-PILON-C59-PLV	CRY1-PILON-C59-PLV-cds2	1216	1512	-1	CRY1-PILON-C59-PLV-cds2|CRY1-PILON-C59-PLV	hypothetical protein	MKYDIPAFQPTVRAPYFSTASELSPAFNNGSAKIQKIRNSLDPNNQLIKADKRDDIIQFAVNRVRGFNYSKTEKRYRPYNIRKDAYDLNFYNYGFKEI	35.288	19032	-	-	-	-	-	-	-	-	-	-	-	-	-	-	-	-	-	-	-	-	-	-	-	-	-	-	-	-	-	-	-	-	-	-	-	-	-
197	2	CRY1-C65-PLV	CRY1-PILON-C65-PLV	CRY1-PILON-C65-PLV-cds2	1216	1512	-1	CRY1-PILON-C65-PLV-cds2|CRY1-PILON-C65-PLV	hypothetical protein	MKYDIPAFQPTVRAPYFSTASELSPAFNNGSAKIQKIRNSLDPNNQLIKADKRDDIIQFAVNRVRGFNYSKTEKRYRPYNIRKDAYDLNFYNYGFKEI	35.296	19087	-	-	-	-	-	-	-	-	-	-	-	-	-	-	-	-	-	-	-	-	-	-	-	-	-	-	-	-	-	-	-	-	-	-	-	-	-
250	18	CRY1-C7-PLV	CRY1-PILON-C7-PLV	CRY1-PILON-C7-PLV-cds18	17469	17765	1	CRY1-PILON-C7-PLV-cds18|CRY1-PILON-C7-PLV	hypothetical protein	MKYDIPAFQPTVRAPYFSTASELSPAFNNGSAKIQKIRNSLDPNNQLIKADKRDDIIQFAVNRVRGFNYSKTEKRYRPYNIRKDAYDLNFYNYGFKEI	35.164	18977	-	-	-	-	-	-	-	-	-	-	-	-	-	-	-	-	-	-	-	-	-	-	-	-	-	-	-	-	-	-	-	-	-	-	-	-	-
253	2	CRY1-C80-PLV	CRY1-PILON-C80-PLV	CRY1-PILON-C80-PLV-cds2	1089	1388	-1	CRY1-PILON-C80-PLV-cds2|CRY1-PILON-C80-PLV	hypothetical protein	MKYEPPFSQEPEERTYYTTLSELSPTFNNFAAKKSKLIADANPPKHIENDRRVEIIKYFVDKRRAFNYSKEPKRFRPYDIAKDAYDYNFYNYGFQMKDI	33.945	20203	-	-	-	-	-	-	-	-	-	-	-	-	-	-	-	-	-	-	-	-	-	-	-	-	-	-	-	-	-	-	-	-	-	-	-	-	-
20	20	CRY1-C11-PLV	CRY1-PILON-C11-PLV	CRY1-PILON-C11-PLV-cds20	19366	19986	1	CRY1-PILON-C11-PLV-cds20|CRY1-PILON-C11-PLV	hypothetical protein	METKPKKELSPEQIEQLKQRLLKAREAKLNRKRIDYVQKKEEIKEEGLKKRTLKKIKTLVDKGAVKEEDLMEYLPKKEAVKQIPVDKIVEEITNEIPFEKPLPTKKVPKSEPAKTPEIIPFEEPLKRSKPIDIPKKDKDRFMKLVYYKEPSKKTLKRLEKMQESSSSSGSESESEEERPLKNTEQTRTPQIDENAFYKNLAMKYYG	37.965	20685	-	-	-	-	-	-	-	-	-	-	-	-	-	-	-	-	-	-	-	-	-	-	-	-	-	-	-	-	-	-	-	-	-	-	-	-	-
41	20	CRY1-C120-PLV	CRY1-PILON-C120-PLV	CRY1-PILON-C120-PLV-cds20	19166	19804	1	CRY1-PILON-C120-PLV-cds20|CRY1-PILON-C120-PLV	hypothetical protein	MDQPKPKRELTPEQLEVLKARLLKAREAKMTRDKKHYDANKEQIKEEGLKKRTMSKVKALVSKGAVKEEELKEILPKQKEEVKQIPINKVVDEIVKEVPFEKPLPKKRVPKPKPVEQPAEIPFEKPLPKPHGMGWKYPADPIDIPQKKDKDRFMKLVYYKEPSKKTLKKLEKLQESSSSSSDESSEDEAPVRHQQVSNEDDYYRALAKRLYG	34.709	20257	-	-	-	-	-	-	-	-	-	-	-	-	-	-	-	-	-	-	-	-	-	-	-	-	-	-	-	-	-	-	-	-	-	-	-	-	-
65	23	CRY1-C155-PLV	CRY1-PILON-C155-PLV	CRY1-PILON-C155-PLV-cds23	28434	29078	1	CRY1-PILON-C155-PLV-cds23|CRY1-PILON-C155-PLV	hypothetical protein	MDQPKPKRELTPEQLEVLKARLLKAREAKMTRDKKHYDANKEQIKEEGLKKRTMNKVKALVSKGAVKEEELKEILPKQKEEVKQIPINKVVDEIVKEVPFEKPLPKKRVPKPKPVEQPAEIPFEEELPKPRKPHGMGWKYPADPIDIPQKKEKDRFMKLVYYKEPSKKTLKKLEKLQESSSSSDESSEDEAPVRHQQVSNEDDYYRALAKRLYG	37.361	29520	-	-	-	-	-	-	-	-	-	-	-	-	-	-	-	-	-	-	-	-	-	-	-	-	-	-	-	-	-	-	-	-	-	-	-	-	-
67	2	CRY1-C160-PLV	CRY1-PILON-C160-PLV	CRY1-PILON-C160-PLV-cds2	700	1320	-1	CRY1-PILON-C160-PLV-cds2|CRY1-PILON-C160-PLV	hypothetical protein	METKPKKELSPEQIEQLKQRLLKAREAKLNRKRIDYVQKKEEIKEEGLKKRTLKKIKTLVDKGAVKEEDLMEYLPKKEAVKQIPVDKIVEEITNEIPFEKPLPTKKVPKSEPAKTPEIIPFEEPLKRSKPIDIPKKDKDRFMKLVYYKEPSKKTLKRLEKMQESSSSSGSESESEEERPLKNTEQTRTPQIDENAFYKNLAMKYYG	38.062	19886	-	-	-	-	-	-	-	-	-	-	-	-	-	-	-	-	-	-	-	-	-	-	-	-	-	-	-	-	-	-	-	-	-	-	-	-	-
87	1	CRY1-C27-PLV	CRY1-PILON-C27-PLV	CRY1-PILON-C27-PLV-cds1	468	1103	-1	CRY1-PILON-C27-PLV-cds1|CRY1-PILON-C27-PLV	hypothetical protein	MDQPKPKRELTPEQLEVLKARLLKAREAKMTRDKKHYDANKEQIKEEGLKKRTMNKVKALVSKGAVKEEELKEILPKQKEEVKQIPINKVVDEIVKEVPFEKPLPKKRVPKPKPVEQPAEIPFEKPLPKPHGMGWKYPADPIDIPQKKEKDRFMKLVYYKEPSKKTLKKLEKLQESSSSSDESSEDEAPVRHQQVSNEDDYYRALAKRLYG	42.334	32012	-	-	-	-	-	-	-	-	-	-	-	-	-	-	-	-	-	-	-	-	-	-	-	-	-	-	-	-	-	-	-	-	-	-	-	-	-
112	2	CRY1-C46-PLV	CRY1-PILON-C46-PLV	CRY1-PILON-C46-PLV-cds2	447	1091	-1	CRY1-PILON-C46-PLV-cds2|CRY1-PILON-C46-PLV	hypothetical protein	MDQPKPKRELTPEQLEVLKARLLKAREAKMTRDKKHYDANKEQIKEEGLKKRTMNKVKALVSKGAVKEEELKEILPKQKEEVKQIPINKVVDEIVKEVPFEKPLPKKRVPKPKPVEQPAEIPFEEELPKPRKPHGMGWKYPADPIDIPQKKEKDRFMKLVYYKEPSKKTLKKLEKLQESSSSSDESSEDEAPVRHQQVSNEDDYYRALAKRLYG	33.82	21088	-	-	-	-	-	-	-	-	-	-	-	-	-	-	-	-	-	-	-	-	-	-	-	-	-	-	-	-	-	-	-	-	-	-	-	-	-
157	20	CRY1-C48-PLV	CRY1-PILON-C48-PLV	CRY1-PILON-C48-PLV-cds20	19210	19854	1	CRY1-PILON-C48-PLV-cds20|CRY1-PILON-C48-PLV	hypothetical protein	MDQPKPKRELTPEQLEVLKARLLKAREAKMTRDKKHYDANKEQIKEEGLKKRTMNKVKALVSKGAVKEEELKEILPKQKEEVKQIPINKVVDEIVKEVPFEKPLPKKRVPKPKPVEQPAEIPFEEELPKPRKPHGMGWKYPADPIDIPQKKEKDRFMKLVYYKEPSKKTLKKLEKLQESSSSSDESSEDEAPVRHQQVSNEDDYYRALAKRLYG	35.793	20297	-	-	-	-	-	-	-	-	-	-	-	-	-	-	-	-	-	-	-	-	-	-	-	-	-	-	-	-	-	-	-	-	-	-	-	-	-
176	1	CRY1-C59-PLV	CRY1-PILON-C59-PLV	CRY1-PILON-C59-PLV-cds1	492	1160	-1	CRY1-PILON-C59-PLV-cds1|CRY1-PILON-C59-PLV	hypothetical protein	MQANEVKKERKPMTPEQLEVLKARLMKAREAKIERDKKRYEFNKDEVKKEAVKKRALTKVKKLVDAGTLKEEELQKVLPVKQEVKQEVKEAGSSSLEKKVADVIPGSLSHEAPRKLGDTPFEEPLPSMPINIPKTKKIPDVIPFEEPLPQPGSLKKTKDKDRFLKIVYYKEPSKAALKKLQKIQESSSDDESSDEEPANNQNVNQTTNEDDYYRSLARQFFN	35.288	19032	-	-	-	-	-	-	-	-	-	-	-	-	-	-	-	-	-	-	-	-	-	-	-	-	-	-	-	-	-	-	-	-	-	-	-	-	-
196	1	CRY1-C65-PLV	CRY1-PILON-C65-PLV	CRY1-PILON-C65-PLV-cds1	492	1160	-1	CRY1-PILON-C65-PLV-cds1|CRY1-PILON-C65-PLV	hypothetical protein	MQANEVKKERKPMTPEQLEVLKARLMKAREAKIERDKKRYEFNKDEVKKEAVKKRALTKVKKLVDAGTLKEEELQKVLPVKQEVKQEVKEAGSSSLEKKVADVIPGSLSHEAPRKLGDTPFEEPLPSMPINIPKTKKIPDVIPFEEPLPQPGSLKKTKDKDRFLKIVYYKEPSKAALKKLQKIQESSSDDESSDEEPANNQNVNQTTNEDDYYRSLARQFFN	35.296	19087	-	-	-	-	-	-	-	-	-	-	-	-	-	-	-	-	-	-	-	-	-	-	-	-	-	-	-	-	-	-	-	-	-	-	-	-	-
251	19	CRY1-C7-PLV	CRY1-PILON-C7-PLV	CRY1-PILON-C7-PLV-cds19	17821	18489	1	CRY1-PILON-C7-PLV-cds19|CRY1-PILON-C7-PLV	hypothetical protein	MQANEVKKERKPMTPEQLEVLKARLMKAREAKIERDKKRYEFNKDEVKKEAVKKRALTKVKKLVDAGTLKEEELQKVLPVKQEVKQEVKEAGSSSLEKKVADVIPGSLSHEAPRKLGDTPFEEPLPSMPINIPKTKKIPDVIPFEEPLPQPGSLKKTKDKDRFLKIVYYKEPSKAALKKLQKIQESSSDDESSDEEPANNQNVNQTTNEDDYYRSLARQFFN	35.164	18977	-	-	-	-	-	-	-	-	-	-	-	-	-	-	-	-	-	-	-	-	-	-	-	-	-	-	-	-	-	-	-	-	-	-	-	-	-
252	1	CRY1-C80-PLV	CRY1-PILON-C80-PLV	CRY1-PILON-C80-PLV-cds1	491	1030	-1	CRY1-PILON-C80-PLV-cds1|CRY1-PILON-C80-PLV	hypothetical protein	MEQTIKPKKVMTAEQLEILKARLLKARDAKIARTKGAVKGAVKEEAVKQIPITNVVNEIVKEIPFEKPLPKKRVPKPKPVEQPLEIPFEKELPKPKPHGMGWKYPADPIDIPKKKEKERFMKLVYYKEPSKATMKKLSKMQSSSSESESSSEDEAPVVRKPQTNDEDEYYKALAKRLYG	33.945	20203	-	-	-	-	-	-	-	-	-	-	-	-	-	-	-	-	-	-	-	-	-	-	-	-	-	-	-	-	-	-	-	-	-	-	-	-	-
4	4	CRY1-C11-PLV	CRY1-PILON-C11-PLV	CRY1-PILON-C11-PLV-cds4	2948	4159	1	CRY1-PILON-C11-PLV-cds4|CRY1-PILON-C11-PLV	hypothetical protein	MYKVYFKTSQNIFRIYDGSDIETTKYLPKNISLFYMTKKGYEATDESLIQYYHDIKVASDELCNSEELRGFDYIKPFQMEDGKLFHKSHTSNVKTIFNMKAPQGWKKHDEIDITEASWFKKSQNGGLQYCKPGEYQSFGYDFNMFYPRMLGDKRFSDLQIPVKRGIETVLTELPAILKYGFYRINITCSNPNFKKVFSLSQENVYTHYSVSFLLELIRKHNFQIEIKLIQDSKPNAYLYDDADLTPSYNLFHYWFSCLLSLKKKYPKNILVKMLSSSLWGHLSQKNTICVDSEKIDEYDVDMGNDADYKILDIVLKQDGSEYYKLLNSKKPYKLNLRLKPFITSYGRNKTARVALRMIDNVIRIHTDGICFDTEYKVKSENLLPEAKTTGKFRFNNVNN…	37.965	20685	-	-	-	-	-	-	-	-	-	-	P03261	DPOL_ADE02 DNA polymerase OS=Human adenovirus C serotype 2 OX=10515 GN=POL PE=1 SV=2	99.97	4e-30	280.87	27.1	228	1198	-	-	-	-	-	-	-	-	-	-	-	-	-	-	-	-	-	-	-
25	4	CRY1-C120-PLV	CRY1-PILON-C120-PLV	CRY1-PILON-C120-PLV-cds4	3149	4372	1	CRY1-PILON-C120-PLV-cds4|CRY1-PILON-C120-PLV	hypothetical protein	MYYKVYYKLANNAFRVYDGATLETCKYRPEKVSVFEMTKKGGYTATDASLMKYYSDIKIASDELNASKELENPKNPFDYLGSFQNKDGSTFYRTHNSNVLTILKMKSPKAWRQYEKIDAIEAKWFEKCHNGGIQYCQVGEHESYGYDFNMYYPRLLGDKNFTYFQFPTKKGKEQIITNLDSIQYGFYRVKIHCDDANISKVFKFSKDDVYTHYSLKFAFELRKKHNFNMDIELIQDDEPNAYIYNEADLIDSPSIFQRWFNCVYYLKKKYPKNILVKMISSSIWGHLSESNTIYVNKEDIHNYDVDLSTDAYYQIIDIIMKQDGSTTYELLDTKNPYKHPMRLKPFITSYGRNKTARVALRMIDNVIRIHTDGICFNKPYKETEHFHADDKYTGRLKFN…	34.709	20257	-	-	-	-	-	-	-	-	-	-	Q25BI3	DPOL_HIS1I DNA polymerase OS=His1 virus (isolate Australia/Victoria) OX=654912 PE=3 SV=1	99.97	1.2e-28	260.46	29.8	361	717	-	-	-	-	-	-	-	-	-	-	-	-	-	-	-	-	-	-	-
46	4	CRY1-C155-PLV	CRY1-PILON-C155-PLV	CRY1-PILON-C155-PLV-cds4	3002	4228	1	CRY1-PILON-C155-PLV-cds4|CRY1-PILON-C155-PLV	hypothetical protein	MYYKVYYKLANNAFRVYDGSTIETCKYRPEKVSVFEMTKKGGYTATDASLIKYYSDIKIASDEINASKELENPKNPFDYLGSFQNKDGNTFYRTHNSNVLTILKMKSPKSWRQYEKIDAIEAKWFEKCHNGGIQYCQVGEHDSYGYDFNMYYPRLLGDKNFTYFQFPTKKGKEQIITNLDSIQYGFYRVKIHCDDANISKVFKFSKDDVYTHYSLKFAFELRKKHNFNMDIELIQDDEPNAYIYNEADLIDSPSIFQRWFNCVYYLKKKYPKNILVKMISSSIWGHLSESNTIYVNKEDIHNYDVDLSTDADYQIIDIIMKQDGSTTYELLDTKNPYKHPMRLKPFITSYGRNKTARVALRMIDNVIRIHTDGICFNKPYALKSEHFHADDKYTGRLKF…	37.361	29520	-	-	-	-	-	-	-	-	-	-	Q37989	DPOL_BPCP1 DNA polymerase OS=Streptococcus phage Cp-1 OX=10747 GN=5 PE=3 SV=1	99.97	6.5e-29	255.56	29.2	304	568	-	-	-	-	-	-	-	-	-	-	-	-	-	-	-	-	-	-	-
83	18	CRY1-C160-PLV	CRY1-PILON-C160-PLV	CRY1-PILON-C160-PLV-cds18	15726	16940	-1	CRY1-PILON-C160-PLV-cds18|CRY1-PILON-C160-PLV	hypothetical protein	MYKVYFKTSQNIFRIYDGSDIETTKYLPKNISLFYMTKKGYEATDESLIQYYHDIKVASDELCNSEELRGFDYIKPFQMEDGKLFHKSHTSNVKTIFNMKAPQGWKKHDEIDITEASWFKKSQNGGLQYCKPGEYQSFGYDFNMFYPRMLGDKRFSDLQIPVKRGIETVLTELPAILKYGFYRINITCSNPNFKKVFSLSQENVYTHYSVSFLLELIRKHNFQIEIKLIQGSKPNAYLYDDADLIPSYNLFHYWFSCLLSLKKKYPKNILVKMLSSSLWGHLSQKNTICVDSEKIDEYDVDMGNDADYKILDIVLKQDGSEYYKLLNSKKPYKLNLRLKPFITSYGRNKTARVALRMIDNVIRIHTDGICFDAEYKVKSENLLPEAKTTGKFRFNNVNN…	38.062	19886	-	-	-	-	-	-	-	-	-	-	P03261	DPOL_ADE02 DNA polymerase OS=Human adenovirus C serotype 2 OX=10515 GN=POL PE=1 SV=2	99.96	5.5e-28	263.34	27.5	310	1198	-	-	-	-	-	-	-	-	-	-	-	-	-	-	-	-	-	-	-
108	22	CRY1-C27-PLV	CRY1-PILON-C27-PLV	CRY1-PILON-C27-PLV-cds22	27797	29023	-1	CRY1-PILON-C27-PLV-cds22|CRY1-PILON-C27-PLV	hypothetical protein	MYYKVYYKLANNAFRVYDGSTIETCKYRPEKVSVFEMTKKGGYSATDASLIKYYSDIKIASDELNASKELENPKNPFDYLGSFQNKDGSTFYRTHNSNVLTILKMKSPKSWRQYEKIDAIEAKWFEKCHNGGIQYCQVGEHDSYGYDFNMYYPRLLGDKNFTYFQFPTKKGKEQIITNLDSIQYGFYRVKIHCDDANISKVFKFSKDDVYTHYSLKFAFELRKKHNFNMDIELIQDDEPNAYIYNEADLIDSPSIFQRWFNCVYYLKKKYPKNILVKMISSSIWGHLSESNTIYVNKEDIHNYDVDLSTDADYQIIDIIMKQDGSTTYELLDTKNPYKHPMRLKPFITSYGRNKTARVALRMIDNVIRIHTDGICFNKPYALKSEHFHADDKYTGRLKF…	42.334	32012	-	-	-	-	-	-	-	-	-	-	Q37989	DPOL_BPCP1 DNA polymerase OS=Streptococcus phage Cp-1 OX=10747 GN=5 PE=3 SV=1	99.97	2.2e-28	252.57	29.4	304	568	-	-	-	-	-	-	-	-	-	-	-	-	-	-	-	-	-	-	-
133	23	CRY1-C46-PLV	CRY1-PILON-C46-PLV	CRY1-PILON-C46-PLV-cds23	16857	18083	-1	CRY1-PILON-C46-PLV-cds23|CRY1-PILON-C46-PLV	hypothetical protein	MYYKVYYKLANNAFRVYDGSTIETCKYRPEKVSVFEMTKKGGYSATDASLMKYYSDIKIASDEINASKELENPKNPFDYLGSFQNKDGNTFYRTHNSNVLTILKMKSPKSWRQYEKIDAIEAKWFEKCHNGGIQYCQVGEHDSYGYDFNMYYPRLLGDKNFTYFQFPTKKGKEQIITNLDSIQYGFYRVKIHCDDANISKVFKFSKDDVYTHYSLKFAFELRKKHNFNMDIELIQDDEPNAYIYNEADLIDSPSIFQRWFNCVYYLKKKYPKNILVKMISSSIWGHLSESNTIYVNKEDIHNYDVDLSTDADYQIIDIIMKQDGSTTYELLDTKNPYKHPMRLKPFITSYGRNKTARVALRMIDNVIRIHTDGICFNKPYALKSEHFHADDKYTGRLKF…	33.82	21088	-	-	-	-	-	-	-	-	-	-	Q37989	DPOL_BPCP1 DNA polymerase OS=Streptococcus phage Cp-1 OX=10747 GN=5 PE=3 SV=1	99.97	7.9e-29	255.78	28.3	305	568	-	-	-	-	-	-	-	-	-	-	-	-	-	-	-	-	-	-	-
141	4	CRY1-C48-PLV	CRY1-PILON-C48-PLV	CRY1-PILON-C48-PLV-cds4	3006	4229	1	CRY1-PILON-C48-PLV-cds4|CRY1-PILON-C48-PLV	hypothetical protein	MYYKVYYKLANNAFRVYDGATLETCKYRPEKVSVFEMTKKGGYTATDASLMKYYSDIKIASDELNASKELENPKNPFDYLGSFQNKDGNTFYRTHNSNVLTILKMKSPKAWRQYEKIDAIEAKWFEKCHNGGIQYCQLGEHESYGYDFNMYYPRLLGDKNFTYFQFPTKKGKEQIITNLDSIQYGFYRVKIHCDDANISKVFKFSKDDVYTHYSLKFAFELRKKHNFNMDIELIQDDEPNAYIYNEADLIDSPSIFQRWFNCVYYLKKKYPKNILVKMISSSIWGHLSESNTIYVNKEDIHNYDVDLSTDADYQIIDIIMKQDGSTTYELLDTKNPYKHPMRLKPFITSYGRNKTARVALRMIDNVIRIHTDGICFNKPYKETEHFHADDKYTGRLKFN…	35.793	20297	-	-	-	-	-	-	-	-	-	-	Q37989	DPOL_BPCP1 DNA polymerase OS=Streptococcus phage Cp-1 OX=10747 GN=5 PE=3 SV=1	99.98	2.3e-29	258.72	31.7	339	568	-	-	-	-	-	-	-	-	-	-	-	-	-	-	-	-	-	-	-
192	17	CRY1-C59-PLV	CRY1-PILON-C59-PLV	CRY1-PILON-C59-PLV-cds17	14807	16009	-1	CRY1-PILON-C59-PLV-cds17|CRY1-PILON-C59-PLV	hypothetical protein	MTEYIVYYQLPSCGYRVCNSKTLEVFGCVRLPENVSNFRLTKPYDANDKSLIQYCKDLQIASDELKKTKELKGFDYIKPFMKKDGTMFYKNHGSNVEAIINMRKVIWDDYDEIDIIEDKWFKLCYNGGLQYCKPGTYQCHGYDFSNYYASILGDSDFQIPTKRGKEITIDELQFSPGFYRVKITSDNPDAKKVFNFSKHHVYYSQSLKFAYNELKERFNMKFELIIDGKPNAYVYEWKQFVKSKSIFKYWYADIISLKKQLPKNILVKMLSSSAWGQLSKRYKKVVDQCDLTDEMGFTDDFKFKIIDVVMHEDDRLNYKIIDVNKPYKYNIRLKPFITAYGRIRTARVALENLDNVVRIHTDGIVFDKPITTDLPNFIPEKKTTGHIQFNSVNDYHFLAL	35.288	19032	-	-	-	-	-	-	-	-	-	-	Q25BI3	DPOL_HIS1I DNA polymerase OS=His1 virus (isolate Australia/Victoria) OX=654912 PE=3 SV=1	99.96	1.3e-27	249.15	29.1	357	717	-	-	-	-	-	-	-	-	-	-	-	-	-	-	-	-	-	-	-
212	17	CRY1-C65-PLV	CRY1-PILON-C65-PLV	CRY1-PILON-C65-PLV-cds17	14860	16062	-1	CRY1-PILON-C65-PLV-cds17|CRY1-PILON-C65-PLV	hypothetical protein	MTEYIVYYQLPSCGYRVCNSKTLEVFGCVRLPENVSNFRLTKPYDANDKSLIQYCKDLQIASDELKKTKELKGFDYIKPFMKKDGTMFYKNHGSNVEAIINMRKVIWDDYDEIDIIEDKWFKLCYNGGLQYCKPGTYQCHGYDFSNYYASILGDSDFQIPTKRGKEITIDELQFSPGFYRVKITSDNPDAKKVFNFSKHHVYYSQSLKFAYNELKERFNMKFELIIDGKPNAYVYEWKQFVKSKSIFKYWYADIISLKKQLPKNILVKMLSSSAWGQLSKRYKKVVDQCDLTDEMGFTDDFKFKIIDVVMHEDDRLNYKIIDVNKPYKYNIRLKPFITAYGRIRTARVALENLDNVVRIHTDGIVFDKPITTDLPNFIPEKKTTGHIQFNSVNDYHFLAL	35.296	19087	-	-	-	-	-	-	-	-	-	-	Q25BI3	DPOL_HIS1I DNA polymerase OS=His1 virus (isolate Australia/Victoria) OX=654912 PE=3 SV=1	99.96	1.3e-27	249.15	29.1	357	717	-	-	-	-	-	-	-	-	-	-	-	-	-	-	-	-	-	-	-
236	4	CRY1-C7-PLV	CRY1-PILON-C7-PLV	CRY1-PILON-C7-PLV-cds4	2974	4176	1	CRY1-PILON-C7-PLV-cds4|CRY1-PILON-C7-PLV	hypothetical protein	MTEYIVYYQLPSCGYRVCNSKTLEVFGCVRLPENVSNFRLTKPYDANDKSLIQYCKDLQIASDELKKTKELKGFDYIKPFMKKDGTMFYKNHGSNVEAIINMRKVIWDDYDEIDIIEDKWFKLCYNGGLQYCKPGTYQCHGYDFSNYYASILGDSDFQIPTKRGKEITIDELQFSPGFYRVKITSDNPDAKKVFNFSKHHVYYSQSLKFAYNELKERFNMKFELIIDGKPNAYVYEWKQFVKSKSIFKYWYADIISLKKQLPKNILVKMLSSSAWGQLSKRYKKVVDQCDLTDEMGFTDDFKFKIIDVVMHEDDRLNYKIIDVNKPYKYNIRLKPFITAYGRIRTARVALENLDNVVRIHTDGIVFDKPITTDLPNFIPEKKTTGHIQFNSVNDYHFLAL	35.164	18977	-	-	-	-	-	-	-	-	-	-	Q25BI3	DPOL_HIS1I DNA polymerase OS=His1 virus (isolate Australia/Victoria) OX=654912 PE=3 SV=1	99.96	1.3e-27	249.15	29.1	357	717	-	-	-	-	-	-	-	-	-	-	-	-	-	-	-	-	-	-	-
269	18	CRY1-C80-PLV	CRY1-PILON-C80-PLV	CRY1-PILON-C80-PLV-cds18	16217	17428	-1	CRY1-PILON-C80-PLV-cds18|CRY1-PILON-C80-PLV	hypothetical protein	MYVVYYKTCSNLFHIYDGVDIKTLRMLPKDKSSFYLTKGYDTTDDDLKRYFVDVMTASNELKKSKELRGFDFIKPYEKDNKTSYRTHQINIERVFKLKAPKDWKAHQEIDTVEAKWFEGCYNAGLQYVELGSHECFGYDFSNFYARILGDERFSELQIPTKQGVEKTLSQLPERVPFGFYHVKIICEDPNIRKVFSFSKSNVYCHSSITFIYELQRKTKFNITLELVQDGSPNAYIYNDEDMVKSSSIFNEWFNTVVALKRKYPKNILVKMLSSSLWGFLSQKNSIFCKSSELDKLDGSICVTDDADFKIVDIVQQNDGNEYYELLKTSKPYKYNLRLKPFITSFGRNKTGRIALKMIDNVIRIHTDGIAFNRDYIIKTEHFTSEKKTTGHIKFNNINS…	33.945	20203	-	-	-	-	-	-	-	-	-	-	Q37989	DPOL_BPCP1 DNA polymerase OS=Streptococcus phage Cp-1 OX=10747 GN=5 PE=3 SV=1	99.96	1.1e-26	240.18	30.8	305	568	-	-	-	-	-	-	-	-	-	-	-	-	-	-	-	-	-	-	-
15	15	CRY1-C11-PLV	CRY1-PILON-C11-PLV	CRY1-PILON-C11-PLV-cds15	15535	15753	1	CRY1-PILON-C11-PLV-cds15|CRY1-PILON-C11-PLV	hypothetical protein	MFLDKPEDIAYFNRVMRDSPHLEPYFAELAVWAWIYKRDEYLEIVKTYEEQIDNGTIEKVNESLEKMKIENN	37.965	20685	-	-	-	-	-	-	-	-	-	-	-	-	-	-	-	-	-	-	-	-	-	-	-	-	-	-	-	-	-	-	-	-	-	-	-	-	-
36	15	CRY1-C120-PLV	CRY1-PILON-C120-PLV	CRY1-PILON-C120-PLV-cds15	15410	15625	1	CRY1-PILON-C120-PLV-cds15|CRY1-PILON-C120-PLV	hypothetical protein	MFLEKLEDIAYFNRIMRDTPELEPYFAELAVWCWIYQREKYLEVVKEYEEQLQNGTIEKVNSALEKMEIEK	34.709	20257	-	-	-	-	-	-	-	-	-	-	-	-	-	-	-	-	-	-	-	-	-	-	-	-	-	-	-	-	-	-	-	-	-	-	-	-	-
60	18	CRY1-C155-PLV	CRY1-PILON-C155-PLV	CRY1-PILON-C155-PLV-cds18	24583	24798	1	CRY1-PILON-C155-PLV-cds18|CRY1-PILON-C155-PLV	hypothetical protein	MFLNKPEDIAYFNRIMRDRPDLEPYFAEVAVWAWIYQRDKYLELIKEYEEQVKDGTIEKVNEALQQMEIEK	37.361	29520	-	-	-	-	-	-	-	-	-	-	-	-	-	-	-	-	-	-	-	-	-	-	-	-	-	-	-	-	-	-	-	-	-	-	-	-	-
72	7	CRY1-C160-PLV	CRY1-PILON-C160-PLV	CRY1-PILON-C160-PLV-cds7	4913	5113	-1	CRY1-PILON-C160-PLV-cds7|CRY1-PILON-C160-PLV	hypothetical protein	MFLDKPEDIAYFNRVMRDSPHLEPYFAELAVWAWIYKRDEYLEIVKTYEEGGKLDETFKKMEIENN	38.062	19886	-	-	-	-	-	-	-	-	-	-	-	-	-	-	-	-	-	-	-	-	-	-	-	-	-	-	-	-	-	-	-	-	-	-	-	-	-
92	6	CRY1-C27-PLV	CRY1-PILON-C27-PLV	CRY1-PILON-C27-PLV-cds6	4739	4954	-1	CRY1-PILON-C27-PLV-cds6|CRY1-PILON-C27-PLV	hypothetical protein	MFLNKPEDIAYFNRIMRDRPDLEPYFAEVAVWAWIYQRDKYLELIKEYEEQVKDGTIEKVNEALQQMEIEK	42.334	32012	-	-	-	-	-	-	-	-	-	-	-	-	-	-	-	-	-	-	-	-	-	-	-	-	-	-	-	-	-	-	-	-	-	-	-	-	-
117	7	CRY1-C46-PLV	CRY1-PILON-C46-PLV	CRY1-PILON-C46-PLV-cds7	4731	4946	-1	CRY1-PILON-C46-PLV-cds7|CRY1-PILON-C46-PLV	hypothetical protein	MFLNKPEDIAYFNRIMRDRPDLEPYFAEVAVWAWIYQRDKYLELIKEYEEQVKDGTIEKVNEALQQMEIEK	33.82	21088	-	-	-	-	-	-	-	-	-	-	-	-	-	-	-	-	-	-	-	-	-	-	-	-	-	-	-	-	-	-	-	-	-	-	-	-	-
152	15	CRY1-C48-PLV	CRY1-PILON-C48-PLV	CRY1-PILON-C48-PLV-cds15	15454	15669	1	CRY1-PILON-C48-PLV-cds15|CRY1-PILON-C48-PLV	hypothetical protein	MFLEKLEDIAYFNRIMRDTPELEPYFAELAVWCWIYQREKYLEVVKEYEEQLQNGTIEKVNSALEKMEIEK	35.793	20297	-	-	-	-	-	-	-	-	-	-	-	-	-	-	-	-	-	-	-	-	-	-	-	-	-	-	-	-	-	-	-	-	-	-	-	-	-
180	5	CRY1-C59-PLV	CRY1-PILON-C59-PLV	CRY1-PILON-C59-PLV-cds5	3147	3350	-1	CRY1-PILON-C59-PLV-cds5|CRY1-PILON-C59-PLV	hypothetical protein	MFLEKPEDIALFNKLMETHTYLEPYFAELALWCYLHDKEKYLSLVEESKKEEDERLHLKDISDALEN	35.288	19032	-	-	-	-	-	-	-	-	-	-	-	-	-	-	-	-	-	-	-	-	-	-	-	-	-	-	-	-	-	-	-	-	-	-	-	-	-
200	5	CRY1-C65-PLV	CRY1-PILON-C65-PLV	CRY1-PILON-C65-PLV-cds5	3147	3350	-1	CRY1-PILON-C65-PLV-cds5|CRY1-PILON-C65-PLV	hypothetical protein	MFLEKPEDIALFNKLMETHTYLEPYFAELALWCYLHDKEKYLSLVEESKKEEDERLHLKDISDALEN	35.296	19087	-	-	-	-	-	-	-	-	-	-	-	-	-	-	-	-	-	-	-	-	-	-	-	-	-	-	-	-	-	-	-	-	-	-	-	-	-
247	15	CRY1-C7-PLV	CRY1-PILON-C7-PLV	CRY1-PILON-C7-PLV-cds15	15634	15837	1	CRY1-PILON-C7-PLV-cds15|CRY1-PILON-C7-PLV	hypothetical protein	MFLEKPEDIALFNKLMETHTYLEPYFAELALWCYLHDKEKYLSLVEESKKEEDERLHLKDISDALEN	35.164	18977	-	-	-	-	-	-	-	-	-	-	-	-	-	-	-	-	-	-	-	-	-	-	-	-	-	-	-	-	-	-	-	-	-	-	-	-	-
257	6	CRY1-C80-PLV	CRY1-PILON-C80-PLV	CRY1-PILON-C80-PLV-cds6	4603	4818	-1	CRY1-PILON-C80-PLV-cds6|CRY1-PILON-C80-PLV	hypothetical protein	MFLEKLEDLAYFNRIMRDTPELEPYFAELAVWCWIYQREKYLEVVKEYEEQLQNGTIEKVNSALEKLEIEK	33.945	20203	-	-	-	-	-	-	-	-	-	-	-	-	-	-	-	-	-	-	-	-	-	-	-	-	-	-	-	-	-	-	-	-	-	-	-	-	-
16	16	CRY1-C11-PLV	CRY1-PILON-C11-PLV	CRY1-PILON-C11-PLV-cds16	15789	15962	1	CRY1-PILON-C11-PLV-cds16|CRY1-PILON-C11-PLV	hypothetical protein	MDSKVGQMSRNHQKVGQMSKGNYRMGAKVQGLKSSGIKSEPSQQQIQETANEFQKYK	37.965	20685	-	-	-	-	-	-	-	-	-	-	-	-	-	-	-	-	-	-	-	-	-	-	-	-	-	-	-	-	-	-	-	-	-	-	-	-	-
37	16	CRY1-C120-PLV	CRY1-PILON-C120-PLV	CRY1-PILON-C120-PLV-cds16	15666	15839	1	CRY1-PILON-C120-PLV-cds16|CRY1-PILON-C120-PLV	hypothetical protein	MDTKLGQQSKNHIKVGMMNQSNHKMGAKVQGSKSGGMRNEPSPQQIQDTASQYNKYK	34.709	20257	-	-	-	-	-	-	-	-	-	-	-	-	-	-	-	-	-	-	-	-	-	-	-	-	-	-	-	-	-	-	-	-	-	-	-	-	-
61	19	CRY1-C155-PLV	CRY1-PILON-C155-PLV	CRY1-PILON-C155-PLV-cds19	24841	25014	1	CRY1-PILON-C155-PLV-cds19|CRY1-PILON-C155-PLV	hypothetical protein	MDTKVGQMVKSHIKVGQMVKGDNKMGGKVSSSKAGGMRNEPSQQQIQETASQYNKYK	37.361	29520	-	-	-	-	-	-	-	-	-	-	-	-	-	-	-	-	-	-	-	-	-	-	-	-	-	-	-	-	-	-	-	-	-	-	-	-	-
71	6	CRY1-C160-PLV	CRY1-PILON-C160-PLV	CRY1-PILON-C160-PLV-cds6	4702	4875	-1	CRY1-PILON-C160-PLV-cds6|CRY1-PILON-C160-PLV	hypothetical protein	MDSKVGQMSRNHQKVGQMSKGNYRMGAKVQGLKSSGIKSEPSQQQIQETANEYNKHK	38.062	19886	-	-	-	-	-	-	-	-	-	-	-	-	-	-	-	-	-	-	-	-	-	-	-	-	-	-	-	-	-	-	-	-	-	-	-	-	-
91	5	CRY1-C27-PLV	CRY1-PILON-C27-PLV	CRY1-PILON-C27-PLV-cds5	4523	4696	-1	CRY1-PILON-C27-PLV-cds5|CRY1-PILON-C27-PLV	hypothetical protein	MDTKVGQMVKNHIKVGQMVKGDNKMGGKVSSSKAGGMRNEPSQQQIQETASQYNKYK	42.334	32012	-	-	-	-	-	-	-	-	-	-	-	-	-	-	-	-	-	-	-	-	-	-	-	-	-	-	-	-	-	-	-	-	-	-	-	-	-
116	6	CRY1-C46-PLV	CRY1-PILON-C46-PLV	CRY1-PILON-C46-PLV-cds6	4515	4688	-1	CRY1-PILON-C46-PLV-cds6|CRY1-PILON-C46-PLV	hypothetical protein	MDTKVGQMVKSHIKVGQMVKGDNKMGGKVSSSKAGGMRNEPSQQQIQETASQYNKYK	33.82	21088	-	-	-	-	-	-	-	-	-	-	-	-	-	-	-	-	-	-	-	-	-	-	-	-	-	-	-	-	-	-	-	-	-	-	-	-	-
153	16	CRY1-C48-PLV	CRY1-PILON-C48-PLV	CRY1-PILON-C48-PLV-cds16	15710	15883	1	CRY1-PILON-C48-PLV-cds16|CRY1-PILON-C48-PLV	hypothetical protein	MDTKLGQQSKNHIKVGMMNQSNHKMGAKVQGSKSGGMRNEPSPQQIQDTASQYNKYK	35.793	20297	-	-	-	-	-	-	-	-	-	-	-	-	-	-	-	-	-	-	-	-	-	-	-	-	-	-	-	-	-	-	-	-	-	-	-	-	-
179	4	CRY1-C59-PLV	CRY1-PILON-C59-PLV	CRY1-PILON-C59-PLV-cds4	2951	3124	-1	CRY1-PILON-C59-PLV-cds4|CRY1-PILON-C59-PLV	hypothetical protein	MDVKLGQMLRNSQRVGQKSVGHQKVGSKHHGKNSSYKSAQPDPQQLKETADEYNKYK	35.288	19032	-	-	-	-	-	-	-	-	-	-	-	-	-	-	-	-	-	-	-	-	-	-	-	-	-	-	-	-	-	-	-	-	-	-	-	-	-
199	4	CRY1-C65-PLV	CRY1-PILON-C65-PLV	CRY1-PILON-C65-PLV-cds4	2951	3124	-1	CRY1-PILON-C65-PLV-cds4|CRY1-PILON-C65-PLV	hypothetical protein	MDVKLGQMLRNSQRVGQKSVGHQKVGAKHHGKNSNYKSAQPDPQQLKETADEYNKYK	35.296	19087	-	-	-	-	-	-	-	-	-	-	-	-	-	-	-	-	-	-	-	-	-	-	-	-	-	-	-	-	-	-	-	-	-	-	-	-	-
248	16	CRY1-C7-PLV	CRY1-PILON-C7-PLV	CRY1-PILON-C7-PLV-cds16	15860	16033	1	CRY1-PILON-C7-PLV-cds16|CRY1-PILON-C7-PLV	hypothetical protein	MDVKLGQMLRNSQRVGQKSVGHQKVGAKHHGKNSNYKSAQPDPQQLKETADEYNKYK	35.164	18977	-	-	-	-	-	-	-	-	-	-	-	-	-	-	-	-	-	-	-	-	-	-	-	-	-	-	-	-	-	-	-	-	-	-	-	-	-
256	5	CRY1-C80-PLV	CRY1-PILON-C80-PLV	CRY1-PILON-C80-PLV-cds5	4389	4562	-1	CRY1-PILON-C80-PLV-cds5|CRY1-PILON-C80-PLV	hypothetical protein	MDTKVGQQSRNHIKVGMMNRSNNKMGAKIQGGKSGGMRNEPSQQQIQDTASEYNKYK	33.945	20203	-	-	-	-	-	-	-	-	-	-	-	-	-	-	-	-	-	-	-	-	-	-	-	-	-	-	-	-	-	-	-	-	-	-	-	-	-
12	12	CRY1-C11-PLV	CRY1-PILON-C11-PLV	CRY1-PILON-C11-PLV-cds12	13238	13711	1	CRY1-PILON-C11-PLV-cds12|CRY1-PILON-C11-PLV	GIY-YIG endonuclease	MKGIIYKISCNETNEVYYGSSQLTLHKRILNHKSQYNAWKLGNAGYMTSFQIMERGNYSYSLIETVECETKRQLEARERFYIENNDCVNKMIPCRTRQESKKAYRDTHKEEMNEWREAHKEKIKEQTKLYRKTNKEHLNELRRQRRAKQREQGLPVH	37.965	20685	-	-	TIGR01453	TIGR01453: grpIintron_endo: group I intron endonuclease	1	1	PF01541.24	PF01541	GIY-YIG	GIY-YIG catalytic domain	P13299	TEV1_BPT4 Intron-associated endonuclease 1 OS=Enterobacteria phage T4 OX=10665 GN=ITEVIR PE=1 SV=2	99.77	3.1e-18	124.19	8.2	106	245	-	-	-	-	-	-	-	-	-	-	-	-	-	-	-	-	-	-	-
29	8	CRY1-C120-PLV	CRY1-PILON-C120-PLV	CRY1-PILON-C120-PLV-cds8	6011	6424	-1	CRY1-PILON-C120-PLV-cds8|CRY1-PILON-C120-PLV	GIY-YIG endonuclease	MAQSGMIYRLWCKNTLKTYYGSTTGNIANRLAEHEHKFKNGIKHSSADIIANGNYRIEEVELVDYEDKKELRERERFYITNDKNCVNKNIPNRTAQDWRLDNPEYNKEYYKQHKDKHRAYMRSYYLNKKGVVLEPVN	34.709	20257	-	-	-	-	1	1	PF01541.24	PF01541	GIY-YIG	GIY-YIG catalytic domain	P13299	TEV1_BPT4 Intron-associated endonuclease 1 OS=Enterobacteria phage T4 OX=10665 GN=ITEVIR PE=1 SV=2	99.56	3.2e-13	95.1	12.2	101	245	-	-	-	-	-	-	-	-	-	-	-	-	-	-	-	-	-	-	-
51	9	CRY1-C155-PLV	CRY1-PILON-C155-PLV	CRY1-PILON-C155-PLV-cds9	6015	6425	-1	CRY1-PILON-C155-PLV-cds9|CRY1-PILON-C155-PLV	GIY-YIG endonuclease	MNSGFIYRLWCKNSLKTYYGSTTGDIANRLAEHENKYHRGIRHSSADIIAGGNYSIEEIELVDYEDKKELRERERFYIINDKNCINRNIPNRTCKDWHEEHPNYNKNYYQANKEKHKVYMRAYYLNKKGVVIEPVN	37.361	29520	-	-	-	-	1	1	PF01541.24	PF01541	GIY-YIG	GIY-YIG catalytic domain	cd10444	GIY-YIG_SegABCDEFG; N-terminal catalytic GIY-YIG domain of bacteriophage T4 segABCDEFG gene encoding proteins.	99.29	1.6e-10	67.76	9.3	75	82	-	-	-	-	-	-	-	-	-	-	-	-	-	-	-	-	-	-	-
99	13	CRY1-C27-PLV	CRY1-PILON-C27-PLV	CRY1-PILON-C27-PLV-cds13	14189	14602	1	CRY1-PILON-C27-PLV-cds13|CRY1-PILON-C27-PLV	GIY-YIG endonuclease	MAQSGLIYKLWCKNSLKTYYGSTTGNIANRLAEHEHKFKNGIKHSSADIIANGNYRIEEVELVDYEDKKELRERERFYITNDKNCVNKNIPNRTCKDWRLDNPEYNKHYYQANKEKHKVYMRAYYLNKKGVVIEPVN	42.334	32012	-	-	-	-	1	1	PF01541.24	PF01541	GIY-YIG	GIY-YIG catalytic domain	P13299	TEV1_BPT4 Intron-associated endonuclease 1 OS=Enterobacteria phage T4 OX=10665 GN=ITEVIR PE=1 SV=2	99.42	1.1e-11	84.88	11.2	87	245	-	-	-	-	-	-	-	-	-	-	-	-	-	-	-	-	-	-	-
128	18	CRY1-C46-PLV	CRY1-PILON-C46-PLV	CRY1-PILON-C46-PLV-cds18	14655	15068	1	CRY1-PILON-C46-PLV-cds18|CRY1-PILON-C46-PLV	GIY-YIG endonuclease	MAQSGFIYKLLCKNSLKTYYGSTTGDIANRLIHHEHKFKNGIRHSSADIIAGGNYSIEEIELVDYEDKKELRERERFYIINDKNCINRNIPNRTCKDWHEEHPNYNKNYYQANKEKHKVYMRAYYLNKKGVVIEPVN	33.82	21088	-	-	TIGR01453	TIGR01453: grpIintron_endo: group I intron endonuclease	1	1	PF01541.24	PF01541	GIY-YIG	GIY-YIG catalytic domain	P13299	TEV1_BPT4 Intron-associated endonuclease 1 OS=Enterobacteria phage T4 OX=10665 GN=ITEVIR PE=1 SV=2	99.46	5.5e-12	89.03	12.1	112	245	-	-	-	-	-	-	-	-	-	-	-	-	-	-	-	-	-	-	-
145	8	CRY1-C48-PLV	CRY1-PILON-C48-PLV	CRY1-PILON-C48-PLV-cds8	5890	6288	-1	CRY1-PILON-C48-PLV-cds8|CRY1-PILON-C48-PLV	GIY-YIG endonuclease	MIYKLFCKNTLKTYYGSTTGNIANRLAEHEHKFKNGIKHSSADIIANGNYRIEEVELVDYEDKKELRERERFYITNDKNCVNKNIPNRTAQDWRLDNPEYNKEYYKQHKDKHRAYMRSYYLNKKGVVLEPVN	35.793	20297	-	-	-	-	1	1	PF01541.24	PF01541	GIY-YIG	GIY-YIG catalytic domain	P18060	SEGE_BPT4 Putative endonuclease segE OS=Enterobacteria phage T4 OX=10665 GN=segE PE=4 SV=2	99.62	2.6e-16	105.85	1.6	122	205	-	-	-	-	-	-	-	-	-	-	-	-	-	-	-	-	-	-	-
189	14	CRY1-C59-PLV	CRY1-PILON-C59-PLV	CRY1-PILON-C59-PLV-cds14	12896	13369	1	CRY1-PILON-C59-PLV-cds14|CRY1-PILON-C59-PLV	hypothetical protein	MYYIMDRTEAEGNNNVFLRTGIIYKLTCLNTLKCYYGSTSKPLNVRLSQHKSFFKNDIKIASSLIIGEGNFKIEQVETVNYIDKYQLRARERWYIENDRNCINHNIPNRTCKDWFELHPDYKKNYYNSHKDELKQYHKTYYENNKEKFRQYYLLKKQ	35.288	19032	-	-	-	-	-	-	-	-	-	-	P07072	TEV2_BPT4 Intron-associated endonuclease 2 OS=Enterobacteria phage T4 OX=10665 GN=ITEVIIR PE=4 SV=2	99.37	8.1e-12	89.97	8.5	126	258	-	-	-	-	-	-	-	-	-	-	-	-	-	-	-	-	-	-	-
209	14	CRY1-C65-PLV	CRY1-PILON-C65-PLV	CRY1-PILON-C65-PLV-cds14	12896	13378	1	CRY1-PILON-C65-PLV-cds14|CRY1-PILON-C65-PLV	hypothetical protein	MYYIMDRTEAEGNNNVFLRTGIIYKLTCLNTLKCYYGSTSKPLNVRLSQHKSFFKNDIKIASSLIIGEGNFKIEQVETVNYIDKYQLRARERWYIENDRNCINHNIPNRTCKDWFELHPDYKKNYYNSHKDELKQYHKTYYENNKEKFRQYRRNNVPQLG	35.296	19087	-	-	-	-	-	-	-	-	-	-	P13299	TEV1_BPT4 Intron-associated endonuclease 1 OS=Enterobacteria phage T4 OX=10665 GN=ITEVIR PE=1 SV=2	99.47	2.3e-12	93.22	11.3	113	245	-	-	-	-	-	-	-	-	-	-	-	-	-	-	-	-	-	-	-
239	7	CRY1-C7-PLV	CRY1-PILON-C7-PLV	CRY1-PILON-C7-PLV-cds7	5614	6087	-1	CRY1-PILON-C7-PLV-cds7|CRY1-PILON-C7-PLV	hypothetical protein	MYYIMDRTEAEGNNNVFLRTGIIYKLTCLNTLKCYYGSTSKPLNVRLSQHKSFFKNDIKIASSLIIGEGNFKIEQVETVNYIDKYQLRARERWYIENDRNCINHNIPNRTCKDWFELHPDYKKNYYNSHKDELKQYHKTYYENNKEKFRQYYLLKKQ	35.164	18977	-	-	-	-	-	-	-	-	-	-	P07072	TEV2_BPT4 Intron-associated endonuclease 2 OS=Enterobacteria phage T4 OX=10665 GN=ITEVIIR PE=4 SV=2	99.37	8.1e-12	89.97	8.5	126	258	-	-	-	-	-	-	-	-	-	-	-	-	-	-	-	-	-	-	-
264	13	CRY1-C80-PLV	CRY1-PILON-C80-PLV	CRY1-PILON-C80-PLV-cds13	14014	14430	1	CRY1-PILON-C80-PLV-cds13|CRY1-PILON-C80-PLV	GIY-YIG endonuclease	MSSGSGMIYRLWCKNSLKTYYGSTTGDIANRLAEHEFKFRRGVKHSSADIIAGGNYSIEEIELVDYDDKKELRERERFFIETDKNSINKNIPNRTSKDWHEDHLDYNKQYYQANKEKHKVYMRAYYLNKKGVVIEPVN	33.945	20203	-	-	TIGR01453	TIGR01453: grpIintron_endo: group I intron endonuclease	1	1	PF01541.24	PF01541	GIY-YIG	GIY-YIG catalytic domain	P07072	TEV2_BPT4 Intron-associated endonuclease 2 OS=Enterobacteria phage T4 OX=10665 GN=ITEVIIR PE=4 SV=2	99.59	2.2e-14	101.04	9	129	258	-	-	-	-	-	-	-	-	-	-	-	-	-	-	-	-	-	-	-
5	5	CRY1-C11-PLV	CRY1-PILON-C11-PLV	CRY1-PILON-C11-PLV-cds5	4234	5235	-1	CRY1-PILON-C11-PLV-cds5|CRY1-PILON-C11-PLV	CD_CSD domain containing protein	MNKILQELKINETYTKPPKIKKEFSKVKDNIPLKADFNFMADILELPQTKKGFQYLLVVVDLATDEFDIEQLKTKESKTVLKAMLKMFKRKHIKKPYASIRTDGGPEFQDEFEKYCYENSILHKVGISGRHQQMANVERLNRELGRLFNGYMNAIEEETGKTFREWVEAVPKVREMLNEYRKKPEGDPFTDIYEAPDVSIQPKYKVGDIVYRISEKPLDALGRKQPTQNFRAGDYRWDMTPRKIVKVVRYAGKVPIRYILENLSNVAYAENELKPAKEKEAMYQVQSVKAKRTVNGVKELLIKWKGYKKPTWENYNDIKKTIPDIDRGTLRSP	37.965	20685	COG2801	COG2801: COG2801 ,COGFAMS2, COG2801,X Transposase InsO and inactivated derivatives	-	-	1	1	PF00665.26	PF00665	rve	Integrase core domain	7Q5B_B	Transposon Ty3-G Gag-Pol polyprotein; Transcription, RNA Pol III, Ty3 Retrotransposon, Intasome, DNA BINDING PROTEIN;{Sa	99.84	7.6e-18	155.79	27	264	1547	-	-	-	-	-	-	-	-	-	-	-	-	-	-	-	-	-	-	-
26	5	CRY1-C120-PLV	CRY1-PILON-C120-PLV	CRY1-PILON-C120-PLV-cds5	4357	5355	-1	CRY1-PILON-C120-PLV-cds5|CRY1-PILON-C120-PLV	chromodomain domain containing protein	MNKILSELGINEKYSKPVKIKKEFSKVKDNIPLKADYNFMADILELPETNKGFKYLLVVVDLATDEFDIEPMKKKEASTVVIAMKKMFNRKHIKKPYASIKTDGGGEFKDAFEKYCYENNILHKTGISGRHQQLANVERLNRELGRLFNGYMNGMEEKTGKTYKEWDEIVPKVRLMLNQFRKKPEGDPFTDVYPTADLTVQPKYKVGDIVYRKSEKPLDALGRKQPTQNFRVGDYRWERIPRKIVRVLRYAGKVPIRYILENLPNVAYAEYELIPAEEKQAMYVVQSVKAKRTMNGVKELLIKWKGFKKSSWENYNDIKRTVPDIDSYYKRS	34.709	20257	-	-	-	-	1	1	PF00665.26	PF00665	rve	Integrase core domain	7Q5B_B	Transposon Ty3-G Gag-Pol polyprotein; Transcription, RNA Pol III, Ty3 Retrotransposon, Intasome, DNA BINDING PROTEIN;{Sa	99.75	2.1e-15	138.5	25	275	1547	-	-	-	-	-	-	-	-	-	-	-	-	-	-	-	-	-	-	-
47	5	CRY1-C155-PLV	CRY1-PILON-C155-PLV	CRY1-PILON-C155-PLV-cds5	4213	5211	-1	CRY1-PILON-C155-PLV-cds5|CRY1-PILON-C155-PLV	CD_CSD domain containing protein	MQKLLNELGINEKYSKPVKIKKEFSKVKDNIPLKADYNFMADILELPETNKGFKYLLVVVDLATDEFDIEPMKKKEASTVVIAMKKMFNRKHIKKPYASIKTDGGGEFKDAFEKYCYENNILHKTGISGRHQQLANVERLNRELGRLFNGYMNGMEEKTGKTYREWDEVVPKVRSMLNQFRKKPEGDPFTDIYPTADLTVQPKYKVDDVVYRKSEKPLDALGRKQPTQNFRVGDYRWERIPRKIVRVLRYAGKVPIRYILENLPNVAYAEYELIPAEEKQAMYVVQSVKAKRTMNGVKELLIKWKGFKKPSWENYNDIKRTVPDIDSYYKRS	37.361	29520	-	-	-	-	1	1	PF00665.26	PF00665	rve	Integrase core domain	7Q5B_B	Transposon Ty3-G Gag-Pol polyprotein; Transcription, RNA Pol III, Ty3 Retrotransposon, Intasome, DNA BINDING PROTEIN;{Sa	99.8	1.5e-16	145.24	25.6	276	1547	-	-	-	-	-	-	-	-	-	-	-	-	-	-	-	-	-	-	-
82	17	CRY1-C160-PLV	CRY1-PILON-C160-PLV	CRY1-PILON-C160-PLV-cds17	14765	15751	1	CRY1-PILON-C160-PLV-cds17|CRY1-PILON-C160-PLV	CD_CSD domain containing protein	MNKILQELKINETYTKPPKIKKEFSKVKDNIPLKADFNFMADILELPQTKKGFQYLLVVVDLATDEFDIEQLKTKESKTVLKAMLKMFKRKHIKKPYASIRTDGGPEFQDEFAKYCYENSILHKVGISGRHQQMANVERLNRELGRLFNGYMNAIEEETGKTFREWVEAVPKVREMLNEYRKKPEGDPFTDIYEAPDVSIQPKYKVGDIVYRISEKPLDALGRKQPTQNFRAGDYRWDMTPRKIVKVVRYAGKVPIRYILENLSNVAYAENELKPAKEKEAMYQVQSVKAKRTVNGVKELLIKWKGYKKPTWENYNDIKKTIPDIDSY	38.062	19886	COG2801	COG2801: COG2801 ,COGFAMS2, COG2801,X Transposase InsO and inactivated derivatives	-	-	1	1	PF00665.26	PF00665	rve	Integrase core domain	7Q5B_B	Transposon Ty3-G Gag-Pol polyprotein; Transcription, RNA Pol III, Ty3 Retrotransposon, Intasome, DNA BINDING PROTEIN;{Sa	99.84	6.3e-18	154.38	26.7	264	1547	-	-	-	-	-	-	-	-	-	-	-	-	-	-	-	-	-	-	-
132	22	CRY1-C46-PLV	CRY1-PILON-C46-PLV	CRY1-PILON-C46-PLV-cds22	15874	16872	1	CRY1-PILON-C46-PLV-cds22|CRY1-PILON-C46-PLV	CD_CSD domain containing protein	MEKILKELGVNEKYSKPVKIKKQFSKVKDNIPLKADYNFMADILELPETNKGFKYLLVVVDLATDEFDIEPMKKKEASTVVIAMKKMFNRKHIKKPYASIKTDGGGEFKDAFEKYCYENNILHKTGISGRHQQLANVERLNRELGRLFNGYMNAIEEKTGETYKEWVEVVPKVRAMLNDFRKKPEGDPFTDVYPTVDLTKQPKYKIHDVVYRMSEKPLDALGKKQPTQNFRMGDYRWERIPRKIVRVLRYAGKVPIRYILENLPNVAYAEYELIPAEEKQAMYVVQSVKAKRTMNGVKELLIKWKGFKKPSWENYNDIKRTVPDIDSYYKRS	33.82	21088	COG2801	COG2801: COG2801 ,COGFAMS2, COG2801,X Transposase InsO and inactivated derivatives	-	-	1	1	PF00665.26	PF00665	rve	Integrase core domain	7Q5B_B	Transposon Ty3-G Gag-Pol polyprotein; Transcription, RNA Pol III, Ty3 Retrotransposon, Intasome, DNA BINDING PROTEIN;{Sa	99.83	6.3e-18	155.68	24.7	266	1547	-	-	-	-	-	-	-	-	-	-	-	-	-	-	-	-	-	-	-
142	5	CRY1-C48-PLV	CRY1-PILON-C48-PLV	CRY1-PILON-C48-PLV-cds5	4214	5212	-1	CRY1-PILON-C48-PLV-cds5|CRY1-PILON-C48-PLV	CD_CSD domain containing protein	MNKILSELGINEKYSKPVKIKKEFSKVKDNIPLKADYNFMADILELPETNKGFKYLLVVVDLATDEFDIEPMKKKEASTVVIAMKKMFNRKHIKKPYASIKTDGGGEFKDAFEKYCYENNILHKTGISGRHQQLANVDRLNRELGRLFNGYMNGMEEKTGKTYKEWDEIVPKVRLMLNQFRKKPEGDPFTDVYPTADLTVQPKYKVGDIVYRKSEKPLDALGRKQPTQNFRVGDYRWERIPRKIVRVLRYAGKVPIRYILENLPNVAYAEYELIPAEEKQAMYVVQSVKAKRTMNGVKELLIKWKGFKKPSWENYNDIKRTVPDIDSYYKRS	35.793	20297	-	-	-	-	1	1	PF00665.26	PF00665	rve	Integrase core domain	7Q5B_B	Transposon Ty3-G Gag-Pol polyprotein; Transcription, RNA Pol III, Ty3 Retrotransposon, Intasome, DNA BINDING PROTEIN;{Sa	99.74	4.6e-15	136.46	24.9	277	1547	-	-	-	-	-	-	-	-	-	-	-	-	-	-	-	-	-	-	-
191	16	CRY1-C59-PLV	CRY1-PILON-C59-PLV	CRY1-PILON-C59-PLV-cds16	13755	14750	1	CRY1-PILON-C59-PLV-cds16|CRY1-PILON-C59-PLV	CD2_tandem domain containing protein	MDKILKALGIDEQHSKPIRVKKTFNKVKDNVPHIANYNFMADLLFLPETKKGHKYLLVVVDIATNACDFEPITEKSSDTILEAFQKIIKRKYLNKPYASLRTDDGKEFRGAFEKWLHGENIIHKIGEPGRHKQVGNAEILNRDLGRLLNGYMNSMEEKTGKQYKEWTEVLPTIRKMLNEYRTIPEGDPFIDVYPSPDVVESKFKVGDIVYRIADEPLDALGRKQPTKNFRMGDYRWDLTPRKIVRVLRYSGKNPIRYLLENLPNVSYAEWEVKKADEKVKYQISYVAAKRSLKGIKEVLIKWKGYKEKTWENYNNIKKQIPNIDDYMSVSK	35.288	19032	-	-	-	-	2	2	PF00665.26~PF00385.24	PF00665~PF00385	rve~Chromo	Integrase core domain @ Chromo (CHRromatin Organisation MOdifier) domain	7Q5B_B	Transposon Ty3-G Gag-Pol polyprotein; Transcription, RNA Pol III, Ty3 Retrotransposon, Intasome, DNA BINDING PROTEIN;{Sa	99.77	2.4e-15	138.07	27.6	262	1547	-	-	-	-	-	-	-	-	-	-	-	-	-	-	-	-	-	-	-
211	16	CRY1-C65-PLV	CRY1-PILON-C65-PLV	CRY1-PILON-C65-PLV-cds16	13808	14803	1	CRY1-PILON-C65-PLV-cds16|CRY1-PILON-C65-PLV	CD2_tandem domain containing protein	MDKILKALGIDEQHSKPIRVKKTFNKVKDNVPHIANYNFMADLLFLPETKKGHKYLLVVVDIATNACDFEPITEKSSDTILEAFQKIIKRKYLNKPYASLRTDDGKEFRGAFEKWLHGENIIHKIGEPGRHKQVGNAEILNRDLGRLLNGYMNSMEEKTGKQYKEWTEVLPTIRKMLNEYRTIPEGDPFIDVYPSPDVVESKFKVGDIVYRIADEPLDALGRKQPTKNFRMGDYRWDLTPRKIVRVLRYSGKNPIRYLLENLPNVSYAEWEVKKADEKVKYQISYVAAKRSLKGIKEVLIKWKGYKEKTWENYNNIKKQIPNIDDYMSVSK	35.296	19087	-	-	-	-	2	2	PF00665.26~PF00385.24	PF00665~PF00385	rve~Chromo	Integrase core domain @ Chromo (CHRromatin Organisation MOdifier) domain	7Q5B_B	Transposon Ty3-G Gag-Pol polyprotein; Transcription, RNA Pol III, Ty3 Retrotransposon, Intasome, DNA BINDING PROTEIN;{Sa	99.77	2.4e-15	138.07	27.6	262	1547	-	-	-	-	-	-	-	-	-	-	-	-	-	-	-	-	-	-	-
237	5	CRY1-C7-PLV	CRY1-PILON-C7-PLV	CRY1-PILON-C7-PLV-cds5	4233	5228	-1	CRY1-PILON-C7-PLV-cds5|CRY1-PILON-C7-PLV	CD2_tandem domain containing protein	MDKILKALGIDEQHSKPIRVKKTFNKVKDNVPHIANYNFMADLLFLPETKKGHKYLLVVVDIATNACDFEPITEKSSDTILEAFQKIIKRKYLNKPYASLRTDDGKEFRGAFEKWLHGENIIHKIGEPGRHKQVGNAEILNRDLGRLLNGYMNSMEEKTGKQYKEWTEVLPTIRKMLNEYRTIPEGDPFIDVYPSPDVVESKFKVGDIVYRIADEPLDALGRKQPTKNFRMGDYRWDLTPRKIVRVLRYSGKNPIRYLLENLPNVSYAEWEVKKADEKVKYQISYVAAKRSLKGIKEVLIKWKGYKEKTWENYNNIKKQIPNIDDYMSVSK	35.164	18977	-	-	-	-	2	2	PF00665.26~PF00385.24	PF00665~PF00385	rve~Chromo	Integrase core domain @ Chromo (CHRromatin Organisation MOdifier) domain	7Q5B_B	Transposon Ty3-G Gag-Pol polyprotein; Transcription, RNA Pol III, Ty3 Retrotransposon, Intasome, DNA BINDING PROTEIN;{Sa	99.77	2.4e-15	138.07	27.6	262	1547	-	-	-	-	-	-	-	-	-	-	-	-	-	-	-	-	-	-	-
268	17	CRY1-C80-PLV	CRY1-PILON-C80-PLV	CRY1-PILON-C80-PLV-cds17	15234	16232	1	CRY1-PILON-C80-PLV-cds17|CRY1-PILON-C80-PLV	CD_CSD domain containing protein	MEKILKELGVNEKYSKPVKIKKEFSKVKDNIPLIQDYNFMADILELPETNKGFKYLLVVVDLATDEFDIEPMKKKEASTVVIAMKKMFNRKHIKKPYASIKTDGGGEFKDAFDKYCYENNILHKTGISGRHQQLANVERLNRELGRLFNGFMNGMEEKTGKTFKEWDEVVSKVRLMLNQFRKKAEGDPFTDVYPTADLMVQPKYKVDDVVYRKSEKPLDALGNKQPTQNFRMGDYRWERIPRKIVRVLRYAGKVPIRYILENLPNVAYAEYELIPAEEKQAMYVVQSVKAKRTMNGVKELLIKWKGFKKTSWENYNDIKRTVPDIDSYYKRS	33.945	20203	-	-	-	-	1	1	PF00665.26	PF00665	rve	Integrase core domain	7Q5B_B	Transposon Ty3-G Gag-Pol polyprotein; Transcription, RNA Pol III, Ty3 Retrotransposon, Intasome, DNA BINDING PROTEIN;{Sa	99.8	1.5e-16	145.23	26.8	262	1547	-	-	-	-	-	-	-	-	-	-	-	-	-	-	-	-	-	-	-
3	3	CRY1-C11-PLV	CRY1-PILON-C11-PLV	CRY1-PILON-C11-PLV-cds3	2494	2862	1	CRY1-PILON-C11-PLV-cds3|CRY1-PILON-C11-PLV	hypothetical protein	MKKFNFKQVGEKQFKSSKRVDFQISAADNGFLKPAEIKYLIQQYEKKYPNSKFMVSGLGVAGRHELGDNTKFQTSTLKKFSTSLQFQDEEEYLDGRVRDTTKFLQYFQITISVVKEGVTGGT	37.965	20685	-	-	-	-	-	-	-	-	-	-	-	-	-	-	-	-	-	-	-	-	-	-	-	-	-	-	-	-	-	-	-	-	-	-	-	-	-
24	3	CRY1-C120-PLV	CRY1-PILON-C120-PLV	CRY1-PILON-C120-PLV-cds3	2722	3096	1	CRY1-PILON-C120-PLV-cds3|CRY1-PILON-C120-PLV	hypothetical protein	MDNSKFTFNKLGTTEFKNSSHTDYQIGMKDEKKFLSRADINYIVDGLTKKAPKGTKFVVHGLGIAGIHELGEGAVVERRTLKAMDGELDWLEEEEYLDGRVKEETKFRRYFQVIISLLSPKKKK	34.709	20257	-	-	-	-	-	-	-	-	-	-	-	-	-	-	-	-	-	-	-	-	-	-	-	-	-	-	-	-	-	-	-	-	-	-	-	-	-
45	3	CRY1-C155-PLV	CRY1-PILON-C155-PLV	CRY1-PILON-C155-PLV-cds3	2576	2950	1	CRY1-PILON-C155-PLV-cds3|CRY1-PILON-C155-PLV	hypothetical protein	MDNSKFTFNKLGTTEFKNSSHTDYQIGMKDEKKFLSRADINYIVDGLTKKAPKGTKFVVHGLGIAGMHELGEGAVVERRTLKAMDGELDWLEEEEYLDGRVKEETKFRRYFQVIISLLSPKKKK	37.361	29520	-	-	-	-	-	-	-	-	-	-	-	-	-	-	-	-	-	-	-	-	-	-	-	-	-	-	-	-	-	-	-	-	-	-	-	-	-
84	19	CRY1-C160-PLV	CRY1-PILON-C160-PLV	CRY1-PILON-C160-PLV-cds19	17026	17400	-1	CRY1-PILON-C160-PLV-cds19|CRY1-PILON-C160-PLV	hypothetical protein	MKKFNFQKIGEKQFKSSKRVDFQISAADNGFLKPVDIKYLIQQYEKKYPNAKFMVSGLGVAGRHELGDNTKFQISTLKKFSQSLDFKDEEEYLNGRVISRGESKFLQYFQITISVVKEGVTGGT	38.062	19886	-	-	-	-	-	-	-	-	-	-	-	-	-	-	-	-	-	-	-	-	-	-	-	-	-	-	-	-	-	-	-	-	-	-	-	-	-
109	23	CRY1-C27-PLV	CRY1-PILON-C27-PLV	CRY1-PILON-C27-PLV-cds23	29075	29449	-1	CRY1-PILON-C27-PLV-cds23|CRY1-PILON-C27-PLV	hypothetical protein	MDNSKFTFNKLGTTEFKNSSHTDYQIGMKDEKKFLSRADINYIVDGLTKKAPKGTKFVVHGLGIAGMHELGEGAVVERRTLKAMDGELDWLEEEEYLDGRVKEETKFRRYFQVIISLLSPKKKK	42.334	32012	-	-	-	-	-	-	-	-	-	-	-	-	-	-	-	-	-	-	-	-	-	-	-	-	-	-	-	-	-	-	-	-	-	-	-	-	-
134	24	CRY1-C46-PLV	CRY1-PILON-C46-PLV	CRY1-PILON-C46-PLV-cds24	18135	18509	-1	CRY1-PILON-C46-PLV-cds24|CRY1-PILON-C46-PLV	hypothetical protein	MDNSKFTFNKLGTTEFKNSSHTDYQIGMKDEKKFLSRADINYIVDGLTKKAPKGTKFVVHGLGIAGMHELGEGAVVERRTLKAMDGELDWLEEEEYLDGRVKEETKFRRYFQVIISLLSPKKKK	33.82	21088	-	-	-	-	-	-	-	-	-	-	-	-	-	-	-	-	-	-	-	-	-	-	-	-	-	-	-	-	-	-	-	-	-	-	-	-	-
140	3	CRY1-C48-PLV	CRY1-PILON-C48-PLV	CRY1-PILON-C48-PLV-cds3	2579	2953	1	CRY1-PILON-C48-PLV-cds3|CRY1-PILON-C48-PLV	hypothetical protein	MDNSKFTFNKLGTTEFKNSSHTDYQIGMKDEKKFLSRADINYIVDGLTKKAPKGTKFVVHGLGIAGMHELGEGAVVERRTLKAMDGELDWLEEEEYLDGRVKEETKFRRYFQVIISLVMPKKKK	35.793	20297	-	-	-	-	-	-	-	-	-	-	-	-	-	-	-	-	-	-	-	-	-	-	-	-	-	-	-	-	-	-	-	-	-	-	-	-	-
270	19	CRY1-C80-PLV	CRY1-PILON-C80-PLV	CRY1-PILON-C80-PLV-cds19	17484	17852	-1	CRY1-PILON-C80-PLV-cds19|CRY1-PILON-C80-PLV	hypothetical protein	MDNSKFTFKKLEGTTFKNSTRENYQIGLTDQKSFLTPENVKYLVDGLTKKAPKGTKFVVHGLGVAGLHELGDSSKYKHSQMKGFYGDLNFKDEEDYYNGETKETSKFLKYFQITISIFKPNK	33.945	20203	-	-	-	-	-	-	-	-	-	-	-	-	-	-	-	-	-	-	-	-	-	-	-	-	-	-	-	-	-	-	-	-	-	-	-	-	-
7	7	CRY1-C11-PLV	CRY1-PILON-C11-PLV	CRY1-PILON-C11-PLV-cds7	5530	5793	-1	CRY1-PILON-C11-PLV-cds7|CRY1-PILON-C11-PLV	hypothetical protein	MDKEERKQYNKVYYSLHRERILSYLCEKVNCDYCGRCVIRNNLAKHEKSEICKRTRDKIMELNKWRGELAVSVVGPEVVAGEVTIKD	37.965	20685	-	-	-	-	-	-	-	-	-	-	B4YNF4	V14_SPTNK Uncharacterized protein V14 OS=Sputnik virophage OX=543939 PE=4 SV=1	97.98	5.2e-05	55.48	5.7	51	114	-	-	-	-	-	-	-	-	-	-	-	-	-	-	-	-	-	-	-
28	7	CRY1-C120-PLV	CRY1-PILON-C120-PLV	CRY1-PILON-C120-PLV-cds7	5752	5970	1	CRY1-PILON-C120-PLV-cds7|CRY1-PILON-C120-PLV	hypothetical protein	MDSEQRKEYNKNYYANNKERIISDLCQKVECPFCNRSVIKNNLLTHAKSAICLRTRERVLEVAKFNKMKETI	34.709	20257	-	-	-	-	-	-	-	-	-	-	B4YNF4	V14_SPTNK Uncharacterized protein V14 OS=Sputnik virophage OX=543939 PE=4 SV=1	99.71	7.7e-17	106.87	6.6	58	114	-	-	-	-	-	-	-	-	-	-	-	-	-	-	-	-	-	-	-
49	7	CRY1-C155-PLV	CRY1-PILON-C155-PLV	CRY1-PILON-C155-PLV-cds7	5607	5825	1	CRY1-PILON-C155-PLV-cds7|CRY1-PILON-C155-PLV	hypothetical protein	MDSEQRKEYNKNYYANNKERIISDLCQKVECPFCNRSVIKNNLLTHAKSAICLRTRERVLEVAKFNKMKETI	37.361	29520	-	-	-	-	-	-	-	-	-	-	B4YNF4	V14_SPTNK Uncharacterized protein V14 OS=Sputnik virophage OX=543939 PE=4 SV=1	99.71	7.7e-17	106.87	6.6	58	114	-	-	-	-	-	-	-	-	-	-	-	-	-	-	-	-	-	-	-
80	15	CRY1-C160-PLV	CRY1-PILON-C160-PLV	CRY1-PILON-C160-PLV-cds15	14207	14470	1	CRY1-PILON-C160-PLV-cds15|CRY1-PILON-C160-PLV	hypothetical protein	MDKEERKQYNKVYYSLHRERILSYLCEKVNCDYCGRCVIRNNLAKHEKSEICKRTRDKIMELNKWRGELAVSVVGPEVVAGEVTIKD	38.062	19886	-	-	-	-	-	-	-	-	-	-	B4YNF4	V14_SPTNK Uncharacterized protein V14 OS=Sputnik virophage OX=543939 PE=4 SV=1	97.98	5.2e-05	55.48	5.7	51	114	-	-	-	-	-	-	-	-	-	-	-	-	-	-	-	-	-	-	-
101	15	CRY1-C27-PLV	CRY1-PILON-C27-PLV	CRY1-PILON-C27-PLV-cds15	14792	15010	-1	CRY1-PILON-C27-PLV-cds15|CRY1-PILON-C27-PLV	hypothetical protein	MDAEQRKEYNKQYYANNKERIISDLCQKVECPFCNRSVIKNNLLTHAKSAICLRTRERVLEVAKFNKMKETI	42.334	32012	-	-	-	-	-	-	-	-	-	-	B4YNF4	V14_SPTNK Uncharacterized protein V14 OS=Sputnik virophage OX=543939 PE=4 SV=1	99.7	8.4e-17	106.75	6.6	58	114	-	-	-	-	-	-	-	-	-	-	-	-	-	-	-	-	-	-	-
130	20	CRY1-C46-PLV	CRY1-PILON-C46-PLV	CRY1-PILON-C46-PLV-cds20	15258	15476	-1	CRY1-PILON-C46-PLV-cds20|CRY1-PILON-C46-PLV	hypothetical protein	MDAEQRKEYNKQYYANNKERIISDLCQKVECPFCNRSVIKNNLLTHAKSAICLRTRERVLEVAKFNKMKETI	33.82	21088	-	-	-	-	-	-	-	-	-	-	B4YNF4	V14_SPTNK Uncharacterized protein V14 OS=Sputnik virophage OX=543939 PE=4 SV=1	99.7	8.4e-17	106.75	6.6	58	114	-	-	-	-	-	-	-	-	-	-	-	-	-	-	-	-	-	-	-
144	7	CRY1-C48-PLV	CRY1-PILON-C48-PLV	CRY1-PILON-C48-PLV-cds7	5631	5849	1	CRY1-PILON-C48-PLV-cds7|CRY1-PILON-C48-PLV	hypothetical protein	MDAEQRKEYNKNYYANNKERIISDLCQKVECPFCNRSVIKNNLLTHAKSAICLRTRERVLEVAKFNKMKETI	35.793	20297	-	-	-	-	-	-	-	-	-	-	B4YNF4	V14_SPTNK Uncharacterized protein V14 OS=Sputnik virophage OX=543939 PE=4 SV=1	99.71	8.1e-17	106.7	6.6	58	114	-	-	-	-	-	-	-	-	-	-	-	-	-	-	-	-	-	-	-
266	15	CRY1-C80-PLV	CRY1-PILON-C80-PLV	CRY1-PILON-C80-PLV-cds15	14614	14838	-1	CRY1-PILON-C80-PLV-cds15|CRY1-PILON-C80-PLV	hypothetical protein	MDKEARKLYNKTYYSVNRELILQDLCSKVECDYCGRTVIKNNILIHERSEICKRHRQRKLEKEQFRKEITNNEN	33.945	20203	-	-	-	-	-	-	-	-	-	-	B4YNF4	V14_SPTNK Uncharacterized protein V14 OS=Sputnik virophage OX=543939 PE=4 SV=1	96.92	0.0031	45.54	3.6	56	114	-	-	-	-	-	-	-	-	-	-	-	-	-	-	-	-	-	-	-
6	6	CRY1-C11-PLV	CRY1-PILON-C11-PLV	CRY1-PILON-C11-PLV-cds6	5256	5546	1	CRY1-PILON-C11-PLV-cds6|CRY1-PILON-C11-PLV	Protein of unknown function DUF5754	MVTDIDKISNPAEVRRKFQKYKGSDDAKLELSEKKDKKYKVIHDGKTTHFGSTMEDFTRHGSETRRKSYLARAKGIKGNWKSDKYSANNLAINLLW	37.965	20685	-	-	-	-	-	-	-	-	-	-	PF19058.5	; DUF5754 ; Family of unknown function (DUF5754)	99.67	3.4e-16	96.06	5.8	47	53	-	-	-	-	-	-	-	-	-	-	-	-	-	-	-	-	-	-	-
27	6	CRY1-C120-PLV	CRY1-PILON-C120-PLV	CRY1-PILON-C120-PLV-cds6	5390	5683	1	CRY1-PILON-C120-PLV-cds6|CRY1-PILON-C120-PLV	Protein of unknown function DUF5754	MVNNINEISNPAKVRANFRKYKGNDDAKLELSEKKDKKYKVIVDGKTVHFGSTMEDFTKHKDTTRQKSYLARAKGIKGDWKSNKYSANNLAINLLWK	34.709	20257	-	-	-	-	-	-	-	-	-	-	PF19058.5	; DUF5754 ; Family of unknown function (DUF5754)	99.66	5.9e-16	95.25	6	47	53	-	-	-	-	-	-	-	-	-	-	-	-	-	-	-	-	-	-	-
48	6	CRY1-C155-PLV	CRY1-PILON-C155-PLV	CRY1-PILON-C155-PLV-cds6	5245	5538	1	CRY1-PILON-C155-PLV-cds6|CRY1-PILON-C155-PLV	Protein of unknown function DUF5754	MVNNISSVSNPAKVKANFRKYKGNDDAKLELSEKKDKKYKVIVDGKTVHFGSTMEDFTKHKDTTRQKSYLARAKGIKGDWKSNKYSANNLAINLLWK	37.361	29520	-	-	-	-	-	-	-	-	-	-	PF19058.5	; DUF5754 ; Family of unknown function (DUF5754)	99.64	1.1e-15	94.24	6	47	53	-	-	-	-	-	-	-	-	-	-	-	-	-	-	-	-	-	-	-
81	16	CRY1-C160-PLV	CRY1-PILON-C160-PLV	CRY1-PILON-C160-PLV-cds16	14454	14744	-1	CRY1-PILON-C160-PLV-cds16|CRY1-PILON-C160-PLV	Protein of unknown function DUF5754	MVTDINKISNPAEVRRKFQKYKGSDDAKLELSEKKDKKYKVIHDGKTTHFGSTMEDFTRHGSETRRKSYLARAKGIKGNWKSDKYSANNLAINLLW	38.062	19886	-	-	-	-	-	-	-	-	-	-	PF19058.5	; DUF5754 ; Family of unknown function (DUF5754)	99.67	2.9e-16	96.43	5.8	47	53	-	-	-	-	-	-	-	-	-	-	-	-	-	-	-	-	-	-	-
131	21	CRY1-C46-PLV	CRY1-PILON-C46-PLV	CRY1-PILON-C46-PLV-cds21	15547	15840	-1	CRY1-PILON-C46-PLV-cds21|CRY1-PILON-C46-PLV	Protein of unknown function DUF5754	MVNNITSVSNPAKVKANFRKYKGNDDAKLELSEKKDKKYKVIVDGKTVHFGSKMQDYTKHGSETRRNAYLARAKGIKGDWKSNKYSANNLAINLLWK	33.82	21088	-	-	-	-	-	-	-	-	-	-	PF19058.5	; DUF5754 ; Family of unknown function (DUF5754)	99.6	4.3e-15	91.14	5.5	47	53	-	-	-	-	-	-	-	-	-	-	-	-	-	-	-	-	-	-	-
143	6	CRY1-C48-PLV	CRY1-PILON-C48-PLV	CRY1-PILON-C48-PLV-cds6	5247	5540	1	CRY1-PILON-C48-PLV-cds6|CRY1-PILON-C48-PLV	Protein of unknown function DUF5754	MVNNINEISNPAKVRANFRKYKGNDDAKLELSEKKDKKYKVIVDGKTVHFGSTMEDFTKHKDTTRQKSYLARAKGIKGDWKSNKYSANNLSLHLLWA	35.793	20297	-	-	-	-	-	-	-	-	-	-	PF19058.5	; DUF5754 ; Family of unknown function (DUF5754)	99.67	3.8e-16	96.03	5.9	47	53	-	-	-	-	-	-	-	-	-	-	-	-	-	-	-	-	-	-	-
267	16	CRY1-C80-PLV	CRY1-PILON-C80-PLV	CRY1-PILON-C80-PLV-cds16	14905	15198	-1	CRY1-PILON-C80-PLV-cds16|CRY1-PILON-C80-PLV	Protein of unknown function DUF5754	MVNNINAISNPAKVKANFRKYKGSDDAKLELSEKKDKKYKVIVDGKTTHFGSTMEDFTKHKDTTRQKSYLARSGGILGNWKSNKYSANNLSRSLLWM	33.945	20203	-	-	-	-	-	-	-	-	-	-	PF19058.5	; DUF5754 ; Family of unknown function (DUF5754)	99.61	3.1e-15	92.04	5.5	47	53	-	-	-	-	-	-	-	-	-	-	-	-	-	-	-	-	-	-	-
2	2	CRY1-C11-PLV	CRY1-PILON-C11-PLV	CRY1-PILON-C11-PLV-cds2	731	2413	1	CRY1-PILON-C11-PLV-cds2|CRY1-PILON-C11-PLV	CPI-17	MENITFSTSHAKQLIDTNQIEAVKTYIKQFFFKSKTHIFFYDGSTFTCYEHMDAVKLIPKDLKTSQLVPNEYTKKFEKQIFEAKNYIMESEFMSIDYAPTISFMQPHVFIQKSTINGHEVNKHFMNMAKPLNQSLTTIPSNRTSHVEKGLNIVNDHIFEVLCSRSDVVFEYVLNFICASFFGRKLRKALLLQSNERTGKGQILNGLLNSILGERMYKTNSVETIMKYSKPFEGCCLLNFDELPHSENFKGLQDSLKGLITEPTFSCRDMYSPSYTQLNTFNIIISSNNDCIGLSQTNNARYVVLDISEHRIGDMQYFKKLTEALNNDDVKRAFYEDMKTRFTKLDEWNEDIIPETTTRTSKLIEALPTLYKYIKEQFILKDIDLNARTDQFLEEYRMAT…	37.965	20685	-	-	-	-	1	1	PF05361.12	PF05361	PP1_inhibitor	PKC-activated protein phosphatase-1 inhibitor	6K9C_A	Primase; primase, helicase, ssDNA-binding protein, TRANSFERASE; HET: SO4; 2.406A {Nitratiruptor phage NrS-1}	99.95	1.9e-25	236.36	32.7	308	416	-	-	-	-	-	-	-	-	-	-	-	-	-	-	-	-	-	-	-
23	2	CRY1-C120-PLV	CRY1-PILON-C120-PLV	CRY1-PILON-C120-PLV-cds2	1028	2650	1	CRY1-PILON-C120-PLV-cds2|CRY1-PILON-C120-PLV	hypothetical protein	MENIVFSSTHAKALIDAENIDGIKAYIKLFFFRYQTNIFYFDGEIFNLMKQADALLHIPSDCKITRNVPNIHTQKFEKVEFTLKKFLKETEFMSIEYKPTIDFSKPRIFTKTRLMNGFEFTNHYINMSKPLNDNLTAIKPQITKQTQEGLKTVYNHIFEVLCSKNEILYEYVLNFFCASIGGRKVRKALIFQSAERTGKGLILNGLLNSILGQRMFKCNSIENIVKYSKPFEGCCLLNFDELPHCDNYKGVQDMLKGLITEPTFICRNMYELGYECQNTFNIIISSNNDSINLSLNNNSRYVVLDISEHRIGDTEYFKQVTKALNNDDVKRSFYQDMLERFKTLDKWNEDIMPETVSRDTKIIEALPIFYKYIKEQYILTETDINAKTDEFFMEYRLQT…	34.709	20257	-	-	-	-	-	-	-	-	-	-	6K9C_A	Primase; primase, helicase, ssDNA-binding protein, TRANSFERASE; HET: SO4; 2.406A {Nitratiruptor phage NrS-1}	99.96	4.4e-26	238.47	29.7	317	416	-	-	-	-	-	-	-	-	-	-	-	-	-	-	-	-	-	-	-
85	20	CRY1-C160-PLV	CRY1-PILON-C160-PLV	CRY1-PILON-C160-PLV-cds20	17481	19157	-1	CRY1-PILON-C160-PLV-cds20|CRY1-PILON-C160-PLV	hypothetical protein	MENITFSTSHAKQLIDTNQIEAVKTYIKQFFFKSKTHIFFYDGSTFTCYEHMDAVKLIPKDLKTSQLVPNEYTKKFEKQIFEAKNYIMESEFMSIDYTPTISFMQPHVFIQKSTINGHEVNKHFMNMAKPLNQSLTTIPSNRTSHVEKGLNIVNDHIFEVLCSRSDVVFEYVLNFICASFFGRKLRKALLLQSNERTGKGQILNGLLNSILGERMYKTNSVETIMKYSKPFEGCCLLNFDELPHSENFKGLQDSLKGLITEPTFSCRDMYSPSYTQLNTFNIIISSNNDCIGLSQTNNARYVVLDISEHRIGDMQYFKKLTEALNNDDVKRAFYEDMKTRFTKLDEWNEDIIPETTTRTSKLIEALPTLYKYIKEQFILKDIDLNARTDQFLEEYRMAT…	38.062	19886	-	-	-	-	1	1	PF05361.12	PF05361	PP1_inhibitor	PKC-activated protein phosphatase-1 inhibitor	7OM0_B	DNA primase; Helicase, DNA binding, AMPPNP, REPLICATION; HET: ANP; 3.1A {Staphylococcus aureus}	99.96	1.3e-26	265.07	32.1	360	797	-	-	-	-	-	-	-	-	-	-	-	-	-	-	-	-	-	-	-
195	20	CRY1-C59-PLV	CRY1-PILON-C59-PLV	CRY1-PILON-C59-PLV-cds20	16905	18464	-1	CRY1-PILON-C59-PLV-cds20|CRY1-PILON-C59-PLV	Virulence-associated E	MYCIYMDSLKFSVKHGSKLIKDEEVEDLRQYIKQFFFKYLTQVFFFDGASFKLYELEQAQKLIPKDWEIKTKSGTISFKNYLKDSDFMQDEYTPTIDFNKPKMFSKKVIINGQRIKNNYLNMAKPMNQEIITVASKRTESTLNELGLVYEHINDVLCSSDKSMNEYVLNFFACTFGGRKLRKALILQSAERTGKGQIINGLLNSILGDRMFKTNSVETITKYNKNFEGCALINFDELPHCDNYKGLQDILKGLITEPTFTCRDMYSSGYDQLNTFNIIITSNNDSIGLTQNNNSRYVVLDISEHRIGDTSYFQNLTKALNNLDVKRAFYEDMIERFETLSEWSEDVIPESESRKTKIIEALPCIYKFIKEEFILKSCDLNMKTNDFFDFYKDKTKDKTT…	35.288	19032	-	-	-	-	-	-	-	-	-	-	6K9C_A	Primase; primase, helicase, ssDNA-binding protein, TRANSFERASE; HET: SO4; 2.406A {Nitratiruptor phage NrS-1}	99.96	3.9e-27	243.74	31.4	317	416	-	-	-	-	-	-	-	-	-	-	-	-	-	-	-	-	-	-	-
215	20	CRY1-C65-PLV	CRY1-PILON-C65-PLV	CRY1-PILON-C65-PLV-cds20	16960	18519	-1	CRY1-PILON-C65-PLV-cds20|CRY1-PILON-C65-PLV	Virulence-associated E	MYCIYMDSLKFSVKHGSKLIKDEEVEDLRQYIKQFFFKYLTQVFFFDGASFKLYELEQAQKLIPKDWEIKTKSGTISFKNYLKDSDFMQDEYTPTIDFNKPKMFSKKVIINGQRIKNNYLNMAKPMNQEIITVASKRTESTLNELGLVYEHINDVLCSSDKSMNEYVLNFFACTFGGRKLRKALILQSAERTGKGQIINGLLNSILGDRMFKTNSVETITKYNKNFEGCALINFDELPHCDNYKGLQDILKGLITEPTFTCRDMYSSGYDQLNTFNIIITSNNDSIGLTQNNNSRYVVLDISEHRIGDTSYFQNLTKALNNLDVKRAFYEDMIERFETLSEWSEDVIPESESRKTKIIEALPCIYKFIKEEFILKSCDLNMKTNDFFDFYKDKTKDKTT…	35.296	19087	-	-	-	-	-	-	-	-	-	-	6K9C_A	Primase; primase, helicase, ssDNA-binding protein, TRANSFERASE; HET: SO4; 2.406A {Nitratiruptor phage NrS-1}	99.96	4.3e-27	243.56	30.8	319	416	-	-	-	-	-	-	-	-	-	-	-	-	-	-	-	-	-	-	-
233	1	CRY1-C7-PLV	CRY1-PILON-C7-PLV	CRY1-PILON-C7-PLV-cds1	566	2125	1	CRY1-PILON-C7-PLV-cds1|CRY1-PILON-C7-PLV	Virulence-associated E	MYCIYMDSLKFSVKHGSKLIKDEEVEDLRQYIKQFFFKYLTQVFFFDGASFKLYELEQAQKLIPKDWEIKTKSGTISFKNYLKDSDFMQDEYTPTIDFNKPKMFSKKVIINGQRIKNNYLNMAKPMNQEIITVASKRTESTLNELGLVYEHINDVLCSSDKSMNEYVLNFFACTFGGRKLRKALILQSAERTGKGQIINGLLNSILGDRMFKTNSVETITKYNKNFEGCALINFDELPHCDNYKGLQDILKGLITEPTFTCRDMYSSGYDQLNTFNIIITSNNDSIGLTQNNNSRYVVLDISEHRIGDTSYFQNLTKALNNLDVKRAFYEDMIERFETLSEWSEDVIPESESRKTKIIEALPCIYKFIKEEFILKSCDLNMKTNDFFDFYKDKTKDKTT…	35.164	18977	-	-	-	-	-	-	-	-	-	-	6K9C_A	Primase; primase, helicase, ssDNA-binding protein, TRANSFERASE; HET: SO4; 2.406A {Nitratiruptor phage NrS-1}	99.96	3.9e-27	243.74	31.4	317	416	-	-	-	-	-	-	-	-	-	-	-	-	-	-	-	-	-	-	-
14	14	CRY1-C11-PLV	CRY1-PILON-C11-PLV	CRY1-PILON-C11-PLV-cds14	14662	15489	1	CRY1-PILON-C11-PLV-cds14|CRY1-PILON-C11-PLV	hypothetical protein	MSKKDKKRRQKKRAGKRGVLPSSVQALLGYLGSGGPAPAPQGDTKIRERAGVDAYDTLHQIIKSQQLMSANYMANLERLAFQKDITEQLKKQGEESKKVLEETKQEVEKTVRQYTKSSTEEKLQKTETKILHQMSLKSGANPEKMASLEADRNRYKGMLQFESGMSASVALPKAPSVSAGGESFAPAPSGGGAARMRVAPADATQAGADIRPYLRALMTDVASPLPAQDPRAGGDATDEVQANMALMMNAPDVTSSSGTPAAVGGGARRSGRGKK	37.965	20685	-	-	-	-	-	-	-	-	-	-	-	-	-	-	-	-	-	-	-	-	-	-	-	-	-	-	-	-	-	-	-	-	-	-	-	-	-
35	14	CRY1-C120-PLV	CRY1-PILON-C120-PLV	CRY1-PILON-C120-PLV-cds14	14477	15373	1	CRY1-PILON-C120-PLV-cds14|CRY1-PILON-C120-PLV	hypothetical protein	MAKKDKKKRDKKRRQRRERKGKLPSSVEALLGYLGGGGPTPAPQSDMKGKERAGYDAYDTLHSIIKSQQIQSAGYMANLEKIAFRTEMQKELKQQGAENLAEVGKAVEKAVEAVEKVGRRKRTEEEKIAERQSQIAWQMRKRDGGDQDIISKYQDDIKRYQGIIEYKQSQMPPASSVAPSEMSAQAGRAGGGGGGVRMNVTPATATSSLPSNDPNIVGFGAIASQMGILSPLKLQHNAEVSQGMAGFGYSDAMASSLEAKQVGINLGRQQKQLARQEAEVFGNFGFPTASRSSGRSKK	34.709	20257	-	-	-	-	-	-	-	-	-	-	-	-	-	-	-	-	-	-	-	-	-	-	-	-	-	-	-	-	-	-	-	-	-	-	-	-	-
73	8	CRY1-C160-PLV	CRY1-PILON-C160-PLV	CRY1-PILON-C160-PLV-cds8	5149	5988	-1	CRY1-PILON-C160-PLV-cds8|CRY1-PILON-C160-PLV	hypothetical protein	MSKKDKKRRQKKRAGKRGVLPSSVQALLGYLGSGGPAPAPQGDTKIRERAGVDAYDTLHQIIKSQQLMSANYMANLERLAFQKDITEQLKKQGEESKKVLEETKQEVEKTVRQYTKSSTEEKLQKTESKILHQMSLKGGPNPEKMASLEADRNRYKGMLQFESGMSASVALPKAPSVSAGGESFAPAPSGGGAARMRVAPADATQAGADIQPYMRAVMTDIAPPLPAQDPRAGGGGAGAEIRQGLEAFRSGEYVASSGAGELRVPPATPSSQGGRRRKG	38.062	19886	-	-	-	-	-	-	-	-	-	-	-	-	-	-	-	-	-	-	-	-	-	-	-	-	-	-	-	-	-	-	-	-	-	-	-	-	-
151	14	CRY1-C48-PLV	CRY1-PILON-C48-PLV	CRY1-PILON-C48-PLV-cds14	14521	15417	1	CRY1-PILON-C48-PLV-cds14|CRY1-PILON-C48-PLV	hypothetical protein	MAKKDKKKRDKKRRQRRERKGKLPSSVEALLGYLGGGGPTPAPQSDMKGKERAGYDAYDTLHSIIKSQQIQSAGYMANLEKIAFRTEMQKELKQQGAENLAEVGKAVEKAVEAVEKVGRRKRTEEEKIAERQSQIAWQMRKRDGGDQDIISKYQDDIKRYQGIIEYKQSQMPPASSVAPSEMSAQAGRAGGGGGGVRMNVTPATATSSLPSNDPNIVGFGAIASQMGILSPLKLQHNAEVSQGMAGFGYSDAMASSLEAKQVGINLGRQQKQLARQEAEVFGNFGFPTASRSSGRSKK	35.793	20297	-	-	-	-	-	-	-	-	-	-	-	-	-	-	-	-	-	-	-	-	-	-	-	-	-	-	-	-	-	-	-	-	-	-	-	-	-
258	7	CRY1-C80-PLV	CRY1-PILON-C80-PLV	CRY1-PILON-C80-PLV-cds7	4855	5772	-1	CRY1-PILON-C80-PLV-cds7|CRY1-PILON-C80-PLV	hypothetical protein	MPKKDKKKRDKKSDRKKKQRRERKGKLPSSVEALLGYLGGGGPTPAPQSDMKGKERAGYDAYDTLHSIIKSQQIQSAGYMANLEKIAFRTEIGEQLKKQGQENQQALADTRKDVEKAVENVAEKIGRKKRTEEEKIAERQGQIAYQLRKKGGADPDVIERHRADIKRYEGIIEYKQSIMPPASSVTPSEMSAQVGRAGGGGGGVRMNVTSASATSSLPSIDPMVSGYGAIASQMGVLSPLKLQHNVELSRGMAGFGYSDNTASSLEARNISITLGRQQKQVAQKEAEVFGSGAALRSSGRNKKDK	33.945	20203	-	-	-	-	-	-	-	-	-	-	-	-	-	-	-	-	-	-	-	-	-	-	-	-	-	-	-	-	-	-	-	-	-	-	-	-	-
44	2	CRY1-C155-PLV	CRY1-PILON-C155-PLV	CRY1-PILON-C155-PLV-cds2	799	2502	1	CRY1-PILON-C155-PLV-cds2|CRY1-PILON-C155-PLV	primase_Cterm, phage/plasmid primase, P4 family, C-terminal domain	MKTKITNYINAEDFEVIINSDFPHKKANIIAKSLYDVFIVVSVGDKFTSYILQENLTYINSNNVEAYLKPTITLLLEISFEKLTEHERNQIKDRFNKQYRSIFKSSFINHFYDEIITKLIKDDVEFNKTLCQIHFNNGYIDLKDLQFKQRELSKHYITNFINRDYKQSTAEQQNKVLKPLSMIYPDKNDLECILEYLGSALSGISSKDQDTLFLLGLGSSGKSFILSLTEAAIGCYFKELKSDTFSLNNSKADKILNTFQNNQQVRITWINELEDVKIDTSLFKKFCDGQLTTTQLYKDGSFTIPHYSKAIITANTMPNFKVDTGVSRRFKGYTHQASFTDDDKIIDTKNHIHKVDKDLLFKLLESNLMDAFFDILAEKCSSWLKGKQIKFTKNFEETR…	37.361	29520	-	-	TIGR01613	TIGR01613: primase_Cterm: phage/plasmid primase, P4 family, C-terminal domain	1	1	PF08706.11	PF08706	D5_N	D5 N terminal like	8WVZ_D	Putative primase C962R; VIRAL PROTEIN, DNA BINDING PROTEIN-DNA COMPLEX; HET: ADP; 3.15A {African swine fever virus}	100	4.8e-42	398.23	50.4	455	972	-	-	-	-	-	-	-	-	567	helicase-Mavirus	652	100	2.3e-42	2.3e-42	304.7	0	514	522	5-518
110	24	CRY1-C27-PLV	CRY1-PILON-C27-PLV	CRY1-PILON-C27-PLV-cds24	29525	31228	-1	CRY1-PILON-C27-PLV-cds24|CRY1-PILON-C27-PLV	COG3378 Phage associated DNA primase	MVQFSTYLSQDDFEVIITGDYTHERATIIANALCDIFIVYSKTESFILQDNITYKYTDNTEYELIPMITELCEVSFKRLTEVERNQIKNRYSKQYKAIFKGCFYSQTYKEIVKKLTRDDIQFDNTICQIHFNNGYMDLIDLTFKQREKGKHHITQYIKRDYVPSTSEQRAQILKPFKMIYPNSADFECIISYFGSALSGKSTKDQDILFLLGLGSSGKSFILNLTSEAIGCYFKELNDDTFSLGNKNADKILNTFAKTPQIRISWVNELKDEKIDASLFKKFCDGQLTTTQLYKDGSFTVPHYSKAIITANTMPNIKIDTGISRRFKGFTHQSNFTSNSKDIDEAKHIYKVDVDLLEKLIKANLLDAWFDILANACNEWLKGKKTQYTENFDETRDTVL…	42.334	32012	-	-	TIGR01613	TIGR01613: primase_Cterm: phage/plasmid primase, P4 family, C-terminal domain	-	-	-	-	-	-	O55768	VF184_IIV6 Putative helicase 184R OS=Invertebrate iridescent virus 6 OX=176652 GN=IIV6-184R PE=3 SV=1	100	8.6e-46	427.68	51.2	433	971	-	-	-	-	-	-	-	-	567	helicase-Mavirus	652	100	2.8e-44	2.8e-44	318.1	0	519	532	3-521
135	25	CRY1-C46-PLV	CRY1-PILON-C46-PLV	CRY1-PILON-C46-PLV-cds25	18583	20286	-1	CRY1-PILON-C46-PLV-cds25|CRY1-PILON-C46-PLV	primase_Cterm, phage/plasmid primase, P4 family, C-terminal domain	MKTKITNYINAEDFEVIINNDFPNKKANIIAKSLYDVFIVVSVGDKFTSYILQENLTYINTNMVEVYLKPTITLLLEISFEKLTEHERNQIKDRFNKQYRSIFKSSFINHFYDEIITKLIKDDVEFNKTLCQIHFNNGYIDLKDLQFKQRELSKHYITNFINRDYKQSTAEQQNKVLKPLSMIYPDKNDLECILEYLGSALSGISSKDQDTLFLLGLGSSGKSFILSLTEAAIGCYFKELKSDTFSLNNSKADKILNTFQNNQQVRITWINELEDVKIDTSLFKKFCDGQLTTTQLYKDGSFTIPHYSKAIITANTMPNFKVDTGVSRRFKGYTHQASFTDDDKIIDTKNHIHKVDKDLLFKLLESNLMDAFFDILAEKCSSWLKGKQIKFTKNFEETR…	33.82	21088	-	-	TIGR01613	TIGR01613: primase_Cterm: phage/plasmid primase, P4 family, C-terminal domain	1	1	PF08706.11	PF08706	D5_N	D5 N terminal like	Q5UQ22	YL207_MIMIV Putative helicase L207/L206 OS=Acanthamoeba polyphaga mimivirus OX=212035 GN=MIMI_L206 PE=4 SV=2	100	1.1e-43	411.78	48.8	380	960	-	-	-	-	-	-	-	-	567	helicase-Mavirus	652	100	5e-42	5e-42	302.4	0	514	522	5-518
139	2	CRY1-C48-PLV	CRY1-PILON-C48-PLV	CRY1-PILON-C48-PLV-cds2	803	2506	1	CRY1-PILON-C48-PLV-cds2|CRY1-PILON-C48-PLV	primase_Cterm, phage/plasmid primase, P4 family, C-terminal domain	MKTKITNYINAEDFEVIINNDFPNKKANIIAKSLYDVFIVVSVGDKFTSYILQENLTYINTNMVEVYLKPTITLLLEISFEKLTEHERNQIKDRFNKQYRSIFKSSFINHFYDEIITKLIKDDVEFNKTLCQIHFNNGYIDLKDLQFKQRELSKHYITNFINRDYKQSTTEQQNKVLKPLSMIYPDKNDLECILEYLGSALSGISSKDQDTLFLLGLGSSGKSFILSLTEAAIGCYFKELKSDTFSLNNSKADKILNTFQNNQQVRITWINELEDVKIDTSLFKKFCDGQLTTTQLYKDGSFTIPHYSKAIITANTMPNFKVDTGVSRRFRGYTHQASFTDDDKIIDTKNHIHKVDKDLLFKLLESNLMDAFFDILAEKCSSWLKGKQIKFTKNFEETR…	35.793	20297	-	-	TIGR01613	TIGR01613: primase_Cterm: phage/plasmid primase, P4 family, C-terminal domain	1	1	PF08706.11	PF08706	D5_N	D5 N terminal like	Q5UQ22	YL207_MIMIV Putative helicase L207/L206 OS=Acanthamoeba polyphaga mimivirus OX=212035 GN=MIMI_L206 PE=4 SV=2	100	8.5e-44	413.14	49.4	379	960	-	-	-	-	-	-	-	-	567	helicase-Mavirus	652	100	9e-42	9e-42	300.6	0	514	522	5-518
271	20	CRY1-C80-PLV	CRY1-PILON-C80-PLV	CRY1-PILON-C80-PLV-cds20	17921	19666	-1	CRY1-PILON-C80-PLV-cds20|CRY1-PILON-C80-PLV	Bacteriophage/plasmid primase, P4, C-terminal	MLYNYIDKMKSNISTFLNYDDFEILITSDFPNKKATVIAKSLKDVFIVVPQSRDFETYVLQDNITYINTSIDTKSYLIPTITQLLETSFEMLTDIERNQLKDRFSKQYRCIFKEGSVNQYYKEILTKLIREDIEWDKTICQIHFNNGYMDLNELMFKQREKGKHFITHYINRDYKASTPEQRNKLLKPIKMIYPDKLDRDCILSYFGSALSGVSSKDQDTLFLLGLGSSGKSFILSLTEASISCYFKELKSDTFSLNNSKADKILNTFQNNPQIRISWINEMEDARIDSSLFKKFCDGQLTTTQLYKDGSFTIPHYSKAIITANTMPNIKVDTGVSRRFRGFTHQANFTDDDALLDIKNHIYKIDKSLLENLIKSNLMDAWFDILAYTCNEWLKGKQIK…	33.945	20203	-	-	-	-	1	1	PF08706.11	PF08706	D5_N	D5 N terminal like	Q5UQ22	YL207_MIMIV Putative helicase L207/L206 OS=Acanthamoeba polyphaga mimivirus OX=212035 GN=MIMI_L206 PE=4 SV=2	100	6.7e-44	412.53	51.7	446	960	-	-	-	-	-	-	-	-	581	helicase-Mavirus	652	100	1.1e-45	1.1e-45	329	0	532	541	12-543
181	6	CRY1-C59-PLV	CRY1-PILON-C59-PLV	CRY1-PILON-C59-PLV-cds6	3383	4348	-1	CRY1-PILON-C59-PLV-cds6|CRY1-PILON-C59-PLV	hypothetical protein	MGDKKQKKNKKQRRNARSKQETSKRGQLPSSVQALLGYLGGGGPTPMYQQPINPQKERAGVDSIETLSQIIRQQNLMNVSYMQNMERLAFKNEIQDQLKKQGEEQKKEIKEAREEQKQEISKVVVQTQEATERSLDQERKSIMRSLTYYRNKNKPEKVRFLQEQLEVIDGSIRNKSLADLKSSLQYQSPFATQAPSYSNLAAAEVSSPGMFNDRVQERGPTLFNSPAVYVDPAFTAQITQRLPALDPNVSLEKQLGDQTKYIAKQVQRQGHANPSQEIGAALVKFEFNDANSSSGTGRAATGRVASSLKLSTTKNAGQKRQ	35.288	19032	-	-	-	-	-	-	-	-	-	-	-	-	-	-	-	-	-	-	-	-	-	-	-	-	-	-	-	-	-	-	-	-	-	-	-	-	-
201	6	CRY1-C65-PLV	CRY1-PILON-C65-PLV	CRY1-PILON-C65-PLV-cds6	3383	4348	-1	CRY1-PILON-C65-PLV-cds6|CRY1-PILON-C65-PLV	hypothetical protein	MGDKKQKKNKKQRRNARSKQETSKRGQLPSSVQALLGYLGGGGPTPMYQQPINPQKERAGVDSIETLSQIIRQQNLMNVSYMQNMERLAFKNEIQDQLKKQGEEQKKEIKEAREEQKQEISKVVVQTQEATERSLDQERKSIMRSLTYYRNKNKPEKVRFLQEQLEVIDGSIRNKSLADLKSSLQYQSPFATQAPSYSNLAAAEVSSPGMFNDRVQERGPTLFNSPAVYVDPAFTAQITQRLPALDPNVSLEKQLGDQTKYIAKQVQRQGHANPSQEIGAALVKFEFNDANSSSGTGRAATGRVASSLKLSTTKNAGQKRQ	35.296	19087	-	-	-	-	-	-	-	-	-	-	-	-	-	-	-	-	-	-	-	-	-	-	-	-	-	-	-	-	-	-	-	-	-	-	-	-	-
246	14	CRY1-C7-PLV	CRY1-PILON-C7-PLV	CRY1-PILON-C7-PLV-cds14	14636	15601	1	CRY1-PILON-C7-PLV-cds14|CRY1-PILON-C7-PLV	hypothetical protein	MGDKKQKKNKKQRRNARSKQETSKRGQLPSSVQALLGYLGGGGPTPMYQQPINPQKERAGVDSIETLSQIIRQQNLMNVSYMQNMERLAFKNEIQDQLKKQGEEQKKEIKEAREEQKQEISKVVVQTQEATERSLDQERKSIMRSLTYYRNKNKPEKVRFLQEQLEVIDGSIRNKSLADLKSSLQYQSPFATQAPSYSNLAAAEVSSPGMFNDRVQERGPTLFNSPAVYVDPAFTAQITQRLPALDPNVSLEKQLGDQTKYIAKQVQRQGHANPSQEIGAALVKFEFNDANSSSGTGRAATGRVASSLKLSTTKNAGQKRQ	35.164	18977	-	-	-	-	-	-	-	-	-	-	-	-	-	-	-	-	-	-	-	-	-	-	-	-	-	-	-	-	-	-	-	-	-	-	-	-	-
190	15	CRY1-C59-PLV	CRY1-PILON-C59-PLV	CRY1-PILON-C59-PLV-cds15	13395	13613	-1	CRY1-PILON-C59-PLV-cds15|CRY1-PILON-C59-PLV	hypothetical protein	MDTEARREYNKVYYELNKERILNNMCEKTVCQLCGKKIIKANLNRHQDTQICMRTQERNAKLEQRLNMFSNN	35.288	19032	-	-	-	-	-	-	-	-	-	-	B4YNF4	V14_SPTNK Uncharacterized protein V14 OS=Sputnik virophage OX=543939 PE=4 SV=1	98.06	7.5e-06	58.11	2.7	51	114	-	-	-	-	-	-	-	-	-	-	-	-	-	-	-	-	-	-	-
210	15	CRY1-C65-PLV	CRY1-PILON-C65-PLV	CRY1-PILON-C65-PLV-cds15	13448	13666	-1	CRY1-PILON-C65-PLV-cds15|CRY1-PILON-C65-PLV	hypothetical protein	MDTEARREYNKVYYELNKERILNNMCEKTVCQLCGKKIIKANLNRHQDTQICMRTQERNAKLEQRLNMFSNN	35.296	19087	-	-	-	-	-	-	-	-	-	-	B4YNF4	V14_SPTNK Uncharacterized protein V14 OS=Sputnik virophage OX=543939 PE=4 SV=1	98.06	7.5e-06	58.11	2.7	51	114	-	-	-	-	-	-	-	-	-	-	-	-	-	-	-	-	-	-	-
238	6	CRY1-C7-PLV	CRY1-PILON-C7-PLV	CRY1-PILON-C7-PLV-cds6	5370	5588	1	CRY1-PILON-C7-PLV-cds6|CRY1-PILON-C7-PLV	hypothetical protein	MDTEARREYNKVYYELNKERILNNMCEKTVCQLCGKKIIKANLNRHQDTQICMRTQERNAKLEQRLNMFSNN	35.164	18977	-	-	-	-	-	-	-	-	-	-	B4YNF4	V14_SPTNK Uncharacterized protein V14 OS=Sputnik virophage OX=543939 PE=4 SV=1	98.06	7.5e-06	58.11	2.7	51	114	-	-	-	-	-	-	-	-	-	-	-	-	-	-	-	-	-	-	-
59	17	CRY1-C155-PLV	CRY1-PILON-C155-PLV	CRY1-PILON-C155-PLV-cds17	23733	24539	1	CRY1-PILON-C155-PLV-cds17|CRY1-PILON-C155-PLV	hypothetical protein	MAKKDKKKRDKKRRQRRERKKGLAATAIDSVVGYLTRSETTMSLQGNKPKERAGVDAYDTLHSIIKSQQMQSASYITNLERMAFKTEFKSEISEQLKKQGEDTKKAVDTAVEKVGRRKRTEEEKIAERQNQIAWQMRRGDAGDKDLIAQYEKDIRKYKAVVEMKQSFMAPVVGQAPMTGFTPRAGGGQVGGSFAVEPAPSTTQMLSYIDPLQNVVGGGGGGATAKKTTNTDAVNTAIQQFQNPQDNPSTSGTPAAAAKGRQEKQQKKR	37.361	29520	-	-	-	-	-	-	-	-	-	-	B2BNE2	VNS1_AQRVG Non-structural protein 1 OS=Aquareovirus G (isolate American grass carp/USA/PB01-155/-) OX=648234 GN=S4 PE=3	83.21	41	37.03	11.2	138	735	-	-	-	-	-	-	-	-	-	-	-	-	-	-	-	-	-	-	-
93	7	CRY1-C27-PLV	CRY1-PILON-C27-PLV	CRY1-PILON-C27-PLV-cds7	4995	5795	-1	CRY1-PILON-C27-PLV-cds7|CRY1-PILON-C27-PLV	hypothetical protein	MAKKDKKKRDKKRRQRRERKKGLAATAIDSVVGYLTRSETTMSLQGNKPKERAGVDAYDTLHSIIKSQQMQSASYITNLERMAFKTEFKSEISEQLKKQGEDTKKAVDTAVEKVGRRKRTEEEKIAERQNQIAWQMRRGDAGDKDLIAQYEKDIRKYKAVVEMKQSFMAPVVGQSPITGFTPQAGGGQVGGSFAVAPAQSTTQMLSSIDPLQHVAVGGGAVAKKLSNTDVVSGALQQFQNPQDNPSTSGTPAAAAKGRQERREKKQ	42.334	32012	-	-	-	-	-	-	-	-	-	-	B2BNE2	VNS1_AQRVG Non-structural protein 1 OS=Aquareovirus G (isolate American grass carp/USA/PB01-155/-) OX=648234 GN=S4 PE=3	85.5	31	37.8	11.5	138	735	-	-	-	-	-	-	-	-	-	-	-	-	-	-	-	-	-	-	-
118	8	CRY1-C46-PLV	CRY1-PILON-C46-PLV	CRY1-PILON-C46-PLV-cds8	4987	5796	-1	CRY1-PILON-C46-PLV-cds8|CRY1-PILON-C46-PLV	hypothetical protein	MAKKDKKKRDKKRRQRRERKKGLAATAIDSVVGYLTRSETTMSLQGNKPKERAGVDAYDTLHSIIKSQQMQSASYITNLERMAFKTEFKSEISEQLKKQGEDTKKAVDTAVEKAGRKKRTEEEKIVERQNQIAWQMRRGDAGDKDLIAQYEKDIRKYKAVVEMKQSFMAPVVGQAPMTGFTPRAGGGQVGGSFAVEPAPSTTQMLSYIDPLQNVVGGGGGGATAKKTTNTDAVNTAIQQFQNPQDNSSTSGTPAAAAKGRQEKQHKKRS	33.82	21088	-	-	-	-	-	-	-	-	-	-	B2BNE2	VNS1_AQRVG Non-structural protein 1 OS=Aquareovirus G (isolate American grass carp/USA/PB01-155/-) OX=648234 GN=S4 PE=3	79.5	60	35.89	11	138	735	-	-	-	-	-	-	-	-	-	-	-	-	-	-	-	-	-	-	-
187	12	CRY1-C59-PLV	CRY1-PILON-C59-PLV	CRY1-PILON-C59-PLV-cds12	11830	12231	1	CRY1-PILON-C59-PLV-cds12|CRY1-PILON-C59-PLV	grpIintron_endo, group I intron endonuclease	MVNYNNSKIYKLVCLATNKCYIGSTTKEYLSQRLVQHVAESKSKKPCRSKEIIDGGNYSIILLEAYPCNSRDELKAKEYEYMNKNECINKIKNFGIADPKEYQKNHRKKNGNEINERRRELYKLKKEMLKFNI	35.288	19032	-	-	TIGR01453	TIGR01453: grpIintron_endo: group I intron endonuclease	1	1	PF01541.24	PF01541	GIY-YIG	GIY-YIG catalytic domain	P13299	TEV1_BPT4 Intron-associated endonuclease 1 OS=Enterobacteria phage T4 OX=10665 GN=ITEVIR PE=1 SV=2	99.32	1.8e-10	82.08	12.4	105	245	-	-	-	-	-	-	-	-	-	-	-	-	-	-	-	-	-	-	-
207	12	CRY1-C65-PLV	CRY1-PILON-C65-PLV	CRY1-PILON-C65-PLV-cds12	11830	12231	1	CRY1-PILON-C65-PLV-cds12|CRY1-PILON-C65-PLV	grpIintron_endo, group I intron endonuclease	MVNYNNSKIYKLVCLATNKCYIGSTTKEYLSQRLVQHVAESKSKKPCRSKEIIDGGNYSIILLEAYPCNSRDELKAKEYEYMNKNECINKIKNFGIADPKEYQKNHRKKNGNEINERRRELYKLKKEMLKFNI	35.296	19087	-	-	TIGR01453	TIGR01453: grpIintron_endo: group I intron endonuclease	1	1	PF01541.24	PF01541	GIY-YIG	GIY-YIG catalytic domain	P13299	TEV1_BPT4 Intron-associated endonuclease 1 OS=Enterobacteria phage T4 OX=10665 GN=ITEVIR PE=1 SV=2	99.32	1.8e-10	82.08	12.4	105	245	-	-	-	-	-	-	-	-	-	-	-	-	-	-	-	-	-	-	-
241	9	CRY1-C7-PLV	CRY1-PILON-C7-PLV	CRY1-PILON-C7-PLV-cds9	6752	7153	-1	CRY1-PILON-C7-PLV-cds9|CRY1-PILON-C7-PLV	grpIintron_endo, group I intron endonuclease	MVNYNNSKIYKLVCLATNKCYIGSTTKEYLSQRLVQHVAESKSKKPCRSKEIIDGGNYSIILLEAYPCNSRDELKAKEYEYMNKNECINKIKNFGIADPKEYQKNHRKKNGNEINERRRELYKLKKEMLKFNI	35.164	18977	-	-	TIGR01453	TIGR01453: grpIintron_endo: group I intron endonuclease	1	1	PF01541.24	PF01541	GIY-YIG	GIY-YIG catalytic domain	P13299	TEV1_BPT4 Intron-associated endonuclease 1 OS=Enterobacteria phage T4 OX=10665 GN=ITEVIR PE=1 SV=2	99.32	1.8e-10	82.08	12.4	105	245	-	-	-	-	-	-	-	-	-	-	-	-	-	-	-	-	-	-	-
43	1	CRY1-C155-PLV	CRY1-PILON-C155-PLV	CRY1-PILON-C155-PLV-cds1	499	738	1	CRY1-PILON-C155-PLV-cds1|CRY1-PILON-C155-PLV	hypothetical protein	METTDNIEICIAYPDKRSKRHLYCGLADVEKYGKVNELPNTRSTTCTNCVKTYNSEKGLDSHIKHINSKRHQLFLKLYR	37.361	29520	-	-	-	-	-	-	-	-	-	-	PF19126.5	; DUF5810 ; Family of unknown function (DUF5810)	94.93	0.033	35.22	1.2	34	66	-	-	-	-	-	-	-	-	-	-	-	-	-	-	-	-	-	-	-
136	26	CRY1-C46-PLV	CRY1-PILON-C46-PLV	CRY1-PILON-C46-PLV-cds26	20347	20586	-1	CRY1-PILON-C46-PLV-cds26|CRY1-PILON-C46-PLV	hypothetical protein	METTDNIEIYIAYPDKPSKRHLYCGLADVEKYGEVNELPNTRSTTCTNCVKTYNSEKGLDSHIKHINSKRHQLFLKLYR	33.82	21088	-	-	-	-	-	-	-	-	-	-	PF19126.5	; DUF5810 ; Family of unknown function (DUF5810)	95.06	0.03	35.46	1.2	34	66	-	-	-	-	-	-	-	-	-	-	-	-	-	-	-	-	-	-	-
138	1	CRY1-C48-PLV	CRY1-PILON-C48-PLV	CRY1-PILON-C48-PLV-cds1	500	739	1	CRY1-PILON-C48-PLV-cds1|CRY1-PILON-C48-PLV	hypothetical protein	METTDNIQIYIAYPDKPSKRHLYCGLADVEKYGKVNELPNTRSTTCTNCVKTYNSEKGLDSHIKHINSKRHQLFLKLYR	35.793	20297	-	-	-	-	-	-	-	-	-	-	PF19126.5	; DUF5810 ; Family of unknown function (DUF5810)	95.03	0.028	35.57	1	31	66	-	-	-	-	-	-	-	-	-	-	-	-	-	-	-	-	-	-	-
194	19	CRY1-C59-PLV	CRY1-PILON-C59-PLV	CRY1-PILON-C59-PLV-cds19	16301	16831	-1	CRY1-PILON-C59-PLV-cds19|CRY1-PILON-C59-PLV	hypothetical protein	MALKEYVVNLIATEQLPSFTKKVFQIYKKDKSFIKPDDVHYIYNSLAEKLPKNSKILIRGLGIDKMANIADATKTTLKSFKDDELKFYNEEDYYNGFSKVKDTAKFLQYFQIEFVILMPKTILAHKKPSGSEQNSETLPKTGQLNLNLEKNYVVNPGWEDDEDRERAANPRSQKSK	35.288	19032	-	-	-	-	-	-	-	-	-	-	-	-	-	-	-	-	-	-	-	-	-	-	-	-	-	-	-	-	-	-	-	-	-	-	-	-	-
214	19	CRY1-C65-PLV	CRY1-PILON-C65-PLV	CRY1-PILON-C65-PLV-cds19	16355	16885	-1	CRY1-PILON-C65-PLV-cds19|CRY1-PILON-C65-PLV	hypothetical protein	MALKEYVVNLIATEQLPSFTKKVFQIYKKDKSFIKPDDVHYIYNSLAEKLPKNSKILIRGLGIDKMANIADATKTTLKSFKDDELKFYNEEDYYNGFSKVKDTAKFLQYFQIEFVILMPKTILAHKKPSGSEQNSETLPKTGQLNLNLEKNYVVNPGWEDDEDRERAANPRSQKSK	35.296	19087	-	-	-	-	-	-	-	-	-	-	-	-	-	-	-	-	-	-	-	-	-	-	-	-	-	-	-	-	-	-	-	-	-	-	-	-	-
234	2	CRY1-C7-PLV	CRY1-PILON-C7-PLV	CRY1-PILON-C7-PLV-cds2	2199	2681	1	CRY1-PILON-C7-PLV-cds2|CRY1-PILON-C7-PLV	hypothetical protein	MALKEYVVNLIATEQLPSFTKKVFQIYKKDKSFIKPDDVHYIYNSLAEKLPKNSKILIRGLGIDKMANIADATKTTLKSFKDDELKFYNEEDYYNGFSKVKDTAKFLQYFQIEFVILMPKTLPKTGQLNLNLEKNYVVNPGWEDDEDRERAANPRSQKSK	35.164	18977	-	-	-	-	-	-	-	-	-	-	-	-	-	-	-	-	-	-	-	-	-	-	-	-	-	-	-	-	-	-	-	-	-	-	-	-	-
193	18	CRY1-C59-PLV	CRY1-PILON-C59-PLV	CRY1-PILON-C59-PLV-cds18	16093	16329	1	CRY1-PILON-C59-PLV-cds18|CRY1-PILON-C59-PLV	hypothetical protein	MQYDLLIDDHSDESDTDFNNVFSREASDDESERLQVFLEPRGSESQEFEENVVSFTLEINDRSKIEINYITLISDSED	35.288	19032	-	-	-	-	-	-	-	-	-	-	-	-	-	-	-	-	-	-	-	-	-	-	-	-	-	-	-	-	-	-	-	-	-	-	-	-	-
213	18	CRY1-C65-PLV	CRY1-PILON-C65-PLV	CRY1-PILON-C65-PLV-cds18	16147	16383	1	CRY1-PILON-C65-PLV-cds18|CRY1-PILON-C65-PLV	hypothetical protein	MQYDLLIDDHSDESDTDFNNLFSREASDDESERLQVFLEPRGSESQEFEENVVSFTLEINDRSKIEINYITLISDSED	35.296	19087	-	-	-	-	-	-	-	-	-	-	-	-	-	-	-	-	-	-	-	-	-	-	-	-	-	-	-	-	-	-	-	-	-	-	-	-	-
235	3	CRY1-C7-PLV	CRY1-PILON-C7-PLV	CRY1-PILON-C7-PLV-cds3	2653	2889	-1	CRY1-PILON-C7-PLV-cds3|CRY1-PILON-C7-PLV	hypothetical protein	MQYDLLIDDHSDESDTDFNNVFSREASDDESERLQVFLEPRGSESQEFEENVVSFTLEINDRSKIEINYITLISDSED	35.164	18977	-	-	-	-	-	-	-	-	-	-	-	-	-	-	-	-	-	-	-	-	-	-	-	-	-	-	-	-	-	-	-	-	-	-	-	-	-
173	16	CRY1-C56-PLV	CRY1-PILON-C56-PLV	CRY1-PILON-C56-PLV-cds16	16927	17856	1	CRY1-PILON-C56-PLV-cds16|CRY1-PILON-C56-PLV	hypothetical protein	MGLSEKTKYYYQKMLDKISREVGVKRDDADNFKWIASHQSKIIQYIEGLKSNHSKKTNYAIMIRFARENNLSDKVIEAYDEKMMEAAAEVEHQYNSNEMSERQKQNWVSRDDIDKKVAALRADLPPVIDTYAKYKKLIIYLMILIHSHLPLRNDLQMAKVFHHRDKPDAFDKEINYIIIGGKKPVLVLNNYKTEKVYGSKTINLPQEINNELIAYYDEITAFSPSNWFAVSQSDDKPIPMRTFISWFQSVWDGKKVSTTMLRQSAVSELYKVSPEQYQKEQDLANIMAHSMATARKKYAKVLPVPEDKK	38.845	20507	-	-	-	-	-	-	-	-	-	-	1XO0_B	Recombinase CRE; CRE RECOMBINASE, HOLLIDAY JUNCTION, RECOMBINATION, COMPLEX (RECOMBINASE-DNA), HYDROLASE, LIGASE-DNA COM	99.94	6.7e-25	175.86	19.6	271	324	-	-	-	-	-	-	-	-	309	CRE-REC-PLV-RED1	313	99.4	8.4e-21	2.1e-21	116.3	0	300	298	2-301
222	7	CRY1-C78-PLV	CRY1-PILON-C78-PLV	CRY1-PILON-C78-PLV-cds7	4856	5836	1	CRY1-PILON-C78-PLV-cds7|CRY1-PILON-C78-PLV	hypothetical protein	MKNLSEKTLITYQAVINGLLRDTDIEDDEDGKWITKHWEKLMQVISVSKSIHTKKNRYAVLKIWCQMHDLPEKYSNELQEKIDNLVEEVNNQYSTNMKSEKIEKNWVSVPELKATVEALKSKVLPAEAIDTYNEFRALIKYLVLLIHVSMPLRNDLACAKIVLTNQVPKSKRTYGSPLTSPLSKEGLEGNVVPFNEIIINKSKKTAKLILNDYKTSGTYGQKVLDFPPDIAKEIIKWHPVIIRMSPKAWLIPDRDDPEKCISRVTYTKLFNSIFSDTGKKVSTTQIRRTIVSDVVKPEPNETKKRAQLAEVMGHSIDTQNKYAKAD	38.579	20462	-	-	-	-	-	-	-	-	-	-	P06956	RECR_BPP1 Recombinase cre OS=Escherichia phage P1 OX=10678 GN=cre PE=1 SV=1	99.94	7.8e-26	190.98	16.6	270	343	-	-	-	-	-	-	-	-	326	CRE-REC-PLV-RED1	313	99	3.6e-17	9e-18	98	0	323	298	3-325
185	10	CRY1-C59-PLV	CRY1-PILON-C59-PLV	CRY1-PILON-C59-PLV-cds10	9847	11331	1	CRY1-PILON-C59-PLV-cds10|CRY1-PILON-C59-PLV	hypothetical protein	MSADGKFQLISDPRTGSLGKIYKSSDYGNTWVSQNLTSLRSTAFALAISATGQVQYVEVSGTSEGLHTNNNNGGVYRSTNYGANWAYVLSTDAVAYISCDATGRIVALTTGFEVMTSRDYGLTWKTITMAGAVAVSVSPNGTIIWVGCINQTSTTQLYYSDDYGLSFTVRNQVPGSSYVSTSYTSIATNNDGTIVAGGGAGYFNVCRQFVNEVVDLTQGTGISISSVSQGTYTISSTVTNDYQLFASGSVYVPFDGSTNFFNIDWASTGKIDLVAFDIKYEIEIHWDANTSTTTSWPFAFIEMGLNRVTSIDGLNQGAIMQSATNWTSIQNNGTFGGATEFNQSYSNRFYAGFSQTNNPLGAGTPPFRYKTFLSGHLNYTYRTVSQSGITDLSPNGRMI…	35.288	19032	-	-	-	-	1	1	PF15899.5	PF15899	BNR_6	BNR-Asp box repeat	7KN8_A	Cellulase; Glycoside Hydrolase Family 74, Xyloglucanase, Xyloglucan, HYDROLASE; HET: XYS, BGC, IOD, EDO; 1.95A {Xanthomo	99.67	3.6e-12	139.36	41.8	326	715	-	-	-	-	-	-	-	-	-	-	-	-	-	-	-	-	-	-	-
205	10	CRY1-C65-PLV	CRY1-PILON-C65-PLV	CRY1-PILON-C65-PLV-cds10	9847	11331	1	CRY1-PILON-C65-PLV-cds10|CRY1-PILON-C65-PLV	hypothetical protein	MSADGKFQLISDPRTGSLGKIYKSSDYGNTWVSQNLTSLRSTAFALAISATGQVQYVEVSGTSEGLHTNNNNGGVYRSTNYGANWAYVLSTDAVAYISCDATGRIVALTTGFEVMTSRDYGLTWKTITMAGAVAVSVSPNGTIIWVGCINQTSTTQLYYSDDYGLSFTVRNQVPGSSYVSTSYTSIATNNDGTIVAGGGAGYFNVCRQFVNEVVDLTQGTGISISSVSQGTYTISSTVTNDYQLFASGSVYVPFDGSTNFFNIDWASTGKIDLVAFDIKYEIEIHWDANTSTTTSWPFAFIEMGLNRVTSIDGLNQGAIMQSATNWTSIQNNGTFGGATEFNQSYSNRFYAGFSQTNNPLGAGTPPFRYKTFLSGHLNYTYRTVSQSGITDLSPNGRMI…	35.296	19087	-	-	-	-	1	1	PF15899.5	PF15899	BNR_6	BNR-Asp box repeat	7KN8_A	Cellulase; Glycoside Hydrolase Family 74, Xyloglucanase, Xyloglucan, HYDROLASE; HET: XYS, BGC, IOD, EDO; 1.95A {Xanthomo	99.67	3.6e-12	139.36	41.8	326	715	-	-	-	-	-	-	-	-	-	-	-	-	-	-	-	-	-	-	-
175	18	CRY1-C56-PLV	CRY1-PILON-C56-PLV	CRY1-PILON-C56-PLV-cds18	18436	20004	1	CRY1-PILON-C56-PLV-cds18|CRY1-PILON-C56-PLV	hypothetical protein	MCIHTIYRMQSVPSNNLKTLNNYPEFNSNAGINAIQQFILSPANARIYPASVNTNRKQQRYRDKFDGRSGFVVQNARLYYRKPNAGINLEVVYPNEREQKIRGIYNDITKGLGTGLAQFYGQVAMHFLNIKKTDTDAFLRKQGDYVVGRLTKKQINAPIIAKKSNERWGIDLIDMTAYTENNENAPKWILTCVDYYSSKVFARHMPNKTLATIVIKMQDICQSNNTFPRMLQADGEFHAGNPNQANVLKQWCERNNIEFIKTLSYTPTSNGKIERMNREIRKKIRAGFVRNNNNVWATFLDDYIENINNQQTLKTKMTPNQLWVPGYNAAGPGQANPYIEINDATGRISTNIPRRSDNMTQQQINNIAEAKQYKKAQDMLAQSEKKYGKPKEFFIGDKV…	38.845	20507	-	-	-	-	1	1	PF00665.26	PF00665	rve	Integrase core domain	7Q5B_B	Transposon Ty3-G Gag-Pol polyprotein; Transcription, RNA Pol III, Ty3 Retrotransposon, Intasome, DNA BINDING PROTEIN;{Sa	99.83	8.5e-18	185.23	31	363	1547	-	-	-	-	-	-	-	-	-	-	-	-	-	-	-	-	-	-	-
226	11	CRY1-C78-PLV	CRY1-PILON-C78-PLV	CRY1-PILON-C78-PLV-cds11	10333	11847	-1	CRY1-PILON-C78-PLV-cds11|CRY1-PILON-C78-PLV	hypothetical protein	MSRASAELRRLNNYPEFKTTDGINQIMRFIQSNPDNRVFPNRMNTNRLKQRYTEKFGGDSGFVIQNATLFYIRPALQIRLEVVYPNQREAKIQSVYDDARRGLGVGLGQFFAQVSLTYLNIKKEDTDAFLRKQGDYKITRTPKKSINAPIIAKTPNERWGVDLIDMKAFSGDGADSPKWIISVVDYYSSKLFARHMTNKTLVTIRNKMQEICQAENTYPRLLQADNEFHASAPNARNILQAWCDEHNIEFVRTLSYTPTSNGKIERMNRAIRTKIRAGFARNNNNEWYQHLDDYIENINNQTIVRTKQIPNNLWTPGYNNAGAAVARNPMIQRSPAGKIIIRTPKKRDNMSATDMRNMAQAQQFKKAQDMLEKSKKSFGKPGEFRVDDKVRVSLYVLSN…	38.579	20462	-	-	-	-	1	1	PF00665.26	PF00665	rve	Integrase core domain	7Q5B_B	Transposon Ty3-G Gag-Pol polyprotein; Transcription, RNA Pol III, Ty3 Retrotransposon, Intasome, DNA BINDING PROTEIN;{Sa	99.89	3.7e-20	199.32	32.2	379	1547	-	-	-	-	-	-	-	-	-	-	-	-	-	-	-	-	-	-	-
232	17	CRY1-C78-PLV	CRY1-PILON-C78-PLV	CRY1-PILON-C78-PLV-cds17	19262	19999	-1	CRY1-PILON-C78-PLV-cds17|CRY1-PILON-C78-PLV	Zinc finger, C3HC4 type (RING finger)	MPHPCSICHQRGHYAPTCPQRRKKKQNQTSVQETEQSVECCPVRAARIAIMKNVLVRLNIGVGYEYYNLKIEKTTQNLEKYAVRVFFEKGKNCVSIKLRIIPKKNANGNGDDTEFAYDIRGNSEMFVHRHKDDDAILTGNMATIFEKLLELASRLKFSKLLGVFYDPEIQLTAAQIAIEELSSVAGLCEYEQCCVCQDETKTKTLCGHTLCYECWDSLVAPSKCPLCRASIMSRTIEEEVEWDDE	38.579	20462	-	-	-	-	1	1	PF13920.6	PF13920	zf-C3HC4_3	Zinc finger, C3HC4 type (RING finger)	6L8O_A	DNA repair protein RAD5; DNA binding protein, DNA damage tolerance, Helicase, Snf2 family; 3.3A {Kluyveromyces lactis NR	99.72	3.6e-17	154.56	8.5	210	952	-	-	-	-	-	-	-	-	-	-	-	-	-	-	-	-	-	-	-
52	10	CRY1-C155-PLV	CRY1-PILON-C155-PLV	CRY1-PILON-C155-PLV-cds10	6501	6899	-1	CRY1-PILON-C155-PLV-cds10|CRY1-PILON-C155-PLV	grpIintron_endo, group I intron endonuclease	MKCIIYKITCNETGEVYYGSTTQSLNNRISMHKANCKRWKEGKNHFTTSFQIIDRGNYSYSLIETVQCEDKQQLEARERFYIENNECINKVVVGRTRKEYREANKDKKKEYIKQIRSITTNCEDNDEQKPNF	37.361	29520	-	-	TIGR01453	TIGR01453: grpIintron_endo: group I intron endonuclease	1	1	PF01541.24	PF01541	GIY-YIG	GIY-YIG catalytic domain	cd10451	GIY-YIG_LuxR_like; GIY-YIG domain of LuxR and ArsR family transcriptional regulators, and uncharacterized hypothetical p	99.42	4.6e-11	69.38	12	84	100	-	-	-	-	-	-	-	-	-	-	-	-	-	-	-	-	-	-	-
127	17	CRY1-C46-PLV	CRY1-PILON-C46-PLV	CRY1-PILON-C46-PLV-cds17	14239	14598	1	CRY1-PILON-C46-PLV-cds17|CRY1-PILON-C46-PLV	hypothetical protein	MLCQRLSGHNKSYKRYLKGDYGCCSVFQCITDKNHFIELLELCPCNSKDELLQCERKWIEKLECVNRCIPIRTNEEAKQNCAKSSLNYYHDTKEARREIINERQRQRRAKAKLLKNHIE	33.82	21088	-	-	-	-	-	-	-	-	-	-	PF19835.4	; SegE_GIY-YIG ; Putative endonuclease segE, GIY-YIG domain	98.58	4.3e-07	62.86	6.1	66	123	-	-	-	-	-	-	-	-	-	-	-	-	-	-	-	-	-	-	-
1	1	CRY1-C11-PLV	CRY1-PILON-C11-PLV	CRY1-PILON-C11-PLV-cds1	423	557	1	CRY1-PILON-C11-PLV-cds1|CRY1-PILON-C11-PLV	hypothetical protein	MKIIKFFKKNMNYYKGLEKKFVEIRESENGHACNLIKREGQFHQ	37.965	20685	-	-	-	-	-	-	-	-	-	-	-	-	-	-	-	-	-	-	-	-	-	-	-	-	-	-	-	-	-	-	-	-	-	-	-	-	-
21	21	CRY1-C11-PLV	CRY1-PILON-C11-PLV	CRY1-PILON-C11-PLV-cds21	20129	20263	-1	CRY1-PILON-C11-PLV-cds21|CRY1-PILON-C11-PLV	hypothetical protein	MKIIKFFKKNMNYYKGLEKKFVEIRESENGHACNLIKREGQFHQ	37.965	20685	-	-	-	-	-	-	-	-	-	-	-	-	-	-	-	-	-	-	-	-	-	-	-	-	-	-	-	-	-	-	-	-	-	-	-	-	-
22	1	CRY1-C120-PLV	CRY1-PILON-C120-PLV	CRY1-PILON-C120-PLV-cds1	517	891	-1	CRY1-PILON-C120-PLV-cds1|CRY1-PILON-C120-PLV	hypothetical protein	MNTQSYIQYQDFETLIKNSFPNEKADIIQRSLADTFIIVSNGRKYTAYIYLDDKVKVISGICNIRLNLVTTVTSLFELSFKNLTTEQQHTIKSMFPTQYKKMFLSKTVNHYYKELFLKLRKEII	34.709	20257	-	-	-	-	-	-	-	-	-	-	-	-	-	-	-	-	-	-	-	-	-	-	-	-	-	-	-	-	-	-	-	-	-	-	-	-	-
42	21	CRY1-C120-PLV	CRY1-PILON-C120-PLV	CRY1-PILON-C120-PLV-cds21	19797	19913	1	CRY1-PILON-C120-PLV-cds21|CRY1-PILON-C120-PLV	hypothetical protein	MDEVLLETSIPEKEGRTDGGKIGRYIARTVSYVIPANL	34.709	20257	-	-	-	-	-	-	-	-	-	-	-	-	-	-	-	-	-	-	-	-	-	-	-	-	-	-	-	-	-	-	-	-	-	-	-	-	-
50	8	CRY1-C155-PLV	CRY1-PILON-C155-PLV	CRY1-PILON-C155-PLV-cds8	5869	6018	1	CRY1-PILON-C155-PLV-cds8|CRY1-PILON-C155-PLV	hypothetical protein	MKDVVRQILEGMPFYVPIAAALMAGLYGYIGYKVILTTLDFLTCKKFHF	37.361	29520	-	-	-	-	-	-	-	-	-	-	-	-	-	-	-	-	-	-	-	-	-	-	-	-	-	-	-	-	-	-	-	-	-	-	-	-	-
54	12	CRY1-C155-PLV	CRY1-PILON-C155-PLV	CRY1-PILON-C155-PLV-cds12	7593	7886	-1	CRY1-PILON-C155-PLV-cds12|CRY1-PILON-C155-PLV	hypothetical protein	MSSMGMYQKEYILENDEYQAWGSDDDYIKNYICDKETYLGRPCNVEEKPNNVLLQDDNRSVHNEADIQRIQTLQEQLDAQAAKLKTITDMLIGKGLV	37.361	29520	-	-	-	-	-	-	-	-	-	-	-	-	-	-	-	-	-	-	-	-	-	-	-	-	-	-	-	-	-	-	-	-	-	-	-	-	-
66	1	CRY1-C160-PLV	CRY1-PILON-C160-PLV	CRY1-PILON-C160-PLV-cds1	423	557	1	CRY1-PILON-C160-PLV-cds1|CRY1-PILON-C160-PLV	hypothetical protein	MKIIKFFKKNMNYYKGLEKKFVEIRESENGHACNLIKRKGQFHQ	38.062	19886	-	-	-	-	-	-	-	-	-	-	-	-	-	-	-	-	-	-	-	-	-	-	-	-	-	-	-	-	-	-	-	-	-	-	-	-	-
77	12	CRY1-C160-PLV	CRY1-PILON-C160-PLV	CRY1-PILON-C160-PLV-cds12	12501	12965	1	CRY1-PILON-C160-PLV-cds12|CRY1-PILON-C160-PLV	hypothetical protein	MENLLGNQPWLFLRFNQDVGLVGWAGTLFFYPGSGGGGTSAAFYTNASVGSQIYFLNPGIIPTTAQAMVTYRISAISANRFVVYLVQKQPAMCPATDNANALFPVFATQIIYNYSSNDLSRWCPTHFKLESITANAFSGGRCVIKQVIKSYSYL	38.062	19886	-	-	-	-	-	-	-	-	-	-	-	-	-	-	-	-	-	-	-	-	-	-	-	-	-	-	-	-	-	-	-	-	-	-	-	-	-
86	21	CRY1-C160-PLV	CRY1-PILON-C160-PLV	CRY1-PILON-C160-PLV-cds21	19331	19435	-1	CRY1-PILON-C160-PLV-cds21|CRY1-PILON-C160-PLV	hypothetical protein	MNYYKGLEKKFVEIRESENGHACNLIKREGQFHQ	38.062	19886	-	-	-	-	-	-	-	-	-	-	-	-	-	-	-	-	-	-	-	-	-	-	-	-	-	-	-	-	-	-	-	-	-	-	-	-	-
100	14	CRY1-C27-PLV	CRY1-PILON-C27-PLV	CRY1-PILON-C27-PLV-cds14	14599	14748	-1	CRY1-PILON-C27-PLV-cds14|CRY1-PILON-C27-PLV	hypothetical protein	MKDVVRQILEGMPFYVPIAAALMAGLYGYIGYKVILTTLDFLTCKKFHF	42.334	32012	-	-	-	-	-	-	-	-	-	-	-	-	-	-	-	-	-	-	-	-	-	-	-	-	-	-	-	-	-	-	-	-	-	-	-	-	-
102	16	CRY1-C27-PLV	CRY1-PILON-C27-PLV	CRY1-PILON-C27-PLV-cds16	16258	16410	1	CRY1-PILON-C27-PLV-cds16|CRY1-PILON-C27-PLV	hypothetical protein	MMDLQHTIIWCSVIVLRRSLKALLARIMQSTGMGVRGQGAREHQWIKITS	42.334	32012	-	-	-	-	-	-	-	-	-	-	-	-	-	-	-	-	-	-	-	-	-	-	-	-	-	-	-	-	-	-	-	-	-	-	-	-	-
103	17	CRY1-C27-PLV	CRY1-PILON-C27-PLV	CRY1-PILON-C27-PLV-cds17	16525	16800	1	CRY1-PILON-C27-PLV-cds17|CRY1-PILON-C27-PLV	hypothetical protein	MGNERYQKRATITSHALWSKMRIQGCKEITGCLEHISLIIDGRCAVCTPQYNFARMMPTLDVRWQLAKCPVKVANAARDSSRTRSRITAYD	42.334	32012	-	-	-	-	-	-	-	-	-	-	-	-	-	-	-	-	-	-	-	-	-	-	-	-	-	-	-	-	-	-	-	-	-	-	-	-	-
105	19	CRY1-C27-PLV	CRY1-PILON-C27-PLV	CRY1-PILON-C27-PLV-cds19	17947	21969	1	CRY1-PILON-C27-PLV-cds19|CRY1-PILON-C27-PLV	hypothetical protein	MAESTRSLPAEGHIPDAQPPLDSSSSLQQPAVASAALFPLPNPDFDSSTDADPSLRAVAPPASRQPAQVAQELPPTFRAAFAQASPSHPSAFPIPGSGLAPADYSAVADAANFFARLSAPSAQLLTSGTDALACPPASASQNSGPAPLAASTAAFSGPSASSQAFVSAPSAPPVPLTAALSLLPPRPGPVLSLELLSPPPNLSSSSPSSSIADSSASADSFATARADNSALAPQASLLSTPVSTAMSAAPFSVVNPSSAALFSPAVPSIPQVLAMPGLPQVQAATSLPLVIAPSVALPAAAAAATLATPAAFPASFVPGGAVPQTATLASSAAPSSSTLAFPWPTAAPQAVTKAAAATTMAATAPPWPRYPISSSGAPPLFSTNVSASLPEIPPPAPSA…	42.334	32012	-	-	-	-	-	-	-	-	-	-	-	-	-	-	-	-	-	-	-	-	-	-	-	-	-	-	-	-	-	-	-	-	-	-	-	-	-
111	1	CRY1-C46-PLV	CRY1-PILON-C46-PLV	CRY1-PILON-C46-PLV-cds1	298	441	1	CRY1-PILON-C46-PLV-cds1|CRY1-PILON-C46-PLV	hypothetical protein	MKRFKKPSQPSQPSRIPQADSQSPRVRRMGGAGVKDTSGQSGVNSFY	33.82	21088	-	-	-	-	-	-	-	-	-	-	-	-	-	-	-	-	-	-	-	-	-	-	-	-	-	-	-	-	-	-	-	-	-	-	-	-	-
120	10	CRY1-C46-PLV	CRY1-PILON-C46-PLV	CRY1-PILON-C46-PLV-cds10	6163	6498	1	CRY1-PILON-C46-PLV-cds10|CRY1-PILON-C46-PLV	hypothetical protein	MDNKILLDIFELYLKDKKKLDIECLQILEENNYLADFDFEKFNYDYPPIHTIIIDDNLGNSMISSRGKEAAIFTKWAIAHRHMYCNLFILSQYPKLINKVIQRFNSYNYDR	33.82	21088	-	-	-	-	-	-	-	-	-	-	-	-	-	-	-	-	-	-	-	-	-	-	-	-	-	-	-	-	-	-	-	-	-	-	-	-	-
121	11	CRY1-C46-PLV	CRY1-PILON-C46-PLV	CRY1-PILON-C46-PLV-cds11	6495	6656	1	CRY1-PILON-C46-PLV-cds11|CRY1-PILON-C46-PLV	hypothetical protein	MIQFRFAVDKGDIKKFLELMKMVEDRKDHSFVTIHYDATSWVRINFDELVILD	33.82	21088	-	-	-	-	-	-	-	-	-	-	-	-	-	-	-	-	-	-	-	-	-	-	-	-	-	-	-	-	-	-	-	-	-	-	-	-	-
123	13	CRY1-C46-PLV	CRY1-PILON-C46-PLV	CRY1-PILON-C46-PLV-cds13	8107	8415	1	CRY1-PILON-C46-PLV-cds13|CRY1-PILON-C46-PLV	hypothetical protein	MNTNNNGGMTNIDVLSVGALYVGGKRFRDIIRSLISEDVLEQQEINDLRNLLLYLNTTGLNQSWVVNNDNRNAVLKSLITAIETKLNLYRYNGIISVFSFNR	33.82	21088	-	-	-	-	-	-	-	-	-	-	-	-	-	-	-	-	-	-	-	-	-	-	-	-	-	-	-	-	-	-	-	-	-	-	-	-	-
129	19	CRY1-C46-PLV	CRY1-PILON-C46-PLV	CRY1-PILON-C46-PLV-cds19	15065	15214	-1	CRY1-PILON-C46-PLV-cds19|CRY1-PILON-C46-PLV	hypothetical protein	MKDVVRQILEGMPFYVPIAAALMAGLYGYIGYKVILTTLDFLTCKKFHF	33.82	21088	-	-	-	-	-	-	-	-	-	-	-	-	-	-	-	-	-	-	-	-	-	-	-	-	-	-	-	-	-	-	-	-	-	-	-	-	-
137	27	CRY1-C46-PLV	CRY1-PILON-C46-PLV	CRY1-PILON-C46-PLV-cds27	20648	20791	-1	CRY1-PILON-C46-PLV-cds27|CRY1-PILON-C46-PLV	hypothetical protein	MKRFKKPSQPSQPSRIPQADSQSPRVRRMGGAGVKDTSGQSGVNSFY	33.82	21088	-	-	-	-	-	-	-	-	-	-	-	-	-	-	-	-	-	-	-	-	-	-	-	-	-	-	-	-	-	-	-	-	-	-	-	-	-
159	2	CRY1-C56-PLV	CRY1-PILON-C56-PLV	CRY1-PILON-C56-PLV-cds2	1426	1689	1	CRY1-PILON-C56-PLV-cds2|CRY1-PILON-C56-PLV	hypothetical protein	MDSQEQPITKTRCSEAQLRASKAYYDRNKAAIIAKALERNNHYYATNETFRGKCKEASKNTVQKQKEKIKQMKEFIAKITEIQIPNL	38.845	20507	-	-	-	-	-	-	-	-	-	-	-	-	-	-	-	-	-	-	-	-	-	-	-	-	-	-	-	-	-	-	-	-	-	-	-	-	-
161	4	CRY1-C56-PLV	CRY1-PILON-C56-PLV	CRY1-PILON-C56-PLV-cds4	4601	4936	1	CRY1-PILON-C56-PLV-cds4|CRY1-PILON-C56-PLV	hypothetical protein	MEPVVHPKKTKDYTLRATKAYYEKNKALIQQKQMEKRFYQTFNELFEIFFDESTNTAQRWAILHKISEYKLYQNNAEIREKYRASIDRMLASLDCNGSAEADLSFLLLSRS	38.845	20507	-	-	-	-	-	-	-	-	-	-	-	-	-	-	-	-	-	-	-	-	-	-	-	-	-	-	-	-	-	-	-	-	-	-	-	-	-
162	5	CRY1-C56-PLV	CRY1-PILON-C56-PLV	CRY1-PILON-C56-PLV-cds5	4907	5155	-1	CRY1-PILON-C56-PLV-cds5|CRY1-PILON-C56-PLV	hypothetical protein	MYYYIMDVLFEFENEEHDKIILSRIQMEVLTHKKFRNDRHWEIFRNNFLTHFIYFGKKNIFEYYAWSEKEYQDLTSRQEEKR	38.845	20507	-	-	-	-	-	-	-	-	-	-	-	-	-	-	-	-	-	-	-	-	-	-	-	-	-	-	-	-	-	-	-	-	-	-	-	-	-
168	11	CRY1-C56-PLV	CRY1-PILON-C56-PLV	CRY1-PILON-C56-PLV-cds11	13493	14242	1	CRY1-PILON-C56-PLV-cds11|CRY1-PILON-C56-PLV	hypothetical protein	MTTTKKTRKPRKKTVLGLTDRDVDVGFKALRPLNPQAQFFQSLLAADRNNAMLNSLRASQERYKDDIETAKKQNAILSADVEQLKSVSIPPKGSKQESVSIAAREDSEEFFTAAETTKNYASKIRSVIRDSKQNRTYLEEDILAMSQVNLSEIDAGLTTPFAPSASKVASLNAPTLGRRAVFNARRINPTAAVVRQQSSSSDELAGKSQLVSRDAVLRQSAAENVDLRNTSLSAYKQLAFSEEDQKLYD	38.845	20507	-	-	-	-	-	-	-	-	-	-	-	-	-	-	-	-	-	-	-	-	-	-	-	-	-	-	-	-	-	-	-	-	-	-	-	-	-
169	12	CRY1-C56-PLV	CRY1-PILON-C56-PLV	CRY1-PILON-C56-PLV-cds12	14235	14453	1	CRY1-PILON-C56-PLV-cds12|CRY1-PILON-C56-PLV	hypothetical protein	MIKKYRNILYIMFLSEKEDLELLDSFCKMNPEASPLLADALIWCWKYHPEKYDKFLEENSDGKLVDLNLPKE	38.845	20507	-	-	-	-	-	-	-	-	-	-	-	-	-	-	-	-	-	-	-	-	-	-	-	-	-	-	-	-	-	-	-	-	-	-	-	-	-
170	13	CRY1-C56-PLV	CRY1-PILON-C56-PLV	CRY1-PILON-C56-PLV-cds13	14482	14640	1	CRY1-PILON-C56-PLV-cds13|CRY1-PILON-C56-PLV	hypothetical protein	MKIGQRTENTRRIGERNVENKTIGARAYDNNKPVNDNTHVVIDPKVEKEVMK	38.845	20507	-	-	-	-	-	-	-	-	-	-	-	-	-	-	-	-	-	-	-	-	-	-	-	-	-	-	-	-	-	-	-	-	-	-	-	-	-
172	15	CRY1-C56-PLV	CRY1-PILON-C56-PLV	CRY1-PILON-C56-PLV-cds15	16224	16478	1	CRY1-PILON-C56-PLV-cds15|CRY1-PILON-C56-PLV	hypothetical protein	MPYKTISNPEVQPHLLEKPVVVPNLDELLHKLDASKQGEHIENVKAGLQAFNYIKVAKRYIPYQKDPDSIDHRFPENFKTVEPN	38.845	20507	-	-	-	-	-	-	-	-	-	-	-	-	-	-	-	-	-	-	-	-	-	-	-	-	-	-	-	-	-	-	-	-	-	-	-	-	-
174	17	CRY1-C56-PLV	CRY1-PILON-C56-PLV	CRY1-PILON-C56-PLV-cds17	17884	18420	1	CRY1-PILON-C56-PLV-cds17|CRY1-PILON-C56-PLV	hypothetical protein	MPLDPEAKKALIERLRIGRQKKAAEKKAAEKKAVAAPKPPRKEYKDLTHIVPDPVEEPEPEPIVVSAPPAPEPAAAPAEPPAPAPETTKRVGTKKDPKDKFLKIVWYKEPTQKQMRMLKEIEASSSDDEEQPMPPPPQPKKKPGAVQKSKPTPKPEHESPTPEQKHRAYLKQLADMYF	38.845	20507	-	-	-	-	-	-	-	-	-	-	-	-	-	-	-	-	-	-	-	-	-	-	-	-	-	-	-	-	-	-	-	-	-	-	-	-	-
216	1	CRY1-C78-PLV	CRY1-PILON-C78-PLV	CRY1-PILON-C78-PLV-cds1	353	718	-1	CRY1-PILON-C78-PLV-cds1|CRY1-PILON-C78-PLV	hypothetical protein	MPLPANYKFSQFVIQSNLDKEKKRKKYETDLNGHYNLNKRWDANEHLRVARKQGLDSPVVYTTEAAIGNYVNAEKDKRKQFNYSRQDKLKVFSSIILDLHDEGTTLEKLDKMYDIRDGFQV	38.579	20462	-	-	-	-	-	-	-	-	-	-	-	-	-	-	-	-	-	-	-	-	-	-	-	-	-	-	-	-	-	-	-	-	-	-	-	-	-
218	3	CRY1-C78-PLV	CRY1-PILON-C78-PLV	CRY1-PILON-C78-PLV-cds3	2170	2331	-1	CRY1-PILON-C78-PLV-cds3|CRY1-PILON-C78-PLV	hypothetical protein	MGIGKMQSGEKPDGVGKMQHQKFGIGKMQGYDDSKKSHKKSAAAAAAELDEEK	38.579	20462	-	-	-	-	-	-	-	-	-	-	-	-	-	-	-	-	-	-	-	-	-	-	-	-	-	-	-	-	-	-	-	-	-	-	-	-	-
219	4	CRY1-C78-PLV	CRY1-PILON-C78-PLV	CRY1-PILON-C78-PLV-cds4	2394	2606	-1	CRY1-PILON-C78-PLV-cds4|CRY1-PILON-C78-PLV	hypothetical protein	MFCSTEREMTLLGKLQKQFPEKNELILELIAWVYLNKPERFEEIMKEHEEKGNELIDLSNVDYKNILREI	38.579	20462	-	-	-	-	-	-	-	-	-	-	-	-	-	-	-	-	-	-	-	-	-	-	-	-	-	-	-	-	-	-	-	-	-	-	-	-	-
220	5	CRY1-C78-PLV	CRY1-PILON-C78-PLV	CRY1-PILON-C78-PLV-cds5	2648	3835	-1	CRY1-PILON-C78-PLV-cds5|CRY1-PILON-C78-PLV	hypothetical protein	MATKDKKKKKAKTIVRVVYRNKKKPATASKSGGLPKSVKALLGYLGKSDTALGGSSVPQRAQLAPQVQQQQQQQQQQQQPVFRARQATGTIIAKSPLTAIQAAPQPQQPQNIIIKTSNTARDETKKDDKIPDALSKINEKFLGIEEFGKKAVTAVTGLQSSLKRMDQRVKFFEDGWGDWDEDAQTQQTPARKSGARPIIKETRFGSAVSLGDVTTSFASVSPQRRLSFGGAAAFDEEQAGDAQEFFAQSHVQNVTNPEMQPIVKLKGRRPGTKLTPTTLESFQTKHAATAAAKASAKKAQSQQLYQELEHTQASKLLETAVKKIVIKPKRLLTPKKRADIDAAITASAQIEQLVAGGGAAAIMSPTPPAVLRDNSNISVRKGRRIAKEGGNEGDV	38.579	20462	-	-	-	-	-	-	-	-	-	-	-	-	-	-	-	-	-	-	-	-	-	-	-	-	-	-	-	-	-	-	-	-	-	-	-	-	-
223	8	CRY1-C78-PLV	CRY1-PILON-C78-PLV	CRY1-PILON-C78-PLV-cds8	5820	6434	1	CRY1-PILON-C78-PLV-cds8|CRY1-PILON-C78-PLV	hypothetical protein	MQKQINKYLGINFIKYNLSIFYKMVLSEQDKNLLLNRLKAGREKKKAERQQAKKTQEAKEEVKPPSETPVPAPAAAPETAPAVVTAEQKPSEPSRIDPSKPQKPVKQVEAFSDSDSEIEERKNKSSKSKNKKKNVPYMKIKIYQEPKNHEALNALIGAVQEEEQALPTPPPEKQRVTNVIPKQKLAAPIVRQNTMRALAMDIFG	38.579	20462	-	-	-	-	-	-	-	-	-	-	-	-	-	-	-	-	-	-	-	-	-	-	-	-	-	-	-	-	-	-	-	-	-	-	-	-	-
225	10	CRY1-C78-PLV	CRY1-PILON-C78-PLV	CRY1-PILON-C78-PLV-cds10	10183	10287	-1	CRY1-PILON-C78-PLV-cds10|CRY1-PILON-C78-PLV	hypothetical protein	MYVTDIKWNQRWKQGSIKRQTLNEEQLQYGKPRI	38.579	20462	-	-	-	-	-	-	-	-	-	-	-	-	-	-	-	-	-	-	-	-	-	-	-	-	-	-	-	-	-	-	-	-	-	-	-	-	-
230	15	CRY1-C78-PLV	CRY1-PILON-C78-PLV	CRY1-PILON-C78-PLV-cds15	17860	18342	1	CRY1-PILON-C78-PLV-cds15|CRY1-PILON-C78-PLV	hypothetical protein	MRAVVLLKGVTTLCQKLTTPDCVYIDCDSLYQTLNSPKSADDVSKPSNPVDEIMAYSIIKKHIINITSVFKGKIILVSKCWELLKTLPVKNENIYFFAFSREMESNIGVIFPNEKEHHEATVSKFRILQQFDTERIILNDNMKELYENVAKKFDSKRVML	38.579	20462	-	-	-	-	-	-	-	-	-	-	-	-	-	-	-	-	-	-	-	-	-	-	-	-	-	-	-	-	-	-	-	-	-	-	-	-	-
231	16	CRY1-C78-PLV	CRY1-PILON-C78-PLV	CRY1-PILON-C78-PLV-cds16	18608	18817	1	CRY1-PILON-C78-PLV-cds16|CRY1-PILON-C78-PLV	hypothetical protein	MIQRDGEAQFAQAFTICGIDFPKINAKFSIKSAFNTEFSIDFREINTADGKMQQIIRLFKSFSIFIIIF	38.579	20462	-	-	-	-	-	-	-	-	-	-	-	-	-	-	-	-	-	-	-	-	-	-	-	-	-	-	-	-	-	-	-	-	-	-	-	-	-
265	14	CRY1-C80-PLV	CRY1-PILON-C80-PLV	CRY1-PILON-C80-PLV-cds14	14427	14576	-1	CRY1-PILON-C80-PLV-cds14|CRY1-PILON-C80-PLV	hypothetical protein	MRDVVRHILEGMPFYIPIAAVLMAGLYGYIGYKLILLTLEFLTCKRFYF	33.945	20203	-	-	-	-	-	-	-	-	-	-	-	-	-	-	-	-	-	-	-	-	-	-	-	-	-	-	-	-	-	-	-	-	-	-	-	-	-
163	6	CRY1-C56-PLV	CRY1-PILON-C56-PLV	CRY1-PILON-C56-PLV-cds6	5269	6273	-1	CRY1-PILON-C56-PLV-cds6|CRY1-PILON-C56-PLV	hypothetical protein	MKNYKTVEQFISTGLKDAVDGSTAQSMRIHFNNTAITNVSSDTPTVFQPCLLTLDWAYNNITDKLRNNKLRLTTSANKFHSTVAAGVSVIDITLPNDRYDGFSLALKLKELLNQNVNWRQTNGDKYTCNWLVEYDAAMNVFKIAFTREYLPANGATAQKIGIKIFHVFDDIDGSTNLWGFDPKTSEFNIAEAQPFDAQTGLLDSTVSALPFSADLKIYDVINLHSNIAKRFLQKSGGSLSNTDILLQILIPNNYLNGGQTILIDFSASSDLWKQNVQSNFDFITFELRDTRGILIDLDPDSDFNITFKITRYIEELSKEDRIYNMSQYQKLGQI	38.845	20507	-	-	-	-	-	-	-	-	-	-	-	-	-	-	-	-	-	-	-	-	-	-	-	-	-	-	334	mCP-BJOX01_1886	276	96.9	3.6e-09	1.7e-10	62.4	0	309	270	2-310
227	12	CRY1-C78-PLV	CRY1-PILON-C78-PLV	CRY1-PILON-C78-PLV-cds12	11905	12975	-1	CRY1-PILON-C78-PLV-cds12|CRY1-PILON-C78-PLV	hypothetical protein	MNDRQSDNHRIVRVSKHFFKISNSDSNDYQTATHNPGISYISFNNPGITNIQSSSDSTITRLNPISFTIDLYYNNVSESLRNNRFHVMSSVYANGLGVLSQGGVREGTAGFVPSVKLNDGIYKTGEDMGAELLRALNAAAISWHGGSQITWTGTGYNAATKSMKFRVATAAPGPPNSDAAKAAVELLIYTDLDENGFIYDATRILGLNNSRSLLLPYDASQSASGVISPSYVDLQTIQVLQLRSNVAKRFFKKQGSSSNPAQRPLSLTNILFEIPTEPASLGGTLTWFALDNRYEQEISSNFDEMSVQLTDKDGNTVQFLYSAEWNFNFSVSRDVITPSNEDRIKAMIDYNQFKQF	38.579	20462	-	-	-	-	-	-	-	-	-	-	-	-	-	-	-	-	-	-	-	-	-	-	-	-	-	-	356	mCP-WBZZ01_608	274	98	4.7e-12	2.2e-13	80.3	0	321	270	11-331
158	1	CRY1-C56-PLV	CRY1-PILON-C56-PLV	CRY1-PILON-C56-PLV-cds1	330	1214	-1	CRY1-PILON-C56-PLV-cds1|CRY1-PILON-C56-PLV	hypothetical protein	MSSYRELIFPHYNEANMIEKISTLKRTPMKKYAGNDVIYYFFFDEMVHCKARTGVSFIDFVSNKDDYLQKPAYRRLAEYMDRDKARYKNHSEIKRLYCMHTLYHGSIKPMSIMQAYRVINRYIDDGASRVVLDPFMGWGGRLLAAHCSGASTYIGIDSNLNLKTCYDGLLHALKSVASATCNFQLIFDDVENIAFDTLHYDMVLTSPPYYNIEVYPHMSKKSIAEWDGFYTRVFQNMWDNLSKGGVFAVNVNAQIYNAVLLPLFGQQQDTIPLNMACNGKRMYEEYFYVWKKFN	38.845	20507	-	-	-	-	-	-	-	-	-	-	7WM5_A	Methyltransferase; t6A, m6A, methyltransferase, TRANSFERASE; 2.15A {Mycoplasma capricolum subsp. capricolum}	99.38	1.1e-10	98.4	17.4	148	259	-	-	-	-	-	-	-	-	-	-	-	-	-	-	-	-	-	-	-
104	18	CRY1-C27-PLV	CRY1-PILON-C27-PLV	CRY1-PILON-C27-PLV-cds18	17004	17282	1	CRY1-PILON-C27-PLV-cds18|CRY1-PILON-C27-PLV	hypothetical protein	MNKILSELGINEKYSKPVKIKKQFSKVKDNIPLKSDYNFMADILELPETNKGFKYLLVVVDLATDEFDIEPMKKKEASTVVIAIVIKKYAAQ	42.334	32012	-	-	-	-	-	-	-	-	-	-	P10273	POL_FLV Gag-Pol polyprotein OS=Feline leukemia virus OX=11768 GN=pol PE=3 SV=2	97.42	0.012	44.13	10.2	87	1712	-	-	-	-	-	-	-	-	-	-	-	-	-	-	-	-	-	-	-
160	3	CRY1-C56-PLV	CRY1-PILON-C56-PLV	CRY1-PILON-C56-PLV-cds3	1777	4317	1	CRY1-PILON-C56-PLV-cds3|CRY1-PILON-C56-PLV	Bacteriophage/plasmid primase, P4, C-terminal	MDITTKMLAIQDYGHKRPAPIELSFRDATTLLERDNEGEKLSWHYEIQGEVEVYHVYLDVDKNYGKTIEEIVHDVADYFQLDAKDIKLTKNNQKEFSHHIDIPKRYGYPIDIHSHIKKIVERYQWNPAQYDSSVYPNGKSKKKAVDESGKTKWTEVVATRLYRLPNQGKPSKDKIPFDTQAKHIIINGNTVDFIPDYITDDAVRLEPAPPTNAARTVVSSVNLNQVDKLLQCLSPARAEDYPTWSKVGWAIYNVGGTIDQFLQFSQKAVNYDEEGCISLFNASREDNLKMGSLVEWAKQDNPELYYEFFPKRVCLITDEDQDIEHTNYYMCSSIFSKGMREMCTAISNELFKTMRYCLDDWYVFDKKTGLWLIIKNPASKFIELFNKYFNFNIIRLSKE…	38.845	20507	-	-	-	-	2	2	PF08707.11~PF08706.11	PF08707~PF08706	PriCT_2~D5_N	Primase C terminal 2 (PriCT-2) @ D5 N terminal like	Q5UQ22	YL207_MIMIV Putative helicase L207/L206 OS=Acanthamoeba polyphaga mimivirus OX=212035 GN=MIMI_L206 PE=4 SV=2	100	2e-51	510.1	64.4	563	960	-	-	-	-	-	-	-	-	846	primase-PLV-YSL6	790	99.6	2.8e-24	1.4e-24	188	0	620	568	47-666
224	9	CRY1-C78-PLV	CRY1-PILON-C78-PLV	CRY1-PILON-C78-PLV-cds9	7417	9837	-1	CRY1-PILON-C78-PLV-cds9|CRY1-PILON-C78-PLV	Primase, C-terminal 2	MQTFRGRINPNATDLRQEKLELSKRAQNFFRYNGKEDKEPNVLVYKIDDSKCVVIDTDDKYTNDYVENLIEKFGIKMNRTPSISNIFAHDEKEHKYKFHYWFKTNSAVDKILGVNKTNLDILTKELVFEAIGYEHDNEMPNLADTPEFFPSILRIPNPIQPIGNGMGAMINYAFPSAPLPELVGAGQRRFQVVEPAAEQPVEQPAAEQAPYLDAQKAWIDKNTKAVEARTYKTWSETLFKIHNKYGNNNIGRALAHHFSKKDKDGYDTKNVDYFWNHIKTDKIDKCVFGITEEQREAMRDVLFENFKHNLIDMTKKNEKKNKEEEKQTKNSSNDNSFEIKYNAVKKEFEKTHFLNIATSCYVEECDYDDERKLILRNKTELGVAFQHLKVHYVEWNTKT…	38.579	20462	-	-	-	-	1	1	PF08707.11	PF08707	PriCT_2	Primase C terminal 2 (PriCT-2)	Q5UQ22	YL207_MIMIV Putative helicase L207/L206 OS=Acanthamoeba polyphaga mimivirus OX=212035 GN=MIMI_L206 PE=4 SV=2	100	3.9e-31	322.73	39.8	489	960	-	-	-	-	-	-	-	-	-	-	-	-	-	-	-	-	-	-	-
107	21	CRY1-C27-PLV	CRY1-PILON-C27-PLV	CRY1-PILON-C27-PLV-cds21	27063	27812	1	CRY1-PILON-C27-PLV-cds21|CRY1-PILON-C27-PLV	CD_CSD domain containing protein	MKKMFNRKHIKKPYASIKTDGGGEFKDAFEKYCYENNILHKTGISGRHQQLANVERLNRELGRLFNGYMNGMEEKTGKTYKEWDEIVPKVRSMLNQFRKKPEGDPFTDVYPTADLTVQPKYKVDDVVYRKSEKPLDALGRKQSTQNFRVGDYRWERIPRKIVRVLRYAGKVPIRYILENLPNVAYAEYELIPAEEKQAMYVVQSVKAKRTMNGVKELLIKWKGFKKPSWENYNDIKRTVPDIDSYYKRS	42.334	32012	-	-	-	-	-	-	-	-	-	-	7Q5B_B	Transposon Ty3-G Gag-Pol polyprotein; Transcription, RNA Pol III, Ty3 Retrotransposon, Intasome, DNA BINDING PROTEIN;{Sa	99.5	4.5e-12	107.7	16.1	206	1547	-	-	-	-	-	-	-	-	-	-	-	-	-	-	-	-	-	-	-
119	9	CRY1-C46-PLV	CRY1-PILON-C46-PLV	CRY1-PILON-C46-PLV-cds9	5867	6151	1	CRY1-PILON-C46-PLV-cds9|CRY1-PILON-C46-PLV	hypothetical protein	MCKLPNSKGGYEFPKYKITGSNDFLFGLLLGVKNSGKTVCVLNYLIHEQHLMENQNKVYFFSPTLDQVKTLKTSIQIISFGLKTSMKTFTDHQH	33.82	21088	-	-	-	-	-	-	-	-	-	-	PF03354.20	; TerL_ATPase ; Terminase large subunit, ATPase domain	95.86	0.014	33.44	1.6	48	175	-	-	-	-	-	-	-	-	-	-	-	-	-	-	-	-	-	-	-
55	13	CRY1-C155-PLV	CRY1-PILON-C155-PLV	CRY1-PILON-C155-PLV-cds13	8442	15959	1	CRY1-PILON-C155-PLV-cds13|CRY1-PILON-C155-PLV	CD_DDE_transposase_like domain containing protein	MQSFLNSTPQDSAEQPVFVDQSNGNSVEGFMLAAEAVRAGRIAKTPLQHLSAKDVFTFLVHKVPAMRPFEFVWSFDGAQLFSFGPKLLIRSLQIEYLNFPFSVGVEVYKLVQQKIVSDVSIPQEGPVNVDLVQVWSNAPIPNFAQVLNDSQVSGISGVPTELLSVSRQSEVASDQSFQNQDQSLVPKVLSNLYSPDANQLFNSGGINSQQMSKTSRFMIGGPRQPFQNSAAANMMSQNSTRLAQLYPSLSNNLFIQELSQMAASAAPLLSNSGPMAASAAQFPHGQMAASAAQIPPNFLGPMAASAAQFPHGQMAASAAQIPPNFPGPMAASAAQFPHGQTAASAAQVPQFSATQLYSPAQTESNASLLSSLLSNLQSQPSITQTFNNVQAQPLLSHIV…	37.361	29520	-	-	-	-	3	3	PF00078.27~PF17919.1~PF00665.26	PF00078~PF17919~PF00665	RVT_1~RT_RNaseH_2~rve	Reverse transcriptase (RNA-dependent DNA polymerase) @ RNase H-like domain found in reverse transcriptase @ Integrase core domain	7Q5B_B	Transposon Ty3-G Gag-Pol polyprotein; Transcription, RNA Pol III, Ty3 Retrotransposon, Intasome, DNA BINDING PROTEIN;{Sa	100	1.8e-61	669.17	91.8	834	1547	-	-	-	-	-	-	-	-	-	-	-	-	-	-	-	-	-	-	-
106	20	CRY1-C27-PLV	CRY1-PILON-C27-PLV	CRY1-PILON-C27-PLV-cds20	22039	26040	1	CRY1-PILON-C27-PLV-cds20|CRY1-PILON-C27-PLV	RNase_HI_RT_Ty3 domain containing protein	MNGRKVKALLDSGASHSFVSTRAAAELIASGAEYRKCELPILQGCIRAGVSRLQLLVNIDIMCNGERKHLPTECVWVWDMGVDLLLCNAVIHEEGLSLAPIIPEDEILLEPLITRSGPFHTGEGESLLLNHLRERSRNTLVANLSTVAVLSPPPGHRVHPERAARLESAGKLASAQARECCTACQAAQSSGEHADADAKDEDLLRQHLNGQRGATLARFDGMRFEEILELRRTLLQQLRTPVEDVRRRLEEIKALYPEAFSDTVETPCKLRKFEIKLKDDFRYYCFLPRRVSDPVLQEMKKQIAELLKQGVIQECHDSPWAFPIVMARRPGSDKLRLCIDYVLQNQQTVPLPFTIPESKEQLDKLAGKSFFCSLDCSSFFHQFEIREQDRDFTAFVVPW…	42.334	32012	-	-	-	-	2	2	PF00078.27~PF17917.1	PF00078~PF17917	RVT_1~RT_RNaseH	Reverse transcriptase (RNA-dependent DNA polymerase) @ RNase H-like domain found in reverse transcriptase	7Q5B_B	Transposon Ty3-G Gag-Pol polyprotein; Transcription, RNA Pol III, Ty3 Retrotransposon, Intasome, DNA BINDING PROTEIN;{Sa	100	5e-69	750.93	84.7	914	1547	-	-	-	-	-	-	-	-	-	-	-	-	-	-	-	-	-	-	-
[truncated: 6 more columns]

## Sheet: Supplementary Table S3.2
Supplementary Table S3.2: All vs all blastp comparison of RVE integrases (RVE-blastp-all_vs_all)
back to Index
qseqid	CRY1-PILON-C11-PLV-cds5	CRY1-PILON-C120-PLV-cds5	CRY1-PILON-C155-PLV-cds5	CRY1-PILON-C160-PLV-cds17	CRY1-PILON-C27-PLV-cds21	CRY1-PILON-C46-PLV-cds22	CRY1-PILON-C48-PLV-cds5	CRY1-PILON-C56-PLV-cds18	CRY1-PILON-C59-PLV-cds16	CRY1-PILON-C65-PLV-cds16	CRY1-PILON-C7-PLV-cds5	CRY1-PILON-C78-PLV-cds11	CRY1-PILON-C80-PLV-cds17
CRY1-PILON-C11-PLV-cds5	100	80.422	80.12	99.693	79.518	79.217	80.422	0	62.27	62.27	62.27	0	77.41
CRY1-PILON-C120-PLV-cds5	80.422	100	96.988	81.098	97.992	93.976	99.398	0	61.747	61.747	61.747	0	94.88
CRY1-PILON-C155-PLV-cds5	80.12	96.988	100	80.793	98.394	93.976	96.988	0	60.542	60.542	60.542	0	94.578
CRY1-PILON-C160-PLV-cds17	99.693	81.098	80.793	100	80.408	79.878	81.098	0	61.89	61.89	61.89	0	78.354
CRY1-PILON-C27-PLV-cds21	79.518	97.992	98.394	80.408	100	93.976	97.992	0	61.044	61.044	61.044	0	95.181
CRY1-PILON-C46-PLV-cds22	79.217	93.976	93.976	79.878	93.976	100	93.976	0	60.241	60.241	60.241	0	93.373
CRY1-PILON-C48-PLV-cds5	80.422	99.398	96.988	81.098	97.992	93.976	100	0	61.446	61.446	61.446	0	94.578
CRY1-PILON-C56-PLV-cds18	0	0	0	0	0	0	0	100	0	0	0	58.465	0
CRY1-PILON-C59-PLV-cds16	62.27	61.747	60.542	61.89	61.044	60.241	61.446	0	100	100	100	0	59.94
CRY1-PILON-C65-PLV-cds16	62.27	61.747	60.542	61.89	61.044	60.241	61.446	0	100	100	100	0	59.94
CRY1-PILON-C7-PLV-cds5	62.27	61.747	60.542	61.89	61.044	60.241	61.446	0	100	100	100	0	59.94
CRY1-PILON-C78-PLV-cds11	0	0	0	0	0	0	0	58.465	0	0	0	100	0
CRY1-PILON-C80-PLV-cds17	77.41	94.88	94.578	78.354	95.181	93.373	94.578	0	59.94	59.94	59.94	0	100
