# Supplementary material for: Cultivation, genomics, and giant viruses of a ubiquitous and heterotrophic freshwater cryptomonad
Source: ISME J. 2025 Dec 6;19(1):wraf271. doi: 10.1093/ismejo/wraf271 (PMC12747079; doi:10.1093/ismejo/wraf271)
Supplement: Supplementary_Table_S4_Metagenomic_recruitment_coverM_GVs_wraf271 [file supplementary_table_s4_metagenomic_recruitment_coverm_gvs_wraf271.xlsx]

## Sheet: Supplementary Table S4
Supplementary Table S4: Global abundance of Tyrannovirus GVs
SRR/ERR Run Accession	NCBI SRA or EBI ENA run accession identifier
Sample Code	Short form of the metagenome name
Lake or Dataset of Origin	Name of the lake or name of dataset
Country	Country of origin of metagenomic sample
Date	Sampling date for the Rimov time series data
Lake strata	Lake strata (epilimnion or hypolimnion) for the Rimov time series data
SRR/ERR Run Accession	Sample code	Lake or Dataset of Origin	Country	GV1		GV2		Date	Lake strata
				RPKM	Covered fraction	RPKM	Covered fraction
ERR4194058	754378-169136-Ki2-D1-ERR4194058	Lake Ki2	Sweden	0	0.00979267	0	0.00969064
ERR4195048	754378-169136-Ki2-D2-ERR4195048	Lake Ki2	Sweden	0	0.0173934	0	0.0169542
ERR4195047	754378-169136-Ki2-D3-ERR4195047	Lake Ki2	Sweden	0	0.00808371	0	0.00727457
ERR4194093	754378-169136-Ki2-D4-ERR4194093	Lake Ki2	Sweden	0	0.00965499	0	0.00928833
ERR3719149	AE-03may19	Lake Attersee	Austria	0	0.355742	0	0.312804
ERR5863100	AE-24oct19	Lake Attersee	Austria	0	0.2843	0	0.264694
ERR3719150	AH-03may19	Lake Attersee	Austria	0	0.350178	0	0.310017
ERR5863101	AH-24oct19	Lake Attersee	Austria	0	0.287148	0	0.25636
SRR1790644	AMZT-BLM-L-RCM34-SRR1790644	Amazon River Transect	Brazil	0	0.0146245	0	0.0143337
SRR1790647	AMZT-BLM-L-RCM36-SRR1790647	Amazon River Transect	Brazil	0	0.00450625	0	0.00274363
SRR1790489	AMZT-BLM-S-RCM33-SRR1790489	Amazon River Transect	Brazil	0	0.0133002	0	0.0113878
SRR1790646	AMZT-BLM-S-RCM35-SRR1790646	Amazon River Transect	Brazil	0	0.0108548	0	0.00859582
SRR1786281	AMZT-MCPN-L-RCM26-SRR1786281	Amazon River Transect	Brazil	0	0.0232393	0	0.0241167
SRR1786616	AMZT-MCPN-L-RCM28-SRR1786616	Amazon River Transect	Brazil	0	0.0116655	0	0.0103414
SRR1786279	AMZT-MCPN-S-RCM25-SRR1786279	Amazon River Transect	Brazil	0	0.0264693	0	0.0255105
SRR1786608	AMZT-MCPN-S-RCM27-SRR1786608	Amazon River Transect	Brazil	0	0.0128894	0	0.0114032
SRR1787943	AMZT-MCPS-L-RCM30-SRR1787943	Amazon River Transect	Brazil	0	0.0149021	0	0.0143909
SRR1790487	AMZT-MCPS-L-RCM32-SRR1790487	Amazon River Transect	Brazil	0	0.0117814	0	0.011113
SRR1787940	AMZT-MCPS-S-RCM29-SRR1787940	Amazon River Transect	Brazil	0	0.0197755	0	0.0204915
SRR1788318	AMZT-MCPS-S-RCM31-SRR1788318	Amazon River Transect	Brazil	0	0.0282373	0	0.0295819
SRR1790678	AMZT-OB-L-RCM38-SRR1790678	Amazon River Transect	Brazil	0	0.0099981	0	0.00772745
SRR1790680	AMZT-OB-L-RCM40-SRR1790680	Amazon River Transect	Brazil	0	0.00702599	0	0.00539273
SRR1790676	AMZT-OB-S-RCM37-SRR1790676	Amazon River Transect	Brazil	0	0.0143907	0	0.0114692
SRR1790679	AMZT-OB-S-RCM39-SRR1790679	Amazon River Transect	Brazil	0	0.00949546	0	0.0078
SRR1792852	AMZT-TAPD-L-RCM42-SRR1792852	Amazon River Transect	Brazil	0	0.00675937	0	0.00614459
SRR1793862	AMZT-TAPD-L-RCM44-SRR1793862	Amazon River Transect	Brazil	0	0.00696917	0	0.00547187
SRR4833062	AMZT-TAPD-S-RCJ27-SRR4833062	Amazon River Transect	Brazil	0	6.11905e-05	0	9.23337e-05
SRR1792674	AMZT-TAPD-S-RCM41-SRR1792674	Amazon River Transect	Brazil	0	0.00977082	0	0.00879588
SRR1793861	AMZT-TAPD-S-RCM43-SRR1793861	Amazon River Transect	Brazil	0	0.00809901	0	0.0068261
SRR1796118	AMZT-TAPS-L-RCM46-SRR1796118	Amazon River Transect	Brazil	0	0.00696261	0	0.00676454
SRR1796236	AMZT-TAPS-L-RCM48-SRR1796236	Amazon River Transect	Brazil	0	0.0100243	0	0.00867936
SRR4833073	AMZT-TAPS-S-RCJ26-SRR4833073	Amazon River Transect	Brazil	0	0.000312509	0	0.000175874
SRR1796116	AMZT-TAPS-S-RCM45-SRR1796116	Amazon River Transect	Brazil	0	0.0220592	0	0.0212719
SRR1796234	AMZT-TAPS-S-RCM47-SRR1796234	Amazon River Transect	Brazil	0	0.00840059	0	0.007789
ERR4194901	AMus-AM-2014-D1-ERR4194901	Alinen Mustjarvi	Sweden	0	0.00662825	0	0.00698878
ERR4195921	AMus-AM-2014-D2-ERR4195921	Alinen Mustjarvi	Sweden	0	0.0100921	0	0.00967085
ERR4193102	AMus-AM-2014-D3-ERR4193102	Alinen Mustjarvi	Sweden	0	0.0114536	0	0.0116384
ERR4194900	AMus-AM-2014-D4-ERR4194900	Alinen Mustjarvi	Sweden	0	0.00847708	0	0.00622593
ERR4193021	AMus-AM-2014-D5-ERR4193021	Alinen Mustjarvi	Sweden	0	0.00801815	0	0.00930811
ERR4193103	AMus-AM-2014-D6-ERR4193103	Alinen Mustjarvi	Sweden	0	0.00696261	0	0.00775163
ERR4194899	AMus-AM-2014-D7-ERR4194899	Alinen Mustjarvi	Sweden	0	0.00736253	0	0.00724819
ERR4194907	AMus-AM-2014-D8-ERR4194907	Alinen Mustjarvi	Sweden	0	0.00868469	0	0.00903111
ERR4193022	AMus-AM01-D1-ERR4193022	Alinen Mustjarvi	Sweden	0	0.00423745	0	0.00382525
ERR4193205	AMus-AM01-D10-ERR4193205	Alinen Mustjarvi	Sweden	0	0.0110012	0	0.00930591
ERR4193071	AMus-AM01-D2-ERR4193071	Alinen Mustjarvi	Sweden	0	0.011447	0	0.00832982
ERR4193246	AMus-AM01-D3-ERR4193246	Alinen Mustjarvi	Sweden	0	0.0069189	0	0.00402531
ERR4194905	AMus-AM01-D4-ERR4194905	Alinen Mustjarvi	Sweden	0	0.0057388	0	0.0054345
ERR4193104	AMus-AM01-D5-ERR4193104	Alinen Mustjarvi	Sweden	0	0.00821483	0	0.00726138
ERR4221777	AMus-AM01-D6-ERR4221777	Alinen Mustjarvi	Sweden	0	0.00497829	0	0.00333061
ERR4195020	AMus-AM01-D7-ERR4195020	Alinen Mustjarvi	Sweden	0	0.0115912	0	0.0105832
ERR4193247	AMus-AM01-D8-ERR4193247	Alinen Mustjarvi	Sweden	0	0.0080706	0	0.00610062
ERR4197941	AMus-AM01-D9-ERR4197941	Alinen Mustjarvi	Sweden	0	0.00644905	0	0.0080748
ERR4193249	AMus-AM02-D1-ERR4193249	Alinen Mustjarvi	Sweden	0	0.0120108	0	0.0121507
ERR4193245	AMus-AM02-D10-ERR4193245	Alinen Mustjarvi	Sweden	0	0.00665447	0	0.00757576
ERR4193243	AMus-AM02-D2-ERR4193243	Alinen Mustjarvi	Sweden	0	0.00698883	0	0.00450676
ERR4197942	AMus-AM02-D3-ERR4197942	Alinen Mustjarvi	Sweden	0	0.00672659	0	0.00518607
ERR4195092	AMus-AM02-D4-ERR4195092	Alinen Mustjarvi	Sweden	0	0.00741717	0	0.00706353
ERR4210594	AMus-AM02-D5-ERR4210594	Alinen Mustjarvi	Sweden	0	0.00489087	0	0.00484972
ERR4194898	AMus-AM02-D6-ERR4194898	Alinen Mustjarvi	Sweden	0	0.00492802	0	0.0047376
ERR4193248	AMus-AM02-D7-ERR4193248	Alinen Mustjarvi	Sweden	0	0.0036911	0	0.0050168
ERR4194903	AMus-AM02-D8-ERR4194903	Alinen Mustjarvi	Sweden	0	0.0043183	0	0.00439244
ERR4193360	AMus-AM02-D9-ERR4193360	Alinen Mustjarvi	Sweden	0	0.0192619	0	0.0218523
ERR4193363	AMus-AM1-ERR4193363	Alinen Mustjarvi	Sweden	0	0.00415003	0	0.00364278
ERR4193366	AMus-AM2-ERR4193366	Alinen Mustjarvi	Sweden	0	0.00446472	0	0.00398793
ERR4195023	AMus-AM3-ERR4195023	Alinen Mustjarvi	Sweden	0	0.00528206	0	0.00592255
ERR4194908	AMus-AM4-ERR4194908	Alinen Mustjarvi	Sweden	0	0.00237113	0	0.00281178
ERR4195937	AMus-AM5-ERR4195937	Alinen Mustjarvi	Sweden	0	0.00323436	0	0.00323168
SRR8561390	Baikal-1250m	Lake Baikal	Russia	0	0.269505	0	0.228869
SRR8561391	Baikal-1350m	Lake Baikal	Russia	0	0.294416	0	0.24909
SRR5896114	Baikal-20m	Lake Baikal	Russia	0	0.329935	0	0.289556
SRR5896115	Baikal-5m	Lake Baikal	Russia	0	0.305953	0	0.269153
ERR2338392	Baixio-ERR2338392	Lake Baixio	Brazil	0	0.00876555	0	0.00787254
ERR4194562	Bengtsgolen-LinL3-ERR4194562	Lake Bengtsgolen	Sweden	0	0.0959839	0	0.0927338
ERR4194712	Bjornn-Umea2p1-ERR4194712	Lake Björntjärnan	Sweden	0	0.00739532	0	0.00701516
ERR4194706	Bjornn-Umea2p2-ERR4194706	Lake Björntjärnan	Sweden	0	0.00690361	0	0.00609182
ERR4194713	Bjornn-Umea2p3-ERR4194713	Lake Björntjärnan	Sweden	0	0.00607098	0	0.00533117
ERR4194717	Bjornn-Umea3p1-ERR4194717	Lake Björntjärnan	Sweden	0	0.0103849	0	0.00846172
ERR4194716	Bjornn-Umea3p2-ERR4194716	Lake Björntjärnan	Sweden	0	0.0086978	0	0.00754938
ERR4195074	Bjornn-Umea3p3-ERR4195074	Lake Björntjärnan	Sweden	0	0.00998062	0	0.00984013
ERR4194715	Bjornn-Umea3p4-ERR4194715	Lake Björntjärnan	Sweden	0	0.00745869	0	0.00684368
ERR3997373	CE-Jul18	Lake Constance	Switzerland	0	0.0774235	0	0.0628133
ERR3997374	CE-Oct18	Lake Constance	Switzerland	0	0.310789	0	0.287848
ERR3997375	CH-Jul18	Lake Constance	Switzerland	0	0.210214	0	0.182082
ERR3997376	CH-Oct18	Lake Constance	Switzerland	0	0.257127	0	0.220792
SRR5225748	Erie-SRR5225748	Lake Erie	USA	0	0.0641627	0	0.07738
SRR5227751	Erie-SRR5227751	Lake Erie	USA	0	0.0338515	0	0.0384108
ERR4193663	Erken-D1-ERR4193663	Lake Erken	Sweden	0	0.0591385	0	0.060074
ERR4193664	Erken-D10-ERR4193664	Lake Erken	Sweden	0	0.0905423	0	0.0900891
ERR4195036	Erken-D11-ERR4195036	Lake Erken	Sweden	0	0.0854002	0	0.0803919
ERR4195118	Erken-D2-ERR4195118	Lake Erken	Sweden	0	0.117422	0	0.125334
ERR4193931	Erken-D3-ERR4193931	Lake Erken	Sweden	0	0.116953	0	0.121041
ERR4195041	Erken-D4-ERR4195041	Lake Erken	Sweden	0	0.197005	0	0.1983
ERR4193668	Erken-D5-ERR4193668	Lake Erken	Sweden	0	0.18848	0	0.191041
ERR4195029	Erken-D6-ERR4195029	Lake Erken	Sweden	0	0.144001	0	0.145195
ERR4193667	Erken-D7-ERR4193667	Lake Erken	Sweden	0	0.159345	0	0.166845
ERR4195032	Erken-D8-ERR4195032	Lake Erken	Sweden	0	0.156683	0	0.16232
ERR4210440	Erken-D9-ERR4210440	Lake Erken	Sweden	0	0.128011	0	0.128425
ERR4194707	Erken-UppL3-ERR4194707	Lake Erken	Sweden	0	0.0627859	0	0.0699559
ERR4195073	Fyrsan-UppL5-ERR4195073	Lake Fyrsan	Sweden	0	0.0611512	0	0.0552947
ERR3719141	GE-03apr19a	Lake Greifensee	Switzerland	0	0.38439	0	0.33833
ERR3719142	GE-03apr19b	Lake Greifensee	Switzerland	0	0.0762675	0	0.0681972
ERR5863102	GE-07nov19	Lake Greifensee	Switzerland	0	0.49119	0	0.464201
ERR5863103	GH-07nov19	Lake Greifensee	Switzerland	0.303754	0.514488	0	0.484334
ERR4195045	Glimm-LinL1-ERR4195045	Lake Glimmingen	Sweden	0	0.231379	0	0.209575
ERR5863124	Ikeda-100m	Lake Ikeda	Japan	0	0.0061278	0	0.00289972
ERR5863125	Ikeda-150m	Lake Ikeda	Japan	0	0.00551152	0	0.00451556
ERR5863126	Ikeda-200m	Lake Ikeda	Japan	0	0.0102145	0	0.00785276
ERR5863123	Ikeda-50m	Lake Ikeda	Japan	0	0.0130904	0	0.00790992
ERR5863122	Ikeda-5m	Lake Ikeda	Japan	0	0.0448723	0	0.0324553
ERR10509557	Jr-03apr18	Jiricka Pond	Czech Republic	0	0.0135799	0	0.012764
ERR10509554	Jr-08jan18	Jiricka Pond	Czech Republic	0	0.0100702	0	0.0103853
ERR10509553	Jr-11dec17	Jiricka Pond	Czech Republic	0	0.009266	0	0.00724599
ERR3761232	Jr-11may16	Jiricka Pond	Czech Republic	0	0.0182894	0	0.0166354
ERR10509556	Jr-12mar18	Jiricka Pond	Czech Republic	0	0.00963751	0	0.00961809
ERR10509559	Jr-14may18	Jiricka Pond	Czech Republic	0	0.0179157	0	0.0159429
ERR10509551	Jr-16oct17	Jiricka Pond	Czech Republic	0	0.0198651	0	0.0135665
ERR5863203	Jr-19feb18	Jiricka Pond	Czech Republic	0	0.0139536	0	0.0125486
ERR10509552	Jr-20nov17	Jiricka Pond	Czech Republic	0	0.0222646	0	0.0158506
ERR10509558	Jr-23apr18	Jiricka Pond	Czech Republic	0	0.026395	0	0.0229339
ERR3761234	Jr-25may17	Jiricka Pond	Czech Republic	0	0.0187724	0	0.0145052
ERR3761240	Jr-28aug17	Jiricka Pond	Czech Republic	0	0.0123146	0	0.0112845
ERR3761236	Jr-28jun17	Jiricka Pond	Czech Republic	0	0.0103609	0	0.00851448
ERR10509555	Jr-29jan18	Jiricka Pond	Czech Republic	0	0.0135799	0	0.0121793
ERR3761238	Jr-7aug17	Jiricka Pond	Czech Republic	0	0.0165477	0	0.0137247
ERR12084949	KE-07aug19	Klicava Reservoir	Czech Republic	0	0.260206	0	0.256435
ERR12084943	KE-08aug18	Klicava Reservoir	Czech Republic	0	0.0950442	0	0.0877104
ERR12084951	KE-20nov19	Klicava Reservoir	Czech Republic	0	0.416491	0	0.377003
ERR12084945	KE-21nov18	Klicava Reservoir	Czech Republic	0	0.16177	0	0.148369
ERR12084947	KE-25apr19	Klicava Reservoir	Czech Republic	0	0.0515159	0	0.0395144
ERR12084950	KH-07aug19	Klicava Reservoir	Czech Republic	0	0.144687	0	0.12666
ERR12084952	KH-20nov19	Klicava Reservoir	Czech Republic	0	0.266024	0	0.232272
ERR12084946	KH-21nov18	Klicava Reservoir	Czech Republic	0	0.066053	0	0.0577943
ERR12084948	KH-25apr19	Klicava Reservoir	Czech Republic	0	0.259983	0	0.23433
SRR5214703	Kivu275m-SRR5214703	Lake Kivu	Rwanda	0	0.00251537	0	0.00221161
SRR5214704	Kivu275m-SRR5214704	Lake Kivu	Rwanda	0	0.00225968	0	0.00225118
SRR5214709	Kivu52m-SRR5214709	Lake Kivu	Rwanda	0	0.00472916	0	0.00304261
DRR125122	LBG-augE-5m-2016	Lake Biwa	Japan	0	0.0648445	0	0.0637454
DRR125127	LBG-decH-65m-2016	Lake Biwa	Japan	0	0.0645211	0	0.0578207
DRR125121	LBG-julE-5m-2016	Lake Biwa	Japan	0	0.0792418	0	0.066245
DRR125126	LBG-novH-65m-2016	Lake Biwa	Japan	0	0.0634765	0	0.0496513
DRR125125	LBG-octH-65m-2016	Lake Biwa	Japan	0	0.0738439	0	0.0608237
DRR125123	LBG-sepE-5m-2016	Lake Biwa	Japan	0	0.0388079	0	0.0334776
DRR125124	LBG-sepH-65m-2016	Lake Biwa	Japan	0	0.0686995	0	0.0555915
ERR3719145	LE-02apr19	Lake Lugano	Switzerland	0	0.436332	0	0.405745
ERR5863104	LE-05nov19	Lake Lugano	Switzerland	0	0.354481	0	0.312442
ERR3719146	LH-02apr19	Lake Lugano	Switzerland	0.546564	0.514379	0	0.482577
ERR5863105	LH-05nov19	Lake Lugano	Switzerland	0	0.460752	0	0.42865
ERR4194106	LaPlata-15m-a-ERR4194106	Lake LaPlata	Puerto Rico	0	0.0150529	0	0.01334
ERR4194174	LaPlata-15m-b-ERR4194174	Lake LaPlata	Puerto Rico	0	0.0144497	0	0.0151075
ERR4195042	LaPlata-1m-a-ERR4195042	Lake LaPlata	Puerto Rico	0	0.0271271	0	0.0254313
ERR4194147	LaPlata-1m-b-ERR4194147	Lake LaPlata	Puerto Rico	0	0.028093	0	0.0281134
ERR4195123	LaPlata-5m-a-ERR4195123	Lake LaPlata	Puerto Rico	0	0.0309493	0	0.028652
ERR4195044	LaPlata-5m-b-ERR4195044	Lake LaPlata	Puerto Rico	0	0.0338056	0	0.0324927
ERR4194563	LaPlata-7m-a-ERR4194563	Lake LaPlata	Puerto Rico	0	0.0125025	0	0.0126079
ERR4194153	LaPlata-7m-b-ERR4194153	Lake LaPlata	Puerto Rico	0	0.0243757	0	0.0224723
ERR4195062	Langs-UppL2-ERR4195062	Lake Långsjön	Sweden	0	0.0624646	0	0.0636223
ERR4195883	Lillsjon-LinL4-ERR4195883	Lake Lillsjon	Sweden	0	0.0236086	0	0.0232527
ERR4210557	Loc080925-4-5m-ERR4210557	Lake Loclat	Switzerland	0	0.159834	0	0.140543
ERR4221778	Loc080925-4m-ERR4221778	Lake Loclat	Switzerland	0	0.146149	0	0.127568
ERR4220615	Loc080925-5-5m-ERR4220615	Lake Loclat	Switzerland	0	0.089572	0	0.0830805
ERR4222589	Loc080925-5m-ERR4222589	Lake Loclat	Switzerland	0	0.185613	0	0.163846
ERR4225396	Loc080925-6m-ERR4225396	Lake Loclat	Switzerland	0	0.294211	0	0.247184
ERR4220617	Loc080925-7m-ERR4220617	Lake Loclat	Switzerland	0	0.136464	0	0.120739
ERR4221522	Loc080925-8-8m-ERR4221522	Lake Loclat	Switzerland	0	0.323702	0	0.281486
ERR4210593	Loc080925-8m-ERR4210593	Lake Loclat	Switzerland	0	0.449117	0	0.394777
ERR4210558	Loc081215-1m-ERR4210558	Lake Loclat	Switzerland	0	0.264079	0	0.24357
ERR4210461	Loc081215-4m-ERR4210461	Lake Loclat	Switzerland	0	0.230155	0	0.207858
ERR4221524	Loc081215-5m-ERR4221524	Lake Loclat	Switzerland	0	0.293361	0	0.262639
ERR4221525	Loc081215-6m-ERR4221525	Lake Loclat	Switzerland	0	0.331008	0	0.295136
ERR4222602	Loc081215-8m-ERR4222602	Lake Loclat	Switzerland	0	0.0460459	0	0.0426735
ERR4222595	Loc081215-9m-ERR4222595	Lake Loclat	Switzerland	0	0.414142	0	0.369047
ERR4222569	Loc090116-1m-ERR4222569	Lake Loclat	Switzerland	0.646971	0.663758	0.297447	0.59679
ERR4221764	Loc090116-4m-ERR4221764	Lake Loclat	Switzerland	0.644076	0.761741	0.379417	0.681585
ERR4221765	Loc090116-7m-ERR4221765	Lake Loclat	Switzerland	0.559954	0.757535	0.354699	0.679147
ERR4222570	Loc090116-8m-ERR4222570	Lake Loclat	Switzerland	0.425438	0.708847	0.242486	0.630975
ERR4221526	Loc090116-9m-ERR4221526	Lake Loclat	Switzerland	0.399311	0.59112	0.194403	0.525891
ERR4223707	Loc090402-1m-ERR4223707	Lake Loclat	Switzerland	0	0.43149	0	0.38065
ERR4223706	Loc090402-4m-ERR4223706	Lake Loclat	Switzerland	0	0.461792	0	0.409045
ERR4222568	Loc090402-7m-ERR4222568	Lake Loclat	Switzerland	0	0.38163	0	0.341813
ERR4221795	Loc090402-8-9m-ERR4221795	Lake Loclat	Switzerland	0	0.368717	0	0.318795
ERR4223705	Loc090402-8m-ERR4223705	Lake Loclat	Switzerland	0	0.41228	0	0.353893
ERR4221771	Loc090519-1m-ERR4221771	Lake Loclat	Switzerland	0.175707	0.557188	0	0.494911
ERR4220688	Loc090519-4m-ERR4220688	Lake Loclat	Switzerland	0	0.381486	0	0.336682
ERR4225342	Loc090519-5m-ERR4225342	Lake Loclat	Switzerland	0.300032	0.772404	0.220452	0.69626
ERR4223704	Loc090519-6m-ERR4223704	Lake Loclat	Switzerland	0.299306	0.734472	0.186863	0.661516
ERR4221776	Loc090519-7m-ERR4221776	Lake Loclat	Switzerland	0.278019	0.707306	0.150228	0.631874
ERR4222567	Loc090519-8-7m-ERR4222567	Lake Loclat	Switzerland	0.135143	0.505025	0	0.440676
ERR4222588	Loc090519-8m-ERR4222588	Lake Loclat	Switzerland	0.165176	0.5487	0	0.481909
ERR4220692	Loc090721-1m-ERR4220692	Lake Loclat	Switzerland	0	0.0595909	0	0.0550089
ERR4221343	Loc090721-4m-ERR4221343	Lake Loclat	Switzerland	0	0.0510613	0	0.0477981
ERR4221342	Loc090721-5m-ERR4221342	Lake Loclat	Switzerland	0	0.196566	0	0.172789
ERR4221773	Loc090721-6m-ERR4221773	Lake Loclat	Switzerland	0	0.0832803	0	0.0735438
ERR4221446	Loc090721-7m-ERR4221446	Lake Loclat	Switzerland	0	0.23149	0	0.202417
ERR4221447	Loc090721-8-6m-ERR4221447	Lake Loclat	Switzerland	0	0.328165	0	0.281769
ERR4222594	Loc090721-8m-ERR4222594	Lake Loclat	Switzerland	0	0.361483	0	0.315018
ERR4222572	Loc090907-1m-ERR4222572	Lake Loclat	Switzerland	0	0.239279	0	0.217635
ERR4222571	Loc090907-4m-ERR4222571	Lake Loclat	Switzerland	0	0.249032	0	0.229247
ERR4221774	Loc090907-5m-ERR4221774	Lake Loclat	Switzerland	0	0.141923	0	0.125693
ERR4222574	Loc090907-6m-ERR4222574	Lake Loclat	Switzerland	0	0.230066	0	0.192351
ERR4221775	Loc090907-8-6m-ERR4221775	Lake Loclat	Switzerland	0	0.42372	0	0.370625
ERR4222573	Loc090907-8m-ERR4222573	Lake Loclat	Switzerland	0	0.387797	0	0.337236
ERR4195094	Lomtj-Day2-1-ERR4195094	Lake Lomtjärnan	Sweden	0	0.00314476	0	0.00363839
ERR4195093	Lomtj-Day2-2-ERR4195093	Lake Lomtjärnan	Sweden	0	0.00460022	0	0.0045991
ERR4193365	Lomtj-Day2-3-ERR4193365	Lake Lomtjärnan	Sweden	0	0.00409758	0	0.00503438
ERR4195107	Lomtj-Day2-4-ERR4195107	Lake Lomtjärnan	Sweden	0	0.00388341	0	0.00393297
ERR4193666	Lomtj-Day2-6-ERR4193666	Lake Lomtjärnan	Sweden	0	0.00353813	0	0.00424295
ERR4193665	Lomtj-Day6-1-ERR4193665	Lake Lomtjärnan	Sweden	0	0.00299834	0	0.00349549
ERR4193370	Lomtj-Day6-2-ERR4193370	Lake Lomtjärnan	Sweden	0	0.00325184	0	0.00322508
ERR4195024	Lomtj-Day6-3-ERR4195024	Lake Lomtjärnan	Sweden	0	0.00256126	0	0.00307999
ERR4193652	Lomtj-Day6-4-ERR4193652	Lake Lomtjärnan	Sweden	0	0.00398394	0	0.00428912
ERR4195111	Lomtj-Day6-5-ERR4195111	Lake Lomtjärnan	Sweden	0	0.00317098	0	0.00345812
ERR4193653	Lomtj-Day6-6-ERR4193653	Lake Lomtjärnan	Sweden	0	0.0021067	0	0.00217204
ERR4194048	Lomtj-Ja1-D2-ERR4194048	Lake Lomtjärnan	Sweden	0	0.0223105	0	0.0199419
ERR4195033	Lomtj-Ja1-D4-ERR4195033	Lake Lomtjärnan	Sweden	0	0.00763352	0	0.00963128
ERR4195922	Lomtj-Ja1-D5-ERR4195922	Lake Lomtjärnan	Sweden	0	0.00511378	0	0.00617976
ERR4195039	Lomtj-KT1-ERR4195039	Lake Lomtjärnan	Sweden	0	0.00939275	0	0.00924656
ERR4195923	Lomtj-KT2-ERR4195923	Lake Lomtjärnan	Sweden	0	0.00913488	0	0.00791651
ERR4195122	Lomtj-KT3-ERR4195122	Lake Lomtjärnan	Sweden	0	0.00914143	0	0.00855405
ERR4194175	Lomtj-KT4-ERR4194175	Lake Lomtjärnan	Sweden	0	0.00874151	0	0.00733613
ERR4194085	Lomtj-KT5-ERR4194085	Lake Lomtjärnan	Sweden	0	0.00251974	0	0.00230175
ERR4194104	Lomtj-KT6-ERR4194104	Lake Lomtjärnan	Sweden	0	0.00857542	0	0.00800885
ERR4195064	Lotsjon-UppL7s-ERR4195064	Lake Lotsjön	Sweden	0	0.0836934	0	0.0825221
ERR4194640	Lovoj-LJ-13-9m-ERR4194640	Lake Lovojärvi	Finland	0	0.111854	0	0.0987223
ERR4194639	Lovoj-LJ-3-15m-ERR4194639	Lake Lovojärvi	Finland	0	0.060253	0	0.0631804
ERR4195057	Lovoj-LJ-3-4m-ERR4195057	Lake Lovojärvi	Finland	0	0.0622548	0	0.0544395
ERR4194642	Lovoj-LJ-3-65m-ERR4194642	Lake Lovojärvi	Finland	0	0.0602945	0	0.0634486
ERR4194438	Lovoj-LJ-3-9m-ERR4194438	Lake Lovojärvi	Finland	0	0.0225596	0	0.0209993
ERR4194647	Lovoj-LJ-5-9m-ERR4194647	Lake Lovojärvi	Finland	0	0.141276	0	0.12952
ERR4194641	Lovoj-LJ-7-9m-ERR4194641	Lake Lovojärvi	Finland	0	0.125419	0	0.114511
ERR3719153	ME-08apr19	Lake Medard	Czech Republic	0	0.0446341	0	0.0437332
ERR3719159	ME-09jul19	Lake Medard	Czech Republic	0	0.019994	0	0.0199639
ERR5863108	ME-21oct19	Lake Medard	Czech Republic	0	0.0388997	0	0.0376611
ERR3719154	MH-08apr19	Lake Medard	Czech Republic	0	0.0382069	0	0.0363069
ERR3719160	MH-09jul19	Lake Medard	Czech Republic	0	0.0286284	0	0.0279463
ERR5863109	MH-21oct19	Lake Medard	Czech Republic	0	0.039398	0	0.0371335
ERR5863106	MaE-04nov19	Lake Maggiore	Italy	0	0.268913	0	0.237418
ERR3719143	MaE-09apr19	Lake Maggiore	Italy	0	0.220306	0	0.199298
ERR5863107	MaH-04nov19	Lake Maggiore	Italy	0	0.0943624	0	0.0794004
ERR3719144	MaH-09apr19	Lake Maggiore	Italy	0	0.0823843	0	0.0618306
ERR5863128	Maggiore-100m	Lake Maggiore	Italy	0	0.102896	0	0.0872399
ERR5863129	Maggiore-300m	Lake Maggiore	Italy	0	0.0688044	0	0.0599465
ERR5863127	Maggiore-5m	Lake Maggiore	Italy	0	0.237229	0	0.220378
ERR2346693	Manacapuru-ERR2346693	Lake Manacapuru	Brazil	0	0.0131319	0	0.0111988
ERR4194643	Mekkoj-MJ-2014-D1-ERR4194643	Lake Mekkojärvi	Sweden	0	0.00513564	0	0.00585
ERR4195219	Mekkoj-MJ-2014-D2-ERR4195219	Lake Mekkojärvi	Sweden	0	0.00403639	0	0.00371533
ERR4194602	Mekkoj-MJ-2014-D3-ERR4194602	Lake Mekkojärvi	Sweden	0	0.00823013	0	0.00722181
ERR4194645	Mekkoj-MJ-2014-D4-ERR4194645	Lake Mekkojärvi	Sweden	0	0.00333707	0	0.00326905
ERR4194564	Mekkoj-MJ-2014-D5-ERR4194564	Lake Mekkojärvi	Sweden	0	0.00165433	0	0.00176973
ERR4195218	Mekkoj-MJ-2014-D6-ERR4195218	Lake Mekkojärvi	Sweden	0	0.00243451	0	0.00239848
ERR4194646	Mekkoj-MJ-2014-D7-ERR4194646	Lake Mekkojärvi	Sweden	0	0.00375885	0	0.00376589
ERR4197939	Mekkoj-MJ1-ERR4197939	Lake Mekkojärvi	Sweden	0	0.00475101	0	0.0038956
ERR4194649	Mekkoj-MJ110516A-ERR4194649	Lake Mekkojärvi	Sweden	0	0.00398394	0	0.00346471
ERR4194648	Mekkoj-MJ110516B-ERR4194648	Lake Mekkojärvi	Sweden	0	0.00588085	0	0.00586978
ERR4194651	Mekkoj-MJ110629A-ERR4194651	Lake Mekkojärvi	Sweden	0	0.00474882	0	0.00406048
ERR4194644	Mekkoj-MJ110629B-ERR4194644	Lake Mekkojärvi	Sweden	0	0.00656487	0	0.00550265
ERR4194674	Mekkoj-MJ110712A-ERR4194674	Lake Mekkojärvi	Sweden	0	0.00633759	0	0.00549385
ERR4195124	Mekkoj-MJ110712B-ERR4195124	Lake Mekkojärvi	Sweden	0	0.00416096	0	0.00399453
ERR4194673	Mekkoj-MJ110802A-ERR4194673	Lake Mekkojärvi	Sweden	0	0.00349442	0	0.00287114
ERR4194672	Mekkoj-MJ110830A-ERR4194672	Lake Mekkojärvi	Sweden	0	0.00615184	0	0.00402751
ERR4194675	Mekkoj-MJ110830B-ERR4194675	Lake Mekkojärvi	Sweden	0	0.00428115	0	0.00381646
ERR4195060	Mekkoj-MJ110927A-ERR4195060	Lake Mekkojärvi	Sweden	0	0.00940805	0	0.00713387
ERR4195059	Mekkoj-MJ110927B-ERR4195059	Lake Mekkojärvi	Sweden	0	0.00523616	0	0.00440563
ERR4194650	Mekkoj-MJ111018A-ERR4194650	Lake Mekkojärvi	Sweden	0	0.00389871	0	0.00346251
ERR4194682	Mekkoj-MJ111018B-ERR4194682	Lake Mekkojärvi	Sweden	0	0.00887481	0	0.00969064
ERR4194676	Mekkoj-MJ120516A-ERR4194676	Lake Mekkojärvi	Sweden	0	0.00357309	0	0.00326685
ERR4195050	Mekkoj-MJ120516B-ERR4195050	Lake Mekkojärvi	Sweden	0	0.00501325	0	0.00454853
ERR4194652	Mekkoj-MJ120531A-ERR4194652	Lake Mekkojärvi	Sweden	0	0.00402765	0	0.00405169
ERR4195049	Mekkoj-MJ120531B-ERR4195049	Lake Mekkojärvi	Sweden	0	0.00571258	0	0.0043133
ERR4195065	Mekkoj-MJ120620A-ERR4195065	Lake Mekkojärvi	Sweden	0	0.00465704	0	0.0055686
ERR4194688	Mekkoj-MJ120702A-ERR4194688	Lake Mekkojärvi	Sweden	0	0.00671566	0	0.0057071
ERR4195880	Mekkoj-MJ120716A-ERR4195880	Lake Mekkojärvi	Sweden	0	0.00320813	0	0.00283596
ERR4194677	Mekkoj-MJ120716B-ERR4194677	Lake Mekkojärvi	Sweden	0	0.00295681	0	0.00299425
ERR4194681	Mekkoj-MJ120730A-ERR4194681	Lake Mekkojärvi	Sweden	0	0.00366051	0	0.00281618
ERR4194689	Mekkoj-MJ120730B-ERR4194689	Lake Mekkojärvi	Sweden	0	0.00380911	0	0.00377909
ERR4194678	Mekkoj-MJ120813B-ERR4194678	Lake Mekkojärvi	Sweden	0	0.00354031	0	0.00272164
ERR4194683	Mekkoj-MJ120827A-ERR4194683	Lake Mekkojärvi	Sweden	0	0.00322343	0	0.00399453
ERR4195220	Mekkoj-MJ120827B-ERR4195220	Lake Mekkojärvi	Sweden	0	0.0026596	0	0.00273484
ERR4195879	Mekkoj-MJ120924A-ERR4195879	Lake Mekkojärvi	Sweden	0	0.00399268	0	0.00327125
ERR4210459	Mekkoj-MJ120924B-ERR4210459	Lake Mekkojärvi	Sweden	0	0.00488432	0	0.00506516
ERR4194687	Mekkoj-MJ130605B-ERR4194687	Lake Mekkojärvi	Sweden	0	0.00328462	0	0.00239628
ERR4194690	Mekkoj-MJ130617A-ERR4194690	Lake Mekkojärvi	Sweden	0	0.00295681	0	0.00377029
ERR4194693	Mekkoj-MJ130617B-ERR4194693	Lake Mekkojärvi	Sweden	0	0.00535854	0	0.00404729
ERR4194684	Mekkoj-MJ130702A-ERR4194684	Lake Mekkojärvi	Sweden	0	0.00473353	0	0.00437925
ERR4194685	Mekkoj-MJ130702B-ERR4194685	Lake Mekkojärvi	Sweden	0	0.00471167	0	0.00413743
ERR4195216	Mekkoj-MJ130729A-ERR4195216	Lake Mekkojärvi	Sweden	0	0.0040801	0	0.00284695
ERR4194704	Mekkoj-MJ130729B-ERR4194704	Lake Mekkojärvi	Sweden	0	0.00634633	0	0.00488709
ERR4194686	Mekkoj-MJ130820A-ERR4194686	Lake Mekkojärvi	Sweden	0	0.00373699	0	0.00376809
ERR4194705	Mekkoj-MJ130820B-ERR4194705	Lake Mekkojärvi	Sweden	0	0.00560549	0	0.00482114
ERR4194709	Mekkoj-MJ130916A-ERR4194709	Lake Mekkojärvi	Sweden	0	0.0059486	0	0.00489808
ERR4195063	Mekkoj-MJ130916B-ERR4195063	Lake Mekkojärvi	Sweden	0	0.00816457	0	0.0072416
ERR4195215	Mekkoj-MJ2-ERR4195215	Lake Mekkojärvi	Sweden	0	0.00187068	0	0.00133224
ERR4195061	Mekkoj-MJ3-ERR4195061	Lake Mekkojärvi	Sweden	0	0.00125441	0	0.000868376
ERR4194702	Mekkoj-MJ4-ERR4194702	Lake Mekkojärvi	Sweden	0	0.00238425	0	0.00313495
ERR5863110	MiE-14oct19	Lake Milada	Czech Republic	0	0.125733	0	0.115556
ERR3719155	MiE-16apr19	Lake Milada	Czech Republic	0	0.396781	0	0.350202
ERR3719161	MiE-22jul19a	Lake Milada	Czech Republic	0	0.0872096	0	0.091373
ERR3719162	MiE-22jul19b	Lake Milada	Czech Republic	0	0.0380212	0	0.0345438
ERR5863111	MiH-14oct19	Lake Milada	Czech Republic	0	0.204005	0	0.179519
ERR3719156	MiH-16apr19	Lake Milada	Czech Republic	0	0.402083	0	0.355346
ERR3719165	MiH-22jul19	Lake Milada	Czech Republic	0	0.29293	0	0.262364
SRR5273323	Michigan-ER15MSRF-SRR5273323	Lake Michigan	USA	0	0.0687192	0	0.0580075
SRR5273325	Michigan-ER78MSRF-SRR5273325	Lake Michigan	USA	0	0.100457	0	0.0836125
SRR5273324	Michigan-HU45MSRF-SRR5273324	Lake Michigan	USA	0.513354	0.660886	0.407923	0.587326
SRR5273330	Michigan-MI27MSRF-SRR5273330	Lake Michigan	USA	0	0.405685	0	0.360605
SRR5273331	Michigan-ON33MSRF-SRR5273331	Lake Michigan	USA	0	0.348976	0	0.300988
SRR5273486	Michigan-SU08MSRF-SRR5273486	Lake Michigan	USA	0	0.170018	0	0.144366
ERR3719147	MoE-02may19	Lake Mondsee	Austria	0.273372	0.582399	0.460535	0.530584
ERR5863112	MoE-23oct19	Lake Mondsee	Austria	0.487783	0.6933	0.353894	0.645333
ERR3719148	MoH-02may19	Lake Mondsee	Austria	0.238451	0.607718	0.244797	0.556805
ERR5863113	MoH-23oct19	Lake Mondsee	Austria	0.491585	0.522187	0	0.471583
SRR5818194	Montoje-130207-XF-SRR5818194	Lake Montjoie	Canada	0	0.402538	0	0.361504
SRR5211163	Montoje-130628-MF-SRR5211163	Lake Montjoie	Canada	0	0.391829	0	0.362049
SRR5818198	Montoje-130807-EF-SRR5818198	Lake Montjoie	Canada	0	0.333211	0	0.306086
SRR5818192	Montoje-130807-MF-SRR5818192	Lake Montjoie	Canada	0	0.383459	0	0.351389
SRR5818193	Montoje-140205-XF-SRR5818193	Lake Montjoie	Canada	0	0.410936	0	0.383372
SRR5818199	Montoje-140625-MF-SRR5818199	Lake Montjoie	Canada	0	0.460616	0	0.426637
SRR5818200	Montoje-140807-EF-SRR5818200	Lake Montjoie	Canada	0	0.281385	0	0.260304
SRR5818197	Montoje-140807-MF-SRR5818197	Lake Montjoie	Canada	0	0.374873	0	0.342087
ERR5863114	MsE-01oct19	Lake Most	Czech Republic	0	0.0413408	0	0.0383756
ERR3719157	MsE-30apr19	Lake Most	Czech Republic	0	0.0776814	0	0.0755927
ERR3719163	MsE-30jul19	Lake Most	Czech Republic	0	0.0282154	0	0.0245827
ERR5863115	MsH-01oct19	Lake Most	Czech Republic	0	0.078525	0	0.0757752
ERR3719158	MsH-30apr19	Lake Most	Czech Republic	0	0.0863923	0	0.0799456
ERR3719164	MsH-30jul19	Lake Most	Czech Republic	0	0.0738089	0	0.0685072
ERR4194703	Nastj-Umea1p1-ERR4194703	Lake Nästjärnen	Sweden	0	0.021255	0	0.0202167
ERR4194714	Nastj-Umea1p2-ERR4194714	Lake Nästjärnen	Sweden	0	0.0258683	0	0.0222458
ERR4194711	Nastj-Umea1p3-ERR4194711	Lake Nästjärnen	Sweden	0	0.0183047	0	0.0146063
ERR4195066	Nastj-Umea1p4-ERR4195066	Lake Nästjärnen	Sweden	0	0.0216309	0	0.0181787
ERR4195117	Odrolstj-Ja2-D2-ERR4195117	Lake Odrolstjärnen	Sweden	0	0.212104	0	0.204367
ERR4195035	Odrolstj-Ja2-D4-ERR4195035	Lake Odrolstjärnen	Sweden	0	0.0536029	0	0.0535733
SRR3990180	Ontario-epi-SRR3990180	Lake Ontario	Canada	1.95438	0.539307	0	0.475789
ERR4195046	Parsen-LinL5-ERR4195046	Lake Parsen	Sweden	0	0.0778694	0	0.0770327
ERR4194710	Platen-UppL6-ERR4194710	Lake Platen	Sweden	0	0.0589593	0	0.0583483
SRR6481037	Powell-2010-150m-SRR6481037	Lake Powell	Canada	0	0.0195766	0	0.0214368
SRR6481097	Powell-2010-200m-SRR6481097	Lake Powell	Canada	0	0.010527	0	0.00995005
SRR6481100	Powell-2010-300m-SRR6481100	Lake Powell	Canada	0	0.00217882	0	0.00201375
SRR6481098	Powell-2010-330m-SRR6481098	Lake Powell	Canada	0	0.0026159	0	0.00282057
ERR2345104	Preto-ERR2345104	Lake Preto	Brazil	0	0.00885733	0	0.00685687
SRR5818196	SimonC-130206-EF-SRR5818196	Lake Simoncouche	Canada	0	0.381847	0	0.362997
SRR5818191	SimonC-130626-EF-SRR5818191	Lake Simoncouche	Canada	0	0.086672	0	0.0748386
SRR5818195	SimonC-130805-EF-SRR5818195	Lake Simoncouche	Canada	0	0.0486356	0	0.0389846
SRR5818245	SimonC-130805-MF-SRR5818245	Lake Simoncouche	Canada	0	0.106137	0	0.0934087
SRR5818249	SimonC-140212-EF-SRR5818249	Lake Simoncouche	Canada	0	0.151051	0	0.144397
SRR5818247	SimonC-140625-EF-SRR5818247	Lake Simoncouche	Canada	0	0.0728233	0	0.071475
SRR5818246	SimonC-140806-EF-SRR5818246	Lake Simoncouche	Canada	0	0.0795084	0	0.0716971
SRR5818243	SimonC-140806-MF-SRR5818243	Lake Simoncouche	Canada	0	0.0704697	0	0.0617998
ERR4195051	Stortoveln-LinL2-ERR4195051	Lake Stortoveln	Sweden	0	0.109573	0	0.101952
ERR3719139	TE-08apr19	Lake Thun	Czech Republic	0	0.13001	0	0.119214
ERR5863116	TE-11nov19	Lake Thun	Czech Republic	0	0.0796198	0	0.0665308
ERR3719140	TH-08apr19	Lake Thun	Czech Republic	0	0.0802317	0	0.0756037
ERR5863117	TH-11nov19	Lake Thun	Czech Republic	0	0.094935	0	0.082975
ERR4405442	TH-Jun18	Lake Thun	Switzerland	0	0.0942619	0	0.0841248
SRR7990527	TNGK-Kigoma-12-surface-SRR7990527	Lake Tanganyika	Tanzania	0	0.0361702	0	0.0377447
SRR7053051	TNGK-Kigoma-Deep-Cast-0m-SRR7053051	Lake Tanganyika	Tanzania	0	0.0410239	0	0.0425988
SRR7990334	TNGK-Kigoma-Deep-Cast-100m-SRR7990334	Lake Tanganyika	Tanzania	0	0.0383337	0	0.0407038
SRR7008010	TNGK-Kigoma-Deep-Cast-1200m-SRR7008010	Lake Tanganyika	Tanzania	0	0.032254	0	0.0327609
SRR7052952	TNGK-Kigoma-Deep-Cast-150m-SRR7052952	Lake Tanganyika	Tanzania	0	0.0353397	0	0.0350824
SRR7989281	TNGK-Kigoma-Deep-Cast-250m-SRR7989281	Lake Tanganyika	Tanzania	0	0.0347016	0	0.0342096
SRR7979708	TNGK-Kigoma-Deep-Cast-300m-SRR7979708	Lake Tanganyika	Tanzania	0	0.0276319	0	0.0280035
SRR7053298	TNGK-Kigoma-Deep-Cast-35m-SRR7053298	Lake Tanganyika	Tanzania	0	0.0429623	0	0.0445862
SRR7990525	TNGK-Kigoma-Deep-Cast-65m-SRR7990525	Lake Tanganyika	Tanzania	0	0.0295441	0	0.031954
SRR7990717	TNGK-Kigoma-Offshore-0m-SRR7990717	Lake Tanganyika	Tanzania	0	0.0290983	0	0.0285157
SRR7053297	TNGK-Kigoma-Offshore-120m-SRR7053297	Lake Tanganyika	Tanzania	0	0.027951	0	0.027001
SRR7990546	TNGK-Kigoma-Offshore-40m-SRR7990546	Lake Tanganyika	Tanzania	0	0.0377436	0	0.0396683
SRR7990526	TNGK-Kigoma-Offshore-80m-SRR7990526	Lake Tanganyika	Tanzania	0	0.0216789	0	0.0218765
SRR7988745	TNGK-Mahale-A-surface-SRR7988745	Lake Tanganyika	Tanzania	0	0.0460437	0	0.0461844
SRR7053050	TNGK-Mahale-Deep-Cast-100m-SRR7053050	Lake Tanganyika	Tanzania	0	0.0417669	0	0.0443795
SRR7985618	TNGK-Mahale-Deep-Cast-10m-SRR7985618	Lake Tanganyika	Tanzania	0	0.0359232	0	0.0383976
SRR7008372	TNGK-Mahale-Deep-Cast-200m-SRR7008372	Lake Tanganyika	Tanzania	0	0.0345399	0	0.0346119
SRR7979709	TNGK-Mahale-Deep-Cast-400m-SRR7979709	Lake Tanganyika	Tanzania	0	0.0362926	0	0.0363047
SRR7052762	TNGK-Mahale-Deep-Cast-50m-SRR7052762	Lake Tanganyika	Tanzania	0	0.0327042	0	0.0334732
SRR7985589	TNGK-Mahale-Deep-Cast-65m-SRR7985589	Lake Tanganyika	Tanzania	0	0.0317251	0	0.0318441
SRR7985596	TNGK-Mahale-N1-surface-SRR7985596	Lake Tanganyika	Tanzania	0	0.0466185	0	0.0460657
SRR7985617	TNGK-Mahale-N5-surface-SRR7985617	Lake Tanganyika	Tanzania	0	0.0435043	0	0.0441443
SRR7985395	TNGK-Mahale-S4-surface-SRR7985395	Lake Tanganyika	Tanzania	0	0.0347562	0	0.0367114
SRR7052951	TNGK-Mahale-S9-surface-SRR7052951	Lake Tanganyika	Tanzania	0	0.0405409	0	0.042291
SRR10955922	TYMEFLIES-ME01Jun2009D10-rr0171-SRR10955922	Lake Mendota	USA	0	0.0515334	0	0.0388659
SRR10955476	TYMEFLIES-ME01Oct2014-rr0057-SRR10955476	Lake Mendota	USA	0	0.145872	0	0.130012
SRR11646531	TYMEFLIES-ME01Sep2015-rr0184-SRR11646531	Lake Mendota	USA	0	0.146064	0	0.135601
SRR10955594	TYMEFLIES-ME02Aug2005-rr0120-SRR10955594	Lake Mendota	USA	0	0.324102	0	0.279371
SRR10955521	TYMEFLIES-ME02Feb2014D0-rr0091-SRR10955521	Lake Mendota	USA	0	0.332815	0	0.307427
SRR11646432	TYMEFLIES-ME02May2015-rr0144-SRR11646432	Lake Mendota	USA	0	0.182726	0	0.161298
SRR10955153	TYMEFLIES-ME02Oct2008D10-rr0053-SRR10955153	Lake Mendota	USA	0	0.0755616	0	0.0629452
SRR10955145	TYMEFLIES-ME02Sep2004-rr0028-SRR10955145	Lake Mendota	USA	0	0.182341	0	0.169467
SRR10955522	TYMEFLIES-ME03Aug2012-rr0069-SRR10955522	Lake Mendota	USA	0	0.154666	0	0.143775
SRR10955855	TYMEFLIES-ME03Aug2014-rr0181-SRR10955855	Lake Mendota	USA	0	0.163929	0	0.14317
SRR12658722	TYMEFLIES-ME03May2011-rr0142-SRR12658722	Lake Mendota	USA	0	0.0442473	0	0.0306196
SRR11069761	TYMEFLIES-ME03Nov2015-rr0059-SRR11069761	Lake Mendota	USA	0	0.080824	0	0.0563895
SRR10955856	TYMEFLIES-ME03Oct2011-rr0186-SRR10955856	Lake Mendota	USA	0	0.0845697	0	0.0716993
SRR10955141	TYMEFLIES-ME04Jul2014-rr0021-SRR10955141	Lake Mendota	USA	0	0.306777	0	0.278001
SRR10955843	TYMEFLIES-ME05Aug2017-rr0165-SRR10955843	Lake Mendota	USA	0	0.197353	0	0.185158
SRR10955549	TYMEFLIES-ME05Jun2015-rr0088-SRR10955549	Lake Mendota	USA	0	0.077629	0	0.0664605
SRR11647637	TYMEFLIES-ME05Oct2014-rr0194-SRR11647637	Lake Mendota	USA	0	0.152399	0	0.135832
SRR10956001	TYMEFLIES-ME06Apr2016-rr0183-SRR10956001	Lake Mendota	USA	0	0.222838	0	0.190227
SRR10955478	TYMEFLIES-ME07Aug2003-rr0061-SRR10955478	Lake Mendota	USA	0	0.481777	0	0.441812
SRR10955857	TYMEFLIES-ME07Aug2014-rr0172-SRR10955857	Lake Mendota	USA	0	0.17165	0	0.150363
SRR10955196	TYMEFLIES-ME07Aug2015-rr0055-SRR10955196	Lake Mendota	USA	0	0.0830487	0	0.0682126
SRR10955144	TYMEFLIES-ME07Jun2018-rr0034-SRR10955144	Lake Mendota	USA	0	0.0504319	0	0.0282783
SRR10955558	TYMEFLIES-ME07May2013-rr0095-SRR10955558	Lake Mendota	USA	0	0.171073	0	0.153164
SRR11069765	TYMEFLIES-ME07Sep2014-rr0145-SRR11069765	Lake Mendota	USA	0	0.102269	0	0.0896582
SRR12658723	TYMEFLIES-ME07Sep2017-rr0141-SRR12658723	Lake Mendota	USA	0	0.095678	0	0.0902672
SRR10955552	TYMEFLIES-ME08Jul2016-rr0075-SRR10955552	Lake Mendota	USA	0	0.0943274	0	0.0699054
SRR10955550	TYMEFLIES-ME08Jun2014-rr0072-SRR10955550	Lake Mendota	USA	0	0.242776	0	0.221163
SRR10955143	TYMEFLIES-ME09Aug2015-rr0007-SRR10955143	Lake Mendota	USA	0	0.0682734	0	0.0624066
SRR11639925	TYMEFLIES-ME09May2015-rr0138-SRR11639925	Lake Mendota	USA	0	0.145664	0	0.129924
SRR10955154	TYMEFLIES-ME10Aug2009-rr0048-SRR10955154	Lake Mendota	USA	0	0.439158	0	0.398143
SRR11638770	TYMEFLIES-ME10Jul2015-rr0105-SRR11638770	Lake Mendota	USA	0	0.0935778	0	0.0677641
SRR10955555	TYMEFLIES-ME11Apr2015-rr0082-SRR10955555	Lake Mendota	USA	0	0.236641	0	0.210063
SRR12658717	TYMEFLIES-ME11Apr2018-rr0136-SRR12658717	Lake Mendota	USA	0	0.0661972	0	0.0520278
SRR10955554	TYMEFLIES-ME11Jul2017-rr0087-SRR10955554	Lake Mendota	USA	0	0.249712	0	0.21902
SRR10955553	TYMEFLIES-ME11Sep2000-rr0077-SRR10955553	Lake Mendota	USA	0	0.194689	0	0.187088
SRR12658710	TYMEFLIES-ME11Sep2014-rr0078-SRR12658710	Lake Mendota	USA	0	0.0933112	0	0.0813965
SRR10955853	TYMEFLIES-ME12May2017-rr0187-SRR10955853	Lake Mendota	USA	0	0.0827799	0	0.0600103
SRR10955142	TYMEFLIES-ME13Apr2016-rr0031-SRR10955142	Lake Mendota	USA	0	0.230857	0	0.200927
SRR10955151	TYMEFLIES-ME13Mar2001-rr0030-SRR10955151	Lake Mendota	USA	0	0.231436	0	0.197097
SRR10955557	TYMEFLIES-ME13May2013-rr0097-SRR10955557	Lake Mendota	USA	0	0.213183	0	0.180917
SRR10955548	TYMEFLIES-ME13Sep2012-rr0079-SRR10955548	Lake Mendota	USA	0	0.217615	0	0.20617
SRR11637951	TYMEFLIES-ME13Sep2014-rr0020-SRR11637951	Lake Mendota	USA	0	0.0905358	0	0.0775471
SRR11638223	TYMEFLIES-ME13Sep2015-rr0068-SRR11638223	Lake Mendota	USA	0	0.100315	0	0.0891723
SRR10955194	TYMEFLIES-ME14Nov2013-rr0054-SRR10955194	Lake Mendota	USA	0	0.268594	0	0.249925
SRR10955596	TYMEFLIES-ME15May2014-rr0127-SRR10955596	Lake Mendota	USA	0	0.290111	0	0.261102
SRR10955591	TYMEFLIES-ME15Oct2015-rr0098-SRR10955591	Lake Mendota	USA	0	0.0582556	0	0.0492556
SRR10955138	TYMEFLIES-ME16Jun2014-rr0035-SRR10955138	Lake Mendota	USA	0	0.151934	0	0.120383
SRR10955148	TYMEFLIES-ME16May2013-rr0016-SRR10955148	Lake Mendota	USA	0	0.230507	0	0.19759
SRR10955140	TYMEFLIES-ME16Sep2004-rr0005-SRR10955140	Lake Mendota	USA	0	0.136628	0	0.128029
SRR10955593	TYMEFLIES-ME17Jul2002-rr0112-SRR10955593	Lake Mendota	USA	0	0.404432	0	0.360066
SRR10955844	TYMEFLIES-ME17Jul2014-rr0163-SRR10955844	Lake Mendota	USA	0	0.294475	0	0.2551
SRR10955784	TYMEFLIES-ME17Jun2014-rr0152-SRR10955784	Lake Mendota	USA	0	0.155544	0	0.133295
SRR10955592	TYMEFLIES-ME17Oct2008D10-rr0110-SRR10955592	Lake Mendota	USA	0	0.240853	0	0.223197
SRR11637992	TYMEFLIES-ME18Aug2006D6-rr0029-SRR11637992	Lake Mendota	USA	0	0.118592	0	0.103174
SRR10955139	TYMEFLIES-ME18Aug2017-rr0027-SRR10955139	Lake Mendota	USA	0	0.156945	0	0.148936
SRR10955929	TYMEFLIES-ME18Jul2013-rr0190-SRR10955929	Lake Mendota	USA	0	0.37297	0	0.340107
SRR10955846	TYMEFLIES-ME18Jul2017-rr0156-SRR10955846	Lake Mendota	USA	0	0.248622	0	0.22496
SRR10955597	TYMEFLIES-ME18Jun2014-rr0124-SRR10955597	Lake Mendota	USA	0	0.213951	0	0.184234
SRR10955660	TYMEFLIES-ME18Oct2015-rr0135-SRR10955660	Lake Mendota	USA	0	0.0779458	0	0.0586275
SRR10955854	TYMEFLIES-ME19May2015-rr0174-SRR10955854	Lake Mendota	USA	0	0.110943	0	0.0984827
SRR10955590	TYMEFLIES-ME19Sep2005-rr0107-SRR10955590	Lake Mendota	USA	0	0.12041	0	0.108415
SRR10955477	TYMEFLIES-ME20Apr2018-rr0058-SRR10955477	Lake Mendota	USA	0	0.0700151	0	0.0497525
SRR10955149	TYMEFLIES-ME20Jul2012-rr0037-SRR10955149	Lake Mendota	USA	0	0.135987	0	0.123316
SRR10955137	TYMEFLIES-ME20Jul2016-rr0004-SRR10955137	Lake Mendota	USA	0	0.107092	0	0.0824144
SRR10955659	TYMEFLIES-ME21Apr2017-rr0133-SRR10955659	Lake Mendota	USA	0	0.0768466	0	0.0591815
SRR10955845	TYMEFLIES-ME21Jul2015-rr0166-SRR10955845	Lake Mendota	USA	0	0.0843446	0	0.064062
SRR10955551	TYMEFLIES-ME21Oct2016-rr0090-SRR10955551	Lake Mendota	USA	0	0.0604869	0	0.0525642
SRR11069770	TYMEFLIES-ME21Sep2012-rr0179-SRR11069770	Lake Mendota	USA	0	0.138441	0	0.132101
SRR11639491	TYMEFLIES-ME21Sep2014-rr0126-SRR11639491	Lake Mendota	USA	0	0.0837152	0	0.0715014
SRR11069764	TYMEFLIES-ME22Aug2011-rr0173-SRR11069764	Lake Mendota	USA	0	0.0677751	0	0.0547495
SRR12658719	TYMEFLIES-ME22Sep2015-rr0134-SRR12658719	Lake Mendota	USA	0	0.0724496	0	0.0616085
SRR10955658	TYMEFLIES-ME23Aug2013-rr0131-SRR10955658	Lake Mendota	USA	0	0.142019	0	0.12799
SRR10955195	TYMEFLIES-ME23May2014-rr0056-SRR10955195	Lake Mendota	USA	0	0.212071	0	0.190111
SRR10955146	TYMEFLIES-ME24Aug2014-rr0011-SRR10955146	Lake Mendota	USA	0	0.100597	0	0.0816757
SRR12658718	TYMEFLIES-ME24Jul2015-rr0143-SRR12658718	Lake Mendota	USA	0	0.0896223	0	0.0706243
SRR10955842	TYMEFLIES-ME24Jun2014-rr0157-SRR10955842	Lake Mendota	USA	0	0.221748	0	0.196541
SRR10955152	TYMEFLIES-ME24Sep2014-rr0049-SRR10955152	Lake Mendota	USA	0	0.0916481	0	0.0806886
SRR12658720	TYMEFLIES-ME25Aug2014-rr0139-SRR12658720	Lake Mendota	USA	0	0.126549	0	0.110778
SRR10955147	TYMEFLIES-ME25Jul2006D11-rr0046-SRR10955147	Lake Mendota	USA	0	0.0655613	0	0.0568072
SRR10955999	TYMEFLIES-ME26Aug2009-rr0158-SRR10955999	Lake Mendota	USA	0	0.117138	0	0.0981705
SRR11638128	TYMEFLIES-ME26Sep2015-rr0052-SRR11638128	Lake Mendota	USA	0	0.0440463	0	0.0376436
SRR10955928	TYMEFLIES-ME27Aug2014-rr0191-SRR10955928	Lake Mendota	USA	0	0.0989473	0	0.0852943
SRR10955150	TYMEFLIES-ME27Jul2012-rr0045-SRR10955150	Lake Mendota	USA	0	0.151484	0	0.134231
SRR10955595	TYMEFLIES-ME27Sep2002-rr0119-SRR10955595	Lake Mendota	USA	0	0.165332	0	0.139499
SRR11638434	TYMEFLIES-ME28Aug2014-rr0085-SRR11638434	Lake Mendota	USA	0	0.124258	0	0.106665
SRR11638840	TYMEFLIES-ME28Jul2015-rr0122-SRR11638840	Lake Mendota	USA	0	0.0800809	0	0.0660603
SRR11069762	TYMEFLIES-ME28May2014-rr0066-SRR11069762	Lake Mendota	USA	0	0.26355	0	0.23792
SRR10955135	TYMEFLIES-ME28Sep2014-rr0002-SRR10955135	Lake Mendota	USA	0	0.102313	0	0.0876818
SRR11638334	TYMEFLIES-ME29Aug2014-rr0070-SRR11638334	Lake Mendota	USA	0	0.15389	0	0.132268
SRR10955136	TYMEFLIES-ME30Aug2017-rr0003-SRR10955136	Lake Mendota	USA	0	0.13908	0	0.12908
SRR11638000	TYMEFLIES-ME30Jun2016-rr0036-SRR11638000	Lake Mendota	USA	0	0.0407354	0	0.0177654
SRR1972501	Taihu-SRR1972501	Lake Taihu	China	0	0.000395553	0	0.000353946
SRR1994395	Taihu-SRR1994395	Lake Taihu	China	0	0.000651242	0	0.000384724
ERR3719151	TrE-03may19	Lake Traunsee	Austria	0	0.184129	0	0.176505
ERR5863118	TrE-25oct19	Lake Traunsee	Austria	0	0.101576	0	0.0931889
ERR3719152	TrH-03may19	Lake Traunsee	Austria	0	0.321915	0	0.305613
ERR5863119	TrH-25oct19	Lake Traunsee	Austria	0	0.309338	0	0.290655
ERR4194718	ValKot-VK1-ERR4194718	Lake Valkea Kotinen	Finland	0	0.00651679	0	0.00524543
ERR4194719	ValKot-VK2-ERR4194719	Lake Valkea Kotinen	Finland	0	0.00728823	0	0.00547846
ERR4195071	ValKot-VK3-ERR4195071	Lake Valkea Kotinen	Finland	0	0.00686864	0	0.00542131
ERR4195217	ValKot-VK4-ERR4195217	Lake Valkea Kotinen	Finland	0	0.00639878	0	0.00603247
ERR4195070	YliRaja-YR1-ERR4195070	Lake Ylinen Rajajärvi	Finland	0	0.00621958	0	0.00725039
ERR4195072	YliRaja-YR2-ERR4195072	Lake Ylinen Rajajärvi	Finland	0	0.0027492	0	0.00404509
ERR4194720	YliRaja-YR3-ERR4194720	Lake Ylinen Rajajärvi	Finland	0	0.00967466	0	0.00954554
ERR4195067	YliRaja-YR4-ERR4195067	Lake Ylinen Rajajärvi	Finland	0	0.00391182	0	0.0037593
ERR3719137	ZE-03apr19	Lake Zurich	Switzerland	0	0.401812	0	0.366376
SRR7054681	ZE-03nov15	Lake Zurich	Switzerland	0	0.458309	0	0.415084
ERR5863120	ZE-13nov19	Lake Zurich	Switzerland	0	0.498797	0	0.450599
ERR3719138	ZH-03apr19	Lake Zurich	Switzerland	0	0.401039	0	0.361867
SRR7054680	ZH-03nov15	Lake Zurich	Switzerland	0	0.236359	0	0.212
ERR5863121	ZH-13nov19	Lake Zurich	Switzerland	0	0.364403	0	0.327253
ERR4405443	ZH_Jul18	Lake Zurich	Switzerland	0	0.445231	0	0.410071
ERR3997378	ZH_Oct18	Lake Zurich	Switzerland	0	0.434599	0	0.39858
ERR12084965	ZLE-06aug19	Zlutice Reservoir	Czech Republic	0.445563	0.590974	0.289244	0.590184
ERR12084967	ZLE-19nov19	Zlutice Reservoir	Czech Republic	0.613658	0.838289	0.371949	0.859538
ERR12084963	ZLE-24apr19	Zlutice Reservoir	Czech Republic	0	0.162074	0	0.153579
ERR12084966	ZLH-06aug19	Zlutice Reservoir	Czech Republic	0	0.338281	0	0.327136
ERR12084968	ZLH-19nov19	Zlutice Reservoir	Czech Republic	0.622054	0.840118	0.373806	0.858384
ERR12084964	ZLH-24apr19	Zlutice Reservoir	Czech Republic	0	0.328912	0	0.327541
ERR4197940	pond-T7-T7-022-ERR4197940	Pond Toolik	USA	0	0.00213293	0	0.00234352
ERR4194691	pond-T7-T7-5-ERR4194691	Pond Toolik	USA	0	0.00283662	0	0.00267328
ERR4194692	pond-T8-T8-022-ERR4194692	Pond Toolik	USA	0	0.00258967	0	0.00213686
ERR4194701	pond-T8-T8-5-ERR4194701	Pond Toolik	USA	0	0.0032584	0	0.00284036
ERR3761194	RE-16jun15	Rimov Reservoir	Czech Republic	0	0.198887	0	0.181077	2015-06-16	epi
ERR3761195	RE-4nov15	Rimov Reservoir	Czech Republic	0	0.275718	0	0.262843	2015-11-04	epi
SRR6754101	RE-20apr16	Rimov Reservoir	Czech Republic	0	0.302071	0	0.257538	2016-04-20	epi
ERR3761197	RH-20apr16	Rimov Reservoir	Czech Republic	0	0.0382135	0	0.0377359	2016-04-20	hypo
ERR3761198	RE-15aug16	Rimov Reservoir	Czech Republic	0	0.0793248	0	0.0788749	2016-08-15	epi
ERR3761199	RH-15aug16	Rimov Reservoir	Czech Republic	0	0.286885	0	0.266108	2016-08-15	hypo
ERR3761200	RE-9nov16	Rimov Reservoir	Czech Republic	0	0.253521	0	0.235183	2016-11-09	epi
SRR6754096	RH-9nov16	Rimov Reservoir	Czech Republic	0	0.260119	0	0.246788	2016-11-09	hypo
ERR3761202	RE-14apr17	Rimov Reservoir	Czech Republic	0	0.112265	0	0.09883	2017-04-14	epi
ERR3761204	RH-14apr17	Rimov Reservoir	Czech Republic	0	0.289938	0	0.272813	2017-04-14	hypo
ERR3761220	RE-27jun17	Rimov Reservoir	Czech Republic	0	0.441173	0	0.44757	2017-06-27	epi
ERR3761222	RH-27jun17	Rimov Reservoir	Czech Republic	0	0.283747	0	0.266213	2017-06-27	hypo
ERR3761224	RE-26jul17	Rimov Reservoir	Czech Republic	0.283489	0.864937	0.195823	0.927342	2017-07-26	epi
ERR3761226	RH-26jul17	Rimov Reservoir	Czech Republic	0	0.332455	0	0.327204	2017-07-26	hypo
ERR3761228	RE-18aug17	Rimov Reservoir	Czech Republic	0.264231	0.829945	0.178936	0.907414	2017-08-18	epi
ERR3761230	RH-18aug17	Rimov Reservoir	Czech Republic	0	0.2834	0	0.26693	2017-08-18	hypo
ERR12084899	RE-22sep17	Rimov Reservoir	Czech Republic	0.538418	0.764226	0.272551	0.818855	2017-09-22	epi
ERR12084900	RH-22sep17	Rimov Reservoir	Czech Republic	0.324093	0.677511	0.194724	0.732877	2017-09-22	hypo
ERR12084901	RE-10oct17	Rimov Reservoir	Czech Republic	0	0.422943	0	0.446833	2017-10-10	epi
ERR12084902	RH-10oct17	Rimov Reservoir	Czech Republic	0	0.359783	0	0.352455	2017-10-10	hypo
ERR12084903	RE-07nov17	Rimov Reservoir	Czech Republic	0	0.416063	0	0.437435	2017-11-07	epi
ERR12084904	RH-07nov17	Rimov Reservoir	Czech Republic	0	0.383413	0	0.372971	2017-11-07	hypo
ERR12084905	RE-10jan18	Rimov Reservoir	Czech Republic	0	0.432226	0	0.437229	2018-01-10	epi
ERR12084906	RH-10jan18	Rimov Reservoir	Czech Republic	0	0.399522	0	0.39975	2018-01-10	hypo
ERR12084907	RE-05feb18	Rimov Reservoir	Czech Republic	0	0.381493	0	0.371709	2018-02-05	epi
ERR12084908	RH-05feb18	Rimov Reservoir	Czech Republic	0	0.312734	0	0.308063	2018-02-05	hypo
ERR9631034	HRS-ES1	Rimov Reservoir	Czech Republic	0	0.278168	0	0.261586	2018-04-03	epi
ERR9631073	HRS-HS1	Rimov Reservoir	Czech Republic	0	0.0897971	0	0.0855186	2018-04-03	hypo
ERR9631035	HRS-ES2	Rimov Reservoir	Czech Republic	0	0.209235	0	0.192289	2018-04-06	epi
ERR9631036	HRS-ES3	Rimov Reservoir	Czech Republic	0	0.069082	0	0.0646094	2018-04-09	epi
ERR9631074	HRS-HS3	Rimov Reservoir	Czech Republic	0	0.0899632	0	0.0854438	2018-04-09	hypo
ERR9631037	HRS-ES4	Rimov Reservoir	Czech Republic	0	0.0490158	0	0.0460239	2018-04-11	epi
ERR9631038	HRS-ES5	Rimov Reservoir	Czech Republic	0	0.0328855	0	0.0251961	2018-04-13	epi
ERR9631039	HRS-ES6	Rimov Reservoir	Czech Republic	0	0.0495578	0	0.0413325	2018-04-16	epi
ERR9631075	HRS-HS6	Rimov Reservoir	Czech Republic	0	0.104651	0	0.0936769	2018-04-16	hypo
ERR9631040	HRS-ES7	Rimov Reservoir	Czech Republic	0	0.0686296	0	0.0597289	2018-04-18	epi
ERR9631041	HRS-ES8	Rimov Reservoir	Czech Republic	0	0.0831864	0	0.0671881	2018-04-20	epi
ERR9631042	HRS-ES9	Rimov Reservoir	Czech Republic	0	0.0531571	0	0.0450522	2018-04-23	epi
ERR9631076	HRS-HS9	Rimov Reservoir	Czech Republic	0	0.142775	0	0.136133	2018-04-23	hypo
ERR9631043	HRS-ES10	Rimov Reservoir	Czech Republic	0	0.101771	0	0.0858923	2018-04-25	epi
ERR9631044	HRS-ES11	Rimov Reservoir	Czech Republic	0	0.16327	0	0.145687	2018-04-27	epi
ERR9631045	HRS-ES12	Rimov Reservoir	Czech Republic	0	0.23149	0	0.200223	2018-05-02	epi
ERR9631077	HRS-HS12	Rimov Reservoir	Czech Republic	0	0.130751	0	0.125288	2018-05-02	hypo
ERR9631046	HRS-ES13	Rimov Reservoir	Czech Republic	0	0.360618	0	0.317228	2018-05-09	epi
ERR9631078	HRS-HS13	Rimov Reservoir	Czech Republic	0	0.147148	0	0.136948	2018-05-09	hypo
ERR12084909	RE-20jun18	Rimov Reservoir	Czech Republic	0.319567	0.91585	0.272998	0.968719	2018-06-20	epi
ERR12084910	RH-20jun18	Rimov Reservoir	Czech Republic	0	0.340189	0	0.337293	2018-06-20	hypo
ERR12084911	RE-16jul18	Rimov Reservoir	Czech Republic	0.342314	0.915135	0.328197	0.991461	2018-07-16	epi
ERR12084912	RH-16jul18	Rimov Reservoir	Czech Republic	0	0.361702	0	0.360473	2018-07-16	hypo
ERR12084913	RE-06aug18	Rimov Reservoir	Czech Republic	0.284654	0.876872	0.203752	0.961411	2018-08-06	epi
ERR12084914	RH-06aug18	Rimov Reservoir	Czech Republic	0	0.423273	0	0.424561	2018-08-06	hypo
ERR12084915	RE-17sep18	Rimov Reservoir	Czech Republic	0	0.237679	0	0.232454	2018-09-17	epi
ERR12084916	RH-17sep18	Rimov Reservoir	Czech Republic	0	0.422243	0	0.428338	2018-09-17	hypo
ERR12084917	RE-29oct18	Rimov Reservoir	Czech Republic	0	0.363697	0	0.351327	2018-10-29	epi
ERR12084918	RH-29oct18	Rimov Reservoir	Czech Republic	0	0.378455	0	0.381789	2018-10-29	hypo
ERR12084919	RE-19nov18	Rimov Reservoir	Czech Republic	0	0.399896	0	0.39	2018-11-19	epi
ERR12084920	RH-19nov18	Rimov Reservoir	Czech Republic	0	0.344457	0	0.343497	2018-11-19	hypo
ERR12084921	RE-10dec18	Rimov Reservoir	Czech Republic	0	0.411531	0	0.410786	2018-12-10	epi
ERR12084922	RH-10dec18	Rimov Reservoir	Czech Republic	0	0.327308	0	0.326248	2018-12-10	hypo
ERR12084923	RE-01apr19	Rimov Reservoir	Czech Republic	0	0.0929069	0	0.0850833	2019-04-01	epi
ERR12084924	RH-01apr19	Rimov Reservoir	Czech Republic	0	0.16655	0	0.150003	2019-04-01	hypo
ERR12084925	RE-23apr19	Rimov Reservoir	Czech Republic	0	0.224504	0	0.195273	2019-04-23	epi
ERR12084926	RH-23apr19	Rimov Reservoir	Czech Republic	0	0.0529145	0	0.0493392	2019-04-23	hypo
ERR12084927	RE-23may19	Rimov Reservoir	Czech Republic	0	0.307301	0	0.265022	2019-05-23	epi
ERR12084928	RH-23may19	Rimov Reservoir	Czech Republic	0	0.0535221	0	0.0508473	2019-05-23	hypo
ERR12084929	RE-24jun19	Rimov Reservoir	Czech Republic	0.238637	0.752792	0.141468	0.748925	2019-06-24	epi
ERR12084930	RH-24jun19	Rimov Reservoir	Czech Republic	0	0.0598444	0	0.0535623	2019-06-24	hypo
ERR12084931	RE-18jul19	Rimov Reservoir	Czech Republic	0.136205	0.529123	0.0493437	0.531035	2019-07-18	epi
ERR12084932	RH-18jul19	Rimov Reservoir	Czech Republic	0	0.213463	0	0.19059	2019-07-18	hypo
ERR12084933	RE-26aug19	Rimov Reservoir	Czech Republic	0	0.150275	0	0.147635	2019-08-26	epi
ERR12084934	RH-26aug19	Rimov Reservoir	Czech Republic	0	0.0422805	0	0.0422822	2019-08-26	hypo
ERR12084935	RE-16sep19	Rimov Reservoir	Czech Republic	0	0.0696348	0	0.0661131	2019-09-16	epi
ERR12084936	RH-16sep19	Rimov Reservoir	Czech Republic	0	0.311244	0	0.290126	2019-09-16	hypo
ERR12084937	RE-07oct19	Rimov Reservoir	Czech Republic	0	0.126157	0	0.119047	2019-10-07	epi
ERR12084938	RH-07oct19	Rimov Reservoir	Czech Republic	0	0.311619	0	0.284535	2019-10-07	hypo
ERR12084939	RE-29oct19	Rimov Reservoir	Czech Republic	0	0.0803869	0	0.0768282	2019-10-29	epi
ERR12084940	RH-29oct19	Rimov Reservoir	Czech Republic	0	0.318287	0	0.29478	2019-10-29	hypo
ERR12084941	RE-18nov19	Rimov Reservoir	Czech Republic	0	0.147308	0	0.141424	2019-11-18	epi
ERR12084942	RH-18nov19	Rimov Reservoir	Czech Republic	0	0.280786	0	0.269559	2019-11-18	hypo
