# Supplementary material for: Cultivation, genomics, and giant viruses of a ubiquitous and heterotrophic freshwater cryptomonad
Source: ISME J. 2025 Dec 6;19(1):wraf271. doi: 10.1093/ismejo/wraf271 (PMC12747079; doi:10.1093/ismejo/wraf271)
Supplement: Supplementary_Table_S5_Correlation_Table_wraf271 [file supplementary_table_s5_correlation_table_wraf271.xlsx]

## Sheet: Sheet1
Supplementary Table S5: Spearman correlations showing the relationship between CARD-FISH percentages of CRY1 and major environmental measures. Correlations with a p-value < 0.001 are highlighted
Num	Environmental_variables	p-value	Spearman correlation
1	Total CRY1 cell count	1.33215e-95	0.928261
2	Na (Sodium)	4.22057e-06	0.304485
3	Cl (Chloride)	1.83081e-05	0.284496
4	Alkalinity	2.64406e-05	0.279243
5	K (Potassium)	9.66575e-05	0.259811
6	pH	0.000138503	0.254142
7	F (Fluoride)	0.000678797	0.22738
8	Mg (Magnesium)	0.00132151	0.215187
9	Zmax	0.00331411	0.197188
10	Ca (Calcium)	0.0102172	0.17284
11	SO4 (Sulfat)e	0.011724	0.169655
12	Water depth	0.0136921	0.165997
13	Conductivity	0.0486215	0.133111
14	NO2 (Nitrite)	0.108781	0.10842
15	Dissolved phosphorus	0.132709	0.101683
16	Dissolved oxygen	0.256477	0.0768299
17	NH4 (Ammonia)	0.325446	0.0666018
18	NO3 (Nitrate)	0.331055	0.0658356
19	DOC	0.613667	0.0342217
20	Temperature	0.620475	0.0335666
21	Dissolved reactive phosphorus	0.637163	0.0319739
22	Dissolved nitrogen	0.645878	0.0311492
23	Total eukaryotic cell count	0.9261	0.00628915
24	Chl a	0.549773	-0.0405383
