# Supplementary material for: Cultivation, genomics, and giant viruses of a ubiquitous and heterotrophic freshwater cryptomonad
Source: ISME J. 2025 Dec 6;19(1):wraf271. doi: 10.1093/ismejo/wraf271 (PMC12747079; doi:10.1093/ismejo/wraf271)
Supplement: Supplementary_Table_S6_Growth_Curve_Data_wraf271 [file supplementary_table_s6_growth_curve_data_wraf271.xlsx]

## Sheet: Index
Index
Supplementary Table S6: Growth curve data for Tyrannomonas
1	Supplementary Table S6.1. Growth curve data for Tyrannomonas culture.
2	Supplementary Table S6.2 Growth curve data of CRY1 in Římov Spring Sampling 2024- percentage in total HNF (CARD-FISH)

## Sheet: Supplementary Table S6.1
Supplementary Table S6.1. Growth curve data for Tyrannomonas culture.
back to Index
The data are shown for two independent experiments (Figure 2A and 2B)
Blue,red,grey are the colors of each biological replicate (cells/ml)
T1 and T2 points for each replicate are in bold
Figure 2A			Blue	Red	Grey
Sample	Day	Date	A1	B1	C1
A-1	1	2025-01-30	215.508	215.508	215.508
A-1	5	2025-02-03	2514.26	2120.87	1819.44
A-1	7	2025-02-05	1243.32	853.497	1126.84
A-1	8	2025-02-06	3627.36	3766.16	2901.07
A-1	9	2025-02-07	13376.4	5533.86	6782.4
A-1	11	2025-02-09	13694.4	9859.6	13816
A-1	12	2025-02-10	15284.3	37713.9	21986.2
A-1	13	2025-02-11	38073.1	32805.5	25574.4
A-1	14	2025-02-12	31119.8	34711.6	31350.1
A-1	15	2025-02-13	29309.1	35918	46140.8
A-1	16	2025-02-14	17959	11493.8	20200.7
A-1	18	2025-02-16	22304.8	16856.8	21770.7
A-1	19	2025-02-17	5652	5275.2	10466.7
A-1	21	2025-02-19	2873.44	862.032	1867.74
A-1	23	2025-02-21	646.524	862.032	1149.38
Figure 2B			Blue	Red	Grey
Sample	Day	Date	A3c	B3c	C3c
A-3c	1	2025-02-19	3247.38	3247.38	3247.38
A-3c	4	2025-02-22	26605.9	21607.9	32158.9
A-3c	9	2025-02-24	59008.1	41106.2	56442.6
A-3c	10	2025-02-25	69708	93415	72220
A-3c	11	2025-02-26	72554.4	76625.1	67046.9
A-3c	12	2025-02-27	112064	19156.3	18916.8
A-3c	13	2025-02-28	23466.4	13409.4	28734.4
A-3c	16	2025-03-03	1450.53	948.777	745.468
d0	start of exponential phase
d1	end of exponential phase
N1	Cells/ml at d0
N2	Cells/ml at d1
t0	d0 in hours
t1	d1 in hours
Growth rate (r)	1/(T1-t0) *LN(N2/N1)
Doubling Time(hours)	ln (2)/r
Replicate	d0	d1	N1	N2	t0	t1	t1-t0	Growth Rate (r)	Doubling Time(hours)	Mean Doubling Time (hours)
A1	7	13	1243.32	38073.1	168	312	144	0.023762	29.1704	28.9919
B1	7	12	853.497	37713.9	168	288	120	0.0315703	21.9556
C1	7	15	1126.84	46140.8	168	360	192	0.0193348	35.8497
A3c	1	12	3247.38	112064	24	288	264	0.0134137	51.6745	48.1707
B3c	1	10	3247.38	93415	24	240	216	0.0155519	44.57
C3c	1	10	3247.38	72220	24	240	216	0.0143605	48.2676

## Sheet: Supplementary Table S6.2
Supplementary Table S6.2 Growth curve data of CRY1 in Římov Spring Sampling 2024- percentage in total HNF (CARD-FISH)
back to Index
Sample	Day	Date	% Epilimnion
RSPE-1	1	2024-03-11	29.41
RSPE-2	3	2024-03-13	11.76
RSPE-3	5	2024-03-15	6.74
RSPE-4	8	2024-03-18	43.14
RSPE-5	10	2024-03-20	30.77
RSPE-6	12	2024-03-22	12
RSPE-7	15	2024-03-25	14.29
RSPE-8	17	2024-03-27	24.11
RSPE-9	19	2024-03-29	40
RSPE-10	22	2024-04-01	24.24
RSPE-11	24	2024-04-03	30
RSPE-12	26	2024-04-05	14.29
RSPE-13	29	2024-04-08	25
RSPE-14	31	2024-04-10	19.8
RSPE-15	33	2024-04-12	14.85
RSPE-16	36	2024-04-15	23.53
RSPE-17	38	2024-04-17	18.81
d0	d1	N1	N2	t0	t1	t1-t0	Growth Rate (r)	Doubling Time(hours)	Average doubling time (hours)
1	3	29.41	11.76	24	72	48	-0.0190965	-36.2971
3	5	11.76	6.74	72	120	48	-0.0115968	-59.7708
5	8	6.74	43.14	120	192	72	0.0257832	26.8837		fastest doubling time
8	10	43.14	30.77	192	240	48	-0.0070398	-98.4612
10	12	30.77	12	240	288	48	-0.0196174	-35.3333
12	15	12	14.29	288	360	72	0.00242574	285.747
15	17	14.29	24.11	360	408	48	0.0108972	63.6077
17	19	24.11	40	408	456	48	0.0105469	65.7203
19	22	40	24.24	456	528	72	-0.0069566	-99.6388
22	24	24.24	30	528	576	48	0.00444153	156.061
24	26	30	14.29	576	624	48	-0.0154508	-44.8616
26	29	14.29	25	624	696	72	0.00776828	89.2279
29	31	25	19.8	696	744	48	-0.00485821	-142.676
31	33	19.8	14.85	744	792	48	-0.00599338	-115.652
33	36	14.85	23.53	792	864	72	0.00639273	108.427
36	38	23.53	18.81	864	912	48	-0.00466432	-148.606	113.668
Sample	Day	Date	% Hypolimnion
RSPH-1	1	2024-03-11	50.98
RSPH-2	3	2024-03-13	22.64
RSPH-3	5	2024-03-15	24.75
RSPH-4	8	2024-03-18	29.79
RSPH-5	10	2024-03-20	27.43
RSPH-6	12	2024-03-22	27.06
RSPH-7	15	2024-03-25	29.79
RSPH-8	17	2024-03-27	24.11
RSPH-9	19	2024-03-29	36.14
RSPH-10	22	2024-04-01	24.24
RSPH-11	24	2024-04-03	23.91
RSPH-12	26	2024-04-05	14.29
RSPH-13	29	2024-04-08	33.04
RSPH-14	31	2024-04-10	29.92
RSPH-15	33	2024-04-12	43.28
RSPH-16	36	2024-04-15	36.71
RSPH-17	38	2024-04-17	36.36
d0	d1	N1	N2	t0	t1	t1-t0	Growth Rate (r)	Doubling Time(hours)	Average doubling time (hours)
1	3	50.98	22.64	24	72	48	-0.0169107	-40.9886
3	5	22.64	24.75	72	120	48	0.0018564	373.382
5	8	24.75	29.79	120	192	72	0.00257427	269.26
8	10	29.79	27.43	192	240	48	-0.00171949	-403.112
10	12	27.43	27.06	240	288	48	-0.000282931	-2449.88
12	15	27.06	29.79	288	360	72	0.00133495	519.232
15	17	29.79	24.11	360	408	48	-0.00440721	-157.276
17	19	24.11	36.14	408	456	48	0.00843278	82.1967
19	22	36.14	24.24	456	528	72	-0.00554717	-124.955
22	24	24.24	23.91	528	576	48	-0.00028557	-2427.24
24	26	23.91	14.29	576	624	48	-0.0107237	-64.637
26	29	14.29	33.04	624	696	72	0.0116411	59.5431
29	31	33.04	29.92	696	744	48	-0.0020665	-335.422
31	33	29.92	43.28	744	792	48	0.00769091	90.1256
33	36	43.28	36.71	792	864	72	-0.00228669	-303.123
36	38	36.71	36.36	864	912	48	-0.000199582	-3473	232.29
