# Supplementary material for: Cultivation, genomics, and giant viruses of a ubiquitous and heterotrophic freshwater cryptomonad
Source: ISME J. 2025 Dec 6;19(1):wraf271. doi: 10.1093/ismejo/wraf271 (PMC12747079; doi:10.1093/ismejo/wraf271)
Supplement: Supplementary_Table_S7_Telomere_Identification_wraf271 [file supplementary_table_s7_telomere_identification_wraf271.xlsx]

## Sheet: Index
Index
Supplementary Table S7: Telomere analysis of Tyrannomonas genome
1	Supplementary Table S7.1: Output report of TIDK telomere analysis of Tyrannomonas genome
2	Supplementary Table S7.2: Telomere identification in Tyrannomonas genome

## Sheet: Supplementary Table S7.1
Supplementary Table S7.1: Output report of TIDK telomere analysis of Tyrannomonas genome
back to index
id	contigid
window	window end (bp)
forward_repeat_number	number of repeats found in this window
reverse_repeat_number	number of repeats found in this window
telomeric_repeat	repeat string
id	window	forward_repeat_number	reverse_repeat_number	telomeric_repeat
CRY1-PILON-C1	10000	62	0	AAACCCT
CRY1-PILON-C1	20000	22	2	AAACCCT
CRY1-PILON-C1	30000	48	0	AAACCCT
CRY1-PILON-C1	40000	1	0	AAACCCT
CRY1-PILON-C1	50000	1	1	AAACCCT
CRY1-PILON-C1	60000	0	0	AAACCCT
CRY1-PILON-C1	70000	0	1	AAACCCT
CRY1-PILON-C1	80000	0	2	AAACCCT
CRY1-PILON-C1	90000	1	2	AAACCCT
CRY1-PILON-C1	100000	0	0	AAACCCT
CRY1-PILON-C1	110000	1	0	AAACCCT
CRY1-PILON-C1	120000	0	0	AAACCCT
CRY1-PILON-C1	130000	0	1	AAACCCT
CRY1-PILON-C1	140000	1	1	AAACCCT
CRY1-PILON-C1	150000	0	0	AAACCCT
CRY1-PILON-C1	160000	2	2	AAACCCT
CRY1-PILON-C1	170000	1	2	AAACCCT
CRY1-PILON-C1	180000	0	1	AAACCCT
CRY1-PILON-C1	190000	1	1	AAACCCT
CRY1-PILON-C1	200000	0	0	AAACCCT
CRY1-PILON-C1	210000	0	0	AAACCCT
CRY1-PILON-C1	220000	5	0	AAACCCT
CRY1-PILON-C1	230000	0	0	AAACCCT
CRY1-PILON-C1	240000	0	0	AAACCCT
CRY1-PILON-C1	250000	0	0	AAACCCT
CRY1-PILON-C1	260000	1	1	AAACCCT
CRY1-PILON-C1	270000	3	0	AAACCCT
CRY1-PILON-C1	280000	1	0	AAACCCT
CRY1-PILON-C1	290000	0	0	AAACCCT
CRY1-PILON-C1	300000	0	0	AAACCCT
CRY1-PILON-C1	310000	1	0	AAACCCT
CRY1-PILON-C1	320000	0	0	AAACCCT
CRY1-PILON-C1	330000	0	0	AAACCCT
CRY1-PILON-C1	340000	0	1	AAACCCT
CRY1-PILON-C1	350000	2	2	AAACCCT
CRY1-PILON-C1	360000	1	0	AAACCCT
CRY1-PILON-C1	370000	0	1	AAACCCT
CRY1-PILON-C1	380000	1	0	AAACCCT
CRY1-PILON-C1	390000	1	1	AAACCCT
CRY1-PILON-C1	400000	2	0	AAACCCT
CRY1-PILON-C1	410000	1	0	AAACCCT
CRY1-PILON-C1	420000	0	0	AAACCCT
CRY1-PILON-C1	430000	2	0	AAACCCT
CRY1-PILON-C1	440000	0	0	AAACCCT
CRY1-PILON-C1	450000	2	1	AAACCCT
CRY1-PILON-C1	460000	1	0	AAACCCT
CRY1-PILON-C1	470000	1	1	AAACCCT
CRY1-PILON-C1	480000	2	0	AAACCCT
CRY1-PILON-C1	490000	1	0	AAACCCT
CRY1-PILON-C1	500000	2	0	AAACCCT
CRY1-PILON-C1	510000	1	3	AAACCCT
CRY1-PILON-C1	520000	1	0	AAACCCT
CRY1-PILON-C1	530000	0	0	AAACCCT
CRY1-PILON-C1	540000	0	1	AAACCCT
CRY1-PILON-C1	550000	0	1	AAACCCT
CRY1-PILON-C1	560000	1	0	AAACCCT
CRY1-PILON-C1	570000	0	0	AAACCCT
CRY1-PILON-C1	580000	3	0	AAACCCT
CRY1-PILON-C1	590000	0	0	AAACCCT
CRY1-PILON-C1	600000	2	1	AAACCCT
CRY1-PILON-C1	610000	1	0	AAACCCT
CRY1-PILON-C1	620000	0	2	AAACCCT
CRY1-PILON-C1	630000	0	0	AAACCCT
CRY1-PILON-C1	640000	0	0	AAACCCT
CRY1-PILON-C1	650000	0	1	AAACCCT
CRY1-PILON-C1	660000	1	0	AAACCCT
CRY1-PILON-C1	670000	2	0	AAACCCT
CRY1-PILON-C1	680000	1	0	AAACCCT
CRY1-PILON-C1	690000	1	0	AAACCCT
CRY1-PILON-C1	700000	0	0	AAACCCT
CRY1-PILON-C1	710000	2	0	AAACCCT
CRY1-PILON-C1	720000	0	0	AAACCCT
CRY1-PILON-C1	730000	2	0	AAACCCT
CRY1-PILON-C1	740000	1	0	AAACCCT
CRY1-PILON-C1	750000	0	1	AAACCCT
CRY1-PILON-C1	760000	0	0	AAACCCT
CRY1-PILON-C1	770000	1	1	AAACCCT
CRY1-PILON-C1	780000	0	56	AAACCCT
CRY1-PILON-C1	780115	0	16	AAACCCT
CRY1-PILON-C2	10000	76	1	AAACCCT
CRY1-PILON-C2	20000	1	1	AAACCCT
CRY1-PILON-C2	30000	3	2	AAACCCT
CRY1-PILON-C2	40000	1	1	AAACCCT
CRY1-PILON-C2	50000	1	0	AAACCCT
CRY1-PILON-C2	60000	3	1	AAACCCT
CRY1-PILON-C2	70000	17	1	AAACCCT
CRY1-PILON-C2	80000	0	0	AAACCCT
CRY1-PILON-C2	90000	0	1	AAACCCT
CRY1-PILON-C2	100000	0	0	AAACCCT
CRY1-PILON-C2	110000	0	0	AAACCCT
CRY1-PILON-C2	120000	0	2	AAACCCT
CRY1-PILON-C2	130000	0	0	AAACCCT
CRY1-PILON-C2	140000	0	0	AAACCCT
CRY1-PILON-C2	150000	0	0	AAACCCT
CRY1-PILON-C2	160000	0	1	AAACCCT
CRY1-PILON-C2	170000	0	0	AAACCCT
CRY1-PILON-C2	180000	1	0	AAACCCT
CRY1-PILON-C2	190000	0	0	AAACCCT
CRY1-PILON-C2	200000	0	0	AAACCCT
CRY1-PILON-C2	210000	0	0	AAACCCT
CRY1-PILON-C2	220000	1	1	AAACCCT
CRY1-PILON-C2	230000	0	1	AAACCCT
CRY1-PILON-C2	240000	2	0	AAACCCT
CRY1-PILON-C2	250000	0	0	AAACCCT
CRY1-PILON-C2	260000	2	1	AAACCCT
CRY1-PILON-C2	270000	1	0	AAACCCT
CRY1-PILON-C2	280000	0	5	AAACCCT
CRY1-PILON-C2	290000	0	1	AAACCCT
CRY1-PILON-C2	300000	0	0	AAACCCT
CRY1-PILON-C2	310000	0	0	AAACCCT
CRY1-PILON-C2	320000	0	0	AAACCCT
CRY1-PILON-C2	330000	0	0	AAACCCT
CRY1-PILON-C2	340000	0	1	AAACCCT
CRY1-PILON-C2	350000	1	0	AAACCCT
CRY1-PILON-C2	360000	2	0	AAACCCT
CRY1-PILON-C2	370000	0	2	AAACCCT
CRY1-PILON-C2	380000	1	0	AAACCCT
CRY1-PILON-C2	390000	0	0	AAACCCT
CRY1-PILON-C2	400000	0	0	AAACCCT
CRY1-PILON-C2	410000	0	1	AAACCCT
CRY1-PILON-C2	420000	0	0	AAACCCT
CRY1-PILON-C2	430000	1	1	AAACCCT
CRY1-PILON-C2	440000	0	1	AAACCCT
CRY1-PILON-C2	450000	0	0	AAACCCT
CRY1-PILON-C2	460000	1	0	AAACCCT
CRY1-PILON-C2	470000	0	1	AAACCCT
CRY1-PILON-C2	480000	3	1	AAACCCT
CRY1-PILON-C2	490000	1	0	AAACCCT
CRY1-PILON-C2	500000	0	0	AAACCCT
CRY1-PILON-C2	510000	0	0	AAACCCT
CRY1-PILON-C2	520000	1	0	AAACCCT
CRY1-PILON-C2	530000	0	2	AAACCCT
CRY1-PILON-C2	540000	0	1	AAACCCT
CRY1-PILON-C2	550000	1	0	AAACCCT
CRY1-PILON-C2	560000	1	1	AAACCCT
CRY1-PILON-C2	570000	0	0	AAACCCT
CRY1-PILON-C2	580000	0	1	AAACCCT
CRY1-PILON-C2	590000	0	0	AAACCCT
CRY1-PILON-C2	600000	0	0	AAACCCT
CRY1-PILON-C2	610000	0	0	AAACCCT
CRY1-PILON-C2	620000	0	0	AAACCCT
CRY1-PILON-C2	630000	0	2	AAACCCT
CRY1-PILON-C2	640000	1	0	AAACCCT
CRY1-PILON-C2	650000	0	1	AAACCCT
CRY1-PILON-C2	660000	1	0	AAACCCT
CRY1-PILON-C2	670000	0	0	AAACCCT
CRY1-PILON-C2	680000	1	1	AAACCCT
CRY1-PILON-C2	690000	0	0	AAACCCT
CRY1-PILON-C2	700000	1	2	AAACCCT
CRY1-PILON-C2	710000	0	0	AAACCCT
CRY1-PILON-C2	720000	0	0	AAACCCT
CRY1-PILON-C2	730000	0	0	AAACCCT
CRY1-PILON-C2	740000	2	1	AAACCCT
CRY1-PILON-C2	750000	3	1	AAACCCT
CRY1-PILON-C2	753025	0	60	AAACCCT
CRY1-PILON-C3	10000	124	0	AAACCCT
CRY1-PILON-C3	20000	0	1	AAACCCT
CRY1-PILON-C3	30000	0	1	AAACCCT
CRY1-PILON-C3	40000	0	0	AAACCCT
CRY1-PILON-C3	50000	0	1	AAACCCT
CRY1-PILON-C3	60000	0	0	AAACCCT
CRY1-PILON-C3	70000	0	0	AAACCCT
CRY1-PILON-C3	80000	0	1	AAACCCT
CRY1-PILON-C3	90000	0	0	AAACCCT
CRY1-PILON-C3	100000	0	1	AAACCCT
CRY1-PILON-C3	110000	0	1	AAACCCT
CRY1-PILON-C3	120000	0	0	AAACCCT
CRY1-PILON-C3	130000	1	1	AAACCCT
CRY1-PILON-C3	140000	0	0	AAACCCT
CRY1-PILON-C3	150000	1	0	AAACCCT
CRY1-PILON-C3	160000	0	0	AAACCCT
CRY1-PILON-C3	170000	1	0	AAACCCT
CRY1-PILON-C3	180000	0	0	AAACCCT
CRY1-PILON-C3	190000	1	1	AAACCCT
CRY1-PILON-C3	200000	0	1	AAACCCT
CRY1-PILON-C3	210000	1	2	AAACCCT
CRY1-PILON-C3	220000	1	1	AAACCCT
CRY1-PILON-C3	230000	1	2	AAACCCT
CRY1-PILON-C3	240000	0	0	AAACCCT
CRY1-PILON-C3	250000	2	0	AAACCCT
CRY1-PILON-C3	260000	3	4	AAACCCT
CRY1-PILON-C3	270000	1	0	AAACCCT
CRY1-PILON-C3	280000	0	0	AAACCCT
CRY1-PILON-C3	290000	0	0	AAACCCT
CRY1-PILON-C3	300000	0	1	AAACCCT
CRY1-PILON-C3	310000	0	0	AAACCCT
CRY1-PILON-C3	320000	1	0	AAACCCT
CRY1-PILON-C3	330000	1	0	AAACCCT
CRY1-PILON-C3	340000	0	0	AAACCCT
CRY1-PILON-C3	350000	0	1	AAACCCT
CRY1-PILON-C3	360000	0	0	AAACCCT
CRY1-PILON-C3	370000	0	0	AAACCCT
CRY1-PILON-C3	380000	0	1	AAACCCT
CRY1-PILON-C3	390000	0	0	AAACCCT
CRY1-PILON-C3	400000	2	0	AAACCCT
CRY1-PILON-C3	410000	1	0	AAACCCT
CRY1-PILON-C3	420000	1	0	AAACCCT
CRY1-PILON-C3	430000	0	2	AAACCCT
CRY1-PILON-C3	440000	0	0	AAACCCT
CRY1-PILON-C3	450000	0	0	AAACCCT
CRY1-PILON-C3	460000	0	1	AAACCCT
CRY1-PILON-C3	470000	2	1	AAACCCT
CRY1-PILON-C3	480000	0	1	AAACCCT
CRY1-PILON-C3	490000	0	0	AAACCCT
CRY1-PILON-C3	500000	0	0	AAACCCT
CRY1-PILON-C3	510000	0	1	AAACCCT
CRY1-PILON-C3	520000	0	3	AAACCCT
CRY1-PILON-C3	530000	1	1	AAACCCT
CRY1-PILON-C3	540000	1	0	AAACCCT
CRY1-PILON-C3	550000	0	0	AAACCCT
CRY1-PILON-C3	560000	0	0	AAACCCT
CRY1-PILON-C3	570000	0	0	AAACCCT
CRY1-PILON-C3	580000	0	1	AAACCCT
CRY1-PILON-C3	590000	1	0	AAACCCT
CRY1-PILON-C3	600000	0	0	AAACCCT
CRY1-PILON-C3	610000	0	2	AAACCCT
CRY1-PILON-C3	620000	0	0	AAACCCT
CRY1-PILON-C3	630000	2	1	AAACCCT
CRY1-PILON-C3	640000	1	1	AAACCCT
CRY1-PILON-C3	650000	0	0	AAACCCT
CRY1-PILON-C3	660000	0	0	AAACCCT
CRY1-PILON-C3	670000	1	0	AAACCCT
CRY1-PILON-C3	680000	0	1	AAACCCT
CRY1-PILON-C3	690000	0	0	AAACCCT
CRY1-PILON-C3	700000	1	1	AAACCCT
CRY1-PILON-C3	710000	0	0	AAACCCT
CRY1-PILON-C3	720000	1	0	AAACCCT
CRY1-PILON-C3	730000	0	0	AAACCCT
CRY1-PILON-C3	740000	2	1	AAACCCT
CRY1-PILON-C3	743637	0	55	AAACCCT
CRY1-PILON-C4	10000	60	1	AAACCCT
CRY1-PILON-C4	20000	1	2	AAACCCT
CRY1-PILON-C4	30000	0	1	AAACCCT
CRY1-PILON-C4	40000	1	0	AAACCCT
CRY1-PILON-C4	50000	2	2	AAACCCT
CRY1-PILON-C4	60000	0	0	AAACCCT
CRY1-PILON-C4	70000	2	0	AAACCCT
CRY1-PILON-C4	80000	1	1	AAACCCT
CRY1-PILON-C4	90000	1	0	AAACCCT
CRY1-PILON-C4	100000	1	0	AAACCCT
CRY1-PILON-C4	110000	2	0	AAACCCT
CRY1-PILON-C4	120000	0	1	AAACCCT
CRY1-PILON-C4	130000	0	0	AAACCCT
CRY1-PILON-C4	140000	0	0	AAACCCT
CRY1-PILON-C4	150000	1	1	AAACCCT
CRY1-PILON-C4	160000	0	0	AAACCCT
CRY1-PILON-C4	170000	1	0	AAACCCT
CRY1-PILON-C4	180000	0	1	AAACCCT
CRY1-PILON-C4	190000	1	0	AAACCCT
CRY1-PILON-C4	200000	2	0	AAACCCT
CRY1-PILON-C4	210000	0	3	AAACCCT
CRY1-PILON-C4	220000	1	0	AAACCCT
CRY1-PILON-C4	230000	0	1	AAACCCT
CRY1-PILON-C4	240000	1	0	AAACCCT
CRY1-PILON-C4	250000	1	1	AAACCCT
CRY1-PILON-C4	260000	1	0	AAACCCT
CRY1-PILON-C4	270000	0	1	AAACCCT
CRY1-PILON-C4	280000	0	0	AAACCCT
CRY1-PILON-C4	290000	0	1	AAACCCT
CRY1-PILON-C4	300000	0	0	AAACCCT
CRY1-PILON-C4	310000	0	0	AAACCCT
CRY1-PILON-C4	320000	0	0	AAACCCT
CRY1-PILON-C4	330000	1	0	AAACCCT
CRY1-PILON-C4	340000	1	0	AAACCCT
CRY1-PILON-C4	350000	0	0	AAACCCT
CRY1-PILON-C4	360000	0	1	AAACCCT
CRY1-PILON-C4	370000	2	1	AAACCCT
CRY1-PILON-C4	380000	0	0	AAACCCT
CRY1-PILON-C4	390000	1	0	AAACCCT
CRY1-PILON-C4	400000	0	0	AAACCCT
CRY1-PILON-C4	410000	0	2	AAACCCT
CRY1-PILON-C4	420000	1	2	AAACCCT
CRY1-PILON-C4	430000	1	1	AAACCCT
CRY1-PILON-C4	440000	0	1	AAACCCT
CRY1-PILON-C4	450000	3	1	AAACCCT
CRY1-PILON-C4	460000	0	3	AAACCCT
CRY1-PILON-C4	470000	0	0	AAACCCT
CRY1-PILON-C4	480000	0	0	AAACCCT
CRY1-PILON-C4	490000	0	0	AAACCCT
CRY1-PILON-C4	500000	0	1	AAACCCT
CRY1-PILON-C4	510000	1	2	AAACCCT
CRY1-PILON-C4	520000	0	1	AAACCCT
CRY1-PILON-C4	530000	1	1	AAACCCT
CRY1-PILON-C4	540000	0	0	AAACCCT
CRY1-PILON-C4	550000	2	0	AAACCCT
CRY1-PILON-C4	560000	0	0	AAACCCT
CRY1-PILON-C4	570000	1	0	AAACCCT
CRY1-PILON-C4	580000	1	0	AAACCCT
CRY1-PILON-C4	590000	0	0	AAACCCT
CRY1-PILON-C4	600000	2	0	AAACCCT
CRY1-PILON-C4	610000	1	1	AAACCCT
CRY1-PILON-C4	620000	0	0	AAACCCT
CRY1-PILON-C4	630000	0	1	AAACCCT
CRY1-PILON-C4	640000	0	0	AAACCCT
CRY1-PILON-C4	650000	0	0	AAACCCT
CRY1-PILON-C4	660000	1	0	AAACCCT
CRY1-PILON-C4	670000	2	0	AAACCCT
CRY1-PILON-C4	680000	0	0	AAACCCT
CRY1-PILON-C4	690000	0	0	AAACCCT
CRY1-PILON-C4	700000	0	0	AAACCCT
CRY1-PILON-C4	710000	0	1	AAACCCT
CRY1-PILON-C4	720000	0	0	AAACCCT
CRY1-PILON-C4	720584	0	63	AAACCCT
CRY1-PILON-C5	10000	60	0	AAACCCT
CRY1-PILON-C5	20000	1	1	AAACCCT
CRY1-PILON-C5	30000	0	0	AAACCCT
CRY1-PILON-C5	40000	0	0	AAACCCT
CRY1-PILON-C5	50000	0	1	AAACCCT
CRY1-PILON-C5	60000	0	2	AAACCCT
CRY1-PILON-C5	70000	0	0	AAACCCT
CRY1-PILON-C5	80000	0	1	AAACCCT
CRY1-PILON-C5	90000	1	0	AAACCCT
CRY1-PILON-C5	100000	0	0	AAACCCT
CRY1-PILON-C5	110000	1	0	AAACCCT
CRY1-PILON-C5	120000	0	1	AAACCCT
CRY1-PILON-C5	130000	0	0	AAACCCT
CRY1-PILON-C5	140000	0	0	AAACCCT
CRY1-PILON-C5	150000	0	0	AAACCCT
CRY1-PILON-C5	160000	0	3	AAACCCT
CRY1-PILON-C5	170000	0	0	AAACCCT
CRY1-PILON-C5	180000	1	0	AAACCCT
CRY1-PILON-C5	190000	0	1	AAACCCT
CRY1-PILON-C5	200000	0	5	AAACCCT
CRY1-PILON-C5	210000	1	1	AAACCCT
CRY1-PILON-C5	220000	1	0	AAACCCT
CRY1-PILON-C5	230000	0	0	AAACCCT
CRY1-PILON-C5	240000	4	0	AAACCCT
CRY1-PILON-C5	250000	2	0	AAACCCT
CRY1-PILON-C5	260000	1	0	AAACCCT
CRY1-PILON-C5	270000	1	0	AAACCCT
CRY1-PILON-C5	280000	0	0	AAACCCT
CRY1-PILON-C5	290000	0	0	AAACCCT
CRY1-PILON-C5	300000	1	0	AAACCCT
CRY1-PILON-C5	310000	1	1	AAACCCT
CRY1-PILON-C5	320000	0	1	AAACCCT
CRY1-PILON-C5	330000	1	0	AAACCCT
CRY1-PILON-C5	340000	0	1	AAACCCT
CRY1-PILON-C5	350000	0	0	AAACCCT
CRY1-PILON-C5	360000	0	0	AAACCCT
CRY1-PILON-C5	370000	1	2	AAACCCT
CRY1-PILON-C5	380000	1	0	AAACCCT
CRY1-PILON-C5	390000	0	0	AAACCCT
CRY1-PILON-C5	400000	0	0	AAACCCT
CRY1-PILON-C5	410000	0	0	AAACCCT
CRY1-PILON-C5	420000	1	1	AAACCCT
CRY1-PILON-C5	430000	0	0	AAACCCT
CRY1-PILON-C5	440000	0	2	AAACCCT
CRY1-PILON-C5	450000	1	2	AAACCCT
CRY1-PILON-C5	460000	0	1	AAACCCT
CRY1-PILON-C5	470000	1	0	AAACCCT
CRY1-PILON-C5	480000	0	0	AAACCCT
CRY1-PILON-C5	490000	1	0	AAACCCT
CRY1-PILON-C5	500000	0	1	AAACCCT
CRY1-PILON-C5	510000	0	0	AAACCCT
CRY1-PILON-C5	520000	1	1	AAACCCT
CRY1-PILON-C5	530000	1	0	AAACCCT
CRY1-PILON-C5	540000	0	1	AAACCCT
CRY1-PILON-C5	550000	1	1	AAACCCT
CRY1-PILON-C5	560000	1	0	AAACCCT
CRY1-PILON-C5	570000	1	2	AAACCCT
CRY1-PILON-C5	580000	0	1	AAACCCT
CRY1-PILON-C5	590000	0	0	AAACCCT
CRY1-PILON-C5	600000	0	3	AAACCCT
CRY1-PILON-C5	610000	1	23	AAACCCT
CRY1-PILON-C5	620000	0	0	AAACCCT
CRY1-PILON-C5	630000	0	1	AAACCCT
CRY1-PILON-C5	640000	0	2	AAACCCT
CRY1-PILON-C5	650000	0	4	AAACCCT
CRY1-PILON-C5	660000	1	0	AAACCCT
CRY1-PILON-C5	670000	0	3	AAACCCT
CRY1-PILON-C5	680000	0	4	AAACCCT
CRY1-PILON-C5	690000	2	0	AAACCCT
CRY1-PILON-C5	695305	0	50	AAACCCT
CRY1-PILON-C6	10000	83	0	AAACCCT
CRY1-PILON-C6	20000	1	0	AAACCCT
CRY1-PILON-C6	30000	3	1	AAACCCT
CRY1-PILON-C6	40000	0	0	AAACCCT
CRY1-PILON-C6	50000	0	1	AAACCCT
CRY1-PILON-C6	60000	2	0	AAACCCT
CRY1-PILON-C6	70000	1	1	AAACCCT
CRY1-PILON-C6	80000	0	0	AAACCCT
CRY1-PILON-C6	90000	0	0	AAACCCT
CRY1-PILON-C6	100000	0	2	AAACCCT
CRY1-PILON-C6	110000	0	2	AAACCCT
CRY1-PILON-C6	120000	0	0	AAACCCT
CRY1-PILON-C6	130000	0	0	AAACCCT
CRY1-PILON-C6	140000	0	0	AAACCCT
CRY1-PILON-C6	150000	1	0	AAACCCT
CRY1-PILON-C6	160000	0	1	AAACCCT
CRY1-PILON-C6	170000	1	0	AAACCCT
CRY1-PILON-C6	180000	0	0	AAACCCT
CRY1-PILON-C6	190000	0	0	AAACCCT
CRY1-PILON-C6	200000	1	1	AAACCCT
CRY1-PILON-C6	210000	1	0	AAACCCT
CRY1-PILON-C6	220000	1	0	AAACCCT
CRY1-PILON-C6	230000	1	0	AAACCCT
CRY1-PILON-C6	240000	4	1	AAACCCT
CRY1-PILON-C6	250000	0	1	AAACCCT
CRY1-PILON-C6	260000	1	0	AAACCCT
CRY1-PILON-C6	270000	3	1	AAACCCT
CRY1-PILON-C6	280000	0	0	AAACCCT
CRY1-PILON-C6	290000	1	0	AAACCCT
CRY1-PILON-C6	300000	0	1	AAACCCT
CRY1-PILON-C6	310000	1	0	AAACCCT
CRY1-PILON-C6	320000	2	2	AAACCCT
CRY1-PILON-C6	330000	0	0	AAACCCT
CRY1-PILON-C6	340000	1	0	AAACCCT
CRY1-PILON-C6	350000	1	0	AAACCCT
CRY1-PILON-C6	360000	0	0	AAACCCT
CRY1-PILON-C6	370000	0	1	AAACCCT
CRY1-PILON-C6	380000	1	0	AAACCCT
CRY1-PILON-C6	390000	0	0	AAACCCT
CRY1-PILON-C6	400000	0	1	AAACCCT
CRY1-PILON-C6	410000	0	2	AAACCCT
CRY1-PILON-C6	420000	1	1	AAACCCT
CRY1-PILON-C6	430000	1	2	AAACCCT
CRY1-PILON-C6	440000	0	0	AAACCCT
CRY1-PILON-C6	450000	0	0	AAACCCT
CRY1-PILON-C6	460000	0	0	AAACCCT
CRY1-PILON-C6	470000	0	0	AAACCCT
CRY1-PILON-C6	480000	1	0	AAACCCT
CRY1-PILON-C6	490000	2	1	AAACCCT
CRY1-PILON-C6	500000	0	0	AAACCCT
CRY1-PILON-C6	510000	0	2	AAACCCT
CRY1-PILON-C6	520000	3	1	AAACCCT
CRY1-PILON-C6	530000	0	1	AAACCCT
CRY1-PILON-C6	540000	3	3	AAACCCT
CRY1-PILON-C6	550000	0	0	AAACCCT
CRY1-PILON-C6	560000	3	1	AAACCCT
CRY1-PILON-C6	570000	0	0	AAACCCT
CRY1-PILON-C6	580000	1	0	AAACCCT
CRY1-PILON-C6	590000	0	1	AAACCCT
CRY1-PILON-C6	600000	2	1	AAACCCT
CRY1-PILON-C6	610000	0	1	AAACCCT
CRY1-PILON-C6	620000	0	0	AAACCCT
CRY1-PILON-C6	630000	0	6	AAACCCT
CRY1-PILON-C6	640000	1	1	AAACCCT
CRY1-PILON-C6	650000	0	1	AAACCCT
CRY1-PILON-C6	654744	0	40	AAACCCT
CRY1-PILON-C7	10000	65	1	AAACCCT
CRY1-PILON-C7	20000	0	1	AAACCCT
CRY1-PILON-C7	30000	3	0	AAACCCT
CRY1-PILON-C7	40000	0	0	AAACCCT
CRY1-PILON-C7	50000	0	0	AAACCCT
CRY1-PILON-C7	60000	0	0	AAACCCT
CRY1-PILON-C7	70000	0	0	AAACCCT
CRY1-PILON-C7	80000	0	0	AAACCCT
CRY1-PILON-C7	90000	0	0	AAACCCT
CRY1-PILON-C7	100000	0	0	AAACCCT
CRY1-PILON-C7	110000	1	0	AAACCCT
CRY1-PILON-C7	120000	1	1	AAACCCT
CRY1-PILON-C7	130000	0	0	AAACCCT
CRY1-PILON-C7	140000	2	1	AAACCCT
CRY1-PILON-C7	150000	0	1	AAACCCT
CRY1-PILON-C7	160000	0	0	AAACCCT
CRY1-PILON-C7	170000	0	1	AAACCCT
CRY1-PILON-C7	180000	0	0	AAACCCT
CRY1-PILON-C7	190000	1	1	AAACCCT
CRY1-PILON-C7	200000	0	1	AAACCCT
CRY1-PILON-C7	210000	1	0	AAACCCT
CRY1-PILON-C7	220000	2	0	AAACCCT
CRY1-PILON-C7	230000	0	0	AAACCCT
CRY1-PILON-C7	240000	1	0	AAACCCT
CRY1-PILON-C7	250000	2	1	AAACCCT
CRY1-PILON-C7	260000	1	0	AAACCCT
CRY1-PILON-C7	270000	0	1	AAACCCT
CRY1-PILON-C7	280000	1	0	AAACCCT
CRY1-PILON-C7	290000	3	0	AAACCCT
CRY1-PILON-C7	300000	2	1	AAACCCT
CRY1-PILON-C7	310000	0	0	AAACCCT
CRY1-PILON-C7	320000	1	1	AAACCCT
CRY1-PILON-C7	330000	2	3	AAACCCT
CRY1-PILON-C7	340000	0	2	AAACCCT
CRY1-PILON-C7	350000	0	0	AAACCCT
CRY1-PILON-C7	360000	0	1	AAACCCT
CRY1-PILON-C7	370000	2	1	AAACCCT
CRY1-PILON-C7	380000	0	0	AAACCCT
CRY1-PILON-C7	390000	0	1	AAACCCT
CRY1-PILON-C7	400000	0	1	AAACCCT
CRY1-PILON-C7	410000	0	0	AAACCCT
CRY1-PILON-C7	420000	0	0	AAACCCT
CRY1-PILON-C7	430000	0	1	AAACCCT
CRY1-PILON-C7	440000	1	0	AAACCCT
CRY1-PILON-C7	450000	1	0	AAACCCT
CRY1-PILON-C7	460000	0	0	AAACCCT
CRY1-PILON-C7	470000	0	1	AAACCCT
CRY1-PILON-C7	480000	0	1	AAACCCT
CRY1-PILON-C7	490000	0	0	AAACCCT
CRY1-PILON-C7	500000	0	0	AAACCCT
CRY1-PILON-C7	510000	0	1	AAACCCT
CRY1-PILON-C7	520000	0	1	AAACCCT
CRY1-PILON-C7	530000	0	2	AAACCCT
CRY1-PILON-C7	540000	2	0	AAACCCT
CRY1-PILON-C7	550000	0	4	AAACCCT
CRY1-PILON-C7	560000	0	0	AAACCCT
CRY1-PILON-C7	570000	0	1	AAACCCT
CRY1-PILON-C7	580000	0	0	AAACCCT
CRY1-PILON-C7	590000	2	1	AAACCCT
CRY1-PILON-C7	600000	0	2	AAACCCT
CRY1-PILON-C7	610000	0	1	AAACCCT
CRY1-PILON-C7	620000	2	1	AAACCCT
CRY1-PILON-C7	630000	0	0	AAACCCT
CRY1-PILON-C7	640000	0	0	AAACCCT
CRY1-PILON-C7	650000	0	1	AAACCCT
CRY1-PILON-C7	653817	0	42	AAACCCT
CRY1-PILON-C8	10000	67	0	AAACCCT
CRY1-PILON-C8	20000	1	0	AAACCCT
CRY1-PILON-C8	30000	2	2	AAACCCT
CRY1-PILON-C8	40000	1	0	AAACCCT
CRY1-PILON-C8	50000	0	0	AAACCCT
CRY1-PILON-C8	60000	0	1	AAACCCT
CRY1-PILON-C8	70000	0	1	AAACCCT
CRY1-PILON-C8	80000	0	0	AAACCCT
CRY1-PILON-C8	90000	2	2	AAACCCT
CRY1-PILON-C8	100000	0	1	AAACCCT
CRY1-PILON-C8	110000	0	0	AAACCCT
CRY1-PILON-C8	120000	0	0	AAACCCT
CRY1-PILON-C8	130000	0	1	AAACCCT
CRY1-PILON-C8	140000	0	0	AAACCCT
CRY1-PILON-C8	150000	1	0	AAACCCT
CRY1-PILON-C8	160000	1	1	AAACCCT
CRY1-PILON-C8	170000	3	0	AAACCCT
CRY1-PILON-C8	180000	3	0	AAACCCT
CRY1-PILON-C8	190000	0	0	AAACCCT
CRY1-PILON-C8	200000	1	0	AAACCCT
CRY1-PILON-C8	210000	0	1	AAACCCT
CRY1-PILON-C8	220000	1	1	AAACCCT
CRY1-PILON-C8	230000	0	1	AAACCCT
CRY1-PILON-C8	240000	0	0	AAACCCT
CRY1-PILON-C8	250000	0	1	AAACCCT
CRY1-PILON-C8	260000	1	1	AAACCCT
CRY1-PILON-C8	270000	0	0	AAACCCT
CRY1-PILON-C8	280000	1	2	AAACCCT
CRY1-PILON-C8	290000	0	1	AAACCCT
CRY1-PILON-C8	300000	0	0	AAACCCT
CRY1-PILON-C8	310000	0	0	AAACCCT
CRY1-PILON-C8	320000	0	1	AAACCCT
CRY1-PILON-C8	330000	1	0	AAACCCT
CRY1-PILON-C8	340000	0	2	AAACCCT
CRY1-PILON-C8	350000	0	1	AAACCCT
CRY1-PILON-C8	360000	0	2	AAACCCT
CRY1-PILON-C8	370000	0	3	AAACCCT
CRY1-PILON-C8	380000	0	1	AAACCCT
CRY1-PILON-C8	390000	0	2	AAACCCT
CRY1-PILON-C8	400000	1	1	AAACCCT
CRY1-PILON-C8	410000	2	0	AAACCCT
CRY1-PILON-C8	420000	0	0	AAACCCT
CRY1-PILON-C8	430000	1	0	AAACCCT
CRY1-PILON-C8	440000	0	2	AAACCCT
CRY1-PILON-C8	450000	0	0	AAACCCT
CRY1-PILON-C8	460000	0	0	AAACCCT
CRY1-PILON-C8	470000	1	0	AAACCCT
CRY1-PILON-C8	480000	0	1	AAACCCT
CRY1-PILON-C8	490000	0	0	AAACCCT
CRY1-PILON-C8	500000	0	0	AAACCCT
CRY1-PILON-C8	510000	0	2	AAACCCT
CRY1-PILON-C8	520000	0	2	AAACCCT
CRY1-PILON-C8	530000	0	0	AAACCCT
CRY1-PILON-C8	540000	0	0	AAACCCT
CRY1-PILON-C8	550000	0	2	AAACCCT
CRY1-PILON-C8	560000	0	0	AAACCCT
CRY1-PILON-C8	570000	0	0	AAACCCT
CRY1-PILON-C8	580000	0	0	AAACCCT
CRY1-PILON-C8	590000	2	2	AAACCCT
CRY1-PILON-C8	600000	1	0	AAACCCT
CRY1-PILON-C8	610000	1	1	AAACCCT
CRY1-PILON-C8	620000	0	1	AAACCCT
CRY1-PILON-C8	630000	1	0	AAACCCT
CRY1-PILON-C8	638758	0	53	AAACCCT
CRY1-PILON-C9	10000	68	0	AAACCCT
CRY1-PILON-C9	20000	1	0	AAACCCT
CRY1-PILON-C9	30000	0	0	AAACCCT
CRY1-PILON-C9	40000	0	1	AAACCCT
CRY1-PILON-C9	50000	10	0	AAACCCT
CRY1-PILON-C9	60000	0	1	AAACCCT
CRY1-PILON-C9	70000	1	3	AAACCCT
CRY1-PILON-C9	80000	1	0	AAACCCT
CRY1-PILON-C9	90000	0	0	AAACCCT
CRY1-PILON-C9	100000	0	0	AAACCCT
CRY1-PILON-C9	110000	0	0	AAACCCT
CRY1-PILON-C9	120000	1	0	AAACCCT
CRY1-PILON-C9	130000	0	1	AAACCCT
CRY1-PILON-C9	140000	0	1	AAACCCT
CRY1-PILON-C9	150000	0	0	AAACCCT
CRY1-PILON-C9	160000	0	0	AAACCCT
CRY1-PILON-C9	170000	0	1	AAACCCT
CRY1-PILON-C9	180000	0	1	AAACCCT
CRY1-PILON-C9	190000	0	0	AAACCCT
CRY1-PILON-C9	200000	0	0	AAACCCT
CRY1-PILON-C9	210000	1	0	AAACCCT
CRY1-PILON-C9	220000	1	0	AAACCCT
CRY1-PILON-C9	230000	0	1	AAACCCT
CRY1-PILON-C9	240000	1	1	AAACCCT
CRY1-PILON-C9	250000	0	1	AAACCCT
CRY1-PILON-C9	260000	1	1	AAACCCT
CRY1-PILON-C9	270000	0	1	AAACCCT
CRY1-PILON-C9	280000	0	0	AAACCCT
CRY1-PILON-C9	290000	0	2	AAACCCT
CRY1-PILON-C9	300000	1	2	AAACCCT
CRY1-PILON-C9	310000	2	0	AAACCCT
CRY1-PILON-C9	320000	0	0	AAACCCT
CRY1-PILON-C9	330000	2	1	AAACCCT
CRY1-PILON-C9	340000	0	1	AAACCCT
CRY1-PILON-C9	350000	0	0	AAACCCT
CRY1-PILON-C9	360000	0	1	AAACCCT
CRY1-PILON-C9	370000	1	1	AAACCCT
CRY1-PILON-C9	380000	1	1	AAACCCT
CRY1-PILON-C9	390000	0	1	AAACCCT
CRY1-PILON-C9	400000	1	0	AAACCCT
CRY1-PILON-C9	410000	0	0	AAACCCT
CRY1-PILON-C9	420000	1	1	AAACCCT
CRY1-PILON-C9	430000	1	0	AAACCCT
CRY1-PILON-C9	440000	0	0	AAACCCT
CRY1-PILON-C9	450000	0	1	AAACCCT
CRY1-PILON-C9	460000	0	0	AAACCCT
CRY1-PILON-C9	470000	0	0	AAACCCT
CRY1-PILON-C9	480000	1	1	AAACCCT
CRY1-PILON-C9	490000	0	0	AAACCCT
CRY1-PILON-C9	500000	1	2	AAACCCT
CRY1-PILON-C9	510000	0	0	AAACCCT
CRY1-PILON-C9	520000	1	0	AAACCCT
CRY1-PILON-C9	530000	2	0	AAACCCT
CRY1-PILON-C9	540000	0	0	AAACCCT
CRY1-PILON-C9	550000	1	0	AAACCCT
CRY1-PILON-C9	560000	0	0	AAACCCT
CRY1-PILON-C9	570000	2	0	AAACCCT
CRY1-PILON-C9	580000	0	0	AAACCCT
CRY1-PILON-C9	590000	0	0	AAACCCT
CRY1-PILON-C9	600000	1	1	AAACCCT
CRY1-PILON-C9	610000	1	0	AAACCCT
CRY1-PILON-C9	620000	2	2	AAACCCT
CRY1-PILON-C9	630000	0	17	AAACCCT
CRY1-PILON-C9	631987	0	68	AAACCCT
CRY1-PILON-C10	10000	58	0	AAACCCT
CRY1-PILON-C10	20000	1	0	AAACCCT
CRY1-PILON-C10	30000	0	0	AAACCCT
CRY1-PILON-C10	40000	0	2	AAACCCT
CRY1-PILON-C10	50000	0	1	AAACCCT
CRY1-PILON-C10	60000	0	0	AAACCCT
CRY1-PILON-C10	70000	0	0	AAACCCT
CRY1-PILON-C10	80000	0	0	AAACCCT
CRY1-PILON-C10	90000	0	1	AAACCCT
CRY1-PILON-C10	100000	0	0	AAACCCT
CRY1-PILON-C10	110000	0	0	AAACCCT
CRY1-PILON-C10	120000	0	0	AAACCCT
CRY1-PILON-C10	130000	1	2	AAACCCT
CRY1-PILON-C10	140000	0	0	AAACCCT
CRY1-PILON-C10	150000	1	0	AAACCCT
CRY1-PILON-C10	160000	1	0	AAACCCT
CRY1-PILON-C10	170000	0	0	AAACCCT
CRY1-PILON-C10	180000	2	1	AAACCCT
CRY1-PILON-C10	190000	0	0	AAACCCT
CRY1-PILON-C10	200000	0	0	AAACCCT
CRY1-PILON-C10	210000	0	0	AAACCCT
CRY1-PILON-C10	220000	0	0	AAACCCT
CRY1-PILON-C10	230000	0	0	AAACCCT
CRY1-PILON-C10	240000	0	0	AAACCCT
CRY1-PILON-C10	250000	0	0	AAACCCT
CRY1-PILON-C10	260000	0	1	AAACCCT
CRY1-PILON-C10	270000	0	0	AAACCCT
CRY1-PILON-C10	280000	1	1	AAACCCT
CRY1-PILON-C10	290000	1	0	AAACCCT
CRY1-PILON-C10	300000	0	1	AAACCCT
CRY1-PILON-C10	310000	0	2	AAACCCT
CRY1-PILON-C10	320000	0	2	AAACCCT
CRY1-PILON-C10	330000	0	0	AAACCCT
CRY1-PILON-C10	340000	1	0	AAACCCT
CRY1-PILON-C10	350000	0	0	AAACCCT
CRY1-PILON-C10	360000	0	0	AAACCCT
CRY1-PILON-C10	370000	1	2	AAACCCT
CRY1-PILON-C10	380000	0	0	AAACCCT
CRY1-PILON-C10	390000	0	0	AAACCCT
CRY1-PILON-C10	400000	0	2	AAACCCT
CRY1-PILON-C10	410000	0	0	AAACCCT
CRY1-PILON-C10	420000	0	1	AAACCCT
CRY1-PILON-C10	430000	0	1	AAACCCT
CRY1-PILON-C10	440000	0	0	AAACCCT
CRY1-PILON-C10	450000	0	1	AAACCCT
CRY1-PILON-C10	460000	0	1	AAACCCT
CRY1-PILON-C10	470000	1	0	AAACCCT
CRY1-PILON-C10	480000	1	0	AAACCCT
CRY1-PILON-C10	490000	1	1	AAACCCT
CRY1-PILON-C10	500000	0	0	AAACCCT
CRY1-PILON-C10	510000	0	1	AAACCCT
CRY1-PILON-C10	520000	0	0	AAACCCT
CRY1-PILON-C10	530000	0	0	AAACCCT
CRY1-PILON-C10	540000	1	1	AAACCCT
CRY1-PILON-C10	550000	0	1	AAACCCT
CRY1-PILON-C10	560000	1	0	AAACCCT
CRY1-PILON-C10	570000	1	0	AAACCCT
CRY1-PILON-C10	580000	1	0	AAACCCT
CRY1-PILON-C10	590000	0	0	AAACCCT
CRY1-PILON-C10	600000	0	2	AAACCCT
CRY1-PILON-C10	610000	0	0	AAACCCT
CRY1-PILON-C10	616900	0	97	AAACCCT
CRY1-PILON-C11	10000	91	0	AAACCCT
CRY1-PILON-C11	20000	0	2	AAACCCT
CRY1-PILON-C11	30000	0	1	AAACCCT
CRY1-PILON-C11	40000	0	0	AAACCCT
CRY1-PILON-C11	50000	0	0	AAACCCT
CRY1-PILON-C11	60000	1	0	AAACCCT
CRY1-PILON-C11	70000	1	0	AAACCCT
CRY1-PILON-C11	80000	0	0	AAACCCT
CRY1-PILON-C11	90000	0	1	AAACCCT
CRY1-PILON-C11	100000	1	0	AAACCCT
CRY1-PILON-C11	110000	1	1	AAACCCT
CRY1-PILON-C11	120000	1	1	AAACCCT
CRY1-PILON-C11	130000	0	1	AAACCCT
CRY1-PILON-C11	140000	0	1	AAACCCT
CRY1-PILON-C11	150000	0	0	AAACCCT
CRY1-PILON-C11	160000	1	1	AAACCCT
CRY1-PILON-C11	170000	0	0	AAACCCT
CRY1-PILON-C11	180000	0	0	AAACCCT
CRY1-PILON-C11	190000	0	0	AAACCCT
CRY1-PILON-C11	200000	0	0	AAACCCT
CRY1-PILON-C11	210000	0	3	AAACCCT
CRY1-PILON-C11	220000	1	4	AAACCCT
CRY1-PILON-C11	230000	1	2	AAACCCT
CRY1-PILON-C11	240000	3	2	AAACCCT
CRY1-PILON-C11	250000	0	0	AAACCCT
CRY1-PILON-C11	260000	0	0	AAACCCT
CRY1-PILON-C11	270000	1	0	AAACCCT
CRY1-PILON-C11	280000	0	2	AAACCCT
CRY1-PILON-C11	290000	1	0	AAACCCT
CRY1-PILON-C11	300000	3	1	AAACCCT
CRY1-PILON-C11	310000	1	0	AAACCCT
CRY1-PILON-C11	320000	0	0	AAACCCT
CRY1-PILON-C11	330000	1	1	AAACCCT
CRY1-PILON-C11	340000	4	2	AAACCCT
CRY1-PILON-C11	350000	0	2	AAACCCT
CRY1-PILON-C11	360000	0	1	AAACCCT
CRY1-PILON-C11	370000	1	0	AAACCCT
CRY1-PILON-C11	380000	1	2	AAACCCT
CRY1-PILON-C11	390000	0	0	AAACCCT
CRY1-PILON-C11	400000	0	0	AAACCCT
CRY1-PILON-C11	410000	1	0	AAACCCT
CRY1-PILON-C11	420000	1	1	AAACCCT
CRY1-PILON-C11	430000	0	0	AAACCCT
CRY1-PILON-C11	440000	0	1	AAACCCT
CRY1-PILON-C11	450000	0	0	AAACCCT
CRY1-PILON-C11	460000	0	0	AAACCCT
CRY1-PILON-C11	470000	1	0	AAACCCT
CRY1-PILON-C11	480000	0	1	AAACCCT
CRY1-PILON-C11	490000	0	1	AAACCCT
CRY1-PILON-C11	500000	0	0	AAACCCT
CRY1-PILON-C11	510000	2	0	AAACCCT
CRY1-PILON-C11	520000	1	0	AAACCCT
CRY1-PILON-C11	530000	0	0	AAACCCT
CRY1-PILON-C11	540000	1	0	AAACCCT
CRY1-PILON-C11	550000	0	0	AAACCCT
CRY1-PILON-C11	560000	0	0	AAACCCT
CRY1-PILON-C11	570000	1	0	AAACCCT
CRY1-PILON-C11	580000	1	0	AAACCCT
CRY1-PILON-C11	590000	1	2	AAACCCT
CRY1-PILON-C11	600000	0	0	AAACCCT
CRY1-PILON-C11	610000	0	0	AAACCCT
CRY1-PILON-C11	611567	0	65	AAACCCT
CRY1-PILON-C12	10000	126	0	AAACCCT
CRY1-PILON-C12	20000	0	0	AAACCCT
CRY1-PILON-C12	30000	0	2	AAACCCT
CRY1-PILON-C12	40000	2	0	AAACCCT
CRY1-PILON-C12	50000	0	0	AAACCCT
CRY1-PILON-C12	60000	1	0	AAACCCT
CRY1-PILON-C12	70000	0	1	AAACCCT
CRY1-PILON-C12	80000	0	0	AAACCCT
CRY1-PILON-C12	90000	2	0	AAACCCT
CRY1-PILON-C12	100000	2	1	AAACCCT
CRY1-PILON-C12	110000	1	2	AAACCCT
CRY1-PILON-C12	120000	2	0	AAACCCT
CRY1-PILON-C12	130000	0	0	AAACCCT
CRY1-PILON-C12	140000	0	0	AAACCCT
CRY1-PILON-C12	150000	1	0	AAACCCT
CRY1-PILON-C12	160000	0	1	AAACCCT
CRY1-PILON-C12	170000	1	1	AAACCCT
CRY1-PILON-C12	180000	0	1	AAACCCT
CRY1-PILON-C12	190000	0	1	AAACCCT
CRY1-PILON-C12	200000	0	0	AAACCCT
CRY1-PILON-C12	210000	1	0	AAACCCT
CRY1-PILON-C12	220000	0	1	AAACCCT
CRY1-PILON-C12	230000	0	2	AAACCCT
CRY1-PILON-C12	240000	0	1	AAACCCT
CRY1-PILON-C12	250000	0	0	AAACCCT
CRY1-PILON-C12	260000	0	0	AAACCCT
CRY1-PILON-C12	270000	0	1	AAACCCT
CRY1-PILON-C12	280000	1	0	AAACCCT
CRY1-PILON-C12	290000	0	2	AAACCCT
CRY1-PILON-C12	300000	0	0	AAACCCT
CRY1-PILON-C12	310000	0	1	AAACCCT
CRY1-PILON-C12	320000	0	0	AAACCCT
CRY1-PILON-C12	330000	0	0	AAACCCT
CRY1-PILON-C12	340000	0	1	AAACCCT
CRY1-PILON-C12	350000	1	0	AAACCCT
CRY1-PILON-C12	360000	0	0	AAACCCT
CRY1-PILON-C12	370000	0	0	AAACCCT
CRY1-PILON-C12	380000	0	0	AAACCCT
CRY1-PILON-C12	390000	0	0	AAACCCT
CRY1-PILON-C12	400000	0	0	AAACCCT
CRY1-PILON-C12	410000	1	0	AAACCCT
CRY1-PILON-C12	420000	0	0	AAACCCT
CRY1-PILON-C12	430000	1	0	AAACCCT
CRY1-PILON-C12	440000	0	0	AAACCCT
CRY1-PILON-C12	450000	0	1	AAACCCT
CRY1-PILON-C12	460000	0	0	AAACCCT
CRY1-PILON-C12	470000	0	2	AAACCCT
CRY1-PILON-C12	480000	1	1	AAACCCT
CRY1-PILON-C12	490000	2	2	AAACCCT
CRY1-PILON-C12	500000	0	0	AAACCCT
CRY1-PILON-C12	510000	0	0	AAACCCT
CRY1-PILON-C12	520000	1	0	AAACCCT
CRY1-PILON-C12	530000	0	2	AAACCCT
CRY1-PILON-C12	540000	0	0	AAACCCT
CRY1-PILON-C12	550000	0	1	AAACCCT
CRY1-PILON-C12	560000	0	0	AAACCCT
CRY1-PILON-C12	570000	0	1	AAACCCT
CRY1-PILON-C12	580000	2	0	AAACCCT
CRY1-PILON-C12	590000	0	0	AAACCCT
CRY1-PILON-C12	600000	0	1	AAACCCT
CRY1-PILON-C12	606443	1	58	AAACCCT
CRY1-PILON-C13	10000	53	0	AAACCCT
CRY1-PILON-C13	20000	1	1	AAACCCT
CRY1-PILON-C13	30000	4	0	AAACCCT
CRY1-PILON-C13	40000	0	0	AAACCCT
CRY1-PILON-C13	50000	1	1	AAACCCT
CRY1-PILON-C13	60000	1	0	AAACCCT
CRY1-PILON-C13	70000	0	0	AAACCCT
CRY1-PILON-C13	80000	1	0	AAACCCT
CRY1-PILON-C13	90000	0	1	AAACCCT
CRY1-PILON-C13	100000	0	0	AAACCCT
CRY1-PILON-C13	110000	0	0	AAACCCT
CRY1-PILON-C13	120000	2	1	AAACCCT
CRY1-PILON-C13	130000	0	0	AAACCCT
CRY1-PILON-C13	140000	2	0	AAACCCT
CRY1-PILON-C13	150000	1	1	AAACCCT
CRY1-PILON-C13	160000	0	0	AAACCCT
CRY1-PILON-C13	170000	0	1	AAACCCT
CRY1-PILON-C13	180000	0	1	AAACCCT
CRY1-PILON-C13	190000	0	1	AAACCCT
CRY1-PILON-C13	200000	0	0	AAACCCT
CRY1-PILON-C13	210000	1	0	AAACCCT
CRY1-PILON-C13	220000	0	0	AAACCCT
CRY1-PILON-C13	230000	0	1	AAACCCT
CRY1-PILON-C13	240000	0	0	AAACCCT
CRY1-PILON-C13	250000	0	0	AAACCCT
CRY1-PILON-C13	260000	1	1	AAACCCT
CRY1-PILON-C13	270000	0	0	AAACCCT
CRY1-PILON-C13	280000	0	1	AAACCCT
CRY1-PILON-C13	290000	0	0	AAACCCT
CRY1-PILON-C13	300000	0	0	AAACCCT
CRY1-PILON-C13	310000	0	2	AAACCCT
CRY1-PILON-C13	320000	0	0	AAACCCT
CRY1-PILON-C13	330000	0	1	AAACCCT
CRY1-PILON-C13	340000	1	0	AAACCCT
CRY1-PILON-C13	350000	0	0	AAACCCT
CRY1-PILON-C13	360000	0	0	AAACCCT
CRY1-PILON-C13	370000	0	0	AAACCCT
CRY1-PILON-C13	380000	0	0	AAACCCT
CRY1-PILON-C13	390000	1	1	AAACCCT
CRY1-PILON-C13	400000	0	0	AAACCCT
CRY1-PILON-C13	410000	2	0	AAACCCT
CRY1-PILON-C13	420000	4	0	AAACCCT
CRY1-PILON-C13	430000	0	0	AAACCCT
CRY1-PILON-C13	440000	0	1	AAACCCT
CRY1-PILON-C13	450000	0	1	AAACCCT
CRY1-PILON-C13	460000	1	0	AAACCCT
CRY1-PILON-C13	470000	0	0	AAACCCT
CRY1-PILON-C13	480000	0	0	AAACCCT
CRY1-PILON-C13	490000	0	0	AAACCCT
CRY1-PILON-C13	500000	0	1	AAACCCT
CRY1-PILON-C13	510000	3	1	AAACCCT
CRY1-PILON-C13	520000	0	2	AAACCCT
CRY1-PILON-C13	530000	0	0	AAACCCT
CRY1-PILON-C13	540000	0	1	AAACCCT
CRY1-PILON-C13	550000	0	0	AAACCCT
CRY1-PILON-C13	560000	0	0	AAACCCT
CRY1-PILON-C13	570000	0	1	AAACCCT
CRY1-PILON-C13	580000	1	0	AAACCCT
CRY1-PILON-C13	590000	1	0	AAACCCT
CRY1-PILON-C13	600000	1	1	AAACCCT
CRY1-PILON-C13	604378	0	65	AAACCCT
CRY1-PILON-C14	10000	62	0	AAACCCT
CRY1-PILON-C14	20000	0	0	AAACCCT
CRY1-PILON-C14	30000	0	0	AAACCCT
CRY1-PILON-C14	40000	0	0	AAACCCT
CRY1-PILON-C14	50000	0	1	AAACCCT
CRY1-PILON-C14	60000	0	1	AAACCCT
CRY1-PILON-C14	70000	1	0	AAACCCT
CRY1-PILON-C14	80000	0	0	AAACCCT
CRY1-PILON-C14	90000	2	1	AAACCCT
CRY1-PILON-C14	100000	0	0	AAACCCT
CRY1-PILON-C14	110000	0	1	AAACCCT
CRY1-PILON-C14	120000	0	0	AAACCCT
CRY1-PILON-C14	130000	0	1	AAACCCT
CRY1-PILON-C14	140000	0	0	AAACCCT
CRY1-PILON-C14	150000	0	1	AAACCCT
CRY1-PILON-C14	160000	0	0	AAACCCT
CRY1-PILON-C14	170000	1	0	AAACCCT
CRY1-PILON-C14	180000	2	0	AAACCCT
CRY1-PILON-C14	190000	0	0	AAACCCT
CRY1-PILON-C14	200000	0	0	AAACCCT
CRY1-PILON-C14	210000	1	0	AAACCCT
CRY1-PILON-C14	220000	1	2	AAACCCT
CRY1-PILON-C14	230000	0	0	AAACCCT
CRY1-PILON-C14	240000	0	0	AAACCCT
CRY1-PILON-C14	250000	1	0	AAACCCT
CRY1-PILON-C14	260000	0	0	AAACCCT
CRY1-PILON-C14	270000	3	0	AAACCCT
CRY1-PILON-C14	280000	2	1	AAACCCT
CRY1-PILON-C14	290000	0	2	AAACCCT
CRY1-PILON-C14	300000	0	1	AAACCCT
CRY1-PILON-C14	310000	0	0	AAACCCT
CRY1-PILON-C14	320000	0	0	AAACCCT
CRY1-PILON-C14	330000	0	0	AAACCCT
CRY1-PILON-C14	340000	1	0	AAACCCT
CRY1-PILON-C14	350000	2	0	AAACCCT
CRY1-PILON-C14	360000	1	1	AAACCCT
CRY1-PILON-C14	370000	0	0	AAACCCT
CRY1-PILON-C14	380000	1	1	AAACCCT
CRY1-PILON-C14	390000	1	1	AAACCCT
CRY1-PILON-C14	400000	1	0	AAACCCT
CRY1-PILON-C14	410000	1	0	AAACCCT
CRY1-PILON-C14	420000	0	0	AAACCCT
CRY1-PILON-C14	430000	0	1	AAACCCT
CRY1-PILON-C14	440000	0	1	AAACCCT
CRY1-PILON-C14	450000	2	0	AAACCCT
CRY1-PILON-C14	460000	0	0	AAACCCT
CRY1-PILON-C14	470000	1	0	AAACCCT
CRY1-PILON-C14	480000	0	0	AAACCCT
CRY1-PILON-C14	490000	0	1	AAACCCT
CRY1-PILON-C14	500000	0	0	AAACCCT
CRY1-PILON-C14	510000	1	0	AAACCCT
CRY1-PILON-C14	520000	0	1	AAACCCT
CRY1-PILON-C14	530000	2	1	AAACCCT
CRY1-PILON-C14	540000	0	1	AAACCCT
CRY1-PILON-C14	550000	1	0	AAACCCT
CRY1-PILON-C14	560000	1	0	AAACCCT
CRY1-PILON-C14	570000	0	0	AAACCCT
CRY1-PILON-C14	580000	0	78	AAACCCT
CRY1-PILON-C14	590000	1	1	AAACCCT
CRY1-PILON-C14	598971	0	56	AAACCCT
CRY1-PILON-C15	10000	78	1	AAACCCT
CRY1-PILON-C15	20000	0	1	AAACCCT
CRY1-PILON-C15	30000	0	0	AAACCCT
CRY1-PILON-C15	40000	1	1	AAACCCT
CRY1-PILON-C15	50000	2	1	AAACCCT
CRY1-PILON-C15	60000	0	1	AAACCCT
CRY1-PILON-C15	70000	1	0	AAACCCT
CRY1-PILON-C15	80000	0	1	AAACCCT
CRY1-PILON-C15	90000	1	1	AAACCCT
CRY1-PILON-C15	100000	0	2	AAACCCT
CRY1-PILON-C15	110000	0	1	AAACCCT
CRY1-PILON-C15	120000	0	0	AAACCCT
CRY1-PILON-C15	130000	1	0	AAACCCT
CRY1-PILON-C15	140000	1	0	AAACCCT
CRY1-PILON-C15	150000	0	1	AAACCCT
CRY1-PILON-C15	160000	0	1	AAACCCT
CRY1-PILON-C15	170000	0	0	AAACCCT
CRY1-PILON-C15	180000	0	0	AAACCCT
CRY1-PILON-C15	190000	2	0	AAACCCT
CRY1-PILON-C15	200000	0	0	AAACCCT
CRY1-PILON-C15	210000	0	2	AAACCCT
CRY1-PILON-C15	220000	0	1	AAACCCT
CRY1-PILON-C15	230000	2	0	AAACCCT
CRY1-PILON-C15	240000	1	0	AAACCCT
CRY1-PILON-C15	250000	1	0	AAACCCT
CRY1-PILON-C15	260000	0	0	AAACCCT
CRY1-PILON-C15	270000	0	1	AAACCCT
CRY1-PILON-C15	280000	1	1	AAACCCT
CRY1-PILON-C15	290000	3	1	AAACCCT
CRY1-PILON-C15	300000	0	1	AAACCCT
CRY1-PILON-C15	310000	0	0	AAACCCT
CRY1-PILON-C15	320000	0	1	AAACCCT
CRY1-PILON-C15	330000	0	1	AAACCCT
CRY1-PILON-C15	340000	0	0	AAACCCT
CRY1-PILON-C15	350000	0	1	AAACCCT
CRY1-PILON-C15	360000	0	0	AAACCCT
CRY1-PILON-C15	370000	1	0	AAACCCT
CRY1-PILON-C15	380000	0	0	AAACCCT
CRY1-PILON-C15	390000	0	0	AAACCCT
CRY1-PILON-C15	400000	0	0	AAACCCT
CRY1-PILON-C15	410000	0	2	AAACCCT
CRY1-PILON-C15	420000	0	0	AAACCCT
CRY1-PILON-C15	430000	1	0	AAACCCT
CRY1-PILON-C15	440000	1	1	AAACCCT
CRY1-PILON-C15	450000	0	1	AAACCCT
CRY1-PILON-C15	460000	0	1	AAACCCT
CRY1-PILON-C15	470000	2	0	AAACCCT
CRY1-PILON-C15	480000	1	0	AAACCCT
CRY1-PILON-C15	490000	0	0	AAACCCT
CRY1-PILON-C15	500000	0	0	AAACCCT
CRY1-PILON-C15	510000	1	2	AAACCCT
CRY1-PILON-C15	520000	1	0	AAACCCT
CRY1-PILON-C15	530000	0	8	AAACCCT
CRY1-PILON-C15	540000	0	1	AAACCCT
CRY1-PILON-C15	550000	1	2	AAACCCT
CRY1-PILON-C15	560000	1	1	AAACCCT
CRY1-PILON-C15	570000	2	1	AAACCCT
CRY1-PILON-C15	580000	0	1	AAACCCT
CRY1-PILON-C15	582311	0	91	AAACCCT
CRY1-PILON-C16	10000	56	0	AAACCCT
CRY1-PILON-C16	20000	1	0	AAACCCT
CRY1-PILON-C16	30000	2	1	AAACCCT
CRY1-PILON-C16	40000	3	1	AAACCCT
CRY1-PILON-C16	50000	0	2	AAACCCT
CRY1-PILON-C16	60000	0	1	AAACCCT
CRY1-PILON-C16	70000	0	1	AAACCCT
CRY1-PILON-C16	80000	1	1	AAACCCT
CRY1-PILON-C16	90000	0	0	AAACCCT
CRY1-PILON-C16	100000	0	0	AAACCCT
CRY1-PILON-C16	110000	0	2	AAACCCT
CRY1-PILON-C16	120000	1	0	AAACCCT
CRY1-PILON-C16	130000	0	1	AAACCCT
CRY1-PILON-C16	140000	0	0	AAACCCT
CRY1-PILON-C16	150000	0	1	AAACCCT
CRY1-PILON-C16	160000	0	2	AAACCCT
CRY1-PILON-C16	170000	2	1	AAACCCT
CRY1-PILON-C16	180000	0	1	AAACCCT
CRY1-PILON-C16	190000	0	1	AAACCCT
CRY1-PILON-C16	200000	0	1	AAACCCT
CRY1-PILON-C16	210000	0	1	AAACCCT
CRY1-PILON-C16	220000	0	0	AAACCCT
CRY1-PILON-C16	230000	0	1	AAACCCT
CRY1-PILON-C16	240000	0	0	AAACCCT
CRY1-PILON-C16	250000	0	1	AAACCCT
CRY1-PILON-C16	260000	0	0	AAACCCT
CRY1-PILON-C16	270000	0	1	AAACCCT
CRY1-PILON-C16	280000	0	1	AAACCCT
CRY1-PILON-C16	290000	0	0	AAACCCT
CRY1-PILON-C16	300000	0	0	AAACCCT
CRY1-PILON-C16	310000	1	1	AAACCCT
CRY1-PILON-C16	320000	0	2	AAACCCT
CRY1-PILON-C16	330000	0	0	AAACCCT
CRY1-PILON-C16	340000	1	2	AAACCCT
CRY1-PILON-C16	350000	1	0	AAACCCT
CRY1-PILON-C16	360000	1	0	AAACCCT
CRY1-PILON-C16	370000	0	0	AAACCCT
CRY1-PILON-C16	380000	0	0	AAACCCT
CRY1-PILON-C16	390000	1	0	AAACCCT
CRY1-PILON-C16	400000	0	0	AAACCCT
CRY1-PILON-C16	410000	0	0	AAACCCT
CRY1-PILON-C16	420000	0	0	AAACCCT
CRY1-PILON-C16	430000	1	0	AAACCCT
CRY1-PILON-C16	440000	0	0	AAACCCT
CRY1-PILON-C16	450000	1	0	AAACCCT
CRY1-PILON-C16	460000	1	0	AAACCCT
CRY1-PILON-C16	470000	2	1	AAACCCT
CRY1-PILON-C16	480000	0	0	AAACCCT
CRY1-PILON-C16	490000	0	1	AAACCCT
CRY1-PILON-C16	500000	0	1	AAACCCT
CRY1-PILON-C16	510000	1	1	AAACCCT
CRY1-PILON-C16	520000	0	0	AAACCCT
CRY1-PILON-C16	530000	0	0	AAACCCT
CRY1-PILON-C16	540000	0	5	AAACCCT
CRY1-PILON-C16	550000	1	1	AAACCCT
CRY1-PILON-C16	560000	0	44	AAACCCT
CRY1-PILON-C16	570000	0	1	AAACCCT
CRY1-PILON-C16	580000	2	1	AAACCCT
CRY1-PILON-C16	582129	0	58	AAACCCT
CRY1-PILON-C17	10000	67	1	AAACCCT
CRY1-PILON-C17	20000	0	1	AAACCCT
CRY1-PILON-C17	30000	0	1	AAACCCT
CRY1-PILON-C17	40000	0	0	AAACCCT
CRY1-PILON-C17	50000	0	0	AAACCCT
CRY1-PILON-C17	60000	1	0	AAACCCT
CRY1-PILON-C17	70000	1	0	AAACCCT
CRY1-PILON-C17	80000	0	0	AAACCCT
CRY1-PILON-C17	90000	2	2	AAACCCT
CRY1-PILON-C17	100000	0	0	AAACCCT
CRY1-PILON-C17	110000	1	0	AAACCCT
CRY1-PILON-C17	120000	0	1	AAACCCT
CRY1-PILON-C17	130000	0	0	AAACCCT
CRY1-PILON-C17	140000	1	0	AAACCCT
CRY1-PILON-C17	150000	0	1	AAACCCT
CRY1-PILON-C17	160000	0	1	AAACCCT
CRY1-PILON-C17	170000	0	0	AAACCCT
CRY1-PILON-C17	180000	0	2	AAACCCT
CRY1-PILON-C17	190000	1	1	AAACCCT
CRY1-PILON-C17	200000	2	1	AAACCCT
CRY1-PILON-C17	210000	0	0	AAACCCT
CRY1-PILON-C17	220000	0	0	AAACCCT
CRY1-PILON-C17	230000	0	2	AAACCCT
CRY1-PILON-C17	240000	0	0	AAACCCT
CRY1-PILON-C17	250000	2	0	AAACCCT
CRY1-PILON-C17	260000	0	0	AAACCCT
CRY1-PILON-C17	270000	0	1	AAACCCT
CRY1-PILON-C17	280000	0	1	AAACCCT
CRY1-PILON-C17	290000	2	0	AAACCCT
CRY1-PILON-C17	300000	1	0	AAACCCT
CRY1-PILON-C17	310000	2	0	AAACCCT
CRY1-PILON-C17	320000	0	0	AAACCCT
CRY1-PILON-C17	330000	1	0	AAACCCT
CRY1-PILON-C17	340000	0	1	AAACCCT
CRY1-PILON-C17	350000	0	1	AAACCCT
CRY1-PILON-C17	360000	0	0	AAACCCT
CRY1-PILON-C17	370000	1	0	AAACCCT
CRY1-PILON-C17	380000	1	0	AAACCCT
CRY1-PILON-C17	390000	1	0	AAACCCT
CRY1-PILON-C17	400000	1	1	AAACCCT
CRY1-PILON-C17	410000	1	0	AAACCCT
CRY1-PILON-C17	420000	0	1	AAACCCT
CRY1-PILON-C17	430000	0	2	AAACCCT
CRY1-PILON-C17	440000	1	0	AAACCCT
CRY1-PILON-C17	450000	0	1	AAACCCT
CRY1-PILON-C17	460000	2	2	AAACCCT
CRY1-PILON-C17	470000	0	0	AAACCCT
CRY1-PILON-C17	480000	0	1	AAACCCT
CRY1-PILON-C17	490000	0	1	AAACCCT
CRY1-PILON-C17	500000	0	1	AAACCCT
CRY1-PILON-C17	510000	0	1	AAACCCT
CRY1-PILON-C17	520000	0	0	AAACCCT
CRY1-PILON-C17	530000	1	1	AAACCCT
CRY1-PILON-C17	540000	0	0	AAACCCT
CRY1-PILON-C17	550000	0	0	AAACCCT
CRY1-PILON-C17	560000	1	0	AAACCCT
CRY1-PILON-C17	570000	1	2	AAACCCT
CRY1-PILON-C17	578519	0	85	AAACCCT
CRY1-PILON-C18	10000	64	1	AAACCCT
CRY1-PILON-C18	20000	1	2	AAACCCT
CRY1-PILON-C18	30000	1	0	AAACCCT
CRY1-PILON-C18	40000	3	0	AAACCCT
CRY1-PILON-C18	50000	0	0	AAACCCT
CRY1-PILON-C18	60000	1	0	AAACCCT
CRY1-PILON-C18	70000	0	0	AAACCCT
CRY1-PILON-C18	80000	0	0	AAACCCT
CRY1-PILON-C18	90000	0	1	AAACCCT
CRY1-PILON-C18	100000	1	0	AAACCCT
CRY1-PILON-C18	110000	1	0	AAACCCT
CRY1-PILON-C18	120000	0	0	AAACCCT
CRY1-PILON-C18	130000	0	0	AAACCCT
CRY1-PILON-C18	140000	0	1	AAACCCT
CRY1-PILON-C18	150000	0	0	AAACCCT
CRY1-PILON-C18	160000	0	3	AAACCCT
CRY1-PILON-C18	170000	1	0	AAACCCT
CRY1-PILON-C18	180000	1	1	AAACCCT
CRY1-PILON-C18	190000	2	1	AAACCCT
CRY1-PILON-C18	200000	0	0	AAACCCT
CRY1-PILON-C18	210000	0	0	AAACCCT
CRY1-PILON-C18	220000	0	1	AAACCCT
CRY1-PILON-C18	230000	0	1	AAACCCT
CRY1-PILON-C18	240000	2	0	AAACCCT
CRY1-PILON-C18	250000	0	1	AAACCCT
CRY1-PILON-C18	260000	1	2	AAACCCT
CRY1-PILON-C18	270000	0	0	AAACCCT
CRY1-PILON-C18	280000	0	0	AAACCCT
CRY1-PILON-C18	290000	0	1	AAACCCT
CRY1-PILON-C18	300000	0	0	AAACCCT
CRY1-PILON-C18	310000	1	1	AAACCCT
CRY1-PILON-C18	320000	0	1	AAACCCT
CRY1-PILON-C18	330000	1	2	AAACCCT
CRY1-PILON-C18	340000	0	0	AAACCCT
CRY1-PILON-C18	350000	0	1	AAACCCT
CRY1-PILON-C18	360000	0	0	AAACCCT
CRY1-PILON-C18	370000	2	0	AAACCCT
CRY1-PILON-C18	380000	0	0	AAACCCT
CRY1-PILON-C18	390000	0	3	AAACCCT
CRY1-PILON-C18	400000	1	0	AAACCCT
CRY1-PILON-C18	410000	0	1	AAACCCT
CRY1-PILON-C18	420000	1	0	AAACCCT
CRY1-PILON-C18	430000	0	1	AAACCCT
CRY1-PILON-C18	440000	0	1	AAACCCT
CRY1-PILON-C18	450000	0	1	AAACCCT
CRY1-PILON-C18	460000	0	0	AAACCCT
CRY1-PILON-C18	470000	0	0	AAACCCT
CRY1-PILON-C18	480000	0	0	AAACCCT
CRY1-PILON-C18	490000	0	0	AAACCCT
CRY1-PILON-C18	500000	1	1	AAACCCT
CRY1-PILON-C18	510000	1	0	AAACCCT
CRY1-PILON-C18	520000	1	1	AAACCCT
CRY1-PILON-C18	530000	0	0	AAACCCT
CRY1-PILON-C18	540000	1	1	AAACCCT
CRY1-PILON-C18	550000	2	0	AAACCCT
CRY1-PILON-C18	560000	0	1	AAACCCT
CRY1-PILON-C18	567065	0	55	AAACCCT
CRY1-PILON-C19	10000	63	2	AAACCCT
CRY1-PILON-C19	20000	1	1	AAACCCT
CRY1-PILON-C19	30000	2	0	AAACCCT
CRY1-PILON-C19	40000	1	1	AAACCCT
CRY1-PILON-C19	50000	0	0	AAACCCT
CRY1-PILON-C19	60000	0	0	AAACCCT
CRY1-PILON-C19	70000	0	0	AAACCCT
CRY1-PILON-C19	80000	1	1	AAACCCT
CRY1-PILON-C19	90000	0	1	AAACCCT
CRY1-PILON-C19	100000	0	1	AAACCCT
CRY1-PILON-C19	110000	0	1	AAACCCT
CRY1-PILON-C19	120000	0	3	AAACCCT
CRY1-PILON-C19	130000	0	0	AAACCCT
CRY1-PILON-C19	140000	0	0	AAACCCT
CRY1-PILON-C19	150000	0	1	AAACCCT
CRY1-PILON-C19	160000	1	0	AAACCCT
CRY1-PILON-C19	170000	0	0	AAACCCT
CRY1-PILON-C19	180000	0	1	AAACCCT
CRY1-PILON-C19	190000	0	0	AAACCCT
CRY1-PILON-C19	200000	1	1	AAACCCT
CRY1-PILON-C19	210000	0	0	AAACCCT
CRY1-PILON-C19	220000	0	1	AAACCCT
CRY1-PILON-C19	230000	1	0	AAACCCT
CRY1-PILON-C19	240000	2	0	AAACCCT
CRY1-PILON-C19	250000	0	4	AAACCCT
CRY1-PILON-C19	260000	0	0	AAACCCT
CRY1-PILON-C19	270000	0	0	AAACCCT
CRY1-PILON-C19	280000	1	1	AAACCCT
CRY1-PILON-C19	290000	0	0	AAACCCT
CRY1-PILON-C19	300000	2	0	AAACCCT
CRY1-PILON-C19	310000	0	1	AAACCCT
CRY1-PILON-C19	320000	1	1	AAACCCT
CRY1-PILON-C19	330000	0	0	AAACCCT
CRY1-PILON-C19	340000	0	1	AAACCCT
CRY1-PILON-C19	350000	2	0	AAACCCT
CRY1-PILON-C19	360000	1	0	AAACCCT
CRY1-PILON-C19	370000	0	0	AAACCCT
CRY1-PILON-C19	380000	0	0	AAACCCT
CRY1-PILON-C19	390000	0	0	AAACCCT
CRY1-PILON-C19	400000	0	0	AAACCCT
CRY1-PILON-C19	410000	0	0	AAACCCT
CRY1-PILON-C19	420000	1	0	AAACCCT
CRY1-PILON-C19	430000	0	0	AAACCCT
CRY1-PILON-C19	440000	2	0	AAACCCT
CRY1-PILON-C19	450000	1	0	AAACCCT
CRY1-PILON-C19	460000	1	0	AAACCCT
CRY1-PILON-C19	470000	0	0	AAACCCT
CRY1-PILON-C19	480000	1	0	AAACCCT
CRY1-PILON-C19	490000	1	0	AAACCCT
CRY1-PILON-C19	500000	0	0	AAACCCT
CRY1-PILON-C19	510000	2	0	AAACCCT
CRY1-PILON-C19	520000	2	1	AAACCCT
CRY1-PILON-C19	530000	0	2	AAACCCT
CRY1-PILON-C19	540000	0	1	AAACCCT
CRY1-PILON-C19	550000	0	0	AAACCCT
CRY1-PILON-C19	560000	1	1	AAACCCT
CRY1-PILON-C19	566479	0	64	AAACCCT
CRY1-PILON-C20	10000	56	4	AAACCCT
CRY1-PILON-C20	20000	0	1	AAACCCT
CRY1-PILON-C20	30000	0	0	AAACCCT
CRY1-PILON-C20	40000	2	0	AAACCCT
CRY1-PILON-C20	50000	1	0	AAACCCT
CRY1-PILON-C20	60000	0	0	AAACCCT
CRY1-PILON-C20	70000	0	1	AAACCCT
CRY1-PILON-C20	80000	0	0	AAACCCT
CRY1-PILON-C20	90000	0	0	AAACCCT
CRY1-PILON-C20	100000	0	0	AAACCCT
CRY1-PILON-C20	110000	0	0	AAACCCT
CRY1-PILON-C20	120000	0	0	AAACCCT
CRY1-PILON-C20	130000	0	1	AAACCCT
CRY1-PILON-C20	140000	1	0	AAACCCT
CRY1-PILON-C20	150000	0	1	AAACCCT
CRY1-PILON-C20	160000	0	0	AAACCCT
CRY1-PILON-C20	170000	0	1	AAACCCT
CRY1-PILON-C20	180000	1	1	AAACCCT
CRY1-PILON-C20	190000	1	0	AAACCCT
CRY1-PILON-C20	200000	0	0	AAACCCT
CRY1-PILON-C20	210000	0	1	AAACCCT
CRY1-PILON-C20	220000	0	0	AAACCCT
CRY1-PILON-C20	230000	1	0	AAACCCT
CRY1-PILON-C20	240000	0	1	AAACCCT
CRY1-PILON-C20	250000	0	0	AAACCCT
CRY1-PILON-C20	260000	0	0	AAACCCT
CRY1-PILON-C20	270000	0	1	AAACCCT
CRY1-PILON-C20	280000	0	0	AAACCCT
CRY1-PILON-C20	290000	1	0	AAACCCT
CRY1-PILON-C20	300000	0	0	AAACCCT
CRY1-PILON-C20	310000	2	0	AAACCCT
CRY1-PILON-C20	320000	0	1	AAACCCT
CRY1-PILON-C20	330000	0	2	AAACCCT
CRY1-PILON-C20	340000	2	1	AAACCCT
CRY1-PILON-C20	350000	1	0	AAACCCT
CRY1-PILON-C20	360000	0	0	AAACCCT
CRY1-PILON-C20	370000	0	0	AAACCCT
CRY1-PILON-C20	380000	0	0	AAACCCT
CRY1-PILON-C20	390000	0	0	AAACCCT
CRY1-PILON-C20	400000	0	0	AAACCCT
CRY1-PILON-C20	410000	0	0	AAACCCT
CRY1-PILON-C20	420000	2	1	AAACCCT
CRY1-PILON-C20	430000	1	0	AAACCCT
CRY1-PILON-C20	440000	0	0	AAACCCT
CRY1-PILON-C20	450000	1	2	AAACCCT
CRY1-PILON-C20	460000	1	0	AAACCCT
CRY1-PILON-C20	470000	0	1	AAACCCT
CRY1-PILON-C20	480000	1	1	AAACCCT
CRY1-PILON-C20	490000	0	0	AAACCCT
CRY1-PILON-C20	500000	1	0	AAACCCT
CRY1-PILON-C20	510000	1	0	AAACCCT
CRY1-PILON-C20	520000	1	3	AAACCCT
CRY1-PILON-C20	530000	1	0	AAACCCT
CRY1-PILON-C20	540000	0	0	AAACCCT
CRY1-PILON-C20	545640	0	59	AAACCCT
CRY1-PILON-C21	10000	72	0	AAACCCT
CRY1-PILON-C21	20000	1	0	AAACCCT
CRY1-PILON-C21	30000	0	2	AAACCCT
CRY1-PILON-C21	40000	1	0	AAACCCT
CRY1-PILON-C21	50000	3	0	AAACCCT
CRY1-PILON-C21	60000	0	0	AAACCCT
CRY1-PILON-C21	70000	0	1	AAACCCT
CRY1-PILON-C21	80000	0	0	AAACCCT
CRY1-PILON-C21	90000	0	1	AAACCCT
CRY1-PILON-C21	100000	0	0	AAACCCT
CRY1-PILON-C21	110000	0	2	AAACCCT
CRY1-PILON-C21	120000	2	2	AAACCCT
CRY1-PILON-C21	130000	2	2	AAACCCT
CRY1-PILON-C21	140000	0	2	AAACCCT
CRY1-PILON-C21	150000	0	1	AAACCCT
CRY1-PILON-C21	160000	0	0	AAACCCT
CRY1-PILON-C21	170000	0	1	AAACCCT
CRY1-PILON-C21	180000	0	0	AAACCCT
CRY1-PILON-C21	190000	1	0	AAACCCT
CRY1-PILON-C21	200000	0	0	AAACCCT
CRY1-PILON-C21	210000	1	0	AAACCCT
CRY1-PILON-C21	220000	3	1	AAACCCT
CRY1-PILON-C21	230000	2	1	AAACCCT
CRY1-PILON-C21	240000	0	2	AAACCCT
CRY1-PILON-C21	250000	0	0	AAACCCT
CRY1-PILON-C21	260000	1	2	AAACCCT
CRY1-PILON-C21	270000	0	0	AAACCCT
CRY1-PILON-C21	280000	0	0	AAACCCT
CRY1-PILON-C21	290000	1	0	AAACCCT
CRY1-PILON-C21	300000	1	0	AAACCCT
CRY1-PILON-C21	310000	2	2	AAACCCT
CRY1-PILON-C21	320000	2	0	AAACCCT
CRY1-PILON-C21	330000	1	0	AAACCCT
CRY1-PILON-C21	340000	0	0	AAACCCT
CRY1-PILON-C21	350000	1	1	AAACCCT
CRY1-PILON-C21	360000	0	1	AAACCCT
CRY1-PILON-C21	370000	0	0	AAACCCT
CRY1-PILON-C21	380000	0	0	AAACCCT
CRY1-PILON-C21	390000	1	0	AAACCCT
CRY1-PILON-C21	400000	1	2	AAACCCT
CRY1-PILON-C21	410000	0	0	AAACCCT
CRY1-PILON-C21	420000	0	0	AAACCCT
CRY1-PILON-C21	430000	1	0	AAACCCT
CRY1-PILON-C21	440000	0	0	AAACCCT
CRY1-PILON-C21	450000	0	0	AAACCCT
CRY1-PILON-C21	460000	0	1	AAACCCT
CRY1-PILON-C21	470000	0	0	AAACCCT
CRY1-PILON-C21	480000	2	1	AAACCCT
CRY1-PILON-C21	490000	0	0	AAACCCT
CRY1-PILON-C21	500000	0	0	AAACCCT
CRY1-PILON-C21	510000	0	0	AAACCCT
CRY1-PILON-C21	520000	1	0	AAACCCT
CRY1-PILON-C21	530000	0	0	AAACCCT
CRY1-PILON-C21	540000	0	0	AAACCCT
CRY1-PILON-C21	544827	0	54	AAACCCT
CRY1-PILON-C22	10000	60	0	AAACCCT
CRY1-PILON-C22	20000	2	0	AAACCCT
CRY1-PILON-C22	30000	1	0	AAACCCT
CRY1-PILON-C22	40000	0	1	AAACCCT
CRY1-PILON-C22	50000	0	0	AAACCCT
CRY1-PILON-C22	60000	0	0	AAACCCT
CRY1-PILON-C22	70000	0	1	AAACCCT
CRY1-PILON-C22	80000	0	0	AAACCCT
CRY1-PILON-C22	90000	0	0	AAACCCT
CRY1-PILON-C22	100000	1	1	AAACCCT
CRY1-PILON-C22	110000	0	0	AAACCCT
CRY1-PILON-C22	120000	1	1	AAACCCT
CRY1-PILON-C22	130000	0	4	AAACCCT
CRY1-PILON-C22	140000	0	0	AAACCCT
CRY1-PILON-C22	150000	0	0	AAACCCT
CRY1-PILON-C22	160000	1	1	AAACCCT
CRY1-PILON-C22	170000	0	0	AAACCCT
CRY1-PILON-C22	180000	1	0	AAACCCT
CRY1-PILON-C22	190000	0	0	AAACCCT
CRY1-PILON-C22	200000	0	1	AAACCCT
CRY1-PILON-C22	210000	0	0	AAACCCT
CRY1-PILON-C22	220000	1	0	AAACCCT
CRY1-PILON-C22	230000	0	0	AAACCCT
CRY1-PILON-C22	240000	1	0	AAACCCT
CRY1-PILON-C22	250000	3	0	AAACCCT
CRY1-PILON-C22	260000	0	0	AAACCCT
CRY1-PILON-C22	270000	1	0	AAACCCT
CRY1-PILON-C22	280000	1	0	AAACCCT
CRY1-PILON-C22	290000	1	1	AAACCCT
CRY1-PILON-C22	300000	0	0	AAACCCT
CRY1-PILON-C22	310000	0	2	AAACCCT
CRY1-PILON-C22	320000	0	0	AAACCCT
CRY1-PILON-C22	330000	0	3	AAACCCT
CRY1-PILON-C22	340000	1	0	AAACCCT
CRY1-PILON-C22	350000	2	1	AAACCCT
CRY1-PILON-C22	360000	0	0	AAACCCT
CRY1-PILON-C22	370000	0	1	AAACCCT
CRY1-PILON-C22	380000	1	0	AAACCCT
CRY1-PILON-C22	390000	0	0	AAACCCT
CRY1-PILON-C22	400000	0	0	AAACCCT
CRY1-PILON-C22	410000	0	0	AAACCCT
CRY1-PILON-C22	420000	0	3	AAACCCT
CRY1-PILON-C22	430000	0	0	AAACCCT
CRY1-PILON-C22	440000	0	0	AAACCCT
CRY1-PILON-C22	450000	0	1	AAACCCT
CRY1-PILON-C22	460000	0	0	AAACCCT
CRY1-PILON-C22	470000	0	0	AAACCCT
CRY1-PILON-C22	480000	0	0	AAACCCT
CRY1-PILON-C22	490000	1	1	AAACCCT
CRY1-PILON-C22	500000	0	0	AAACCCT
CRY1-PILON-C22	510000	1	1	AAACCCT
CRY1-PILON-C22	520000	1	0	AAACCCT
CRY1-PILON-C22	530000	1	0	AAACCCT
CRY1-PILON-C22	540000	0	2	AAACCCT
CRY1-PILON-C22	540986	0	72	AAACCCT
CRY1-PILON-C23	10000	42	2	AAACCCT
CRY1-PILON-C23	20000	1	0	AAACCCT
CRY1-PILON-C23	30000	2	0	AAACCCT
CRY1-PILON-C23	40000	0	0	AAACCCT
CRY1-PILON-C23	50000	1	2	AAACCCT
CRY1-PILON-C23	60000	1	3	AAACCCT
CRY1-PILON-C23	70000	2	1	AAACCCT
CRY1-PILON-C23	80000	0	0	AAACCCT
CRY1-PILON-C23	90000	1	1	AAACCCT
CRY1-PILON-C23	100000	0	0	AAACCCT
CRY1-PILON-C23	110000	1	0	AAACCCT
CRY1-PILON-C23	120000	0	0	AAACCCT
CRY1-PILON-C23	130000	1	0	AAACCCT
CRY1-PILON-C23	140000	0	0	AAACCCT
CRY1-PILON-C23	150000	1	0	AAACCCT
CRY1-PILON-C23	160000	0	1	AAACCCT
CRY1-PILON-C23	170000	0	2	AAACCCT
CRY1-PILON-C23	180000	0	2	AAACCCT
CRY1-PILON-C23	190000	1	0	AAACCCT
CRY1-PILON-C23	200000	2	0	AAACCCT
CRY1-PILON-C23	210000	0	1	AAACCCT
CRY1-PILON-C23	220000	0	3	AAACCCT
CRY1-PILON-C23	230000	1	0	AAACCCT
CRY1-PILON-C23	240000	0	1	AAACCCT
CRY1-PILON-C23	250000	1	1	AAACCCT
CRY1-PILON-C23	260000	0	2	AAACCCT
CRY1-PILON-C23	270000	1	0	AAACCCT
CRY1-PILON-C23	280000	1	0	AAACCCT
CRY1-PILON-C23	290000	0	0	AAACCCT
CRY1-PILON-C23	300000	0	3	AAACCCT
CRY1-PILON-C23	310000	0	1	AAACCCT
CRY1-PILON-C23	320000	0	0	AAACCCT
CRY1-PILON-C23	330000	0	1	AAACCCT
CRY1-PILON-C23	340000	0	0	AAACCCT
CRY1-PILON-C23	350000	0	0	AAACCCT
CRY1-PILON-C23	360000	1	2	AAACCCT
CRY1-PILON-C23	370000	0	0	AAACCCT
CRY1-PILON-C23	380000	0	0	AAACCCT
CRY1-PILON-C23	390000	1	0	AAACCCT
CRY1-PILON-C23	400000	0	0	AAACCCT
CRY1-PILON-C23	410000	0	0	AAACCCT
CRY1-PILON-C23	420000	0	1	AAACCCT
CRY1-PILON-C23	430000	0	0	AAACCCT
CRY1-PILON-C23	440000	0	0	AAACCCT
CRY1-PILON-C23	450000	0	2	AAACCCT
CRY1-PILON-C23	460000	0	0	AAACCCT
CRY1-PILON-C23	470000	2	1	AAACCCT
CRY1-PILON-C23	480000	0	2	AAACCCT
CRY1-PILON-C23	490000	2	1	AAACCCT
CRY1-PILON-C23	500000	0	0	AAACCCT
CRY1-PILON-C23	510000	0	1	AAACCCT
CRY1-PILON-C23	520000	0	0	AAACCCT
CRY1-PILON-C23	530000	0	0	AAACCCT
CRY1-PILON-C23	539832	2	54	AAACCCT
CRY1-PILON-C24	10000	60	0	AAACCCT
CRY1-PILON-C24	20000	0	0	AAACCCT
CRY1-PILON-C24	30000	0	2	AAACCCT
CRY1-PILON-C24	40000	0	0	AAACCCT
CRY1-PILON-C24	50000	0	1	AAACCCT
CRY1-PILON-C24	60000	1	0	AAACCCT
CRY1-PILON-C24	70000	1	0	AAACCCT
CRY1-PILON-C24	80000	0	1	AAACCCT
CRY1-PILON-C24	90000	2	1	AAACCCT
CRY1-PILON-C24	100000	2	0	AAACCCT
CRY1-PILON-C24	110000	1	0	AAACCCT
CRY1-PILON-C24	120000	2	1	AAACCCT
CRY1-PILON-C24	130000	2	3	AAACCCT
CRY1-PILON-C24	140000	1	1	AAACCCT
CRY1-PILON-C24	150000	2	0	AAACCCT
CRY1-PILON-C24	160000	1	0	AAACCCT
CRY1-PILON-C24	170000	1	0	AAACCCT
CRY1-PILON-C24	180000	0	1	AAACCCT
CRY1-PILON-C24	190000	0	0	AAACCCT
CRY1-PILON-C24	200000	0	1	AAACCCT
CRY1-PILON-C24	210000	0	0	AAACCCT
CRY1-PILON-C24	220000	1	0	AAACCCT
CRY1-PILON-C24	230000	0	1	AAACCCT
CRY1-PILON-C24	240000	0	0	AAACCCT
CRY1-PILON-C24	250000	0	0	AAACCCT
CRY1-PILON-C24	260000	0	3	AAACCCT
CRY1-PILON-C24	270000	1	0	AAACCCT
CRY1-PILON-C24	280000	2	2	AAACCCT
CRY1-PILON-C24	290000	0	0	AAACCCT
CRY1-PILON-C24	300000	0	0	AAACCCT
CRY1-PILON-C24	310000	0	1	AAACCCT
CRY1-PILON-C24	320000	0	2	AAACCCT
CRY1-PILON-C24	330000	0	0	AAACCCT
CRY1-PILON-C24	340000	0	1	AAACCCT
CRY1-PILON-C24	350000	1	2	AAACCCT
CRY1-PILON-C24	360000	3	1	AAACCCT
CRY1-PILON-C24	370000	0	0	AAACCCT
CRY1-PILON-C24	380000	0	2	AAACCCT
CRY1-PILON-C24	390000	3	0	AAACCCT
CRY1-PILON-C24	400000	0	0	AAACCCT
CRY1-PILON-C24	410000	0	0	AAACCCT
CRY1-PILON-C24	420000	0	1	AAACCCT
CRY1-PILON-C24	430000	0	0	AAACCCT
CRY1-PILON-C24	440000	0	0	AAACCCT
CRY1-PILON-C24	450000	0	0	AAACCCT
CRY1-PILON-C24	460000	2	0	AAACCCT
CRY1-PILON-C24	470000	2	0	AAACCCT
CRY1-PILON-C24	480000	1	1	AAACCCT
CRY1-PILON-C24	490000	1	1	AAACCCT
CRY1-PILON-C24	500000	0	0	AAACCCT
CRY1-PILON-C24	510000	0	0	AAACCCT
CRY1-PILON-C24	520000	0	0	AAACCCT
CRY1-PILON-C24	530000	0	0	AAACCCT
CRY1-PILON-C24	538109	0	115	AAACCCT
CRY1-PILON-C25	10000	59	0	AAACCCT
CRY1-PILON-C25	20000	0	0	AAACCCT
CRY1-PILON-C25	30000	2	0	AAACCCT
CRY1-PILON-C25	40000	1	1	AAACCCT
CRY1-PILON-C25	50000	2	2	AAACCCT
CRY1-PILON-C25	60000	3	0	AAACCCT
CRY1-PILON-C25	70000	0	0	AAACCCT
CRY1-PILON-C25	80000	3	0	AAACCCT
CRY1-PILON-C25	90000	1	3	AAACCCT
CRY1-PILON-C25	100000	0	0	AAACCCT
CRY1-PILON-C25	110000	1	1	AAACCCT
CRY1-PILON-C25	120000	2	1	AAACCCT
CRY1-PILON-C25	130000	1	2	AAACCCT
CRY1-PILON-C25	140000	0	2	AAACCCT
CRY1-PILON-C25	150000	1	1	AAACCCT
CRY1-PILON-C25	160000	1	0	AAACCCT
CRY1-PILON-C25	170000	0	2	AAACCCT
CRY1-PILON-C25	180000	0	0	AAACCCT
CRY1-PILON-C25	190000	1	0	AAACCCT
CRY1-PILON-C25	200000	0	0	AAACCCT
CRY1-PILON-C25	210000	0	0	AAACCCT
CRY1-PILON-C25	220000	1	0	AAACCCT
CRY1-PILON-C25	230000	1	1	AAACCCT
CRY1-PILON-C25	240000	1	2	AAACCCT
CRY1-PILON-C25	250000	0	0	AAACCCT
CRY1-PILON-C25	260000	3	3	AAACCCT
CRY1-PILON-C25	270000	0	0	AAACCCT
CRY1-PILON-C25	280000	2	3	AAACCCT
CRY1-PILON-C25	290000	0	4	AAACCCT
CRY1-PILON-C25	300000	0	3	AAACCCT
CRY1-PILON-C25	310000	0	4	AAACCCT
CRY1-PILON-C25	320000	0	2	AAACCCT
CRY1-PILON-C25	330000	0	0	AAACCCT
CRY1-PILON-C25	340000	1	1	AAACCCT
CRY1-PILON-C25	350000	1	1	AAACCCT
CRY1-PILON-C25	360000	2	1	AAACCCT
CRY1-PILON-C25	370000	0	4	AAACCCT
CRY1-PILON-C25	380000	0	1	AAACCCT
CRY1-PILON-C25	390000	0	2	AAACCCT
CRY1-PILON-C25	400000	0	0	AAACCCT
CRY1-PILON-C25	410000	0	1	AAACCCT
CRY1-PILON-C25	420000	1	1	AAACCCT
CRY1-PILON-C25	430000	2	1	AAACCCT
CRY1-PILON-C25	440000	0	1	AAACCCT
CRY1-PILON-C25	450000	0	1	AAACCCT
CRY1-PILON-C25	460000	0	0	AAACCCT
CRY1-PILON-C25	470000	1	0	AAACCCT
CRY1-PILON-C25	480000	0	1	AAACCCT
CRY1-PILON-C25	490000	0	1	AAACCCT
CRY1-PILON-C25	500000	0	1	AAACCCT
CRY1-PILON-C25	510000	0	1	AAACCCT
CRY1-PILON-C25	520000	2	0	AAACCCT
CRY1-PILON-C25	530000	1	1	AAACCCT
CRY1-PILON-C25	533027	0	60	AAACCCT
CRY1-PILON-C26	10000	247	0	AAACCCT
CRY1-PILON-C26	20000	0	0	AAACCCT
CRY1-PILON-C26	30000	0	1	AAACCCT
CRY1-PILON-C26	40000	0	0	AAACCCT
CRY1-PILON-C26	50000	1	0	AAACCCT
CRY1-PILON-C26	60000	0	0	AAACCCT
CRY1-PILON-C26	70000	1	2	AAACCCT
CRY1-PILON-C26	80000	0	1	AAACCCT
CRY1-PILON-C26	90000	1	0	AAACCCT
CRY1-PILON-C26	100000	0	0	AAACCCT
CRY1-PILON-C26	110000	1	1	AAACCCT
CRY1-PILON-C26	120000	0	0	AAACCCT
CRY1-PILON-C26	130000	2	1	AAACCCT
CRY1-PILON-C26	140000	0	0	AAACCCT
CRY1-PILON-C26	150000	1	0	AAACCCT
CRY1-PILON-C26	160000	0	1	AAACCCT
CRY1-PILON-C26	170000	0	0	AAACCCT
CRY1-PILON-C26	180000	0	2	AAACCCT
CRY1-PILON-C26	190000	0	2	AAACCCT
CRY1-PILON-C26	200000	0	0	AAACCCT
CRY1-PILON-C26	210000	0	3	AAACCCT
CRY1-PILON-C26	220000	2	2	AAACCCT
CRY1-PILON-C26	230000	0	0	AAACCCT
CRY1-PILON-C26	240000	0	2	AAACCCT
CRY1-PILON-C26	250000	0	1	AAACCCT
CRY1-PILON-C26	260000	2	0	AAACCCT
CRY1-PILON-C26	270000	4	1	AAACCCT
CRY1-PILON-C26	280000	0	0	AAACCCT
CRY1-PILON-C26	290000	3	2	AAACCCT
CRY1-PILON-C26	300000	0	0	AAACCCT
CRY1-PILON-C26	310000	1	1	AAACCCT
CRY1-PILON-C26	320000	1	1	AAACCCT
CRY1-PILON-C26	330000	0	0	AAACCCT
CRY1-PILON-C26	340000	0	0	AAACCCT
CRY1-PILON-C26	350000	0	1	AAACCCT
CRY1-PILON-C26	360000	0	0	AAACCCT
CRY1-PILON-C26	370000	1	2	AAACCCT
CRY1-PILON-C26	380000	0	1	AAACCCT
CRY1-PILON-C26	390000	0	1	AAACCCT
CRY1-PILON-C26	400000	1	1	AAACCCT
CRY1-PILON-C26	410000	1	0	AAACCCT
CRY1-PILON-C26	420000	1	0	AAACCCT
CRY1-PILON-C26	430000	0	2	AAACCCT
CRY1-PILON-C26	440000	0	1	AAACCCT
CRY1-PILON-C26	450000	0	1	AAACCCT
CRY1-PILON-C26	460000	0	1	AAACCCT
CRY1-PILON-C26	470000	2	1	AAACCCT
CRY1-PILON-C26	480000	0	0	AAACCCT
CRY1-PILON-C26	490000	0	0	AAACCCT
CRY1-PILON-C26	500000	0	4	AAACCCT
CRY1-PILON-C26	510000	0	1	AAACCCT
CRY1-PILON-C26	520000	0	0	AAACCCT
CRY1-PILON-C26	527704	0	47	AAACCCT
CRY1-PILON-C27	10000	56	0	AAACCCT
CRY1-PILON-C27	20000	2	0	AAACCCT
CRY1-PILON-C27	30000	0	1	AAACCCT
CRY1-PILON-C27	40000	0	1	AAACCCT
CRY1-PILON-C27	50000	0	1	AAACCCT
CRY1-PILON-C27	60000	0	0	AAACCCT
CRY1-PILON-C27	70000	0	1	AAACCCT
CRY1-PILON-C27	80000	0	0	AAACCCT
CRY1-PILON-C27	90000	1	1	AAACCCT
CRY1-PILON-C27	100000	0	1	AAACCCT
CRY1-PILON-C27	110000	0	0	AAACCCT
CRY1-PILON-C27	120000	0	0	AAACCCT
CRY1-PILON-C27	130000	0	1	AAACCCT
CRY1-PILON-C27	140000	0	0	AAACCCT
CRY1-PILON-C27	150000	1	4	AAACCCT
CRY1-PILON-C27	160000	0	0	AAACCCT
CRY1-PILON-C27	170000	1	0	AAACCCT
CRY1-PILON-C27	180000	2	0	AAACCCT
CRY1-PILON-C27	190000	1	1	AAACCCT
CRY1-PILON-C27	200000	0	0	AAACCCT
CRY1-PILON-C27	210000	0	0	AAACCCT
CRY1-PILON-C27	220000	1	0	AAACCCT
CRY1-PILON-C27	230000	1	2	AAACCCT
CRY1-PILON-C27	240000	1	1	AAACCCT
CRY1-PILON-C27	250000	2	0	AAACCCT
CRY1-PILON-C27	260000	3	0	AAACCCT
CRY1-PILON-C27	270000	0	0	AAACCCT
CRY1-PILON-C27	280000	0	0	AAACCCT
CRY1-PILON-C27	290000	0	1	AAACCCT
CRY1-PILON-C27	300000	6	0	AAACCCT
CRY1-PILON-C27	310000	1	4	AAACCCT
CRY1-PILON-C27	320000	0	0	AAACCCT
CRY1-PILON-C27	330000	1	0	AAACCCT
CRY1-PILON-C27	340000	0	0	AAACCCT
CRY1-PILON-C27	350000	0	0	AAACCCT
CRY1-PILON-C27	360000	0	0	AAACCCT
CRY1-PILON-C27	370000	1	1	AAACCCT
CRY1-PILON-C27	380000	0	0	AAACCCT
CRY1-PILON-C27	390000	2	2	AAACCCT
CRY1-PILON-C27	400000	1	1	AAACCCT
CRY1-PILON-C27	410000	1	3	AAACCCT
CRY1-PILON-C27	420000	2	0	AAACCCT
CRY1-PILON-C27	430000	1	1	AAACCCT
CRY1-PILON-C27	440000	1	0	AAACCCT
CRY1-PILON-C27	450000	0	0	AAACCCT
CRY1-PILON-C27	460000	0	2	AAACCCT
CRY1-PILON-C27	470000	2	0	AAACCCT
CRY1-PILON-C27	480000	0	0	AAACCCT
CRY1-PILON-C27	490000	2	0	AAACCCT
CRY1-PILON-C27	500000	0	0	AAACCCT
CRY1-PILON-C27	510000	0	1	AAACCCT
CRY1-PILON-C27	520000	0	0	AAACCCT
CRY1-PILON-C27	523551	0	60	AAACCCT
CRY1-PILON-C28	10000	57	0	AAACCCT
CRY1-PILON-C28	20000	1	1	AAACCCT
CRY1-PILON-C28	30000	0	1	AAACCCT
CRY1-PILON-C28	40000	0	0	AAACCCT
CRY1-PILON-C28	50000	0	2	AAACCCT
CRY1-PILON-C28	60000	1	2	AAACCCT
CRY1-PILON-C28	70000	0	1	AAACCCT
CRY1-PILON-C28	80000	0	0	AAACCCT
CRY1-PILON-C28	90000	0	0	AAACCCT
CRY1-PILON-C28	100000	0	0	AAACCCT
CRY1-PILON-C28	110000	0	2	AAACCCT
CRY1-PILON-C28	120000	0	0	AAACCCT
CRY1-PILON-C28	130000	0	0	AAACCCT
CRY1-PILON-C28	140000	1	0	AAACCCT
CRY1-PILON-C28	150000	0	0	AAACCCT
CRY1-PILON-C28	160000	0	0	AAACCCT
CRY1-PILON-C28	170000	0	0	AAACCCT
CRY1-PILON-C28	180000	0	0	AAACCCT
CRY1-PILON-C28	190000	0	1	AAACCCT
CRY1-PILON-C28	200000	0	0	AAACCCT
CRY1-PILON-C28	210000	0	0	AAACCCT
CRY1-PILON-C28	220000	1	0	AAACCCT
CRY1-PILON-C28	230000	0	0	AAACCCT
CRY1-PILON-C28	240000	0	0	AAACCCT
CRY1-PILON-C28	250000	0	1	AAACCCT
CRY1-PILON-C28	260000	0	4	AAACCCT
CRY1-PILON-C28	270000	1	1	AAACCCT
CRY1-PILON-C28	280000	1	0	AAACCCT
CRY1-PILON-C28	290000	1	2	AAACCCT
CRY1-PILON-C28	300000	0	1	AAACCCT
CRY1-PILON-C28	310000	0	1	AAACCCT
CRY1-PILON-C28	320000	1	2	AAACCCT
CRY1-PILON-C28	330000	1	2	AAACCCT
CRY1-PILON-C28	340000	1	0	AAACCCT
CRY1-PILON-C28	350000	0	1	AAACCCT
CRY1-PILON-C28	360000	1	0	AAACCCT
CRY1-PILON-C28	370000	0	2	AAACCCT
CRY1-PILON-C28	380000	0	1	AAACCCT
CRY1-PILON-C28	390000	0	0	AAACCCT
CRY1-PILON-C28	400000	0	1	AAACCCT
CRY1-PILON-C28	410000	0	0	AAACCCT
CRY1-PILON-C28	420000	0	1	AAACCCT
CRY1-PILON-C28	430000	1	0	AAACCCT
CRY1-PILON-C28	440000	1	0	AAACCCT
CRY1-PILON-C28	450000	0	0	AAACCCT
CRY1-PILON-C28	460000	0	1	AAACCCT
CRY1-PILON-C28	470000	0	2	AAACCCT
CRY1-PILON-C28	480000	0	0	AAACCCT
CRY1-PILON-C28	490000	0	0	AAACCCT
CRY1-PILON-C28	500000	1	12	AAACCCT
CRY1-PILON-C28	510000	0	38	AAACCCT
CRY1-PILON-C28	513760	0	67	AAACCCT
CRY1-PILON-C29	10000	57	0	AAACCCT
CRY1-PILON-C29	20000	3	0	AAACCCT
CRY1-PILON-C29	30000	0	0	AAACCCT
CRY1-PILON-C29	40000	0	0	AAACCCT
CRY1-PILON-C29	50000	0	1	AAACCCT
CRY1-PILON-C29	60000	1	2	AAACCCT
CRY1-PILON-C29	70000	0	2	AAACCCT
CRY1-PILON-C29	80000	0	0	AAACCCT
CRY1-PILON-C29	90000	0	1	AAACCCT
CRY1-PILON-C29	100000	3	0	AAACCCT
CRY1-PILON-C29	110000	0	0	AAACCCT
CRY1-PILON-C29	120000	1	1	AAACCCT
CRY1-PILON-C29	130000	0	1	AAACCCT
CRY1-PILON-C29	140000	1	1	AAACCCT
CRY1-PILON-C29	150000	0	0	AAACCCT
CRY1-PILON-C29	160000	0	1	AAACCCT
CRY1-PILON-C29	170000	0	0	AAACCCT
CRY1-PILON-C29	180000	0	0	AAACCCT
CRY1-PILON-C29	190000	0	0	AAACCCT
CRY1-PILON-C29	200000	1	1	AAACCCT
CRY1-PILON-C29	210000	0	2	AAACCCT
CRY1-PILON-C29	220000	0	1	AAACCCT
CRY1-PILON-C29	230000	2	1	AAACCCT
CRY1-PILON-C29	240000	1	0	AAACCCT
CRY1-PILON-C29	250000	0	0	AAACCCT
CRY1-PILON-C29	260000	0	0	AAACCCT
CRY1-PILON-C29	270000	0	2	AAACCCT
CRY1-PILON-C29	280000	0	1	AAACCCT
CRY1-PILON-C29	290000	0	2	AAACCCT
CRY1-PILON-C29	300000	0	0	AAACCCT
CRY1-PILON-C29	310000	1	0	AAACCCT
CRY1-PILON-C29	320000	0	0	AAACCCT
CRY1-PILON-C29	330000	0	0	AAACCCT
CRY1-PILON-C29	340000	1	0	AAACCCT
CRY1-PILON-C29	350000	1	0	AAACCCT
CRY1-PILON-C29	360000	1	1	AAACCCT
CRY1-PILON-C29	370000	0	0	AAACCCT
CRY1-PILON-C29	380000	0	0	AAACCCT
CRY1-PILON-C29	390000	0	1	AAACCCT
CRY1-PILON-C29	400000	1	0	AAACCCT
CRY1-PILON-C29	410000	0	0	AAACCCT
CRY1-PILON-C29	420000	2	0	AAACCCT
CRY1-PILON-C29	430000	0	0	AAACCCT
CRY1-PILON-C29	440000	1	0	AAACCCT
CRY1-PILON-C29	450000	0	0	AAACCCT
CRY1-PILON-C29	460000	1	2	AAACCCT
CRY1-PILON-C29	470000	0	2	AAACCCT
CRY1-PILON-C29	480000	0	0	AAACCCT
CRY1-PILON-C29	490000	3	0	AAACCCT
CRY1-PILON-C29	500000	1	19	AAACCCT
CRY1-PILON-C29	503724	1	57	AAACCCT
CRY1-PILON-C30	10000	49	0	AAACCCT
CRY1-PILON-C30	20000	0	0	AAACCCT
CRY1-PILON-C30	30000	4	0	AAACCCT
CRY1-PILON-C30	40000	3	0	AAACCCT
CRY1-PILON-C30	50000	1	1	AAACCCT
CRY1-PILON-C30	60000	39	1	AAACCCT
CRY1-PILON-C30	70000	0	0	AAACCCT
CRY1-PILON-C30	80000	1	0	AAACCCT
CRY1-PILON-C30	90000	1	0	AAACCCT
CRY1-PILON-C30	100000	0	0	AAACCCT
CRY1-PILON-C30	110000	1	0	AAACCCT
CRY1-PILON-C30	120000	2	1	AAACCCT
CRY1-PILON-C30	130000	0	0	AAACCCT
CRY1-PILON-C30	140000	2	3	AAACCCT
CRY1-PILON-C30	150000	0	0	AAACCCT
CRY1-PILON-C30	160000	0	0	AAACCCT
CRY1-PILON-C30	170000	0	0	AAACCCT
CRY1-PILON-C30	180000	1	0	AAACCCT
CRY1-PILON-C30	190000	0	0	AAACCCT
CRY1-PILON-C30	200000	0	0	AAACCCT
CRY1-PILON-C30	210000	0	2	AAACCCT
CRY1-PILON-C30	220000	0	0	AAACCCT
CRY1-PILON-C30	230000	0	0	AAACCCT
CRY1-PILON-C30	240000	0	0	AAACCCT
CRY1-PILON-C30	250000	0	0	AAACCCT
CRY1-PILON-C30	260000	0	2	AAACCCT
CRY1-PILON-C30	270000	1	0	AAACCCT
CRY1-PILON-C30	280000	0	0	AAACCCT
CRY1-PILON-C30	290000	0	0	AAACCCT
CRY1-PILON-C30	300000	0	0	AAACCCT
CRY1-PILON-C30	310000	0	1	AAACCCT
CRY1-PILON-C30	320000	5	0	AAACCCT
CRY1-PILON-C30	330000	1	0	AAACCCT
CRY1-PILON-C30	340000	0	1	AAACCCT
CRY1-PILON-C30	350000	1	0	AAACCCT
CRY1-PILON-C30	360000	0	0	AAACCCT
CRY1-PILON-C30	370000	0	2	AAACCCT
CRY1-PILON-C30	380000	0	1	AAACCCT
CRY1-PILON-C30	390000	0	0	AAACCCT
CRY1-PILON-C30	400000	0	1	AAACCCT
CRY1-PILON-C30	410000	0	22	AAACCCT
CRY1-PILON-C30	420000	0	12	AAACCCT
CRY1-PILON-C30	430000	1	3	AAACCCT
CRY1-PILON-C30	440000	0	0	AAACCCT
CRY1-PILON-C30	450000	2	13	AAACCCT
CRY1-PILON-C30	460000	3	0	AAACCCT
CRY1-PILON-C30	470000	0	1	AAACCCT
CRY1-PILON-C30	480000	4	0	AAACCCT
CRY1-PILON-C30	490000	1	1	AAACCCT
CRY1-PILON-C30	499995	0	56	AAACCCT
CRY1-PILON-C31	10000	59	1	AAACCCT
CRY1-PILON-C31	20000	0	0	AAACCCT
CRY1-PILON-C31	30000	1	0	AAACCCT
CRY1-PILON-C31	40000	1	1	AAACCCT
CRY1-PILON-C31	50000	0	0	AAACCCT
CRY1-PILON-C31	60000	1	0	AAACCCT
CRY1-PILON-C31	70000	1	0	AAACCCT
CRY1-PILON-C31	80000	0	0	AAACCCT
CRY1-PILON-C31	90000	0	1	AAACCCT
CRY1-PILON-C31	100000	2	1	AAACCCT
CRY1-PILON-C31	110000	1	0	AAACCCT
CRY1-PILON-C31	120000	0	2	AAACCCT
CRY1-PILON-C31	130000	0	0	AAACCCT
CRY1-PILON-C31	140000	0	1	AAACCCT
CRY1-PILON-C31	150000	1	0	AAACCCT
CRY1-PILON-C31	160000	1	0	AAACCCT
CRY1-PILON-C31	170000	0	0	AAACCCT
CRY1-PILON-C31	180000	2	2	AAACCCT
CRY1-PILON-C31	190000	1	1	AAACCCT
CRY1-PILON-C31	200000	0	0	AAACCCT
CRY1-PILON-C31	210000	1	0	AAACCCT
CRY1-PILON-C31	220000	0	0	AAACCCT
CRY1-PILON-C31	230000	0	0	AAACCCT
CRY1-PILON-C31	240000	0	0	AAACCCT
CRY1-PILON-C31	250000	1	0	AAACCCT
CRY1-PILON-C31	260000	1	1	AAACCCT
CRY1-PILON-C31	270000	3	0	AAACCCT
CRY1-PILON-C31	280000	1	0	AAACCCT
CRY1-PILON-C31	290000	0	0	AAACCCT
CRY1-PILON-C31	300000	0	0	AAACCCT
CRY1-PILON-C31	310000	1	0	AAACCCT
CRY1-PILON-C31	320000	0	0	AAACCCT
CRY1-PILON-C31	330000	0	1	AAACCCT
CRY1-PILON-C31	340000	0	1	AAACCCT
CRY1-PILON-C31	350000	0	1	AAACCCT
CRY1-PILON-C31	360000	2	2	AAACCCT
CRY1-PILON-C31	370000	0	0	AAACCCT
CRY1-PILON-C31	380000	1	0	AAACCCT
CRY1-PILON-C31	390000	0	0	AAACCCT
CRY1-PILON-C31	400000	1	1	AAACCCT
CRY1-PILON-C31	410000	2	0	AAACCCT
CRY1-PILON-C31	420000	0	1	AAACCCT
CRY1-PILON-C31	430000	0	0	AAACCCT
CRY1-PILON-C31	440000	0	0	AAACCCT
CRY1-PILON-C31	450000	1	0	AAACCCT
CRY1-PILON-C31	460000	1	0	AAACCCT
CRY1-PILON-C31	470000	1	0	AAACCCT
CRY1-PILON-C31	480000	2	2	AAACCCT
CRY1-PILON-C31	490000	1	0	AAACCCT
CRY1-PILON-C31	499013	0	94	AAACCCT
CRY1-PILON-C32	10000	41	0	AAACCCT
CRY1-PILON-C32	20000	1	1	AAACCCT
CRY1-PILON-C32	30000	14	2	AAACCCT
CRY1-PILON-C32	40000	1	0	AAACCCT
CRY1-PILON-C32	50000	0	0	AAACCCT
CRY1-PILON-C32	60000	1	1	AAACCCT
CRY1-PILON-C32	70000	0	1	AAACCCT
CRY1-PILON-C32	80000	0	1	AAACCCT
CRY1-PILON-C32	90000	0	0	AAACCCT
CRY1-PILON-C32	100000	0	0	AAACCCT
CRY1-PILON-C32	110000	0	4	AAACCCT
CRY1-PILON-C32	120000	0	1	AAACCCT
CRY1-PILON-C32	130000	0	0	AAACCCT
CRY1-PILON-C32	140000	0	1	AAACCCT
CRY1-PILON-C32	150000	0	0	AAACCCT
CRY1-PILON-C32	160000	0	1	AAACCCT
CRY1-PILON-C32	170000	0	0	AAACCCT
CRY1-PILON-C32	180000	1	2	AAACCCT
CRY1-PILON-C32	190000	0	1	AAACCCT
CRY1-PILON-C32	200000	0	6	AAACCCT
CRY1-PILON-C32	210000	1	1	AAACCCT
CRY1-PILON-C32	220000	0	0	AAACCCT
CRY1-PILON-C32	230000	0	0	AAACCCT
CRY1-PILON-C32	240000	0	1	AAACCCT
CRY1-PILON-C32	250000	0	0	AAACCCT
CRY1-PILON-C32	260000	0	0	AAACCCT
CRY1-PILON-C32	270000	1	0	AAACCCT
CRY1-PILON-C32	280000	1	1	AAACCCT
CRY1-PILON-C32	290000	0	1	AAACCCT
CRY1-PILON-C32	300000	0	0	AAACCCT
CRY1-PILON-C32	310000	0	3	AAACCCT
CRY1-PILON-C32	320000	1	0	AAACCCT
CRY1-PILON-C32	330000	0	0	AAACCCT
CRY1-PILON-C32	340000	0	0	AAACCCT
CRY1-PILON-C32	350000	2	1	AAACCCT
CRY1-PILON-C32	360000	0	0	AAACCCT
CRY1-PILON-C32	370000	1	0	AAACCCT
CRY1-PILON-C32	380000	0	1	AAACCCT
CRY1-PILON-C32	390000	0	1	AAACCCT
CRY1-PILON-C32	400000	0	1	AAACCCT
CRY1-PILON-C32	410000	0	1	AAACCCT
CRY1-PILON-C32	420000	1	3	AAACCCT
CRY1-PILON-C32	430000	0	30	AAACCCT
CRY1-PILON-C32	440000	1	3	AAACCCT
CRY1-PILON-C32	450000	0	0	AAACCCT
CRY1-PILON-C32	460000	0	0	AAACCCT
CRY1-PILON-C32	470000	2	1	AAACCCT
CRY1-PILON-C32	480000	0	0	AAACCCT
CRY1-PILON-C32	490000	0	6	AAACCCT
CRY1-PILON-C32	497061	0	50	AAACCCT
CRY1-PILON-C33	10000	59	1	AAACCCT
CRY1-PILON-C33	20000	1	0	AAACCCT
CRY1-PILON-C33	30000	46	0	AAACCCT
CRY1-PILON-C33	40000	0	1	AAACCCT
CRY1-PILON-C33	50000	1	0	AAACCCT
CRY1-PILON-C33	60000	1	0	AAACCCT
CRY1-PILON-C33	70000	0	0	AAACCCT
CRY1-PILON-C33	80000	1	3	AAACCCT
CRY1-PILON-C33	90000	0	0	AAACCCT
CRY1-PILON-C33	100000	0	0	AAACCCT
CRY1-PILON-C33	110000	0	0	AAACCCT
CRY1-PILON-C33	120000	1	2	AAACCCT
CRY1-PILON-C33	130000	1	0	AAACCCT
CRY1-PILON-C33	140000	0	2	AAACCCT
CRY1-PILON-C33	150000	0	0	AAACCCT
CRY1-PILON-C33	160000	2	1	AAACCCT
CRY1-PILON-C33	170000	0	1	AAACCCT
CRY1-PILON-C33	180000	1	0	AAACCCT
CRY1-PILON-C33	190000	0	0	AAACCCT
CRY1-PILON-C33	200000	0	0	AAACCCT
CRY1-PILON-C33	210000	0	0	AAACCCT
CRY1-PILON-C33	220000	0	0	AAACCCT
CRY1-PILON-C33	230000	0	1	AAACCCT
CRY1-PILON-C33	240000	0	0	AAACCCT
CRY1-PILON-C33	250000	0	0	AAACCCT
CRY1-PILON-C33	260000	0	2	AAACCCT
CRY1-PILON-C33	270000	0	0	AAACCCT
CRY1-PILON-C33	280000	0	1	AAACCCT
CRY1-PILON-C33	290000	0	1	AAACCCT
CRY1-PILON-C33	300000	0	2	AAACCCT
CRY1-PILON-C33	310000	0	2	AAACCCT
CRY1-PILON-C33	320000	0	0	AAACCCT
CRY1-PILON-C33	330000	0	1	AAACCCT
CRY1-PILON-C33	340000	0	0	AAACCCT
CRY1-PILON-C33	350000	0	3	AAACCCT
CRY1-PILON-C33	360000	1	0	AAACCCT
CRY1-PILON-C33	370000	1	0	AAACCCT
CRY1-PILON-C33	380000	0	0	AAACCCT
CRY1-PILON-C33	390000	0	0	AAACCCT
CRY1-PILON-C33	400000	1	0	AAACCCT
CRY1-PILON-C33	410000	1	0	AAACCCT
CRY1-PILON-C33	420000	0	1	AAACCCT
CRY1-PILON-C33	430000	0	0	AAACCCT
CRY1-PILON-C33	440000	1	1	AAACCCT
CRY1-PILON-C33	450000	0	1	AAACCCT
CRY1-PILON-C33	460000	1	23	AAACCCT
CRY1-PILON-C33	470000	1	4	AAACCCT
CRY1-PILON-C33	480000	0	0	AAACCCT
CRY1-PILON-C33	490000	0	0	AAACCCT
CRY1-PILON-C33	496609	0	59	AAACCCT
CRY1-PILON-C34	10000	58	0	AAACCCT
CRY1-PILON-C34	20000	0	0	AAACCCT
CRY1-PILON-C34	30000	0	1	AAACCCT
CRY1-PILON-C34	40000	0	0	AAACCCT
CRY1-PILON-C34	50000	1	1	AAACCCT
CRY1-PILON-C34	60000	0	3	AAACCCT
CRY1-PILON-C34	70000	0	1	AAACCCT
CRY1-PILON-C34	80000	1	2	AAACCCT
CRY1-PILON-C34	90000	2	1	AAACCCT
CRY1-PILON-C34	100000	3	2	AAACCCT
CRY1-PILON-C34	110000	0	1	AAACCCT
CRY1-PILON-C34	120000	0	0	AAACCCT
CRY1-PILON-C34	130000	1	0	AAACCCT
CRY1-PILON-C34	140000	3	3	AAACCCT
CRY1-PILON-C34	150000	0	0	AAACCCT
CRY1-PILON-C34	160000	1	0	AAACCCT
CRY1-PILON-C34	170000	0	1	AAACCCT
CRY1-PILON-C34	180000	3	1	AAACCCT
CRY1-PILON-C34	190000	2	2	AAACCCT
CRY1-PILON-C34	200000	0	0	AAACCCT
CRY1-PILON-C34	210000	0	0	AAACCCT
CRY1-PILON-C34	220000	0	1	AAACCCT
CRY1-PILON-C34	230000	0	0	AAACCCT
CRY1-PILON-C34	240000	0	1	AAACCCT
CRY1-PILON-C34	250000	0	0	AAACCCT
CRY1-PILON-C34	260000	0	1	AAACCCT
CRY1-PILON-C34	270000	1	0	AAACCCT
[truncated: 5,000 more rows]

## Sheet: Supplementary Table S7.2
Supplementary Table S7.2: Telomere identification in Tyrannomonas genome
back to Index
contigid	contig identifier
contiglength	length of contig in bp
numwindows_tidk	number of windows considered by tidk (length=10kb)
mean_repeat_count_in_contig	mean number of repeats found across all windows (forward and reverse) in the contig
repeat_count_in_first_window	number of repeats found in the first forward window
repeat_count_in_last_window	number of repeats found in the first reverse window
quality_of_forward_telomere	assessed by number of repeats: HC: high quality (>=45), MC: medium quality(25-45), LC: low quality(10-25)
quality_of_reverse_telomere	assessed by number of repeats: HC: high quality (>=45), MC: medium quality(25-45), LC: low quality(10-25)
chromosome_quality	TWO-TELOMERES: both telomeres are HC; ONE-TELOMERE: at least one telomere is HC
num_genes_in_contig	Number of predicted genes in contig
contiglength(Mb)	Length of contig in Mb
genes/Mb	Genes per Mb
Telomere recovery report
High Quality	150
Medium Quality	7
Low Quality	3
No detectable telomere	28
chromosome_quality
Telomere-to-telomere recovery	133 contigs
At least one HC telomere	39 contigs
contigid	contiglength	numwindows_tidk	mean_repeat_count_in_contig	repeat_count_in_first_window	repeat_count_in_last_window	quality_of_forward_telomere	quality_of_reverse_telomere	chromosome_quality	contiglength (Mb)	num_genes_in_contig	genes/Mb
CRY1-PILON-C1	780115	79	1.88608	62	16	HC	LC	ONE-TELOMERE	0.780115	248	317.902
CRY1-PILON-C2	753025	76	1.52632	76	60	HC	HC	TWO-TELOMERES	0.753025	237	314.731
CRY1-PILON-C3	743637	75	1.66667	124	55	HC	HC	TWO-TELOMERES	0.743637	262	352.322
CRY1-PILON-C4	720584	73	1.38356	60	63	HC	HC	TWO-TELOMERES	0.720584	267	370.533
CRY1-PILON-C5	695305	70	1.54286	60	50	HC	HC	TWO-TELOMERES	0.695305	226	325.037
CRY1-PILON-C6	654744	66	1.59848	83	40	HC	MC	ONE-TELOMERE	0.654744	203	310.045
CRY1-PILON-C7	653817	66	1.36364	65	42	HC	MC	ONE-TELOMERE	0.653817	236	360.957
CRY1-PILON-C8	638758	64	1.5	67	53	HC	HC	TWO-TELOMERES	0.638758	223	349.115
CRY1-PILON-C9	631987	64	1.75781	68	68	HC	HC	TWO-TELOMERES	0.631987	215	340.197
CRY1-PILON-C10	616900	62	1.6129	58	97	HC	HC	TWO-TELOMERES	0.6169	197	319.339
CRY1-PILON-C11	611567	62	1.83065	91	65	HC	HC	TWO-TELOMERES	0.611567	205	335.204
CRY1-PILON-C12	606443	61	1.95082	126	58	HC	HC	TWO-TELOMERES	0.606443	220	362.771
CRY1-PILON-C13	604378	61	1.40984	53	65	HC	HC	TWO-TELOMERES	0.604378	181	299.481
CRY1-PILON-C14	598971	60	2.075	62	56	HC	HC	TWO-TELOMERES	0.598971	179	298.846
CRY1-PILON-C15	582311	59	2.04237	78	91	HC	HC	TWO-TELOMERES	0.582311	195	334.873
CRY1-PILON-C16	582129	59	1.87288	56	58	HC	HC	TWO-TELOMERES	0.582129	193	331.542
CRY1-PILON-C17	578519	58	1.82759	67	85	HC	HC	TWO-TELOMERES	0.578519	159	274.84
CRY1-PILON-C18	567065	57	1.5614	64	55	HC	HC	TWO-TELOMERES	0.567065	189	333.295
CRY1-PILON-C19	566479	57	1.61404	63	64	HC	HC	TWO-TELOMERES	0.566479	170	300.099
CRY1-PILON-C20	545640	55	1.48182	56	59	HC	HC	TWO-TELOMERES	0.54564	155	284.07
CRY1-PILON-C21	544827	55	1.68182	72	54	HC	HC	TWO-TELOMERES	0.544827	188	345.064
CRY1-PILON-C22	540986	55	1.64545	60	72	HC	HC	TWO-TELOMERES	0.540986	150	277.272
CRY1-PILON-C23	539832	54	1.47222	42	54	MC	HC	ONE-TELOMERE	0.539832	171	316.765
CRY1-PILON-C24	538109	54	2.2037	60	115	HC	HC	TWO-TELOMERES	0.538109	193	358.663
CRY1-PILON-C25	533027	54	1.98148	59	60	HC	HC	TWO-TELOMERES	0.533027	189	354.579
CRY1-PILON-C26	527704	53	3.40566	247	47	HC	HC	TWO-TELOMERES	0.527704	164	310.78
CRY1-PILON-C27	523551	53	1.73585	56	60	HC	HC	TWO-TELOMERES	0.523551	157	299.875
CRY1-PILON-C28	513760	52	2.125	57	67	HC	HC	TWO-TELOMERES	0.51376	173	336.733
CRY1-PILON-C29	503724	51	1.82353	57	57	HC	HC	TWO-TELOMERES	0.503724	174	345.427
CRY1-PILON-C30	499995	50	2.47	49	56	HC	HC	TWO-TELOMERES	0.499995	142	284.003
CRY1-PILON-C31	499013	50	2.05	59	94	HC	HC	TWO-TELOMERES	0.499013	160	320.633
CRY1-PILON-C32	497061	50	1.97	41	50	MC	HC	ONE-TELOMERE	0.497061	138	277.632
CRY1-PILON-C33	496609	50	2.34	59	59	HC	HC	TWO-TELOMERES	0.496609	139	279.898
CRY1-PILON-C34	490821	50	1.97	58	57	HC	HC	TWO-TELOMERES	0.490821	152	309.685
CRY1-PILON-C35	488634	49	1.53061	30	62	MC	HC	ONE-TELOMERE	0.488634	163	333.583
CRY1-PILON-C36	487654	49	1.59184	60	56	HC	HC	TWO-TELOMERES	0.487654	181	371.165
CRY1-PILON-C37	486432	49	1.94898	70	62	HC	HC	TWO-TELOMERES	0.486432	167	343.316
CRY1-PILON-C38	483155	49	1.92857	67	64	HC	HC	TWO-TELOMERES	0.483155	160	331.157
CRY1-PILON-C39	480772	49	1.64286	63	59	HC	HC	TWO-TELOMERES	0.480772	172	357.758
CRY1-PILON-C40	480121	49	2.04082	63	16	HC	LC	ONE-TELOMERE	0.480121	142	295.759
CRY1-PILON-C41	473678	48	1.84375	53	50	HC	HC	TWO-TELOMERES	0.473678	146	308.226
CRY1-PILON-C42	471302	48	3.10417	54	84	HC	HC	TWO-TELOMERES	0.471302	139	294.928
CRY1-PILON-C43	470996	48	1.79167	65	65	HC	HC	TWO-TELOMERES	0.470996	172	365.184
CRY1-PILON-C44	468571	47	2.03191	71	68	HC	HC	TWO-TELOMERES	0.468571	145	309.452
CRY1-PILON-C45	468494	47	2.57447	72	73	HC	HC	TWO-TELOMERES	0.468494	143	305.233
CRY1-PILON-C46	467374	47	2.17021	75	67	HC	HC	TWO-TELOMERES	0.467374	140	299.546
CRY1-PILON-C47	467142	47	1.70213	59	61	HC	HC	TWO-TELOMERES	0.467142	189	404.588
CRY1-PILON-C48	466587	47	1.98936	57	75	HC	HC	TWO-TELOMERES	0.466587	168	360.061
CRY1-PILON-C49	464796	47	1.97872	62	61	HC	HC	TWO-TELOMERES	0.464796	148	318.419
CRY1-PILON-C50	462995	47	1.80851	58	60	HC	HC	TWO-TELOMERES	0.462995	172	371.494
CRY1-PILON-C51	462382	47	1.7766	64	62	HC	HC	TWO-TELOMERES	0.462382	130	281.153
CRY1-PILON-C52	461732	47	1.93617	55	64	HC	HC	TWO-TELOMERES	0.461732	140	303.206
CRY1-PILON-C53	458358	46	2.16304	58	60	HC	HC	TWO-TELOMERES	0.458358	128	279.258
CRY1-PILON-C54	456216	46	2.79348	148	63	HC	HC	TWO-TELOMERES	0.456216	128	280.569
CRY1-PILON-C55	455181	46	1.83696	56	60	HC	HC	TWO-TELOMERES	0.455181	144	316.358
CRY1-PILON-C56	454147	46	1.51087	43	52	MC	HC	ONE-TELOMERE	0.454147	140	308.27
CRY1-PILON-C57	454099	46	1.79348	79	49	HC	HC	TWO-TELOMERES	0.454099	147	323.718
CRY1-PILON-C58	454030	46	1.78261	50	67	HC	HC	TWO-TELOMERES	0.45403	126	277.515
CRY1-PILON-C59	453115	46	1.54348	55	57	HC	HC	TWO-TELOMERES	0.453115	124	273.661
CRY1-PILON-C60	453053	46	2.23913	84	58	HC	HC	TWO-TELOMERES	0.453053	132	291.357
CRY1-PILON-C61	452749	46	1.81522	63	53	HC	HC	TWO-TELOMERES	0.452749	161	355.605
CRY1-PILON-C62	448968	45	2.24444	71	89	HC	HC	TWO-TELOMERES	0.448968	160	356.373
CRY1-PILON-C63	442714	45	1.65556	62	52	HC	HC	TWO-TELOMERES	0.442714	143	323.008
CRY1-PILON-C64	442352	45	1.76667	57	60	HC	HC	TWO-TELOMERES	0.442352	144	325.533
CRY1-PILON-C65	439629	44	1.85227	61	57	HC	HC	TWO-TELOMERES	0.439629	160	363.943
CRY1-PILON-C66	439512	44	2.11364	75	66	HC	HC	TWO-TELOMERES	0.439512	108	245.727
CRY1-PILON-C67	437656	44	2.06818	68	70	HC	HC	TWO-TELOMERES	0.437656	130	297.037
CRY1-PILON-C68	432871	44	1.96591	53	54	HC	HC	TWO-TELOMERES	0.432871	133	307.251
CRY1-PILON-C69	429280	43	2.18605	56	61	HC	HC	TWO-TELOMERES	0.42928	96	223.63
CRY1-PILON-C70	428162	43	1.82558	56	58	HC	HC	TWO-TELOMERES	0.428162	140	326.979
CRY1-PILON-C71	426986	43	1.90698	63	58	HC	HC	TWO-TELOMERES	0.426986	121	283.382
CRY1-PILON-C72	426510	43	2.45349	98	58	HC	HC	TWO-TELOMERES	0.42651	132	309.489
CRY1-PILON-C73	422981	43	2.22093	69	80	HC	HC	TWO-TELOMERES	0.422981	137	323.892
CRY1-PILON-C74	421949	43	2.05814	67	57	HC	HC	TWO-TELOMERES	0.421949	117	277.285
CRY1-PILON-C75	421475	43	0.813953	49	0	HC	NO	ONE-TELOMERE	0.421475	148	351.148
CRY1-PILON-C76	420646	43	2.11628	54	54	HC	HC	TWO-TELOMERES	0.420646	130	309.048
CRY1-PILON-C77	419674	42	2.13095	63	57	HC	HC	TWO-TELOMERES	0.419674	126	300.233
CRY1-PILON-C78	418866	42	2.11905	54	69	HC	HC	TWO-TELOMERES	0.418866	134	319.911
CRY1-PILON-C79	418557	42	2.05952	48	93	HC	HC	TWO-TELOMERES	0.418557	112	267.586
CRY1-PILON-C80	417812	42	2.13095	60	86	HC	HC	TWO-TELOMERES	0.417812	136	325.505
CRY1-PILON-C81	414957	42	3.35714	60	62	HC	HC	TWO-TELOMERES	0.414957	140	337.384
CRY1-PILON-C82	413867	42	2.61905	32	64	MC	HC	ONE-TELOMERE	0.413867	120	289.948
CRY1-PILON-C83	405668	41	1.93902	72	47	HC	HC	TWO-TELOMERES	0.405668	124	305.669
CRY1-PILON-C84	404820	41	2.65854	56	59	HC	HC	TWO-TELOMERES	0.40482	118	291.488
CRY1-PILON-C85	399848	40	2.275	73	65	HC	HC	TWO-TELOMERES	0.399848	117	292.611
CRY1-PILON-C86	398986	40	2.25	71	70	HC	HC	TWO-TELOMERES	0.398986	109	273.193
CRY1-PILON-C87	393187	40	2.9875	107	84	HC	HC	TWO-TELOMERES	0.393187	134	340.805
CRY1-PILON-C88	391460	40	2.6125	51	55	HC	HC	TWO-TELOMERES	0.39146	85	217.136
CRY1-PILON-C89	388387	39	1.97436	59	60	HC	HC	TWO-TELOMERES	0.388387	106	272.924
CRY1-PILON-C90	387993	39	2.73077	60	69	HC	HC	TWO-TELOMERES	0.387993	108	278.356
CRY1-PILON-C91	387559	39	2.17949	1	49	NO	HC	ONE-TELOMERE	0.387559	111	286.408
CRY1-PILON-C92	387054	39	2.20513	79	54	HC	HC	TWO-TELOMERES	0.387054	128	330.703
CRY1-PILON-C93	386128	39	2.28205	61	57	HC	HC	TWO-TELOMERES	0.386128	119	308.188
CRY1-PILON-C94	386055	39	1.98718	63	57	HC	HC	TWO-TELOMERES	0.386055	120	310.837
CRY1-PILON-C95	383886	39	2.25641	66	64	HC	HC	TWO-TELOMERES	0.383886	130	338.642
CRY1-PILON-C96	382652	39	2.41026	59	62	HC	HC	TWO-TELOMERES	0.382652	105	274.401
CRY1-PILON-C97	379262	38	3.01316	61	59	HC	HC	TWO-TELOMERES	0.379262	99	261.033
CRY1-PILON-C98	379211	38	2.35526	64	61	HC	HC	TWO-TELOMERES	0.379211	122	321.721
CRY1-PILON-C99	378141	38	3.57895	49	182	HC	HC	TWO-TELOMERES	0.378141	112	296.186
CRY1-PILON-C100	376332	38	2.39474	70	80	HC	HC	TWO-TELOMERES	0.376332	113	300.267
CRY1-PILON-C101	374979	38	2.75	71	76	HC	HC	TWO-TELOMERES	0.374979	75	200.011
CRY1-PILON-C102	373548	38	2.22368	0	54	NO	HC	ONE-TELOMERE	0.373548	102	273.057
CRY1-PILON-C103	369706	37	2.7027	103	60	HC	HC	TWO-TELOMERES	0.369706	123	332.697
CRY1-PILON-C104	367994	37	2.14865	66	58	HC	HC	TWO-TELOMERES	0.367994	118	320.657
CRY1-PILON-C105	366582	37	2.02703	57	57	HC	HC	TWO-TELOMERES	0.366582	107	291.886
CRY1-PILON-C106	366094	37	1.7973	53	57	HC	HC	TWO-TELOMERES	0.366094	89	243.107
CRY1-PILON-C107	365631	37	2.74324	105	55	HC	HC	TWO-TELOMERES	0.365631	132	361.02
CRY1-PILON-C108	362519	37	2.64865	102	55	HC	HC	TWO-TELOMERES	0.362519	99	273.089
CRY1-PILON-C109	361834	37	2.01351	57	53	HC	HC	TWO-TELOMERES	0.361834	106	292.952
CRY1-PILON-C110	359490	36	3.65278	60	151	HC	HC	TWO-TELOMERES	0.35949	112	311.552
CRY1-PILON-C111	358220	36	2.18056	58	56	HC	HC	TWO-TELOMERES	0.35822	127	354.531
CRY1-PILON-C112	358211	36	3.02778	67	82	HC	HC	TWO-TELOMERES	0.358211	105	293.123
CRY1-PILON-C113	356476	36	1.13889	0	61	NO	HC	ONE-TELOMERE	0.356476	75	210.393
CRY1-PILON-C114	355676	36	2.93056	124	59	HC	HC	TWO-TELOMERES	0.355676	93	261.474
CRY1-PILON-C115	353107	36	3.20833	135	62	HC	HC	TWO-TELOMERES	0.353107	116	328.512
CRY1-PILON-C116	352444	36	2.73611	76	67	HC	HC	TWO-TELOMERES	0.352444	115	326.293
CRY1-PILON-C117	352123	36	2.16667	48	66	HC	HC	TWO-TELOMERES	0.352123	82	232.873
CRY1-PILON-C118	351037	36	2.29167	53	74	HC	HC	TWO-TELOMERES	0.351037	91	259.232
CRY1-PILON-C119	350925	36	2.29167	62	66	HC	HC	TWO-TELOMERES	0.350925	84	239.367
CRY1-PILON-C120	347178	35	2	39	56	MC	HC	ONE-TELOMERE	0.347178	90	259.233
CRY1-PILON-C121	346789	35	2.31429	68	67	HC	HC	TWO-TELOMERES	0.346789	130	374.868
CRY1-PILON-C122	344473	35	2.5	58	86	HC	HC	TWO-TELOMERES	0.344473	108	313.522
CRY1-PILON-C123	342517	35	2.77143	97	66	HC	HC	TWO-TELOMERES	0.342517	91	265.68
CRY1-PILON-C124	341826	35	2.65714	72	74	HC	HC	TWO-TELOMERES	0.341826	119	348.13
CRY1-PILON-C125	340071	35	2.4	59	10	HC	NO	ONE-TELOMERE	0.340071	112	329.343
CRY1-PILON-C126	337868	34	2.44118	80	61	HC	HC	TWO-TELOMERES	0.337868	97	287.094
CRY1-PILON-C127	337431	34	3.08824	56	113	HC	HC	TWO-TELOMERES	0.337431	105	311.175
CRY1-PILON-C128	334190	34	2.75	59	93	HC	HC	TWO-TELOMERES	0.33419	116	347.108
CRY1-PILON-C129	332017	34	2.85294	52	87	HC	HC	TWO-TELOMERES	0.332017	88	265.047
CRY1-PILON-C130	331074	34	2.52941	68	57	HC	HC	TWO-TELOMERES	0.331074	96	289.965
CRY1-PILON-C131	330009	34	2.39706	59	0	HC	NO	ONE-TELOMERE	0.330009	100	303.022
CRY1-PILON-C132	329890	33	2.57576	56	63	HC	HC	TWO-TELOMERES	0.32989	93	281.912
CRY1-PILON-C133	326248	33	2.77273	95	55	HC	HC	TWO-TELOMERES	0.326248	109	334.102
CRY1-PILON-C134	321445	33	2.4697	62	66	HC	HC	TWO-TELOMERES	0.321445	83	258.209
CRY1-PILON-C135	317563	32	2.48438	57	74	HC	HC	TWO-TELOMERES	0.317563	82	258.216
CRY1-PILON-C136	316667	32	2.65625	70	69	HC	HC	TWO-TELOMERES	0.316667	102	322.105
CRY1-PILON-C137	314063	32	2.45312	65	62	HC	HC	TWO-TELOMERES	0.314063	98	312.039
CRY1-PILON-C138	312391	32	5.03125	182	103	HC	HC	TWO-TELOMERES	0.312391	84	268.894
CRY1-PILON-C139	311514	32	2.26562	53	59	HC	HC	TWO-TELOMERES	0.311514	82	263.231
CRY1-PILON-C140	309642	31	2.62903	51	77	HC	HC	TWO-TELOMERES	0.309642	81	261.592
CRY1-PILON-C141	308934	31	0.983871	31	0	MC	NO	UNCLEAR	0.308934	94	304.272
CRY1-PILON-C142	305631	31	1.87097	84	0	HC	NO	ONE-TELOMERE	0.305631	89	291.201
CRY1-PILON-C143	299906	30	3.33333	58	106	HC	HC	TWO-TELOMERES	0.299906	77	256.747
CRY1-PILON-C144	298090	30	1.56667	52	0	HC	NO	ONE-TELOMERE	0.29809	110	369.016
CRY1-PILON-C145	295347	30	2.28333	59	47	HC	HC	TWO-TELOMERES	0.295347	92	311.498
CRY1-PILON-C146	295118	30	2.71667	65	61	HC	HC	TWO-TELOMERES	0.295118	76	257.524
CRY1-PILON-C147	293931	30	2.71667	72	55	HC	HC	TWO-TELOMERES	0.293931	76	258.564
CRY1-PILON-C148	278306	28	3.35714	88	64	HC	HC	TWO-TELOMERES	0.278306	76	273.081
CRY1-PILON-C149	271244	28	3.67857	64	83	HC	HC	TWO-TELOMERES	0.271244	73	269.13
CRY1-PILON-C150	265953	27	2.42593	110	1	HC	NO	ONE-TELOMERE	0.265953	96	360.966
CRY1-PILON-C151	263892	27	1.55556	0	60	NO	HC	ONE-TELOMERE	0.263892	77	291.786
CRY1-PILON-C152	235150	24	1.875	0	57	NO	HC	ONE-TELOMERE	0.23515	61	259.409
CRY1-PILON-C153	230576	24	3.3125	56	53	HC	HC	TWO-TELOMERES	0.230576	72	312.261
CRY1-PILON-C154	214030	22	0.704545	0	0	NO	NO	UNCLEAR	0.21403	80	373.779
CRY1-PILON-C155	185840	19	0.394737	1	0	NO	NO	UNCLEAR	0.18584	58	312.096
CRY1-PILON-C156	173423	18	3.02778	23	56	LC	HC	ONE-TELOMERE	0.173423	75	432.469
CRY1-PILON-C157	163885	17	4.32353	52	60	HC	HC	TWO-TELOMERES	0.163885	41	250.175
CRY1-PILON-C158	162460	17	2.11765	0	59	NO	HC	ONE-TELOMERE	0.16246	52	320.079
CRY1-PILON-C159	162050	17	1.82353	53	1	HC	NO	ONE-TELOMERE	0.16205	45	277.692
CRY1-PILON-C160	149907	15	2.93333	57	1	HC	NO	ONE-TELOMERE	0.149907	39	260.161
CRY1-PILON-C161	144253	15	6.13333	58	70	HC	HC	TWO-TELOMERES	0.144253	34	235.697
CRY1-PILON-C162	140248	15	4.56667	73	35	HC	MC	ONE-TELOMERE	0.140248	32	228.167
CRY1-PILON-C163	137501	14	3.17857	1	71	NO	HC	ONE-TELOMERE	0.137501	35	254.544
CRY1-PILON-C164	121909	13	2.53846	0	55	NO	HC	ONE-TELOMERE	0.121909	47	385.533
CRY1-PILON-C165	117057	12	3.33333	0	66	NO	HC	ONE-TELOMERE	0.117057	35	299
CRY1-PILON-C166	110698	12	3.875	20	51	LC	HC	ONE-TELOMERE	0.110698	43	388.444
CRY1-PILON-C167	110562	12	3.70833	1	59	NO	HC	ONE-TELOMERE	0.110562	24	217.073
CRY1-PILON-C168	91080	10	4.65	1	75	NO	HC	ONE-TELOMERE	0.09108	37	406.236
CRY1-PILON-C169	62334	7	5.14286	61	0	HC	NO	ONE-TELOMERE	0.062334	29	465.236
CRY1-PILON-C170	61704	7	0.428571	1	0	NO	NO	UNCLEAR	0.061704	16	259.302
CRY1-PILON-C171	61466	7	0.571429	1	0	NO	NO	UNCLEAR	0.061466	15	244.037
CRY1-PILON-C172	60930	7	5.42857	74	0	HC	NO	ONE-TELOMERE	0.06093	13	213.36
CRY1-PILON-C173	51528	6	7.58333	80	0	HC	NO	ONE-TELOMERE	0.051528	24	465.766
CRY1-PILON-C174	51002	6	2.33333	17	0	LC	NO	UNCLEAR	0.051002	19	372.534
CRY1-PILON-C175	48300	5	3.4	0	31	NO	MC	UNCLEAR	0.0483	14	289.855
CRY1-PILON-C176	44373	5	2.8	0	0	NO	NO	UNCLEAR	0.044373	14	315.507
CRY1-PILON-C177	40950	5	0	0	0	NO	NO	UNCLEAR	0.04095	13	317.46
CRY1-PILON-C178	38643	4	7.625	0	58	NO	HC	ONE-TELOMERE	0.038643	7	181.145
CRY1-PILON-C179	38189	4	12.5	0	96	NO	HC	ONE-TELOMERE	0.038189	11	288.041
CRY1-PILON-C180	32001	4	0.375	1	0	NO	NO	UNCLEAR	0.032001	8	249.992
CRY1-PILON-C181	31725	4	0.75	1	0	NO	NO	UNCLEAR	0.031725	8	252.167
CRY1-PILON-C182	31020	4	0.25	0	0	NO	NO	UNCLEAR	0.03102	16	515.796
CRY1-PILON-C183	29877	3	11	64	1	HC	NO	ONE-TELOMERE	0.029877	3	100.412
CRY1-PILON-C184	29284	3	1.83333	2	2	NO	NO	UNCLEAR	0.029284	9	307.335
CRY1-PILON-C185	23123	3	13.6667	0	58	NO	HC	ONE-TELOMERE	0.023123	7	302.729
CRY1-PILON-C186	21564	3	0	0	0	NO	NO	UNCLEAR	0.021564	2	92.7472
CRY1-PILON-C187	20379	3	0.333333	1	0	NO	NO	UNCLEAR	0.020379	4	196.28
CRY1-PILON-C188	10895	2	0.75	2	0	NO	NO	UNCLEAR	0.010895	2	183.57
