# Supplementary material for: Cultivation, genomics, and giant viruses of a ubiquitous and heterotrophic freshwater cryptomonad
Source: ISME J. 2025 Dec 6;19(1):wraf271. doi: 10.1093/ismejo/wraf271 (PMC12747079; doi:10.1093/ismejo/wraf271)
Supplement: Supplementary_Table_S9_tRNA_genes_wraf271 [file supplementary_table_s9_trna_genes_wraf271.xlsx]

## Sheet: Index
Index
Supplementary Table S9: tRNA predictions for Tyrannomonas genome
1	Supplementary Table S9.1: Transfer RNA predictions by tRNAScan-SE and Aragorn for the Tyrannomonas genome
2	Supplementary Table S9.2: tRNAScan-SE scan results for Tyrannomonas genome
3	Supplementary Table S9.3: Aragorn scan results for Tyrannomonas genome

## Sheet: Supplementary Table S9.1
Supplementary Table S9.1: Transfer RNA predictions by tRNAScan-SE and Aragorn for the Tyrannomonas genome
back to Index
tRNAScan-SE						Aragorn
	amino_acid	num_tRNA_genes	Number of Distinct AntiCodons Used	Anticodon list			amino_acid	num_tRNA_genes	Number of Distinct AntiCodons Used	Anticodon list
1	Ala	2	1	AGC		1	Ala	19	4	AGC,CGC,GGC,TGC
2	Arg	9	5	ACG,CCG,CCT,TCG,TCT		2	Arg	10	5	ACG,CCG,CCT,TCG,TCT
3	Asn	1	1	GTT		3	Asn	2	1	GTT
4	Asp	0	0			4	Asp	0	0
5	Cys	1	1	GCA		5	Cys	5	2	ACA,GCA
6	Gln	3	2	CTG,TTG		6	Gln	2	2	CTG,TTG
7	Glu	3	2	CTC,TTC		7	Glu	3	2	CTC,TTC
8	Gly	6	4	ACC,CCC,GCC,TCC		8	Gly	22	4	ACC,CCC,GCC,TCC
9	His	1	1	GTG		9	His	7	2	ATG,GTG
10	Ile	2	2	GAT,TAT		10	Ile	4	2	GAT,TAT
11	Leu	7	6	AAG,CAA,CAG,GAG,TAA,TAG		11	Leu	11	5	CAA,CAG,GAG,TAA,TAG
12	Lys	2	2	CTT,TTT		12	Lys	4	2	CTT,TTT
13	Met	1	1	CAT		13	Met	62	1	CAT
14	Phe	1	1	GAA		14	Phe	7	2	AAA,GAA
15	Pro	3	3	AGG,CGG,TGG		15	Pro	15	4	AGG,CGG,GGG,TGG
16	Ser	4	4	AGA,CGA,GCT,TGA		16	Ser	15	4	AGA,CGA,GCT,GGA
17	Thr	3	3	AGT,CGT,TGT		17	Thr	6	4	AGT,CGT,GGT,TGT
18	Trp	1	1	CCA		18	Trp	3	1	CCA
19	Tyr	1	1	GTA		19	Tyr	3	2	ATA,GTA
20	Val	2	2	CAC,GAC		20	Val	7	4	AAC,CAC,GAC,TAC
	Total	53					Total	207
	Other						Other
	iMet	64	1	CAT			tRNA-SeC	2	1	TCA
	SeC	1	1	TCA			tRNA-Pyl	1	1	CTA
	Undetermined	2	na	NNN			tRNA-???	2	na	NNN
	Total tRNA genes	120					Total tRNA genes	212

## Sheet: Supplementary Table S9.2
Supplementary Table S9.2: tRNAScan-SE scan results for Tyrannomonas genome
back to Index
gene_num	contigid	start	end	strand	tRNA_Type	anticodon	length	intron_begin	intron_end	score	note
1	CRY1-PILON-C3	710027	709955	-	tRNA-Arg	ACG	73	0	0	63
2	CRY1-PILON-C4	94733	94806	+	tRNA-Val	CAC	72	0	0	77.9
3	CRY1-PILON-C4	525332	525261	-	tRNA-Gln	CTG	72	0	0	79.6
4	CRY1-PILON-C4	273395	273324	-	tRNA-iMet	CAT	72	0	0	63
5	CRY1-PILON-C4	273297	273226	-	tRNA-iMet	CAT	72	0	0	63
6	CRY1-PILON-C4	273199	273128	-	tRNA-iMet	CAT	72	0	0	63
7	CRY1-PILON-C4	273101	273030	-	tRNA-iMet	CAT	72	0	0	63
8	CRY1-PILON-C4	273003	272932	-	tRNA-iMet	CAT	72	0	0	63
9	CRY1-PILON-C4	272905	272834	-	tRNA-iMet	CAT	72	0	0	63
10	CRY1-PILON-C4	272807	272736	-	tRNA-iMet	CAT	72	0	0	63
11	CRY1-PILON-C4	272709	272638	-	tRNA-iMet	CAT	72	0	0	63
12	CRY1-PILON-C4	272611	272540	-	tRNA-iMet	CAT	72	0	0	63
13	CRY1-PILON-C4	272513	272442	-	tRNA-iMet	CAT	72	0	0	63
14	CRY1-PILON-C4	272415	272344	-	tRNA-iMet	CAT	72	0	0	63
15	CRY1-PILON-C4	272317	272246	-	tRNA-iMet	CAT	72	0	0	63
16	CRY1-PILON-C4	272219	272148	-	tRNA-iMet	CAT	72	0	0	63
17	CRY1-PILON-C4	272121	272050	-	tRNA-iMet	CAT	72	0	0	63
18	CRY1-PILON-C4	272023	271952	-	tRNA-iMet	CAT	72	0	0	63
19	CRY1-PILON-C4	271925	271854	-	tRNA-iMet	CAT	72	0	0	63
20	CRY1-PILON-C4	271827	271756	-	tRNA-iMet	CAT	72	0	0	63
21	CRY1-PILON-C4	271729	271658	-	tRNA-iMet	CAT	72	0	0	63
22	CRY1-PILON-C4	271631	271560	-	tRNA-iMet	CAT	72	0	0	63
23	CRY1-PILON-C4	271533	271462	-	tRNA-iMet	CAT	72	0	0	63
24	CRY1-PILON-C4	271435	271364	-	tRNA-iMet	CAT	72	0	0	63
25	CRY1-PILON-C7	93877	93957	+	tRNA-Ser	CGA	79	0	0	74.9
26	CRY1-PILON-C7	149311	149436	+	tRNA-His	GTG	124	0	0	40.1
27	CRY1-PILON-C7	531588	531493	-	tRNA-Leu	AAG	96	531549	531537	60.7
28	CRY1-PILON-C10	560939	561039	+	tRNA-Val	GAC	99	560977	561003	62.2
29	CRY1-PILON-C12	194703	194622	-	tRNA-Leu	TAA	82	0	0	65.9
30	CRY1-PILON-C16	160125	160035	-	tRNA-Glu	CTC	91	160088	160070	59.7
31	CRY1-PILON-C17	127182	127252	+	tRNA-Gly	GCC	69	0	0	69.6
32	CRY1-PILON-C17	151217	151287	+	tRNA-Gly	GCC	69	0	0	69.6
33	CRY1-PILON-C18	440096	440167	+	tRNA-Gly	ACC	70	0	0	60.8
34	CRY1-PILON-C20	70634	70705	+	tRNA-Pro	TGG	70	0	0	63.5
35	CRY1-PILON-C20	89063	88942	-	tRNA-Pro	CGG	122	89027	88978	54.6
36	CRY1-PILON-C21	48431	48503	+	tRNA-Lys	CTT	71	0	0	85.3
37	CRY1-PILON-C21	58702	58630	-	tRNA-Lys	TTT	73	0	0	85.4
38	CRY1-PILON-C28	451360	451521	+	tRNA-Gln	TTG	160	0	0	24.5
39	CRY1-PILON-C28	440655	440587	-	tRNA-Gln	TTG	69	0	0	45
40	CRY1-PILON-C31	295231	295304	+	tRNA-Arg	TCT	72	0	0	76.7
41	CRY1-PILON-C31	74824	74752	-	tRNA-Ala	AGC	73	0	0	84.8
42	CRY1-PILON-C32	216901	216974	+	tRNA-Ile	TAT	72	0	0	77.8
43	CRY1-PILON-C34	286473	286602	+	tRNA-Leu	GAG	128	286509	286566	59
44	CRY1-PILON-C35	170870	170994	+	tRNA-Arg	CCG	123	170907	170955	41.5
45	CRY1-PILON-C35	171022	171093	+	tRNA-iMet	CAT	70	0	0	63
46	CRY1-PILON-C35	171119	171190	+	tRNA-iMet	CAT	70	0	0	63
47	CRY1-PILON-C35	171216	171287	+	tRNA-iMet	CAT	70	0	0	63
48	CRY1-PILON-C35	171313	171384	+	tRNA-iMet	CAT	70	0	0	63
49	CRY1-PILON-C35	171410	171481	+	tRNA-iMet	CAT	70	0	0	63
50	CRY1-PILON-C35	171507	171582	+	tRNA-iMet	CAT	74	171545	171547	36.4	pseudo
51	CRY1-PILON-C35	235444	235568	+	tRNA-Arg	CCG	123	235481	235529	33.1
52	CRY1-PILON-C35	235596	235667	+	tRNA-iMet	CAT	70	0	0	63
53	CRY1-PILON-C35	235693	235764	+	tRNA-iMet	CAT	70	0	0	63
54	CRY1-PILON-C35	235790	235861	+	tRNA-iMet	CAT	70	0	0	63
55	CRY1-PILON-C35	235887	235958	+	tRNA-iMet	CAT	70	0	0	63
56	CRY1-PILON-C35	235984	236055	+	tRNA-iMet	CAT	70	0	0	63
57	CRY1-PILON-C35	236081	236152	+	tRNA-iMet	CAT	70	0	0	63
58	CRY1-PILON-C35	236178	236249	+	tRNA-iMet	CAT	70	0	0	63
59	CRY1-PILON-C35	236275	236346	+	tRNA-iMet	CAT	70	0	0	63
60	CRY1-PILON-C35	236372	236443	+	tRNA-iMet	CAT	70	0	0	63
61	CRY1-PILON-C35	236469	236540	+	tRNA-iMet	CAT	70	0	0	63
62	CRY1-PILON-C35	236566	236637	+	tRNA-iMet	CAT	70	0	0	63
63	CRY1-PILON-C35	236663	236734	+	tRNA-iMet	CAT	70	0	0	63
64	CRY1-PILON-C35	236760	236831	+	tRNA-iMet	CAT	70	0	0	63
65	CRY1-PILON-C35	236857	236928	+	tRNA-iMet	CAT	70	0	0	63
66	CRY1-PILON-C35	236954	237025	+	tRNA-iMet	CAT	70	0	0	63
67	CRY1-PILON-C35	169868	169744	-	tRNA-Undet	NNN	125	0	0	41.8
68	CRY1-PILON-C35	169716	169645	-	tRNA-iMet	CAT	72	0	0	63
69	CRY1-PILON-C35	169619	169548	-	tRNA-iMet	CAT	72	0	0	63
70	CRY1-PILON-C35	169522	169451	-	tRNA-iMet	CAT	72	0	0	63
71	CRY1-PILON-C35	169425	169354	-	tRNA-iMet	CAT	72	0	0	63
72	CRY1-PILON-C35	169328	169257	-	tRNA-iMet	CAT	72	0	0	63
73	CRY1-PILON-C35	169231	169160	-	tRNA-iMet	CAT	72	0	0	63
74	CRY1-PILON-C35	169133	169062	-	tRNA-iMet	CAT	72	0	0	63
75	CRY1-PILON-C35	169036	168961	-	tRNA-iMet	CAT	76	168998	168996	36.4	pseudo
76	CRY1-PILON-C35	168935	168864	-	tRNA-iMet	CAT	72	0	0	63
77	CRY1-PILON-C38	281517	281589	+	tRNA-Ile	GAT	71	0	0	77.6
78	CRY1-PILON-C38	73806	73693	-	tRNA-Ser	GCT	114	73771	73748	29.5
79	CRY1-PILON-C40	290285	290161	-	tRNA-Undet	NNN	125	0	0	41.8
80	CRY1-PILON-C40	290133	290062	-	tRNA-iMet	CAT	72	0	0	63
81	CRY1-PILON-C40	290036	289966	-	tRNA-iMet	CAT	71	0	0	53.6
82	CRY1-PILON-C40	289940	289869	-	tRNA-iMet	CAT	72	0	0	63
83	CRY1-PILON-C42	82062	81991	-	tRNA-Trp	CCA	72	0	0	74.1
84	CRY1-PILON-C47	117961	117829	-	tRNA-Arg	CCT	133	117916	117865	45.3
85	CRY1-PILON-C47	79947	79875	-	tRNA-Arg	TCG	73	0	0	74
86	CRY1-PILON-C48	175106	175034	-	tRNA-Pro	AGG	73	0	0	66.1
87	CRY1-PILON-C52	394618	394493	-	tRNA-Thr	CGT	126	0	0	46.4
88	CRY1-PILON-C52	84520	84440	-	tRNA-Ser	AGA	81	0	0	85.1
89	CRY1-PILON-C53	237561	237489	-	tRNA-Arg	CCG	73	0	0	72.4
90	CRY1-PILON-C55	82613	82541	-	tRNA-Arg	CCG	73	0	0	62.9
91	CRY1-PILON-C57	136917	136799	-	tRNA-Leu	CAA	119	136879	136843	73.6
92	CRY1-PILON-C62	98744	98815	+	tRNA-Cys	GCA	70	0	0	73.1
93	CRY1-PILON-C62	157759	157839	+	tRNA-Leu	CAG	79	0	0	51.7
94	CRY1-PILON-C62	175905	175977	+	tRNA-Ala	AGC	71	0	0	82.9
95	CRY1-PILON-C62	172902	172821	-	tRNA-Leu	CAG	82	0	0	70.3
96	CRY1-PILON-C63	389420	389349	-	tRNA-Glu	TTC	72	0	0	68.7
97	CRY1-PILON-C63	387218	387144	-	tRNA-Glu	TTC	75	0	0	51.9
98	CRY1-PILON-C72	143035	143106	+	tRNA-iMet	CAT	70	0	0	63
99	CRY1-PILON-C92	79890	79823	-	tRNA-Thr	TGT	68	0	0	55.3
100	CRY1-PILON-C93	203760	203655	-	tRNA-Thr	AGT	106	203723	203691	74.4
101	CRY1-PILON-C93	107765	107639	-	tRNA-Met	CAT	127	0	0	40
102	CRY1-PILON-C101	314713	314635	-	tRNA-Asn	GTT	79	0	0	35.7	pseudo
103	CRY1-PILON-C105	19022	18936	-	tRNA-SeC	TCA	87	0	0	95.3
104	CRY1-PILON-C110	29184	29088	-	tRNA-Ser	TGA	97	0	0	41	pseudo
105	CRY1-PILON-C120	193094	193166	+	tRNA-Phe	GAA	71	0	0	79.2
106	CRY1-PILON-C122	121083	121154	+	tRNA-Gly	CCC	70	0	0	64
107	CRY1-PILON-C123	267430	267277	-	tRNA-Tyr	GTA	154	267393	267313	41.5
108	CRY1-PILON-C132	150578	150649	+	tRNA-Gly	TCC	70	0	0	66.9
109	CRY1-PILON-C132	154931	154863	-	tRNA-Gly	TCC	69	0	0	34.9
110	CRY1-PILON-C140	127933	128004	+	tRNA-iMet	CAT	70	0	0	66.4
111	CRY1-PILON-C140	130203	130274	+	tRNA-iMet	CAT	70	0	0	66.4
112	CRY1-PILON-C143	85940	86011	+	tRNA-iMet	CAT	70	0	0	66.4
113	CRY1-PILON-C143	98667	98738	+	tRNA-iMet	CAT	70	0	0	66.4
114	CRY1-PILON-C143	85457	85386	-	tRNA-iMet	CAT	72	0	0	66.4
115	CRY1-PILON-C144	177144	177215	+	tRNA-iMet	CAT	70	0	0	60.3
116	CRY1-PILON-C144	177242	177313	+	tRNA-iMet	CAT	70	0	0	60.3
117	CRY1-PILON-C144	177340	177411	+	tRNA-iMet	CAT	70	0	0	60.3
118	CRY1-PILON-C144	177438	177509	+	tRNA-iMet	CAT	70	0	0	63
119	CRY1-PILON-C144	228514	228433	-	tRNA-Leu	TAG	82	0	0	69.9
120	CRY1-PILON-C165	10297	10369	+	tRNA-Arg	CCT	71	0	0	69.3

## Sheet: Supplementary Table S9.3
Supplementary Table S9.3: Aragorn scan results for Tyrannomonas genome
back to Index
gene_num	contigid	start	end	strand	tRNA_Type	anticodon	length	intron_begin	intron_end	score	note
1	CRY1-PILON-C1	385635	385945	+	tRNA-Ala	CGC	252
2	CRY1-PILON-C3	9590	10190	-	tRNA-Ala	GGC	541
3	CRY1-PILON-C3	709955	710027	-	tRNA-Arg	ACG	34
4	CRY1-PILON-C4	94732	94808	+	tRNA-Val	CAC	36
5	CRY1-PILON-C4	271363	271435	-	tRNA-Met	CAT	33
6	CRY1-PILON-C4	271461	271533	-	tRNA-Met	CAT	33
7	CRY1-PILON-C4	271559	271631	-	tRNA-Met	CAT	33
8	CRY1-PILON-C4	271657	271729	-	tRNA-Met	CAT	33
9	CRY1-PILON-C4	271755	271827	-	tRNA-Met	CAT	33
10	CRY1-PILON-C4	271853	271925	-	tRNA-Met	CAT	33
11	CRY1-PILON-C4	271951	272023	-	tRNA-Met	CAT	33
12	CRY1-PILON-C4	272049	272121	-	tRNA-Met	CAT	33
13	CRY1-PILON-C4	272147	272219	-	tRNA-Met	CAT	33
14	CRY1-PILON-C4	272245	272317	-	tRNA-Met	CAT	33
15	CRY1-PILON-C4	272343	272415	-	tRNA-Met	CAT	33
16	CRY1-PILON-C4	272441	272513	-	tRNA-Met	CAT	33
17	CRY1-PILON-C4	272539	272611	-	tRNA-Met	CAT	33
18	CRY1-PILON-C4	272637	272709	-	tRNA-Met	CAT	33
19	CRY1-PILON-C4	272735	272807	-	tRNA-Met	CAT	33
20	CRY1-PILON-C4	272833	272905	-	tRNA-Met	CAT	33
21	CRY1-PILON-C4	272931	273003	-	tRNA-Met	CAT	33
22	CRY1-PILON-C4	273029	273101	-	tRNA-Met	CAT	33
23	CRY1-PILON-C4	273127	273199	-	tRNA-Met	CAT	33
24	CRY1-PILON-C4	273225	273297	-	tRNA-Met	CAT	33
25	CRY1-PILON-C4	273323	273395	-	tRNA-Met	CAT	33
26	CRY1-PILON-C4	525261	525332	-	tRNA-Gln	CTG	34
27	CRY1-PILON-C5	564626	565712	-	tRNA-Tyr	GTA	1027
28	CRY1-PILON-C6	648136	648541	-	tRNA-Gly	ACC	346
29	CRY1-PILON-C7	93876	93958	+	tRNA-Ser	CGA	35
30	CRY1-PILON-C7	531492	531589	-	tRNA-Tyr	ATA	50
31	CRY1-PILON-C7	582769	584882	-	tRNA-Ala	GGC	33
32	CRY1-PILON-C9	213064	213153	-	tRNA-Thr	TGT	30
33	CRY1-PILON-C10	560939	561039	+	tRNA-Val	GAC	35
34	CRY1-PILON-C11	188951	189063	+	tRNA-Ser	GCT	37
35	CRY1-PILON-C11	402316	402666	-	tRNA-Glu	CTC	35
36	CRY1-PILON-C12	88848	91110	+	tRNA-Trp	CCA	31
37	CRY1-PILON-C12	194621	194704	-	tRNA-Leu	TAA	36
38	CRY1-PILON-C13	6295	6700	+	tRNA-Gly	ACC	346
39	CRY1-PILON-C14	592124	592529	-	tRNA-Gly	ACC	346
40	CRY1-PILON-C15	176757	176959	+	tRNA-Leu	CAG	36
41	CRY1-PILON-C16	160034	160125	-	tRNA-Glu	CTC	34
42	CRY1-PILON-C17	127182	127253	+	tRNA-Gly	GCC	33
43	CRY1-PILON-C17	151217	151288	+	tRNA-Gly	GCC	33
44	CRY1-PILON-C17	348626	349308	+	tRNA-Ala	CGC	37
45	CRY1-PILON-C18	440096	440168	+	tRNA-Gly	ACC	33
46	CRY1-PILON-C19	402448	402863	-	tRNA-Ser	GCT	371
47	CRY1-PILON-C20	70634	70705	+	tRNA-Pro	TGG	33
48	CRY1-PILON-C20	83237	83915	-	tRNA-Arg	TCT	36
49	CRY1-PILON-C20	88942	89063	-	tRNA-Pro	CGG	33
50	CRY1-PILON-C21	48431	48504	+	tRNA-Lys	CTT	34
51	CRY1-PILON-C21	58629	58702	-	tRNA-Lys	TTT	34
52	CRY1-PILON-C22	64250	64531	+	tRNA-Ser	GGA	223
53	CRY1-PILON-C22	408436	408548	-	tRNA-His	ATG	52
54	CRY1-PILON-C24	378087	378159	-	tRNA-???	GA	36
55	CRY1-PILON-C29	12927	14745	-	tRNA-His	GTG	1760
56	CRY1-PILON-C30	463429	465305	+	tRNA-Gly	TCC	35
57	CRY1-PILON-C31	38692	40250	+	tRNA-Lys	TTT	35
58	CRY1-PILON-C31	74751	74825	-	tRNA-Ala	AGC	35
59	CRY1-PILON-C31	295230	295305	+	tRNA-Arg	TCT	36
60	CRY1-PILON-C31	441185	441320	+	tRNA-Val	CAC	77
61	CRY1-PILON-C32	6212	6617	+	tRNA-Gly	ACC	346
62	CRY1-PILON-C32	32956	33058	+	tRNA-Phe	AAA	34
63	CRY1-PILON-C32	216901	216974	+	tRNA-Ile	TAT	35
64	CRY1-PILON-C33	470191	471731	+	tRNA-Ala	TGC	38
65	CRY1-PILON-C34	286473	286603	+	tRNA-Ala	TGC	91
66	CRY1-PILON-C34	457813	458111	-	tRNA-Ala	CGC	240
67	CRY1-PILON-C35	168863	168936	-	tRNA-Met	CAT	34
68	CRY1-PILON-C35	169061	169133	-	tRNA-Met	CAT	33
69	CRY1-PILON-C35	169159	169231	-	tRNA-Met	CAT	33
70	CRY1-PILON-C35	169256	169328	-	tRNA-Met	CAT	33
71	CRY1-PILON-C35	169353	169425	-	tRNA-Met	CAT	33
72	CRY1-PILON-C35	169450	169522	-	tRNA-Met	CAT	33
73	CRY1-PILON-C35	169547	169619	-	tRNA-Met	CAT	33
74	CRY1-PILON-C35	169644	169716	-	tRNA-Met	CAT	33
75	CRY1-PILON-C35	169743	169868	-	tRNA-Pro	AGG	68
76	CRY1-PILON-C35	170870	170995	+	tRNA-Pro	AGG	68
77	CRY1-PILON-C35	171022	171094	+	tRNA-Met	CAT	33
78	CRY1-PILON-C35	171119	171191	+	tRNA-Met	CAT	33
79	CRY1-PILON-C35	171216	171288	+	tRNA-Met	CAT	33
80	CRY1-PILON-C35	171313	171385	+	tRNA-Met	CAT	33
81	CRY1-PILON-C35	171410	171482	+	tRNA-Met	CAT	33
82	CRY1-PILON-C35	235595	235670	+	tRNA-Met	CAT	34
83	CRY1-PILON-C35	235693	235765	+	tRNA-Met	CAT	33
84	CRY1-PILON-C35	235789	235864	+	tRNA-Met	CAT	34
85	CRY1-PILON-C35	235887	235959	+	tRNA-Met	CAT	33
86	CRY1-PILON-C35	235983	236058	+	tRNA-Met	CAT	34
87	CRY1-PILON-C35	236081	236153	+	tRNA-Met	CAT	33
88	CRY1-PILON-C35	236178	236250	+	tRNA-Met	CAT	33
89	CRY1-PILON-C35	236274	236349	+	tRNA-Met	CAT	34
90	CRY1-PILON-C35	236372	236444	+	tRNA-Met	CAT	33
91	CRY1-PILON-C35	236468	236543	+	tRNA-Met	CAT	34
92	CRY1-PILON-C35	236566	236638	+	tRNA-Met	CAT	33
93	CRY1-PILON-C35	236662	236737	+	tRNA-Met	CAT	34
94	CRY1-PILON-C35	236760	236832	+	tRNA-Met	CAT	33
95	CRY1-PILON-C35	236856	236931	+	tRNA-Met	CAT	34
96	CRY1-PILON-C35	236954	237026	+	tRNA-Met	CAT	33
97	CRY1-PILON-C35	345968	346089	+	tRNA-Thr	CGT	66
98	CRY1-PILON-C35	481867	482272	-	tRNA-Gly	ACC	346
99	CRY1-PILON-C36	393842	394152	-	tRNA-Ala	CGC	252
100	CRY1-PILON-C38	281517	281589	+	tRNA-Ile	GAT	34
101	CRY1-PILON-C40	289868	289940	-	tRNA-Met	CAT	33
102	CRY1-PILON-C40	289965	290036	-	tRNA-Met	CAT	33
103	CRY1-PILON-C40	290061	290133	-	tRNA-Met	CAT	33
104	CRY1-PILON-C40	290160	290285	-	tRNA-Pro	AGG	68
105	CRY1-PILON-C40	381743	382505	+	tRNA-Pro	CGG	720
106	CRY1-PILON-C42	6305	6710	+	tRNA-Gly	ACC	346
107	CRY1-PILON-C42	81989	82063	-	tRNA-Trp	CCA	34
108	CRY1-PILON-C46	69455	71267	+	tRNA-Gly	GCC	34
109	CRY1-PILON-C47	79874	79948	-	tRNA-Arg	TCG	35
110	CRY1-PILON-C47	117829	117961	-	tRNA-Pro	TGG	76
111	CRY1-PILON-C47	268653	268809	-	tRNA-Gly	TCC	35
112	CRY1-PILON-C48	175034	175106	-	tRNA-Pro	AGG	34
113	CRY1-PILON-C49	98757	98828	-	tRNA-Val	TAC	34
114	CRY1-PILON-C49	292236	292534	-	tRNA-Ala	CGC	240
115	CRY1-PILON-C49	302036	302148	-	tRNA-Ser	GCT	37
116	CRY1-PILON-C52	84439	84520	-	tRNA-Ser	AGA	34
117	CRY1-PILON-C52	394493	394618	-	tRNA-Thr	CGT	34
118	CRY1-PILON-C53	237488	237561	-	tRNA-Arg	CCG	34
119	CRY1-PILON-C54	360235	362053	-	tRNA-His	GTG	1760
120	CRY1-PILON-C55	82440	82527	-	tRNA-His	GTG	32
121	CRY1-PILON-C55	82541	82613	-	tRNA-Arg	CCG	34
122	CRY1-PILON-C55	82615	82702	-	tRNA-His	GTG	32
123	CRY1-PILON-C57	136797	136918	-	tRNA-Leu	CAA	36
124	CRY1-PILON-C57	275473	276321	-	tRNA-Leu	CAA	790
125	CRY1-PILON-C58	315618	316144	+	tRNA-His	GTG	471
126	CRY1-PILON-C60	52298	54193	-	tRNA-Phe	GAA	39
127	CRY1-PILON-C60	137573	139483	-	tRNA-Tyr	GTA	32
128	CRY1-PILON-C60	303787	303859	+	tRNA-???	GA	36
129	CRY1-PILON-C62	98743	98816	+	tRNA-Cys	GCA	34
130	CRY1-PILON-C62	157757	157841	+	tRNA-Leu	CAG	37
131	CRY1-PILON-C62	172428	172530	+	tRNA-Phe	AAA	34
132	CRY1-PILON-C62	172820	172903	-	tRNA-Leu	CAG	36
133	CRY1-PILON-C62	175904	175978	+	tRNA-Ala	AGC	35
134	CRY1-PILON-C63	147605	147701	-	tRNA-Arg	TCG	37
135	CRY1-PILON-C63	389348	389420	-	tRNA-Glu	TTC	34
136	CRY1-PILON-C67	246389	247191	-	tRNA-Ala	AGC	33
137	CRY1-PILON-C70	287107	287244	-	tRNA-Val	AAC	37
138	CRY1-PILON-C71	139294	141223	-	tRNA-Leu	CAA	33
139	CRY1-PILON-C71	260304	260842	+	tRNA-Asn	GTT	37
140	CRY1-PILON-C72	143035	143107	+	tRNA-Met	CAT	33
141	CRY1-PILON-C76	269699	269926	-	tRNA-Ile	GAT	31
142	CRY1-PILON-C76	339585	339687	+	tRNA-Phe	AAA	34
143	CRY1-PILON-C78	203950	204328	-	tRNA-Val	GAC	322
144	CRY1-PILON-C79	287912	289157	-	tRNA-Phe	GAA	1186
145	CRY1-PILON-C82	5733	6138	+	tRNA-Gly	ACC	346
146	CRY1-PILON-C84	13159	15035	-	tRNA-Gly	TCC	35
147	CRY1-PILON-C85	31265	31766	+	tRNA-Ser	GCT	445
148	CRY1-PILON-C85	127463	128634	-	tRNA-Thr	GGT	1112
149	CRY1-PILON-C91	160515	160898	-	tRNA-Cys	GCA	326
150	CRY1-PILON-C93	203654	203761	-	tRNA-Thr	AGT	35
151	CRY1-PILON-C101	314583	314713	-	tRNA-Asn	GTT	35
152	CRY1-PILON-C101	364249	365936	+	tRNA-SeC	TCA	38
153	CRY1-PILON-C103	26875	27050	+	tRNA-Leu	GAG	121
154	CRY1-PILON-C105	18934	19022	-	tRNA-SeC	TCA	36
155	CRY1-PILON-C110	299283	301056	+	tRNA-Gln	TTG	30
156	CRY1-PILON-C112	128726	128806	+	tRNA-Thr	GGT	31
157	CRY1-PILON-C113	91566	91871	+	tRNA-Ile	GAT	33
158	CRY1-PILON-C114	102705	102849	-	tRNA-Cys	ACA	84
159	CRY1-PILON-C114	282543	283906	-	tRNA-Ala	TGC	1302
160	CRY1-PILON-C119	197295	198190	+	tRNA-Arg	CCT	32
161	CRY1-PILON-C119	289142	289968	+	tRNA-Arg	CCT	769
162	CRY1-PILON-C120	193094	193166	+	tRNA-Phe	GAA	34
163	CRY1-PILON-C121	138526	138897	-	tRNA-Gly	CCC	37
164	CRY1-PILON-C122	121083	121155	+	tRNA-Gly	CCC	34
165	CRY1-PILON-C123	189373	189485	+	tRNA-Ser	GCT	36
166	CRY1-PILON-C123	254063	255388	+	tRNA-Leu	CAG	1265
167	CRY1-PILON-C125	71875	72438	-	tRNA-Phe	GAA	33
168	CRY1-PILON-C128	226535	227423	-	tRNA-Ala	GGC	832
169	CRY1-PILON-C132	150577	150651	+	tRNA-Gly	TCC	35
170	CRY1-PILON-C133	128980	129278	-	tRNA-Ala	CGC	240
171	CRY1-PILON-C133	132110	132420	-	tRNA-Ala	CGC	252
172	CRY1-PILON-C133	167467	169719	+	tRNA-Gly	GCC	36
173	CRY1-PILON-C134	48614	48701	-	tRNA-Val	CAC	33
174	CRY1-PILON-C135	145150	145491	-	tRNA-His	ATG	283
175	CRY1-PILON-C139	36887	39035	+	tRNA-Leu	CAA	2089
176	CRY1-PILON-C140	127933	128004	+	tRNA-Met	CAT	33
177	CRY1-PILON-C140	130203	130274	+	tRNA-Met	CAT	33
178	CRY1-PILON-C142	289438	291964	+	tRNA-Ser	GGA	30
179	CRY1-PILON-C143	85386	85457	-	tRNA-Met	CAT	33
180	CRY1-PILON-C143	85940	86011	+	tRNA-Met	CAT	33
181	CRY1-PILON-C143	98667	98738	+	tRNA-Met	CAT	33
182	CRY1-PILON-C144	177144	177216	+	tRNA-Met	CAT	33
183	CRY1-PILON-C144	177242	177314	+	tRNA-Met	CAT	33
184	CRY1-PILON-C144	177340	177412	+	tRNA-Met	CAT	33
185	CRY1-PILON-C144	177438	177510	+	tRNA-Met	CAT	33
186	CRY1-PILON-C144	228433	228514	-	tRNA-Leu	TAG	35
187	CRY1-PILON-C146	15634	17207	+	tRNA-Lys	TTT	35
188	CRY1-PILON-C147	130574	130719	-	tRNA-Trp	CCA	32
189	CRY1-PILON-C147	130600	130746	+	tRNA-Ser	GGA	88
190	CRY1-PILON-C147	132524	132653	+	tRNA-Ser	CGA	32
191	CRY1-PILON-C147	134511	134656	+	tRNA-Ser	GGA	87
192	CRY1-PILON-C147	136557	136702	+	tRNA-Ser	GGA	87
193	CRY1-PILON-C147	138551	138696	+	tRNA-Ser	GGA	87
194	CRY1-PILON-C147	140554	140708	+	tRNA-Ser	GGA	96
195	CRY1-PILON-C151	134759	136122	-	tRNA-Ala	TGC	1302
196	CRY1-PILON-C152	91093	91251	-	tRNA-Pyl	CTA	102
197	CRY1-PILON-C155	180387	180489	-	tRNA-Gly	GCC	38
198	CRY1-PILON-C156	41950	44247	-	tRNA-Pro	GGG	31
199	CRY1-PILON-C156	75808	76437	+	tRNA-Ala	TGC	570
200	CRY1-PILON-C156	120616	122908	+	tRNA-Pro	GGG	31
201	CRY1-PILON-C157	98470	99739	-	tRNA-Gly	ACC	39
202	CRY1-PILON-C158	53061	53151	+	tRNA-Cys	GCA	37
203	CRY1-PILON-C159	152384	152528	-	tRNA-Cys	ACA	84
204	CRY1-PILON-C162	66453	67722	-	tRNA-Gly	ACC	39
205	CRY1-PILON-C165	10297	10370	+	tRNA-Arg	CCT	34
206	CRY1-PILON-C166	34020	36312	-	tRNA-Pro	GGG	31
207	CRY1-PILON-C166	79233	81531	+	tRNA-Pro	GGG	31
208	CRY1-PILON-C167	103970	104375	-	tRNA-Gly	ACC	346
209	CRY1-PILON-C168	4596	6888	-	tRNA-Pro	GGG	31
210	CRY1-PILON-C168	15958	16587	+	tRNA-Ala	TGC	570
211	CRY1-PILON-C168	59946	62240	+	tRNA-Pro	GGG	31
212	CRY1-PILON-C173	42109	44400	-	tRNA-Pro	GGG	31
