# Supplementary material for: Cultivation, genomics, and giant viruses of a ubiquitous and heterotrophic freshwater cryptomonad
Source: ISME J. 2025 Dec 6;19(1):wraf271. doi: 10.1093/ismejo/wraf271 (PMC12747079; doi:10.1093/ismejo/wraf271)
Supplement: Supplementary_Table_S10_Genomic_Repeats_Analysis_wraf271 [file supplementary_table_s10_genomic_repeats_analysis_wraf271.xlsx]

## Sheet: Supplementary Table S10
Supplementary Table S10: RepeatMasker summary of cryptomonad genomes
						goniomonads		cryptophytes									goniomonads		cryptophytes
	Percentages															Counts
#	num		sum hetero	sum photo	sum all	Tyrannomona regina CRY1	Goniomonas avonlea GCA_003573635.1	Guillardia theta GCF_000315625.1	Storeatula sp. K-1488	Rhinomonas nottbecki K1855	Rhodomonas lacustris NIVA-8/82	Cryptomonas borealis NIES-276	Rhodomonas baltic CCAP 979/9			num	Tyrannomona regina CRY1	Goniomonas avonlea GCA_003573635.1	Guillardia theta GCF_000315625.1	Storeatula sp. K-1488	Rhinomonas nottbecki K1855	Rhodomonas lacustris NIVA-8/82	Cryptomonas borealis NIES-276	Rhodomonas baltic CCAP 979/9
1	DNA	ancestral	0.288	0.3584	0.6464	0.2027	0.0853	0	0	0.0302	0.2492	0.0581	0.0209			DNA	183	734	0	0	1052	9013	413	361
2	DNA/CMC-EnSpm	ancestral	0.1446	1.1283	1.2729	0.0498	0.0948	0	0.0266	0.7737	0.328	0	0			DNA/CMC-EnSpm	83	816	0	1294	13133	11383	0	0
3	DNA/Crypton-F	only in cryptophytes	0	0.0893	0.0893	0	0	0	0.0599	0	0	0	0.0294			DNA/Crypton-F	0	0	0	230	0	0	0	41
4	DNA/Dada	ancestral	0.2928	0.4296	0.7224	0.2928	0	0	0.0266	0.0665	0.3112	0	0.0253			DNA/Dada	690	0	0	153	445	8615	0	73
5	DNA/Ginger-1	only in cryptophytes	0	0.1077	0.1077	0	0	0	0.0305	0	0.0772	0	0			DNA/Ginger-1	0	0	0	199	0	246	0	0
6	DNA/Ginger-2	only in cryptophytes	0	0.225	0.225	0	0	0	0.065	0.0813	0	0	0.0787			DNA/Ginger-2	0	0	0	393	249	0	0	230
7	DNA/hAT	only in cryptophytes	0	0.0049	0.0049	0	0	0	0	0	0.0049	0	0			DNA/hAT	0	0	0	0	0	82	0	0
8	DNA/hAT-Ac	ancestral	0.3509	1.3953	1.7462	0.294	0.0569	0	0.1442	0.0475	1.1398	0.0356	0.0282			DNA/hAT-Ac	1162	718	0	1438	1305	11249	239	473
9	DNA/hAT-Charlie	only in cryptophytes	0	0.0372	0.0372	0	0	0	0	0.0372	0	0	0			DNA/hAT-Charlie	0	0	0	0	194	0	0	0
10	DNA/hAT-hAT1	only in cryptophytes	0	0.1394	0.1394	0	0	0	0	0	0.1394	0	0			DNA/hAT-hAT1	0	0	0	0	0	1843	0	0
11	DNA/hAT-hATw	only in cryptophytes	0	0.2608	0.2608	0	0	0	0.0601	0.2007	0	0	0			DNA/hAT-hATw	0	0	0	371	1579	0	0	0
12	DNA/hAT-hobo	only in cryptophytes	0	0.0281	0.0281	0	0	0	0	0	0.0281	0	0			DNA/hAT-hobo	0	0	0	0	0	763	0	0
13	DNA/hAT-Tag1	ancestral	0.0482	1.5526	1.6008	0	0.0482	0	0	0.0323	1.3081	0.2122	0			DNA/hAT-Tag1	0	78	0	0	483	9192	1569	0
14	DNA/hAT-Tip100	only in cryptophytes	0	0.0258	0.0258	0	0	0	0.0086	0	0.0172	0	0			DNA/hAT-Tip100	0	0	0	107	0	342	0	0
15	DNA/Kolobok-H	ancestral	0.0633	0.1023	0.1656	0.0633	0	0	0	0	0	0	0.1023			DNA/Kolobok-H	131	0	0	0	0	0	0	234
16	DNA/Kolobok-T2	only in cryptophytes	0	0.1537	0.1537	0	0	0	0	0	0.0872	0	0.0665			DNA/Kolobok-T2	0	0	0	0	0	1446	0	220
17	DNA/Maverick	ancestral	0.1892	4.8894	5.0786	0.1892	0	0.0505	0.459	0.1868	2.1284	1.8288	0.2359			DNA/Maverick	252	0	52	2140	6289	4822	4572	295
18	DNA/MULE-MuDR	ancestral	0.0701	0.7441	0.8142	0.0701	0	0.0364	0.2275	0.3842	0.0141	0	0.0819			DNA/MULE-MuDR	200	0	41	924	1309	178	0	233
19	DNA/Novosib	only in cryptophytes	0	0.0096	0.0096	0	0	0	0.0096	0	0	0	0			DNA/Novosib	0	0	0	87	0	0	0	0
20	DNA/PIF-Harbinger	ancestral	0.2261	0.5434	0.7695	0.2145	0.0116	0	0.1378	0.0692	0.2097	0.0568	0.0699			DNA/PIF-Harbinger	1020	33	0	1248	1870	4901	265	354
21	DNA/PIF-HarbS	only in cryptophytes	0	0.1775	0.1775	0	0	0	0.038	0.0923	0	0.0472	0			DNA/PIF-HarbS	0	0	0	137	158	0	303	0
22	DNA/PiggyBac	ancestral	0.0231	0.4785	0.5016	0	0.0231	0	0.0299	0.1907	0.0032	0.2397	0.015			DNA/PiggyBac	0	63	0	422	1213	33	692	50
23	DNA/Sola-3	only in cryptophytes	0	0.1469	0.1469	0	0	0	0	0	0.1469	0	0			DNA/Sola-3	0	0	0	0	0	833	0	0
24	DNA/TcMar	only in cryptophytes	0	0.0112	0.0112	0	0	0	0	0.0112	0	0	0			DNA/TcMar	0	0	0	0	77	0	0	0
25	DNA/TcMar-Ant1	only in cryptophytes	0	0.0321	0.0321	0	0	0	0	0.0321	0	0	0			DNA/TcMar-Ant1	0	0	0	0	408	0	0	0
26	DNA/TcMar-Fot1	ancestral	0.0152	0.1276	0.1428	0	0.0152	0	0.0832	0.0393	0.0051	0	0			DNA/TcMar-Fot1	0	53	0	557	386	50	0	0
27	DNA/TcMar-Mariner	only in cryptophytes	0	0.0322	0.0322	0	0	0	0	0	0.0322	0	0			DNA/TcMar-Mariner	0	0	0	0	0	192	0	0
28	DNA/TcMar-Pogo	only in cryptophytes	0	0.0696	0.0696	0	0	0	0	0	0	0.0696	0			DNA/TcMar-Pogo	0	0	0	0	0	0	675	0
29	DNA/TcMar-Tc1	only in cryptophytes	0	0.0052	0.0052	0	0	0	0	0.0052	0	0	0			DNA/TcMar-Tc1	0	0	0	0	112	0	0	0
30	DNA/TcMar-Tc2	only in cryptophytes	0	0.1696	0.1696	0	0	0	0.0145	0	0.0124	0.1427	0			DNA/TcMar-Tc2	0	0	0	116	0	157	744	0
31	DNA/TcMar-Tigger	only in cryptophytes	0	0.0991	0.0991	0	0	0	0.0055	0.0239	0	0	0.0697			DNA/TcMar-Tigger	0	0	0	82	272	0	0	417
32	DNA/Zisupton	only in cryptophytes	0	0.3006	0.3006	0	0	0	0.0629	0.1023	0.0487	0.0524	0.0343			DNA/Zisupton	0	0	0	1690	178	665	266	120
33	LINE	ancestral	0.1983	3.1156	3.3139	0.1608	0.0375	0.109	1.181	0.2185	0.5997	0.5718	0.4356			LINE	100	43	46	4094	782	1199	1715	469
34	LINE/CR1	only in cryptophytes	0	0.1739	0.1739	0	0	0	0.026	0.1479	0	0	0			LINE/CR1	0	0	0	295	5959	0	0	0
35	LINE/CRE	only in cryptophytes	0	5.2938	5.2938	0	0	0.347	0.2287	0.1664	2.1153	2.3235	0.1129			LINE/CRE	0	0	849	1224	1125	20701	11487	504
36	LINE/Dong-R4	only in cryptophytes	0	0.006	0.006	0	0	0	0.006	0	0	0	0			LINE/Dong-R4	0	0	0	98	0	0	0	0
37	LINE/Dualen	only in cryptophytes	0	5.3615	5.3615	0	0	0	0.9761	1.2684	0.9462	0.4505	1.7203			LINE/Dualen	0	0	0	3268	4589	2061	1206	1544
38	LINE/I	only in cryptophytes	0	0.2837	0.2837	0	0	0	0.1511	0.0849	0.0032	0.0445	0			LINE/I	0	0	0	670	510	60	244	0
39	LINE/I-Jockey	only in cryptophytes	0	0.0278	0.0278	0	0	0	0	0.011	0.0168	0	0			LINE/I-Jockey	0	0	0	0	197	245	0	0
40	LINE/L1	ancestral	0.1436	0.3362	0.4798	0.1355	0.0081	0	0.0576	0.0326	0.1514	0	0.0946			LINE/L1	56	50	0	112	1699	3524	0	761
41	LINE/L1-Tx1	ancestral	0.2493	0.0234	0.2727	0.0063	0.243	0	0	0	0	0.0234	0			LINE/L1-Tx1	69	1396	0	0	0	0	81	0
42	LINE/L2	only in cryptophytes	0	0.8193	0.8193	0	0	0	0	0	0.361	0.4583	0			LINE/L2	0	0	0	0	0	1416	870	0
43	LINE/Penelope	ancestral	0.0256	1.1921	1.2177	0	0.0256	0	0	0	0.3373	0.7715	0.0833			LINE/Penelope	0	96	0	0	0	9439	4985	222
44	LINE/R1	only in cryptophytes	0	0.0487	0.0487	0	0	0.0445	0.0042	0	0	0	0			LINE/R1	0	0	81	63	0	0	0	0
45	LINE/R1-LOA	only in cryptophytes	0	0.117	0.117	0	0	0	0.0291	0.011	0	0	0.0769			LINE/R1-LOA	0	0	0	367	118	0	0	260
46	LINE/R2	only in cryptophytes	0	1.1862	1.1862	0	0	0	0.0927	0.0053	0.8006	0.0917	0.1959			LINE/R2	0	0	0	726	55	1612	470	526
47	LINE/R2-Hero	only in cryptophytes	0	0.2467	0.2467	0	0	0	0.0456	0.1936	0	0.0075	0			LINE/R2-Hero	0	0	0	178	859	0	89	0
48	LINE/R2-NeSL	ancestral	0.103	0.7613	0.8643	0	0.103	0	0.2499	0.0829	0.0142	0.4143	0			LINE/R2-NeSL	0	118	0	1180	368	102	1567	0
49	LINE/Rex-Babar	only in cryptophytes	0	0.1405	0.1405	0	0	0	0	0	0.0931	0.0474	0			LINE/Rex-Babar	0	0	0	0	0	293	217	0
50	LINE/RTE-BovB	only in cryptophytes	0	0.6277	0.6277	0	0	0	0.1231	0	0.5046	0	0			LINE/RTE-BovB	0	0	0	280	0	1201	0	0
51	LINE/RTE-ORTE	only in cryptophytes	0	0.1165	0.1165	0	0	0	0	0	0.1165	0	0			LINE/RTE-ORTE	0	0	0	0	0	222	0	0
52	LINE/RTE-RTE	ancestral	0.0522	0.0118	0.064	0	0.0522	0	0.0118	0	0	0	0			LINE/RTE-RTE	0	78	0	164	0	0	0	0
53	LINE/RTE-X	ancestral	0.2151	0.9097	1.1248	0.2151	0	0	0	0	0.7487	0.161	0			LINE/RTE-X	85	0	0	0	0	1542	580	0
54	LINE/Tad1	only in cryptophytes	0	0.0085	0.0085	0	0	0	0	0.0085	0	0	0			LINE/Tad1	0	0	0	0	32	0	0	0
55	Low_complexity	ancestral	1.3722	5.9007	7.2729	0.1873	1.1849	1.6901	0.9576	1.3279	0.2958	0.706	0.9233			Low_complexity	2449	13668	18328	52608	69141	16429	20373	29076
56	LTR	ancestral	0.2367	0.4032	0.6399	0.2367	0	0	0.0252	0.1135	0.0709	0.0379	0.1557			LTR	1279	0	0	222	921	208	140	203
57	LTR/Caulimovirus	only in cryptophytes	0	0.0076	0.0076	0	0	0	0	0	0.0076	0	0			LTR/Caulimovirus	0	0	0	0	0	57	0	0
58	LTR/Copia	ancestral	0.1045	17.6773	17.7818	0	0.1045	0.3359	4.3815	4.8629	2.7674	1.6306	3.699			LTR/Copia	0	83	431	20932	24715	14782	6214	3916
59	LTR/DIRS	ancestral	0.1735	3.3254	3.4989	0	0.1735	0	0.7409	0.7581	0.8793	0.2281	0.719			LTR/DIRS	0	208	0	2804	2946	5008	963	981
60	LTR/ERV1	only in cryptophytes	0	0.3533	0.3533	0	0	0	0	0.2887	0.0646	0	0			LTR/ERV1	0	0	0	0	6033	87	0	0
61	LTR/ERVK	ancestral	0.0029	0.2227	0.2256	0.0029	0	0	0	0	0.2061	0.0166	0			LTR/ERVK	8	0	0	0	0	6490	58	0
62	LTR/ERVL	only in cryptophytes	0	0.0837	0.0837	0	0	0	0	0	0	0	0.0837			LTR/ERVL	0	0	0	0	0	0	0	496
63	LTR/Gypsy	ancestral	3.8357	28.1008	31.9365	3.8216	0.0141	0.4891	10.8696	3.6357	1.2079	5.088	6.8105			LTR/Gypsy	1645	41	470	30194	11551	10660	23432	6470
64	LTR/Ngaro	ancestral	0.5051	0.5921	1.0972	0.4882	0.0169	0	0.0031	0.0819	0.1572	0.3141	0.0358			LTR/Ngaro	755	75	0	136	1554	5817	4554	304
65	LTR/Pao	ancestral	0.831	0.8808	1.7118	0.8237	0.0073	0	0.0742	0.0054	0.1131	0.5667	0.1214			LTR/Pao	2693	41	0	956	49	515	1936	450
66	LTR/Unknown	ancestral	1.3552	7.6705	9.0257	1.3428	0.0124	0.4831	0	2.699	1.5759	1.6943	1.2182			LTR/Unknown	1679	129	1824	0	38181	27829	12795	7373
67	RC/Helitron	ancestral	0.5219	2.2894	2.8113	0.5185	0.0034	0	0.5045	1.2492	0.0281	0.3391	0.1685			RC/Helitron	455	36	0	1354	6665	75	1425	205
68	RC/Helitron-2	only in cryptophytes	0	0.0127	0.0127	0	0	0	0	0	0	0	0.0127			RC/Helitron-2	0	0	0	0	0	0	0	115
70	rRNA	na	0.1695	0.4718	0.6413	0.1695	0	0.0295	0.0418	0.0275	0.3264	0.0466	0			rRNA	489	0	15	238	170	3273	349	0
71	Satellite	na	0.0902	0.4206	0.5108	0.0902	0	0	0.0201	0.3858	0.0147	0	0			Satellite	244	0	0	392	9362	587	0	0
73	Simple_repeat	na	11.6111	34.248	45.8591	5.5807	6.0304	4.6855	6.1932	7.509	7.1094	5.6695	3.0814			Simple_repeat	34934	87583	65198	354486	496363	336773	173914	121016
74	snRNA	na	0	0.0037	0.0037	0	0	0	0	0	0.0037	0	0			snRNA	0	0	0	0	0	138	0	0
75	tRNA	na	0.0346	0.0073	0.0419	0.0102	0.0244	0	0	0	0.0073	0	0			tRNA	71	241	0	0	0	240	0	0
76	Unknown	na	22.4301	162.76	185.19	11.8452	10.5849	6.6363	37.4719	33.8389	39.8449	29.3804	15.5879			Unknown	21796	68985	18844	648450	670024	699817	234649	80784
