# Supplementary material for: Cultivation, genomics, and giant viruses of a ubiquitous and heterotrophic freshwater cryptomonad
Source: ISME J. 2025 Dec 6;19(1):wraf271. doi: 10.1093/ismejo/wraf271 (PMC12747079; doi:10.1093/ismejo/wraf271)
Supplement: Supplementary_Table_S11_Giant_virus_genome_annotations_wraf271 [file supplementary_table_s11_giant_virus_genome_annotations_wraf271.xlsx]

## Sheet: Index
Index
Supplementary Table S11: Giant Virus genome annotations
1	Supplementary Table S11.1: Gene annotation of Tyannovirus GV1 genes
2	Supplementary Table S11.2: Gene annotation of Tyrannovirus GV2 genes

## Sheet: Supplementary Table S11.1
Supplementary Table S11.1: Gene annotation of Giant virus GV1 genes
back to Index
locustag	locustag
start	start
end	end
strand	strand
annotation	annotation
pfam_domain_architechture	pfam_domain_architechture
cddid	cddid
cdd_description	cdd_description
koid	koid
kegg_description	kegg_description
COG	COG database annotation
TIGR	TIGRfams database annotation
POG	POGfams database annotation
sequence	sequence
FOSMID_ID=GV1	LENGTH=667134	GC=35.47
locustag	start	end	strand	annotation	pfam_domain_architechture	cddid	cdd_description	koid	kegg_description	COG	TIGR	POG	sequence
GV1-cds1	292	1866	1	hypothetical protein	-	-	-	-	-	-	-	-	MSSPVNTSLTCNSAKVWAFYHEHPEIDFEKMNIMFTDIIASIMQTTNPVNNGNITSQIMNGIANIQAQLTNQQTEYGKLLFLKLTEFKKDYIDDLKMILSSNIADKIAPLIKESNGSILDKTQLLLSEIVPKNNEALSRQINDNIRSFCSTITDEISKTSKTDGEPLSQSSLDSFIKNIDTKFSNVIDSTRKMVDSSKDAAMSQFSSISTSQLALQSEVKDFLKRMENSSSKGKISENIVLNILRGLFPSAEVEYVGSQKESGDIMIHRKDRQRILVENKCYESRQVTSDQVKKFIHDVDIQNCSGLFLSQEGGIVNKENFEINIHNRNVLLYIHNVNYNPEIIKIAIDIIDSFKAKLDEINLTDDYPISKDTLEEINKEYQLFVEQKLNQLKIVKEFS…
GV1-cds2	1947	2720	-1	hypothetical protein	-	-	-	-	-	-	-	-	MLNFSLKGKKRIPSHVSLVRQRQILQLSQQKHNTVNKSAHDQVIIVNVDEAAKDVITYEIGEQSNIIIDPQPCVEEPVIETLSSVITNINQEVLEPILETPETTEAVETAEIVETAEVVETVEVVETVEVVETVEVVETAEVVETAEVVETAEVVETAEVVETAEAVETAEAVETTEVVETAEVVETVEVVETTEVVETAEVVETAEVVETVEVVETAEAEETTEAEETTEAEETTEAEAANETDKKKKKKGKNGRK
GV1-cds3	2777	3163	-1	Transmembrane protein TauE-like	-	-	-	K07090	K07090; uncharacterized protein	-	-	-	MNKIVRILLSFLVGVIGGSMAIYTGVGVSLMVPLVLFFDIIKDYKTAVGTMFLAVFAPISSIPAYNFYKSGNLDIEVGISIGLGYFVGSYVTSTYFLDSIKREVLYLLFGLLSLMLGFIFVKKSKLIF
GV1-cds4	3199	4137	-1	hypothetical protein	-	cd07221	Pat_PNPLA3 Patatin-like phospholipase domain containing protein 3	-	-	COG1752: COG1752 ,COGFAMS2, COG1752,R Predicted acylesterase/phospholipase RssA, containd patatin domain	-	-	MIKEIVNELVNNIDKLSDNGVKEINIALSGGAFNASYTAGCLYFLRELKERDLIRINKISTCSASSLLGVLFMIDKMDVFVDKLYKHCEDSFKENKRVIFSDDSMSCLLEMIRSELPEDVLSIINNKLYITYYDVVECRRVVVCEYKTVDELLCVIRRSCFIPYLTMDKALEDGRYLDGGTPYIFNREESKEGVKNLYINVITLNNIVDAVVIKKDKTNIHRILSGVLDIHNFFFRGKKTSMCCYVEDWSISRKINFKMIEWRIYCVCVFFFILTKLKAWIPEKYYKENNILNNVLGQFRCEVGKNIEYYCV
GV1-cds5	4278	4556	1	Nucleotide modification associated domain 1	DUF1599	pfam07659	DUF1599 Domain of Unknown Function (DUF1599)	-	-	-	-	POG0093: POG0093: DNA replication, range: 57..149 HHsearch against CDD matches: pfam07659:DUF1599 Domain of Un	METHTPDRVAQMTEVQQTALELFKKKNTDYGDAFAKFGVIGVLMRIEDKIQRSLSISKNGVTLVDDERIRDTLIDLHNYAAMAIMLLDEKTH
GV1-cds6	4674	5723	1	Glycosyl transferase family 2	Glyco_tranf_2_4	-	-	-	-	-	-	-	MSLHTFTLKGAKFKDYKTLRENKKIIPYVKKTKTVALFTNARDEKYIKEWAAHHLLLGFDYIFITDHLSTIPLKSVFHNFSNRVIVSTCNKKNNIKIELMNKAIITAKRYNVDWFIYLDADEFIILNHKTITNIKQFLQVYNEVDMVGINWLMFGSNSLNKDPPNIIGHYTKSDLILNNHIKSFVRTNEAINATNPHMYNIKNPMNFFCYNDHMPYIKPVHEYNIPFYKAPIYIAHYLIQSKETYIRRKCNLPRDDTGTFRGITQNDINSIHLHHNIVDNLQPKIQYEHKIAEFFNKLHRSNITPITPIASIPSISIEDSPLAKDTADFIDSENTLNANDGRLSLIHES
GV1-cds7	5806	7416	-1	hypothetical protein	-	-	-	-	-	-	-	-	MSNDKSIIKKLKDVNLYTIDELKELLGIEGSYTVDGIRAKFDKLNEDYRKLSTNGFLDKAMNRILGDLDMNPDVEPRTNSSPKQMNDWWSNQYLTQDDPKQNIKITDRKDKVKIFDPDSVNGHNQMKREQLGVVNSRVQEFVQDSLNPTLKNTTERLLVIDSLFRQTITPYSPNPASPASSSIFTMDLSEPLVNVLSMKLYSYQIPYSWYTVDSAYGTSCFWVKWETPLGSGGPTLIQVENGNYTPAQLISAIQAELDSVLNNSGPFSGNHFDISYNTISGKSSFSFNTNTPGYIAEIIFYDSANENSCAGVLCGNTMRLDSNLGWMLGFRPTNDTTTPIVFSRTVLSDSGVSPPTRLYSDTTVDTYGTRYIVVVLDDLNQNRLNSGIVNIVDTSTTLS…
GV1-cds8	7497	8063	-1	hypothetical protein	-	-	-	-	-	-	-	-	MSKSYQASGANRNSKQRNRFIARLEIATTRFSDFTFKENRLWREERVWKGCIYGTPLIMSSKIDTGRPTLVIEMNNDRNRIEGIGFVFNRPCDDNYRRIYSDPNTNRYIYEGEYRLDRQAVVDEYYKKVLWTLDMLLFKGAGHSKRSIGITRLPAWLMFNVYDYDFGEVIWEMFEKYVKMDVKKLYAK
GV1-cds9	8169	8591	-1	hypothetical protein	-	-	-	-	-	-	-	-	MISKRVCPNDDPSFTRTMYTIGFLKKGMSPKEILQMRAQVYYCICIIVRAALIVAVYHWRSKFVVRVLVFLGAMLGIVNLGSRMTGTQWWSKKFQFIMSIIIAVMVILTHFNIVDSRSMSAAMLVSLLGGLAQSFAVGFC
GV1-cds10	8677	9321	-1	Nudix_Hydrolase domain containing protein	-	pfam00293	NUDIX NUDIX domain	-	-	-	-	-	MVGSGVILAAYHKNKVYYLFGKEGSMEHDKKCHWGDFGGGAKTGEDLLDTTTREGAEELNGFFGSKADFEKYILKNRIDEIAYDKRYTYIVRADYDEKLPYYFNNNYKFICEYLKGHVEHPTNGLFEKSEIRWFTVDDLKREKHIFRDYFQNIIDIVIYNHPKTMSKLKNMAPNVVRATRAKFSTSDLMKCARVGKKNTSKYSSRKRRSHTRRR
GV1-cds11	9417	9656	-1	hypothetical protein	-	-	-	-	-	-	-	-	MYRIYMPVDMVLAITHSKMRRQRNDRVNKERIESIRLAHAVASASDNRSTYVKHDERQHREKIGNSIKNSNCMEMFRFW
GV1-cds12	9740	10468	-1	hypothetical protein	-	-	-	-	-	-	-	-	MSNRNRAFVRATKSSNSDASDYLNNLRAKVKFAGTSNLASTVALQGGMLPLRTPGGRLKPYQGTYGFSSTTNSPKTYCLNTSRSYRDLLDITKGKYLLTPPNPVSTSLTLLNIEPSEIYNGVFFEDTFKGSSEMINNTTPFGPNLVNQIIYDPNTNANQLIYVDPSYNMFYNSTSCQSTDRYFNNIQLRTDLGLNGKERLDRIANLNLFTGFVYPSKFSLEYNEGDCINTNNGLQTNTNPNI
GV1-cds13	10550	11965	-1	hypothetical protein	-	-	-	-	-	-	-	-	MDNFDLNISNYSVKELEEILTLVPNYNEQDISYNKDKICNKIMNDSTLSFEAKVKLGDFFNGVSNLLGKVFMDYMKSKNSKDDTHGNVSEFKDMKNTMLKNTNNLIISDPYSAHNIKVEPTRVGPNFDQYGTMRGVINPLLRNTILKGINIDSRFRDNYYTTKSTDLQINLPFRLDNVISYRVVGITLPLSFYNISQSYGNNIILFNVYDPTSGLITANSPYKMILPDGCYNTTQGNSTNSSCLEVVINNYLANSPDSPNADPINSGLNLSYIIDRTSGRSIFAQDPSVTTPAPTAPYYFEIITNVEYDLKSNAPVISYDTNLMLRLGWVLGYRAAKYSSSNTNPPTSSTNYGSIVSEGICFTKFPVYGFLSIDDYNKNANDYFVSVYSRSISVPNIIS…
GV1-cds14	12083	12289	-1	hypothetical protein	-	-	-	-	-	-	-	-	MSSSTNMSQMFFNNSNGGGSGGNYPVVRVRTTSAPSPAPLLRMRPRSALLSLSNIMTQNSTPCRSCGH
GV1-cds15	12397	13017	-1	hypothetical protein	-	-	-	-	-	-	-	-	MSQGQGSYPQYYSSICTSCWYGGFFSVPDPVIGCRACGRYEDGATVPPNASGTEIPYVSSIPTQKIIQKVVRVDESEYIMNKGALSVFTKPVSTYSYVNWNQQSDRAVPGIVHHNVPSRGNSTRTSITRMRPGSMSAPSSSIPGSKGVDMKHGSYDRYLAKLKGAKALRTQSHASTQNVVPIQGNKTRMFGVAYSNNCQYPVVCVP
GV1-cds16	13129	14988	1	hypothetical protein	-	-	-	-	-	-	-	-	MKHSSITKNKNKRNRVTHRNNTKHNITHPQSGGVKVLIGRNPSNTAERSIEREVTTLEHFKRILDTATDLRVISSSSLNSFVIRIQLAPGREFFKSDMVGDDGNRLNFIQIVDATSGMEITEVIIKICIIGNATIPRDYVLNSRSINKLGVTSDEFNNEYDTQRYLYSSMMSTSGTPFCPDAFGKLEVTSQANFNELFSIIKGNVAPSNEFHRTFDYIMDLLARRSHYIGLILMESVQRNYNLFTDYLPGQRLYVHRSFKELSDVIYAINIVTIYRGKLFLLDAHPNNWLCDPTAPLLSKVKAIDFGRVYRIHNEQATMRFLDNVRSNAVRYFQRILCVAPQSLNRTIMDFINMMCVSDEQRMRILSQPQQAQFTEAANLLVENLQEVITIFNRELLFS…
GV1-cds17	15075	15539	-1	hypothetical protein	-	-	-	-	-	-	-	-	MSKEELKAKKPKYTETTTGTHCMGEGWTVCCPNKHLMYDRYIPTKQVVSLYYKGGIYRIFVCTTRCLSEVKNMAKNNPELFKKTFIKSVKQNGDLVLKHRDTGAIAQIAKKVDTYTEKKPGKNGKSSVKIQAGGRSRCNTRRRNRRSRTTRRRR
GV1-cds18	15610	16599	-1	hypothetical protein	-	-	-	-	-	-	-	-	MLYYYPPNTTNSCPIFVHMFLCKLCDYNTCSKKDFEKHLLTKKHKGGEYNQNTTKKSPQHNMVCECGRTYNHRASLYNHKKTCKGLKQKNATQDANIVCVEGGASVASIDKLQLTTDMFMKLMNDNQEMIKIIKDQQNQLNTILPKIGNVTNNNMTTNNTNNNFNLNIFLNEKCKDALNISEFIESLKITLEDLQYSRSNGLVEGISNVMIRGLRELDIYKRPIHCTDVKRDTMYIKDDEKWEKDNNNIKMKETIVKIANKERNAIGEWVDLNPDWFDTEAKQMEYLTLINKICEPIENDVKNEKKIIKMIGREIVLNKDSEKLLLKDN
GV1-cds19	16949	17464	1	hypothetical protein	-	-	-	-	-	-	-	-	MLKNIADFNKVSDYLPLFNAVLITDLFVIFLLNITVIKSKVLRQWYSQYNLSAVIADVLIILIGLIITRAIYYYVFDSFSLLKFIILAVIVQITHDILFYIFFSNIPRGVNKMIDTFKDYANDVSYKAILADSGMMIMACLIASYLVNKNTNTNIIVLISFIYLLPYLLYN
GV1-cds20	17485	17700	-1	hypothetical protein	-	-	-	-	-	-	-	-	MEKYFDISKFFMKNEQMKERIQSIPATVYGKPVKVNEEQQKNIVKDDVPINNAKYMDELYSDKFLDVYFSP
GV1-cds21	17765	18313	1	hypothetical protein	-	-	-	-	-	-	-	-	MPKAKTSRNNAKKRKQNRTHKFHGKADFSTMSMSAISNDGSNWHVDTDVNGVKNHTNLTNTDIMNIMAHPAHKVDLRTRLLESLRGVDRYEMPRLIETPETDEIGMFGEIDYPHVRIYRKKCPTQQGSVLMNNLSPLHEATIVPRNEVIHLAPLHSLHTMKPQRKSTKKRAKKGKKSRKNRK
GV1-cds22	18376	19377	1	hypothetical protein	-	-	-	-	-	-	-	-	MSSPFLGPSWKSVGGYERTPVGNYARFPYLTSETAYIDNISSGGGGGGATGATGPVGPQGATGSQGSQGLQGIQGIQGIQGIQGAQGDTGPQGAQGAQGPSSGVTSIVAGTNITISSGTGDVTINATIPSLANGYAKWFIDTNNNSIIIPNTNTGTVVEGIYTFTAPTFTTGIGNNFVVGGSGRIRWTGINPIAIAGQLSIQASLQQFINGSWFNVINISQLPNPALVGFGARILVTNSQGNVTTNSTNAYDFFLNQTSSIDISTNPAPIGGLVGNMTFNTNMRTNDEMYVVFLTNGAFNTGTIGQYRVLFGSNITSGTNGGISFNISEMPFT
GV1-cds23	19465	19554	1	hypothetical protein	-	-	-	-	-	-	-	-	MKSKSRIPSVIAQVSVIKSHYGLIHNSSL
GV1-cds24	19622	20506	1	PD-(D/E)XK endonuclease-like domain, AddAB-type	-	-	-	-	-	-	-	POG0597: POG0597: hypothetical protein	MIYKYISYVYIKNKTTKTKMETKASQSSQSPQSPDIDYLARLNAHPRDKRITFDPIPHTYMIDGDPSVKYTSVTTWNHSHFEEFNADAIIGSMMRSKKWSESKYYGQTPDQIKAGWDKNRDEAAAAGTAMHFDIECFYNQCPRTNDSIEYQYFKQFVEDYPNLEPYRTEWTVFHEELRISGSIDMVFRNKEDGTLSIYDWKRCREIKKTDRKCSKNPVIEHIPDTNFWHYCLQLNTYKAILESKYGETIRDMYLVCLHPENANKSYHRIKVMDLTDDIKRLFAQRLKQVKDKTD
GV1-cds25	20631	21707	1	NK domain containing protein	-	-	-	-	-	-	-	-	MSHSSKYSFDISPIRRSIIQTQNFDVKNPFVIFTTGPTGSGKSGLVRKTIQRLYPSIPVMNYESFILDDLIEKNDTYKQLINDILDKYDCRTSIDVGSMCNIQNPSQELIKDMNDAYWKIRQDKGYCGIPSESCDDLFNSQWKQAIREGKNIVIETTGRVIPWWFIKYFHTLSSTQYNIIFTYAIASFDILIQRNINRAMTNIKQFIENGDNNAPRLPDISRTNFKKATDTILKTLITLRNICLRLGKSNDIRCGNDEQTPPNPTNLINNKGKYVLLIFDNNNRSKLIYDSRSRHDNMMTNGEFITLLSRFALNNEKEGGGIKTKRKYVKKSRSIKKGMRSFRTRGRCGRHTSRKYQR
GV1-cds26	21698	23269	-1	hypothetical protein	-	-	-	-	-	-	-	-	MSSPRGKSLSPRSRARALMRSSRLTGPALARGGPVDIVFEDDAEDDMPLFPGVDDPNGPNIPIVVSPRSRPRSLGRSSRLPLSVALAHGGPAVPVIPPPLPLPAVLLRRQMRPPRSPIPLPFVMLDGTDMGDRPIDHGVLGIFQHRGFRAGELRDVSSEIDDYVYGNDFRTVVAPMTEAQKSQFRVTCWVRFQNTLLVPAVNRMFSARETHMLQLTQPQRAYVRAQHSKLSPLQFFACNLYTKDSPGTSFFYALNRILLQVDAASQDIRLNALPYDDDKRVFNVWFYLFLSGIHKLIIPVPANFRNYPRSHPTVRLYRGLGVGENMSTVLWQPPEISESLDASHQLHTHMSLGFSSFTASVDVACRFSVPRVATMHPHIMVFEPRRGRIALPSLRLVSD…
GV1-cds27	23417	24244	1	hypothetical protein	-	-	-	-	-	-	-	-	MNFTNITFTGIPEQKINMDYTWHELVNYYYYLFLYFFSSTSYIYLVLWIQNRLIERELSYYSNSDSDSEETEENIQNETAKIPYENAMFEEYDNLEGKELTEDFVKDLSLNTITETIPRVGDVLMYYDSELESFVYHSKTKEIPYKYLETVARKYVIHYDCKNIYVDIRKEYENGVNKCKEIKEKEKASAEQTTTTDAEPSNENKKKQLFVKLKSYNRKAEVNSKQKDKIYILREHSNRYSYRGKIEEYKEPVTSECENTDPTIDFSTFKKIKSI
GV1-cds28	24337	26367	1	hypothetical protein	-	-	-	-	-	-	-	-	MADQEQPQPQSQPQSQPQISTEEAPAAAPVAELAPPVVKESPPATASTAAATVEGAGASTATATVEGAGASTATAGAPGGAGTIAKEEGAEVGSAASTAKPGAEVGSAASTAKPGAEVGSAASTAKPGAEVGSAASTAKPGAEVGPATEHQNPFEKLASTAKSGASTAKSEASTAKPQKPQKQQKPPPRSSKGARGMGGMDGMGGMMGMMGVPMTTMSTSNVDLPFLKNKLIQELSQYDIDEDRDMVISIIRSSEYIKQLKKSQHKPTIVQEGIQDFIDGVQDKILKIPEGWKTEYTQAENTSTLNELFHNMLKKYKDSEEEGGEMTTTDLYSLYQISNNAQNCGSSSPPPPKSSDSSKGPSMFSKLKNAVATRKNKPGDPKAAPGAPGTTPDGTPKKS…
GV1-cds29	26486	27856	1	DesA Fatty acid desaturase	Cyt-b5~FA_desaturase	cd03506	Delta6-FADS-like The Delta6 Fatty Acid Desaturase (Delta6-FADS)-like CD includes the integral-membrane enzymes: delta-4, delta-5, delta-6, delta-8, delta-8-sphingolipid, and delta-11 desaturases found in vertebrates, higher plants, fungi, and bacteria	-	-	COG3239: COG3239 ,COGFAMS2, COG3239,I Fatty acid desaturase	-	-	MLTWKKDNDERVRRKIVKIHNKYYDITNFAHPGGPMAIMAANRRDATVLFESHHPFSDRDMMNDILKKYEIHEEREKCEKYLLPGEIENGDNNLFDWDETLNSEFTLELRDKVKKHFKYQAEERGVSLLEATKATPQRWCEWGAMASATMWSFYTMLYSQSIFWSWLNVLLCPAIYWMSGAMLHDGSHFAVSRDWRINWGIQYMYRAITSPYDWLHQHVIGHHPYTNIHNKDPDLNHSGKELRLTEHTKWNKGYIKQENKYFILSVFILIVFNIKNSAYLILTQKYNNILHKIPNDLKYSILHVCDIILYMYFFFILPFQTWTPFYAIKHAIIPFLLVSVIFNMNASVNHLHSESIKGHNKNWYIHQVTTSNNFGTHWPHYYTSIGLNYQIEHHLFPTV…
GV1-cds30	27874	28089	-1	hypothetical protein	-	-	-	-	-	-	-	-	MSNASSSSIPSSSMPCPASSTIHSLPKLIQEYTDTLNPFELQGLAIAKDHLGPSFDMKRSSGFIRWMDAKK
GV1-cds31	28238	28873	1	hypothetical protein	-	-	-	-	-	-	-	-	MSQVITNSNWYKNFTKGFIDTSSPPPPIPKKKMPLKQDILIRANKMIDIGFITTIYFILGAIVANIITNFQTKFNSSEEDKKTLVHSSLNLIVLIWINGVLIYFARNLVELIPYPFDKFFGFEHKKVKELSGATAFTFVLLYYQPNLNDIMKYLATRWANTFSGRSFFESIKLLFKPSPVATIVDSTKTPPPPPPNQMNNNKTKNNNNNNQ
GV1-cds32	28921	29073	-1	hypothetical protein	-	-	-	-	-	-	-	-	MFLFTIFVDNEYTAKKMESASKKLGFYMMWQWVKKGKKLVIACDFHKKDE
GV1-cds33	29103	29498	-1	hypothetical protein	-	-	-	-	-	-	-	-	MYSLVSVPFYDHKTQCYRKVIKLNRAPPPNSPLNQIIKRVGPIRLSPFQVDSAFSGCGGNGGCGNGCGNMAQCCNLLITSVQDKNHLMCIDDIPNLFSFLVTNGFTIDTSITKMMQASNVKLSNDLICFFS
GV1-cds34	29595	29843	-1	hypothetical protein	-	-	-	-	-	-	-	-	MAKMSKMSSKLAKCNMGSGSSFASSLFTLIVYVAIAYVLYKVVMYLMNMRSSAMPNIPSNKNQNQNGGCSTGTCGGNRPASM
GV1-cds35	30033	31184	1	PKc domain containing protein	-	-	-	-	-	-	-	-	MSIQTKLINQGGFGCVFYPAIECNGTINKSMKYASKLLKKDSRTEHEYNIGKKVKKIELYQYYYAPVISMCDVDLAKIDKREKDMCRIINKNKYGENGDFAIMKIPYIKNIDISTFITRPGVDKKEVLSYILDSYTFLLNNIRILNINGIIHYDLKMPNILIDEKTKTPIIIDFGLSIPISDIRPDNYQVYFYSYSPTYYVWPLDVHVICYLVNITSFITSESLEEIVNIYVKSNSVMRIFSDKFNKDFKDMAIRTYSKYIGMPKDIIIKELVKNCNTWDNYSLSVMFLNIIGFISGGGFSNNKLIIEFSKLLLMNFHPDGKKRLSFEETKKRYDELFSLNETLGGYKRLLFNFNDRKFNESTIKETKQQEKLTPVAMKFKKK
GV1-cds36	31191	31538	-1	hypothetical protein	-	-	-	-	-	-	-	-	MAITWRQHIKNTMARMEKGTHLKEVLKEASKTWKTVKKDTSAVVGKVVGKTKRAHRKSGRKGTKARKGTRKHKKSHRRGRRGGAAVPAASDALGKGGCGGGSGVAATASPVDVSN
GV1-cds37	31723	32553	1	hypothetical protein	-	-	-	-	-	-	-	-	MVKNEAGGCKGKKVARKHTTKKKNELRLSLSSDEKYAIVKKVLGNTCDVICDDGKDRRCIIRGKFTGRNKRDNMLDSGVYVLVGMREWVVEDVTQGGSGGNNKGIRYCDLLEVYNSMERDILRRTHNVFSTLKDETGNQVNDGDNSIMFVDDNTLKYQSMIKKMEKKSGSEESGESDDDCIEQSVVITTNVKHVGKGIIEQSFDISDDDEDEGEDEGEDKGEDEGEDEGEDDAVKPTSGKVSEYKIDNRAEIPSASSYNKKKIVYHQESEINVDDI
GV1-cds38	32577	33707	-1	Zinc finger, RING-type	zf-RING_2	-	-	-	-	-	-	-	MSQQPNDINENINANAHDENQRPNLEDFVYASVMLPLARANLLDYLYASGIPLRPMQLGGGGGAVDMDGVASILANSLYDRRPVKTVVNEEGMAELSEKIFTTQLAEELKINTVCGIWQDDFEEGERIKILPCNHAFKADAIDKWLTTEKAECPICRFSLSSKEVNCGHISSNIVDEYHVGGGGEAMVVDDAQDDDRFQQNVPQINENHIAARLADNIHNRLHREDPVRAVYAGAYASRQSVSVPINQLLQSRRNIINNIARVSGGARGGLRFPPVAAAAAAAPPAREPEPEVAVAPIAPIAPVAPRIDNNNYPYINNIYYVQNIINNNHLDADHGENGERRANINNYYYDQDDNNISNRERDDIEEAIRRSLQEQ
GV1-cds39	33831	34319	-1	CHAP domain containing protein	CHAP	-	-	-	-	-	-	-	MTYRPIILYKKGPNKIYTHYGIPFQCVELIRRYFILYYGLTFQSIPDAFDMFSSVNSLIHIKTNRNILLETILSKDVDDLRVGDIIFWKRSRINDNYGHVGIIVSSTKMNVIIAQQNTDNLVEKYNKSDIIREINKKNSKFLGIKRLPDYIPIPIRIRYQIK
GV1-cds40	34357	34464	1	hypothetical protein	-	-	-	-	-	-	-	-	MNILFARFLNNLRSWIVITTQYDQSNNGQNNIDSI
GV1-cds41	34589	34711	1	hypothetical protein	-	-	-	-	-	-	-	-	MMTKIKIAHGFDIKNALAVFGNSATNRTSTSISVVNMVTY
GV1-cds42	34692	34823	-1	hypothetical protein	-	-	-	-	-	-	-	-	MIAHPITTTVNVAILAIILTYISAMKVKCGYCIIFLKLNMLPY
GV1-cds43	34910	36868	-1	vWFA domain containing protein	DUF2828	pfam11443	DUF2828 Domain of unknown function (DUF2828)	-	-	-	-	POG0678: POG0678: gp165	MSLPILSSSKTSSASSASLISSIDNIFTSMAVAAAASSPVCQYGENSHIEYKKVGVENLQERILQFQFQLVRTTDASKLQTVALETREILSYIMPVIRSRNDGISEEERSCYINMGVIMFKLLAHTRDIVSGKGEYMLFYVMLLEWAKIDMLFFDFVIKSLVYDSTASNDNDRAQAQAHPLGSWKDMKYFLTFMKKCLIEDETIWSDAQKMSTNNALYSQMVNRIIGLINEQLRIDSTTLSQSGSSFSLVAKWIPREKSKKFGWMYHYLAMDYSRHQIPGDNTHPSYERAVTRAFMIYRKLISELNRRLDTTQIKQCDKRWAEIDFNNVTSITMNKQSKSFLNVKQNGKTPRYEWDDDRNECSNNYEEYIRDVVKGDKKIKGARVSVIDFVKSAIDVTE…
GV1-cds44	36997	37599	-1	hypothetical protein	-	-	-	-	-	-	-	-	MNSSPLFKTPDEASNTNNDSNSIYIPEVDYSKKLKLINLTSIKIYLTYINTENEIETIRQKKLNIEAGSNIVTRNQLINIIKDNQKRNNVKYKLMSVMVHNINVTPDTLASYIENPGDFISLFTLSRIDSFELQPTISMLKQYNGIYFFFFECPPDSAPASDSTSSASGKKSSNHTRRVYIAKTASHNKTKRYDNYIHRF
GV1-cds45	37747	38298	-1	hypothetical protein	-	-	-	-	-	-	-	-	MSNKGKSREINDILDCAFTEPDYSHYDEERDYQRPRNTGFGGLRNSTQVTSDIKPEKNMFLKYSQNDSNVKKSDTQIIKQIVVDDNNFPSLGGGGSSSGGDKHNSQQQSSWAQKPATLNFKKVVTTPIVVPTENTNMNTKEQSASRSSYYNKSNSYLTYNRIRDNSEKIARYKMENEYSSDDY
GV1-cds46	38748	39137	-1	hypothetical protein	-	-	-	-	-	-	-	-	MEEEKPYDFEGSGENDFSAFCYDSTQDYEEENKSPIKLKDGWLEELSSYFKLNGLLNFLREPGKQKHDISISNSIMNTIIDKKLGTITYHYDNKKSIKAYHTYDYPEIYYNKKLYNNPVEWIKYEFPKK
GV1-cds47	39309	40010	1	hypothetical protein	-	-	-	-	-	-	-	-	MSYNNGNDRNSSSHRNSGKYIPRENHDDRRRDDRREEPRRDDRREEPRRDDRREEPRRDDRREEPRRDDRRDDSHPSICIPRTFRTIRGDQTKRAVFNTFRDLRIGHIDRIDTVHKTDQRGEHYCTVYIHLKWNMSSQLARETRQKLLDGNDIKVVYDEPWFWKCTMSNMEKPDDRVPKPHTTSRPRIDLGDGVRALSRDPRSDDREDHSSEESEHHNQSQLCNMDPEDGRDN
GV1-cds48	40189	40938	1	hypothetical protein	-	-	-	-	-	-	-	-	MSSSLKIGETELSLIKENVYKIETNKLILDSIRDNMEQHNIDMNTSIHKSVTYKRSHTHSISEAEIKASSIISLSKFLNKKENKRGLSFDIMLHFIGNIGNQLTFLKNEGFSIPFFSLEDIIVINETVFVFVNNEKVFKIEKDEISSRTNIITIDYPLMYNPTTSFIPPNIGFEDSRRSPREMKLPIHIHFSTAFYSLAQLCMYMFLRKKIKDEEDYDKEASPFIYTSLYWCLKRCLDKDENRRILLYV
GV1-cds49	40983	41783	1	hypothetical protein	-	-	-	-	-	-	-	-	MSIATLKRKTNLGGNPRNDPISGIGTKGFALNGTLRNIGGVGQFRMVSNVTRTRFRGNTPMGSGGSGGAYPIYVFNSGDCCNNDASIVKKSTKNTQGMLDERFKGILYGTYPNTWVKDDANSYRITKTQGQYVENVTKKVGSCNFAPPLCCSVTNKCDCPQGRYIYIGTKKKLFYRPTTKNIGNFTPRGDTVSQSTYITAGGLAKATNLPTPACMQHYPPMLSHTGCNTNVVTWQQAKAIGLLPPNYMNCPPCEPSPCATICESAA
GV1-cds50	41889	42167	1	hypothetical protein	-	-	-	-	-	-	-	-	MKVNIYLSHPINIYYEFKLDNNDKISNIINYLHNLYPITRHNYEPSIEEPKFTILDTNEKIDIFKTYEEHGLCDGCNIKINLKILPKMSTTN
GV1-cds51	42273	42905	1	deoxyuridine 5'-triphosphate nucleotidohydrolase	-	PTZ00143	PTZ00143 deoxyuridine 5'-triphosphate nucleotidohydrolase	K01520	dut, DUT; dUTP diphosphatase [EC:3.6.1.23]	-	-	POG0085: POG0085: deoxyuridine 5'-triphosphate nucleotidohydrolase	MSGDSVVTSYIRRPKYTMDMFIMKHPEQSTEKYTEIVRMYKEKVSEHNKKVCESKYPDSGFDLLVPYDYSEHAFGYTNNRISPTTFRAPLGVKCAMVLVDSSTEYAASSATPVGYYLYPRSSIVKTPFRMANSVGIIDAGYRGEVMAVVDNINSANNDLKACLDRYAPPMSRMFQICSPTLEPFLVRIVEREDELGITERGCGGFGSTGV
GV1-cds52	42907	43242	-1	hypothetical protein	-	-	-	-	-	-	-	-	MATRKQMLRSYKSWRRNNPTAHQRTLQLKRCGKKCFLGSKKSFPICNAGSCKRSKGGIMSAYVRAREMTRRARDRTIEKHRAPYYYAIAKKAKSLLKRLFSSSRKTRKNRA
GV1-cds53	43389	48347	1	hypothetical protein	-	-	-	-	-	-	-	-	MYLLRRAWDYLKPADATSNPVIAATETTEKDIDLVIEKSEGLLSSAAAGINVTVDAAELVGSKTNIKQRVGQIRGHRGYRGKTPEEVAAAAAATENLNDIDEIVEKARVANNIAAVANNSNATNSNQLSDTLDTARGLVLDVSYLPINPEQAREAAYYKKINEISTLAGEAAYYKKINEIATLAGEAAAASQEAEAAAQATAQAAAAAAAASQEAKAAAQATAQAAAAAAAEALPTALAAAQATAQEAVATQAPSVATIAAYTILADEQQYQANDELNKQKYTCLPDVVFEYNEAEQQKLTALRQQLIAINMSTSQFRDSCVADSAVFLARILKKYNNWTSSFDDDITTRVSQLMMARFTESWAPYLNRPADNNDTSVDTNNRIFYNRVTSCLDALDTY…
GV1-cds54	48493	49392	1	Ribonuclease H1, N-terminal	Cauli_VI~RNase_H	-	-	K03469	rnhA, RNASEH1; ribonuclease HI [EC:3.1.26.4]	COG3341: COG3341 ,COGFAMS2, COG3341,R RNase HI-related protein, contains viroplasmin and RNaseH domains	-	POG0365: POG0365: ribonuclease H	MPFYAVHKGKRRGIYTDWNECKQNIFGVRHPIFKKFNTKEEAEYFLIHGFGTKTNQSMLDTLGKSNDTPSAGDNAKIDGNNETDKNGESGGSGDVIANAKKHIIHIFTDGSLIRKKSKNGAARVLCGYGIYIPAYGQMEELRYAGTIRDNKTNNRGELKAIIDGLNYILCCIDEKVGETVGATVGAAATAAPDAEFPYKDDKLKETQIILYTDSSYSKLILGDTGVKYRKAGYLVSKKSDEQVKNADMVQEIMEIRDRIAAYGMELVVKHVYAHTNLDTFEANGNRLADEYANIGANRP
GV1-cds55	49468	51057	-1	SSL2 DNA or RNA helicases of superfamily II	SNF2-rel_dom~Helicase_C	-	-	K15711	SMARCA3, HLTF; SWI/SNF-related matrix-associated actin-dependent regulator of chromatin subfamily A3 [EC:5.6.2. 2.3.2.27]	-	-	-	MEQSSKAPQDHEKEIGKAVSYFHDFLTAANLEKKEYQTEGIRFCLRNEISTHHHSKNARGGIVADEMGLGKTIMMIGLIIANFKSRTLVVLPVALVKQWEQQILKNAGHKALVYYGAEKRKITDEALAKAPVVITTYGHMIRRDISVSTATHPQPHTHTRTPKNRLYGLAWDRVIFDEAHHLRSKNTQIFRSVATLKANIRWFVTGTPIQNSIHDFYSLCALLGLDASYYTEKHNLREIVASFVLKRTKKSVGLTLPPLTVHTITVEWENNSEMLLSQSLHSGIACLMPAPVADEGAAAPTTPPALPDIDRDAVPRWFPEPSEAKIGRMIQAKQSCIYPRLACRRSVPQMPPIEDSTYCSKISKVVETIVASKDNGKRKIVFCHFRGEIDYIQERIIAE…
GV1-cds56	51188	51637	-1	Protein of unknown function DUF5856	DUF5856	pfam19174	DUF5856 Family of unknown function (DUF5856)	-	-	-	-	POG0375: POG0375:	MPSKTRKKMNRKSMASCNSKHKYTENELVLKFIEFLNIIKVYHWKTLSYPEHKATDELYESLNGRIDEFMETMLGKTGKRVNLSSVKHIPFYDYTNVKIFKHCIEIFKAYLVNMSNASYFKNPANSDLLNIRDEILGDLNKFTYLLTFH
GV1-cds57	51751	52026	1	hypothetical protein	-	pfam07885	Ion_trans_2 Ion channel	-	-	-	-	-	MIKAPHIKHLKTVGLLLLVVILFSLSLYIFFYGEITNATTLVDYLYFGMMTTTTLNASDMNPTTQRLRIYISLYIFTFLYVLIFSNVIIVD
GV1-cds58	52174	53112	1	Zinc finger, nanos-type	zf-nanos	-	-	-	-	-	-	-	MSSQSATARRSSTSYTFGVPGSQVTLTIGKDGNRSLKLSRGAAAVPVTVPDRKFPDGWVGPANMPFCKVCYDAGLPVADYTNHYVKDQPGHDGKVVCPTLLAQKCLNCGVPGHTSNYCPEKLRAERERSERENKERELSRKAVSTGQAWATVGQKGTTAKKPRIEDMNPEKTQQPKSTAATVVAAPRKTYGGSFAALARDNSSSEDEGQAEIQNTAPLVAAPSAAVTNPAKPLTWAQRAAAVAHKPAPTVVAPPPANVRMAADTRFQLHAALCDNIEVDKRSAMVASKRAAAAAVATESARRRKQDSATVPA
GV1-cds59	53623	54198	1	hypothetical protein	-	-	-	-	-	-	-	-	MSTRKAPSKSATLFKNGTIKKGNDGNNWIIVTTSNGIQRWKKVAVSTAKSTRKNSAKPRPKSKRVLEMEADPNTVWGKNRPLEELWESLASGKKVVLIEKGGKHKIFDMPTGKMTIRKMYNTFDDDPNIVAVLSSNLSQDAYEVYLYPKAKDKSVEYVIKNYKKYFKPIGPMPKDLIEKGIPAQRKVLFPA
GV1-cds60	54184	54384	-1	hypothetical protein	-	-	-	-	-	-	-	-	MSLSSFLQKVPKYGDFIAFFCFLFVIFVLSFKPNKTLFDYFLILFSIGGVAVDGLSMFLTLTSGRK
GV1-cds61	54465	55235	1	grpIintron_endo, group I intron endonuclease	GIY-YIG~NUMOD1	-	-	K26041	ITEVIR; Escherichia phage intron-associated endonuclease 1 [EC:3.1.-.-]	-	TIGR01453: grpIintron_endo: group I intron endonuclease	POG0430: POG0430: putative site-specific intron-like DNA endonuclease	MAYIYRILNKITKKCYIGETKCKDVNKRWNQHKQTIEINKGCPALRDAVKRYGIDNFEFSVLIICFDNERFKYEIEYIKKYNSVAPNGYNLTNGGEGGGFQGKTHTEEVKNGIKNKLKQKYIDNPELKKQMSERNKIVMSNPEVRENIKNGILNSEKMKKNIEDKRIGNYKQIKHTDQVKNKISESLKNYHASNVKNERNNKIGTKIKQYDMNNNLLNEYTSISDASRKSSIQRKIISLYLRGKTNIAGGFIWKYA
GV1-cds62	57251	57544	1	hypothetical protein	-	-	-	-	-	-	-	-	MDTHNVAHPTVQLMANFMNYLSVSLYESEFTKNHQDSYATLQSIYDNVILTPSELPQLHDIKQFYENIVYLGNVTYTDDPDYYTYKRGLRKYFTTTK
GV1-cds63	57661	58314	1	hypothetical protein	-	-	-	-	-	-	-	-	MDEHDENNEMCPLVTRPLKTGDLLLCDDLQYGSWGMFSWFIKFMTKSDFSHVGMIVVDPEFTNTPLKGTFVWTSGISDIPDPDDNTKKFGVQLVPYDHFIQTYGGKIYLRRIQFDTEREYNQIFNTDALKEIHRVVYDKPYDVVITDWIEAYCKKDRHPQKTSRFFCSALIGYIYTKLTLLDAAVDWSILYPSYFSTENKTFAMLHNATLTKEHEIL
GV1-cds64	58336	59331	1	hypothetical protein	-	-	-	-	-	-	-	-	MSKTEKVRKGPSESATKFSVGFVKKGNDGNMWKISATAAGVHRWSKIQVARTPNHNKTVKNNKNSDKNTDNASLEDLKKLAKKHKVLSAGKSKGELALLIFNIRGTGLSTEELRKIVDLLPSKDKRKAKEMIANQTDHPISDYRGLWRPAPKPVDKMSRNEIINNLRKFRDAWENEQGRNQGLSDEIMADESDTNLRERLIGYFSETTKNQAANWIRYNQDGGVGGGVSETTPFKMTEYAADVYNGFKNRDKIKIVKVVKGQAALDGIRKAFFGDDKVQADKWQKKLKWSSRDIAESIFFIYERKLRKNTEKVCKFVIGRKGDGSVLGQVI
GV1-cds65	59328	59801	-1	hypothetical protein	-	-	-	-	-	-	-	-	MVCSTSCVVATIFIVAMIFTMYGSDKTNAIRDFMRLLTPQQIVVYEKIANERRNIYFMGFGLGLLASFAFLAWNHMSKAGSRRLNRTSTICIVGAITFTINYFYYMLTPKSDWMILHIDGDSQKKAWLHVYKLMQYNYHFGALLGLVGALTIGNIFC
GV1-cds66	59964	61049	-1	RING-H2 domain containing protein	zf-RING_2	-	-	-	-	-	-	-	MSFVKKVIGFALGGGALGGESCVNEKQSTGIRVSQRAKATSEMGIQVGTAVSKTMRQEQMRYQRMSDAWRRLRDTAATQNEASSTVSRLTDQAEDYHIGKVISKLLKPEKEKTCIVEEHTCCVCLDAVCDKNMDMTRTSCGHVFHLSCLLKSLKMKNACPMCRSELENSRPSHPANVLTPVSSEQMIEEEISYFPIAAHTQSIALSRHPKRRVKELLRIFGFTLLRTVAEYIHDENMPPGWFDDGDSTDDSEDDGEDHEEGESDIATESGDEEEQEDENEAQDYDIDIDDADVNEFPDPDPEPYNDVNEQIRDIRASTIHSIRVINSWRHRTSNRPLPNEDLRESLNQMSDDADNLYAHFT
GV1-cds67	61211	61471	1	hypothetical protein	-	-	-	-	-	-	-	-	MAKMTKMNKKRFTRKLKKGTSAKFTRSKKRSSSSQKKKSKSKMNDTKNNDVSKSSIILSNLEKKKKGTLSNINYRSFGMAARMSRL
GV1-cds68	61575	61787	-1	hypothetical protein	-	-	-	-	-	-	-	-	MKFHDLKVIEGSCRGFGSWMGNPLNTPSPGDIFYSKNHQRGGSSKSRGKSRKHARKYRSARKRRTRRTRR
GV1-cds69	61933	64260	1	hypothetical protein	-	-	-	-	-	-	-	-	MYSKKYVPKSELDAEERRKKREEEEKEKTRKYDLDHTVVLLAPLTVESSELGGYYFCGRHNHGYWDIFPKPVGFVKTLPDWITERQFKRVMIGERPKFTTPWDQTSSDFRPEWRWVTSTSEIRRHKEKEEQLMKEWDSKDSRRIRYEYKDFVDFQTREGKKFTSKELEEILRNNDIVTKRSSRNTLSRRFELDAGLNPVGVRQFFEKQIFSNPPGVEFTPALLKPYMLNLIRVEAINPNPRYPNELVPVPVALYSGLYYGDTCCGEVFDKMLTPDEVRAYRYDSAHTFKDPEERNAFFLQICKMVIAGIEKDGDHAQDCANHGNHGNCIVDFFKVDSDYRCNKILYNNFLRDRVIMLLFHKIIEANEKMREIIEFQKMKSVAVEHALDPGVYIDDNGNE…
GV1-cds70	64457	64798	1	hypothetical protein	-	-	-	-	-	-	-	-	MAKRRYSKSKKRVSSSRSTRGRRSRHTKRHTRRRGRGRGRRGGANNPGAPEIMWPLKPNQLLPGLPNYQRGGGHGVVNGGGSCPSGGVGQPTGGSMLYKNGLWNIKNPAGGCS
GV1-cds71	64795	66105	-1	DNA ligase	DNA_ligase_A_M~DNA_ligase_OB_2	PHA02587	30 DNA ligase	K01971	ligD; bifunctional non-homologous end joining protein LigD [EC:6.5.1.1]	-	-	POG0018: POG0018: DNA ligase-like protein	MPKQQQASSISATAAAASADTLIETLPTLYGVEKNGKIKTWCASIYLKGANASTNPAYAIIEHGQQEGKKQTTQRDYTEGKNIGKKNETTPLAQCIAETKRKWTDKRDKESYQITLPSQVSEAAGPTATATAATTPTIAKKYFPMLAQSFAPDSKTAKKNTIVFPCYVQPKLDGLRCVIYLDPITGEIRRQSRTGTYFDTMTHIAQSLTPLFAKYPNVVLDGELYTTEMPFEELAGHIKRKLLDDADHEKLKAIEYHIYDVIDETPTATYEVRHNSIKRMFASLAASTVSSPHALPPYIRLVNTVEAKTPADFKSNFAKFIEEGYEGIMLRNKEGKYRGNYRSHDLQKYKEFVEEEYPIVGFTQGDGRDKGTVIWICRTKEEKEFNVRPRGTIAARTFL…
GV1-cds72	66260	66622	1	hypothetical protein	-	-	-	-	-	-	-	-	MVRLYGKLSVDGPVAVNRYRQKNGMLGCEIIITSNPGRFSVPVAENTMKLLAKPIQIIIDEKKHDPKLGKLIYTTKEGETFTAYHSIVFPKIVNESDKIVYENQAKWFEAMRVTAPVRCD
GV1-cds73	66756	69317	1	hypothetical protein	-	-	-	-	-	-	-	-	MKFGKSNLFSIFLIIVAFVIVISIGGLIFRTVKQGSVYEGFTSSGPQYYDPSIPSPSVNPNTTPYGYFSPYSYGSVFNGSNDVCTSDSVDFAVVFQNTITGYYSQTPVFLDNATNRPYCNPNVYVALNNPLPANTQLVLLNSYAGANSWNIVNVPVTDAKGEQGSISGAYRFGGTTGLIGVPFNPQPAPTSGIPAIFVVRPGDPNWKSRIDNNDQSMDLATTGGWSPDTQFAQGSNSGSNQIGDQFNYFAEHWLNVTGLTSGQTAVWANWYGSFQNYGTYSFSVTTSGGTNNYTGNFNPPNVGNTNWNWSAPAPEAPLCWNAKNSKVPGKCMGGWIYNSSNDSCTAPPGANANCSPYGWAGMYTDDENVIKSWLTGCGQSDTPGCKGPTAPAPAPAAPA…
GV1-cds74	69397	69639	1	hypothetical protein	-	-	-	-	-	-	-	-	MKQINHTKLFVHGLRTALIFLAGFIIYEILLEVEREWNKINPEHKNYNLHKKRGLKFFLILLVDLIILYTLQIFFGHDNL
GV1-cds75	69799	71658	-1	hypothetical protein	-	-	-	-	-	-	-	-	MIFSAIANALSLHIRKIETNKDDKSDTQITETSTNASIMATNTIIAPAPVKTNTSSDPSAVPAPLKTECVICCEKYNKSTHIPIKCHGCGFEACRQCHATVILDPANQIPNCMECHKEFTREFLVEHFTQKFITQDWKKHRETIMFQKEKALLPTRQRVAELVRRKDTLRDEEAKLAAEIAELETRRRTLATEKQRIEYRIRVGPAADAEGQAGGNAATQRAAFVRPCPNTAANCRGFLSTQWKCNLCNMWACKDCHEIKGDEQDAEHTCHPDNLASAKLIDAETRGCPKCGARVFKISGCNQMFCTACNDCAFDWVTGRIETVIHNPHYYEFQRQRNAGQAPRVAGDILCGREVDHATSRHVLDIFPREAISSMIPVWRMANPEFYNYVINQQPKPQK…
GV1-cds76	72254	72637	1	hypothetical protein	-	-	-	-	-	-	-	-	MKTHLNYDTMALSSYPPTPPSTPAPAPARSFEDTSQYHGWYSPALQQLRLSNPTYHSFKGNTMMGPPYTYWYQGKKRVLVTEITHTSIPTARQVKNGDIYVGQIDKYCCRSYMRFRESSSSSDDENE
GV1-cds77	72727	73608	-1	hypothetical protein	-	-	-	-	-	-	-	-	MSAATATPANNANNNNANNQEPGLEIQVCEFEDDTVYSVAPGAAAAGHCHHQQGSVDDELDSSSDEENEVIDGNFPLLRSASSIEEEPSTPKSSVAAPTADANIKRVDFSDEATTAKILTFLETRGINTNKLVQEHMIKYGSRARYAVDDDGNIVGFALFDNEVIQEMLNGASETEIERFMESKPFIFFQLLIVDDPYHAGTAARNSMWSKRLIDSVTACIVKNGKIGIVRVDVDNQEEIEKYRSCGFYTMEDMGVPSYSTMKDKVAVLGYTPLGLEQTAEIFKKFYSRGARF
GV1-cds78	73786	74805	-1	hypothetical protein	-	-	-	-	-	-	-	-	MEDIAQSVNPDTHNAPYDYTKTDINGLPARYVLAKNPRDPEGGYVVAKVIDIPVPDDETTDVSESIHTLNPPRPPINPLYNFNTTPEHLQDPSKFIIQHRLGNHDLPYRRIDPELYTNEERMWYTSGILPRPIRAVMIYQLKCYCCGDFQICDDDIHWESTDCENRLGYKYCSSCKPYFRQAIFKTLAPIWVFRLKYEEWRNQDNIKSGRPFIWVHRTRRDAEGKRDVLGSSPYTYTKWRVINWVTVKHDMPHPSLDGTSVVNDPEDSITIEQISETVIDGEYYNLTKLVSVMDVLITNKGMLDDPENYDPNIDDPLNKYTHEEKVKIVREAKRNAVLS
GV1-cds79	74969	75226	1	hypothetical protein	-	-	-	-	-	-	-	-	MTLTPSFCGTASITRPNVSISGCVKFGQSSGNAPSPKAYVSNGYVMNNAGYLANPSRSAQISANNAGALTRAEASRMGLPLGGRR
GV1-cds80	75550	75771	1	hypothetical protein	-	-	-	-	-	-	-	-	MSLNPSNLSHPAFASESPSAKLSFHINAFNGNTTNFNRGPSPKSASISPVQPRNPPSFSPTLVSRPVGSIMPM
GV1-cds81	75772	76110	-1	NFACT, RNA-binding domain containing protein	NFACT-R_1	pfam05670	DUF814 Domain of unknown function (DUF814)	-	-	-	-	-	MYTEVFNGNYHIRLGKNQQENDSIVRTSPQTAMWFHLKDFPSAHAVVTNIVKPGIYEREVIIRAATLVKDNAKQGVNNLQKLSVNYLPIKNVKRTEIQGQVIMTKSPKIIQV
GV1-cds82	76229	76534	1	SWEET sugar transporter	MtN3_slv	pfam03083	MtN3_slv Sugar efflux transporter for intercellular exchange	-	-	COG4095: COG4095 ,COGFAMS2, COG4095,S Uncharacterized conserved protein, contains PQ loop repeat	-	-	MNKNSEELRIIPYTATSLSVVGRFIFMFLLYKNKSTNSLSLIFCILSIFSSGMWIYYSVQSNDTPMIVRSSIEISLLTLSAMYIVRNKVRQYYESLRILPS
GV1-cds83	76536	77114	-1	hypothetical protein	-	-	-	-	-	COG3510: COG3510 ,COGFAMS2, COG3510,V Cephalosporin hydroxylase	-	-	MSLEELVDNSRTDKNTSHSYLPLYQKLLESKKETAKNVLEVGINEGGGSIKLWSDFFTNAKVYGLDIITIDKIWEGIKNKENIVIHASTDAYNPYFFVDNFLNKNIKFDFMLDDGPHTLVSMMRFIKLYSNIMTDDGILIIEDIPSWGWIDKLKETVPDHLKKYIKTYDLRTNKNRHDDIVFTIDKCNIDAA
GV1-cds84	77355	77912	-1	hypothetical protein	-	-	-	-	-	-	-	-	MSGQNETETETVARYQEIIRKLEETLQATRNDLSYMSSIFTEEREQHARIHYYANMLEEENTYLKQKIKDFEREAEHSYTRTQERISCSSYSEPYSYPSPMSPVSVSVSPRIHPQPQPQPQQQPQQQPQQQPQQQQQQQQRQYQCSPAMATCDGLFEPSPSHFRTNNLDYLNQAQAISEPITNNQ
GV1-cds85	78074	78577	-1	RMtype1_S_PluTORF4319P-TRD2-CR2_like domain containing protein	-	-	-	-	-	-	-	-	MSSPRQFSCAKSDASSCPSTPSPTSTTSISSRAKEEAYYSLMAETANLHAEIEALREQLDYYHQHHEEQRIQQQSHNQWIAENLEEAQRIIDNIVGIKGITEDPLKAAIELGISSHTATTADRKQQQPQQQRKILEERLMSRLTTSREHDFIAMCDDQGSMPFECGH
GV1-cds86	79163	80632	-1	hypothetical protein	-	-	-	-	-	-	-	-	MSGNYNTANAANNTADQIFTKETSEFGMPVFSDPHTQETYKRLEDEYKKKYNLKQAYDKQEFLRRMRIDIRREYLTRKKQLKTIQTHAAVEFRNAEMSLQEHYASSNQGEAPYRIRGIDICAPLVSQIPLGYGEVLDLKAFHAKSEFSKVVDFHKSLSQQIESELRWGQGIVALREWYDQSPPTSADEEEESGSAVNKRGAFGGCYDDNQDDDETDTNTLNTNNKWGLPMSAEEREILEKGEAAQNQRSEDPSCYYTFVNTHDAIDHAAWVFNSIQERQATAGMTEEDREAHYREIQRRAYSDDEEEEEQRWIENTRNSDGGLWDEEAIADEAEYRRELAQMKTNGDGDDYADVQQLEVVKVTEPKERITASAAAGGMLSAQKKAVAGAAAKARIAKQQ…
GV1-cds87	80778	81482	1	hypothetical protein	-	-	-	-	-	-	-	-	MKNYTSLVPSPGTSPTTNYIRFQNDGKGGNGGNGGNGGNGDRGLGGLADNLGLQRLEKLDERIRRENIGNSGNNISIIPPYDDNGDIVINGVVYKTTVVPFYYCIIDLIIINDIYVDIIDNTSDETKKTILASGKIRKYRVNGSKMDYNIYVEFANENVYHVNKRGIVMRMKVSQDMRKLIINTMVNFVGDGNKGGESANSGLVESGRAGGGGGGGAKGGWFGCLSCFKAHNHQ
GV1-cds88	81820	83040	-1	hypothetical protein	-	-	-	-	-	-	-	-	MASNQRQPQQTPYVSPFQASQDRLDWEYTSECLDEVCWLSGGNTCYYSSECSMTPPTPNWMKEDPDNYWDSDDSEYGEVLQTHNALARAGAFQLAPLVTAEAAPTPPAPSATSATSATSAQPAPSAPVYNPNDPLRYFLENGEIAESEYEKWKLVKEEPHQREAHQCQPTKYRRKTPDYGPGYNSDNDTDSDGFETTEDGTILIYGTGYSKQFNDGNYRDKRVFDPWNPMPDPTSNKRYTTVANDHAFMRSRLTCLEQYCDLGAAGTKQEDDTTTTATTTNTNADTKRKLSDSFELKIIWERFMSAEASSSTPNLQNFWQENALITYEALQNLRADQNRRQARAWRPHPEYHTTPIETLETTFETIGRMCRCISDDFNTHSVLDYVDEFIVMLYREIEF…
GV1-cds89	83276	83527	1	hypothetical protein	-	-	-	-	-	-	-	-	MNDYIVKPKFWINRPHEGPEEFEFDLVGVTFSDGVSRLICKSDIVPLSYTPCVVYNINEMMGSCYEIGSYKKDGDKYVFISMD
GV1-cds90	83662	84189	1	hypothetical protein	-	-	-	-	-	-	-	-	MTLLEGCLLYPAQYNLIWRVSFISAFSSAYAVYRGHYNLAIVPGSVLLTSLNYWRQPTYGWRRNLDIACVWTTLIYQSVCAYRMSTAVPYYRIMGIASLLYPTSIYLYKKKCYWWSTYAHSMLHIIANIGNVVLYSGDGGDGGGEGGWHPPRWSAAAFCPLSYPCFFRGHIVCPI
GV1-cds91	84061	84540	-1	hypothetical protein	-	-	-	-	-	-	-	POG4119: POG4119: hypothetical protein	MLSTAVRVLIPDPHLDPDLDEQLYKLAHKNHPVTIWCRTSRANFIWTLDHIDALHNEWKYRYAHPESKIHKSYQVAQIIRENIPADHLFPSPESCGLTPFALAMPDQYKDPSGDAVSSYRAYYMSPEKTRIAKWAKRRSAPSWWMPPPFTSSVTTVAAI
GV1-cds92	84816	85406	1	hypothetical protein	-	-	-	-	-	-	-	-	MASKNGVSSESSELFDREMKKMRGDMRIKMRAMARMNAVAKRGGDGGRDGGRDGRDGGSVGYFDMSDMTDKDIAIVCEELWLDIKLWVGQDTNLYSCGEKARLFISRNWLAMLYVVLFMIVFRWYVGGGKDACAYGVGWGAFSFVCEMMRYIGEVFMGVLLGICGWCCGVLPIIVCGCFHEVLSEDDRDETNAEKA
GV1-cds93	85486	86580	-1	hypothetical protein	-	-	-	-	-	-	-	-	MSTTTFNTATLRRIVRAGTNSSFGSRPGMRRHQWTEQDLQELSLAYLEYKGQMPLWKIADMLQFCFSSPKPSRNEDEDDDAPMVMTSNPRNTRAPSIQAIMSKLMDCVYLETGGLLGYETVKPSLLHCQVWKHVRLSQKHREMIAEMKIKTEENAAKCCQPEEPQPQPQSSSSSSSHRCSIGKVRGRKSDDDECPPAKRRKIITDDDDEEHIDHDHVNLQAVMASLGQRLANLSLRFGGVFAEIESIRGEITNALPPPSQNSTADPNTTTICSKCERRIEGELGGFSVCYADRSEPEGTIECYDCCSLSPSEIKYIEQRQAELEAEYEEQGQQEWDPLYSDYDSDEYWEDSHNGCEYDHSEECS
GV1-cds94	87052	89541	-1	hypothetical protein	-	-	-	-	-	-	-	-	MNNSTKIIHRLPKLRQTLSTSSTSSTSSTSSKMFSLSFSKSKKQAQKDIAERARVNCESVRRSSACCGEHNYIYTHDGFRVFKNATATTYHAQHLIEDFKQVYEKGNPTLPYHAALAALHHKTASTAVSTFLGQRKNLNKLVHLYDAPAPAPTPAPTPAPAPERPPIELDYERSKHLLAKMEFALPPHHPKRTVIVRGVGIGVMNFDPTKLPLEKRFIKSCCLEESSADTCCCHVGSSHESVQYVNSRGDLITVHYFRRKNDYFNTTFRMWGDDSDREKAVPHSPKSQISETEIYPYPIDQVFEDESKMATEATREGFAYVWSNKRYQSRCQRRKLRCQQLASGERPKYGLILVHVETKEIRSANPHPIPGHDEECCQSFTARYEQIRADVHARAIKEG…
GV1-cds95	89659	90867	-1	hypothetical protein	-	-	-	-	-	-	-	-	MEQEPQQAQPTTPKSGRSTKAAATHLTLQVRDNLLDIIMRVITREYNNAVDTDRLRTIIVAETDPLITVTTTQQAQHKPPRVQDIGAFFKTSSRDQNDATNKVREPVLTLLSSPPTEFLAHETYGAQWTQVSGEWNKVMTKLAPQPADTTPRHKIKVDLKAGRLFNYDADITFLDDETGATITKQKAEFKYNAARVNELPQFLSLQAKYSLFPTAIPTYDEFYYTNYLTKYVAIDTGRNPNDADDIKLALAELPIPPLAEYLNAVTKTDTKDLPFFAQLKEREDILFKKEKSALVDESIAQYLALYGSQIDVNAFTNKLVADQTDKHYILWKNGKFHHDTITQEEMSDIKFQSIKNGNTIVLQSATKPSITYHLLLRWRNHKGILNPAWQISLRRTRTL…
GV1-cds96	90983	91387	1	hypothetical protein	-	-	-	-	-	-	-	-	MFDAINKNLFISVQFKFLSNIVFIITIVLILLNSRYNILPLNIFILVGSIFLFHIYPNYYKVVNEHDKRITPYLMVADFIIHYMPVIYILSRNIQNRTRPYYRLCLFIVVVYLIIFYRDIFSLYFDPGIYFKKS
GV1-cds97	91601	91960	-1	MORN motif	MORN~MORN	-	-	-	-	-	-	-	MDAATRIQNKAFCHAQFGFPRYWNESIVKCSDGSIYKGHLTRDGERTGFGKWTCPIPLSIEESNKLRTKSMEYMGLWKDNKPNGPGAYYVIYDDGKNVQRITEFHGTWINGMPLCHGSK
GV1-cds98	92257	94260	-1	DEXHc_RE_I_III_res domain containing protein	-	-	-	-	-	-	-	-	MSAASHHRQWSVAKFECERTHLCEFLKGPIQAIEQGKRRILIRAPVKSGKRQMVEYLAMRDNTSHPTRKHKFLTQWHRKADEDQRAELKCYGIEVLSGITDKKKDDYNNKIRDTLNSDPRVTLIVHIDECDHGSGVRQAMAQIWRTWREDERVIFILYSATPEEVIYSGEISEINGAGAAGAAGAENGDDAEMIEEFGEGVRFDYTPQSTFCGPARFIDAGLVFESRPFFEKAPSPVEPPAGAPQLPPFFRLTAQGREIIAALRREVETGNSDRNILLIRLSYGDSDMAKPNAKENKAIYQFLKNIHMFPELVGCSIYVDKDEQPSGIDRRVTSQKIQWSNPNWWGDLTTRRPIIIVYDQTFSRSTEYAGHDRTFATHDYRNQITFSISSQAVERMNHY…
GV1-cds99	94530	95054	-1	hypothetical protein	-	-	-	-	-	-	-	-	MNKQEQEDKQQKFFCDLAAALADGKLTPEHACSFIEKMRDLRIFACDILEPENLEQEKQKGFNEIAGVFADYKITTEEACEVFNEWIDEWKKDATPTSTAVSKHAPGIKLTDKERANKGINHTYGLCCSCDAGLDCGTDFIQYNHPSGEYALCMCVACNRHYAETGTDFDFDNF
GV1-cds100	95849	96412	1	hypothetical protein	-	-	-	-	-	-	-	-	MPVDKVLHKKSVRTYTHARHLPYFASIACPLSVVELGVAAKAHHDAVFGAGCVVECEIGAVVQTCFTNWAETIFVLVPSCFFFLFGGEGGDEGDGFRVDPFTLFFAEPWRWLVCGASCVECVANVRRVSAVGTVGFKWREVVRCVRRDEAFHAAVVVCVFVGSFFFFFVFLLLKRHCGKCCHCPVVA
GV1-cds101	96673	97326	-1	hypothetical protein	-	-	-	-	-	-	-	-	MNPMALLYSSFKTHTKVTTMATNGQILSTSTQVLARPFCVKRRFLRDHGDDGDDVERWYPEGWWGDAQDGASREEEESEDERSCVDDDDRAFGEQEQEQEQEQEQEHEEVPVEVPVEVEVPAKPHYTTYRIESWHWYQRTSPSTEHTIEHYNASCEKRAHLVEPHVMFLRDNVTKVKGFYFYGNGFPMENLADTDGYVDVRTGKNYSSSQSMFEDIK
GV1-cds102	98165	98494	-1	hypothetical protein	-	-	-	-	-	-	-	-	MLTGQTVHRHGAGAARAAHNREVTGSKPVAGIYYLSALKKPMVIARGTINMSTPFHRYGAEAARAAHNREVTGSKPVVGIYHSQFIRTASLSIQHPLSPAWRSGSACGS
GV1-cds103	99178	100770	-1	hypothetical protein	-	-	-	-	-	-	-	-	MDFAPKFVCSALIKLQPNQFTMAQTQNSNSLAVVLGTNQIVERCFAKMANDVTLQVRDKLIDIILAVLARECEDFDVESVRRLILAEIPEPTVTIEKRVKTQDPETKTKKTKTVELDADGNPVKRARKEKAPKEPKAPKATLSEEEKAALKAEKEAAKAAEKEARQAAKQLEREAAKAAKAQADAEKPAKEPKVKAPKEARLPIPWCGVVIESRCHALRSYHGLFAQCVSDKTETGEFCAACEKAGAPFGTVAMRAACGLFDYTAPNGKKCVRLANVIQKFGHATEQFFQEEAAEHDITIPHEHLEKEVKQRGRPKSLSPRATKGKGKVATTDTTPASSRTASDADNSDTETENDEPVAAKAPKAAASEKKQQARKKVEKTAAAAADAEAPKKRGRPAK…
GV1-cds104	100972	101337	-1	hypothetical protein	-	-	-	-	-	-	-	-	MVRKVVVYSSSHQTTPTTSQTMPVYTKTAAFKENAKLFKQCALAHAPLTPEEQAARDKKLAFIEARRKEIEASNAAFMAAYRAAHPIPEMPTGSPYQAAREAWINGQAGTDGAFDHWTASK
GV1-cds105	101609	102208	-1	Ubl_ubiquitin_like domain containing protein	-	-	-	-	-	-	-	-	MAMRLLVKLQGFKNLSTTEFTIAVDPSDTIGALATKLEKITRVSADRLSVMTGLVFGNPSGSFKKLDKNVTVSDHGLRSGSTLMVFVPVGQQDSSDTVAAPAPQDTRRKVCVGKAEYRSSVSGPMKTGDIMAVVGETDKRKRTILLFEGVEYANAQEWLSKAFQNSGRSCVVKIEQSQNTPRPTRYVPPSDKCKFGQYV
GV1-cds106	102290	102478	-1	hypothetical protein	-	-	-	-	-	-	-	-	MCVYILTLFSYEWFKTGFLICHSFLDFLYIGFFAPFGEIDSPSADAKEYPLPDCLVTQCFFW
GV1-cds107	103110	103493	-1	hypothetical protein	-	-	-	-	-	-	-	-	MTPGSAEVSALTTGAWFLGWKADRWTPIPRFEEEWALATTSKARADLLDTYFPLASATLTQHQRSILMSVSLPATKSSHPDAELTFCDGTVWQRSCGFAYCVEDTPDGEGYWYCDECRRDGEEETEE
GV1-cds108	104289	104540	1	hypothetical protein	-	-	-	-	-	-	-	-	MEAIRRLYPGYMGYLGVWRGMEAIRRVFRGYLGGYTGATRRLHGGYTEAIGGYTEATRRLHGGYRGYIEVYKGIEAIRRLYAG
GV1-cds109	104762	105664	1	hypothetical protein	-	-	-	-	-	-	-	-	MQKTTAPLPLKILQPPSLRSPPSLIRNLADTDPEAISLGSTVLPSSQGLRLPLPRRVEPVSTSLSSSSSLATLDKTPELITPTKKLPQTKSFKAFLDSIIAANTAFGLKDKNTPENLNIFGKLFNVTTQVTPDQIQGIIADNETKLKAFRSKRKTTVNSRSDSGEEQNSSGRILLSSSFSGNDQSANAPPKVTAREPQKGTVATESLFGDDEDFDRNILLKSVKGPTTTMLKRPNANQPLFREDYPENDPRFKPAPPTSPAPLLDPLGGLPVTDSKGGKRKRTIKRKHRSIRYNTLRSKK
GV1-cds110	105804	106211	1	hypothetical protein	-	-	-	-	-	-	-	-	MASASTPTSSNRTKGNHNNNIGNTVSLHLVMSCETFWNYETDIMVDRNQFHPKITNRSEKEAFQSLSQFLCSHMKQHIQDELISKGRRDLLSKLEEVFPKFHIHGQTVHEILYPNDPTNSDHCRGDGKIFICTHC
GV1-cds111	106301	107677	1	hypothetical protein	-	-	-	-	-	-	-	-	MSSAEATVYQPMEQESTIFQQAVDRLTLDHESSSCIINTEGGGSQSGGTNSVRVDKLTILVMLAHGLINLTPAQVALQTPHPVIDVSDLSNVKNLAIFGFAPTGMVNIGNFEELTTYGDMIQNEFIGMIQSTVNSSIQSIEDKIKNNREKLEVIRAPRKRHKEDIITTICNICFKAWVSLPSIPSISETVENYNFKNILSVCRNILPSTIFSSYGGAHKRRLKIMTDDSIITSPFSMSDDMCVLLLDDLRSSIQNFDRVRFPLICEALKGQDFCDAAMANCMERCRKLYIVKGFGSNPIPPPFVNKHFQYNTVADGSLNMGVKKLKFSIDSSGNVKSNTTLYDPKLMMLQAGNRDPVNPTSFWCSMQEWIQLCIDRDDETVCVVDLSCSGIVCKSKRLE…
GV1-cds112	107853	108620	1	hypothetical protein	-	-	-	-	-	-	-	-	MINVPTTSRLPTQGELVASIELLIAQVGELSRKIDRVESRVNDWVNLSIAERMIIAEKGISALKTCHNEHSAKIHTSEKEIDDLFGYLKEVKEDANDNYRCIDRVSDVLSHHTSKLRHAKQRSRDLAKKYAEIGILRRRVSKCEDFNTEFAECFEAPLQLRGIISNMSDKVDECDRTISYMVRYGSDINVGGNCAALDNTIPEYSTFCDEYEESKMGELPACMLDEYFSNYCDEEDVSAKKDVHVLEEDDDFVEI
GV1-cds113	108648	109079	-1	hypothetical protein	-	-	-	-	-	-	-	-	MSLNVEDLLYALDNDNNTGVVGLTASKIKQEKNDVLQKLQLSKEELKDFHTRLADYRYVDEINGLQDGRYIRWIPLNVETAEIKLTNGAFLVRTVLNDDGVILICRNTKRQSVVVKFDNALIFQKLSEQELILVKALTILDKK
GV1-cds114	110588	111472	1	hypothetical protein	-	-	-	-	-	-	-	-	MSQNARFFLCESCHFKCSKESEYTRHLATLKHQKFTKVYKSLQKNATADNALICECSKTYTTRMGLWKHKQKCPIVKDKNDTIISSDLKDIHGVDKDDLILKLLKDNEEIRQILKDVIPKMGNNTIINNNNNTTNNFNLNFFLNEQCKDALNISEFVDSLKITFEDLLYSKKNGLVQGISNVMIRGLKELDIYKRPIHCTDIKRETMYIKDQEKWEKDETREIMKNTIEMIADKERTALQIWTDENPDWMETEKKQIEYLTMLRSISEPIEYEEKNGKKIIRAVSREVIVDKKD
GV1-cds115	111618	111917	1	hypothetical protein	-	-	-	-	-	-	-	-	MVFGDFWYYNIFEEGHNTPPDEVAYRMMQESSTAIKHTPSGEIYYNTVYSPRLPHTTVRTYDEYVAYNNVIKQHKMLNDKKEIGENRILFFLKEMFCCR
GV1-cds116	112129	113382	1	hypothetical protein	-	-	-	-	-	COG1232: COG1232 ,COGFAMS2, COG1232,H Protoporphyrinogen oxidase	-	-	MNSNYYDIIIIGTGMAGLYSAYNIKKMSPDTSFLLLEKYKKQWIGGRTSNEMFHGTQVVTGAGVGRKEKDKLLIKLMDDIGVKYKPFESVINYSKTFTPIDIVKMIKKLKVEYNKHPELRDKTFKDFFITLFGERQYNKFIISAGYTDYEKADLYETLYKYGMDDNKGGWTGLHIPWKNMVDKLYHIIGKNHFRFSNDVIEIKKMKETPCLFQIKTANGFLYNCNKVIVATTITGIKKLVPGASSKTSLYEQIHGQPFLRLYAKFNKESADIMKKYVTGYTIIPGPLQKIIPMDVNKGVYMIAYSDNYYALIQKDYLNNTVQNRDMYCDLIEDSLGIPKGELKIMAIKDYYWPIGTHYYEPLKGDFKTRNEFIYKAQHPENGMLVVGEVVSKDQGWTEG…
GV1-cds117	113403	113735	-1	hypothetical protein	-	-	-	-	-	-	-	-	MEIRTYVHLFHILFVGSLFLYVGIRRTAISSIMYPILLGLGLIIIFYHIYKAYNYMKIGKGYWVNLIHIFIVGPLLVYIGYTKEKTARLYFELLIMLAFAAIGYHGYYLF
GV1-cds118	113790	114053	1	hypothetical protein	-	-	-	-	-	-	-	-	MVTDTFSYHNTEAKVMTGGGKIVRKVSIKNGKGYKSVTKYHKGKKMYTSKKPIHSDHVELIKKGKFIPGLFLECSHKEKCKTRKNRK
GV1-cds119	114209	115093	-1	hypothetical protein	-	-	-	-	-	-	-	-	MDDSIKPATNQGFFSYVFMLTKFKRDDLLNIVQYMTLATIPIILVMYFSKKYLPQITHQDSSLYIFIVTLIEMVFIVICIFFIDRIINFIPTLSGKYYEIINLTNVIIVYVLLMMFSQAGYRERIAILLHRFDNWFKVDDMLVRYFGYTPRPFDIFTHEAGQYNLEVGRISGEGRPDVPQDTISKAKASMKNKSGTAANNKGTQPTTINPQISQQYAAPPPVPVQGPSMSNYGGGGMSGGGSMGMTQPVQNFNSMYANTATPMVGAATPGMDDMFMEPEAANGALGGGSSWSSW
GV1-cds120	115249	116196	1	ThyA Thymidylate synthase	Thymidylat_synt	PTZ00164	PTZ00164 bifunctional dihydrofolate reductase-thymidylate synthase	K13998	DHFR-TS; dihydrofolate reductase / thymidylate synthase [EC:1.5.1.3 2.1.1.45]	COG0207: COG0207 ,COGFAMS2, COG0207,F Thymidylate synthase	TIGR03284: thym_sym: thymidylate synthase	POG0092: POG0092: dUMP hydroxymethylase	MLKRLAKANMVPIYLEDCGIDNKDRSHEEFQYLNLIHDVLQEGTVESGRNGITKCIFGSAMVFSLSGGVIPILTTKRTAWKTCIRELLWFIRGDTNNAHLQAEGVHIWDDNGSREFLDSRNLFDNKEGDLGPVYGHQWRHFNAEYDNCDSDYSGEGIDQLAQIIESLKNPATRTSRRMIMSAWNPCQLDKMALPPCHILCQFNVSDGNKLSCSLYQRSGDIGLGVPFNIASYSTLTHLLAKHCDLEAYEFVYFLGNAHIYQEHIEPLKEQLRREPYEFPIMDICMKRENINNYTIDDFKVKDYKFHETIKMKMIA
GV1-cds121	116322	117386	1	hypothetical protein	-	-	-	-	-	-	-	-	MSNNASISAAKRRRGGVPPPMSSTQPPGTPGVMNLPPGLPPNFRQLPPQIQQQMLRQIQQRGPPPSAIPQPSSSPANIPVPVNKVIVGQNMMGGGSGVGVGGVGASNGPYVVNSVLHNRATIEVSGLHIRDLPMTSTGLPCLPSGAALPPNVLFKLHHDELLNQDATLNDYSNRLQMLTNRVDRIEKTGGKSGGDGVGAVGDEMPSNYDNIVDDTNFIGKVVDNILTNTNLSDIINQIEPLQKENDNLRALLNSQQTTLNELSGLVMKLINNGLPTYLSNNANGCDYLNPNAGDVAEYSIEYNSDHVTKEALSGLEKAEEENQGEEEGQEEQEGQVEPDVEGEKVEAENDEVES
GV1-cds122	117553	118629	1	Cupin-like domain 8	-	-	-	-	-	-	-	-	MKEVIAVLVFCLVLFIYLHVFFHLKKCDDLEVYEMSNPSKEKLEEICDIRQPVVTFFSNDTLTEICNFNYIKTNYSAFDIKIRNVKEHDDETELYVPLAISESVELFKKDKDSQYLSEKNSEFLEDTGIIKQYRHNDMFLRPSMVSSCSYDIIFASLNTETPLRYEVNYRNYFMVTHGKVIVRVFPPKATRYLYANNDYENFEFRSPVNPWNVQEQYKSDFDKVRSMDITLVAGQMVHIPAYWWYSIRFVKSNTSICAFKYKTYMNTLAISNHLFMRLLQRQNTKRVIAKKMDLKMNKIESETAPMLDNKEKKDNKDITNDVKIDIEDGLVAGSGSGAGIAIGAAIVLNNDEVTRIDL
GV1-cds123	118639	120075	-1	PKc domain containing protein	Pkinase	COG0515	SPS1 Serine/threonine protein kinase	-	-	-	-	-	MEKITSVIKKTIGNLFPSKDSSETNSYTVDTIDTIDTIDIDDLNESAYYLRSTPITLPKAPPSSLPSLPPPPPSLPLSLPIKSQLTETKSTNKDVTPTLDIPHSVETPSLELYKNSKDEHIISLDVHCILDYIIDIISSTVYESNIKIHRDALVEYYNKQLEYESELASILNTNELYSIKKSFHGIINKDKNFIFNLRSIKLYTTSYIIPGVCCGVFKTSDLIIKIDRLQDSFRSELFAMSYLGKGIIKPYNIVLPYIVIIQEHHRKKNNICFSIQPRIIDSLTIYDWMKIISNRRLNINIYVSMCISVSRSISFLHSKDFVHGDIKPGNILIQNITNIPYIIDFGLCGINNVSEGTGGTKPYCNPTTLNVYNDKEDSYEWTKNCKNNDLWSISLLFAT…
GV1-cds124	120179	120559	-1	Ubl_ATG8_GABARAPL2 domain containing protein	ATG8	KOG1654	KOG1654 KOG1654, Microtubule-associated anchor protein involved in autophagy and membrane trafficking	K08341	GABARAP, ATG8, LC3; GABA(A) receptor-associated protein	-	-	-	MPSTYKKNTPLEERKQKSKKMLAMYPNRIPVIVEMSTSSASYTTYMEASHKIKYLVPYDICLGQLIKIIRDKIKLDKTKGLFFFIQNKLLPPSSIIGEIYKDYDDEDGFLYIEFCEENTFGDYFHP
GV1-cds125	120660	122909	-1	hypothetical protein	-	-	-	-	-	-	-	-	MVIQKVRSNMGVICNLVLFMGLFATSISAIPVQMSVAGNIEYPIKIACECEYSLYVDGKYIESDKTEVKSFDYLETGWNATKRFYPYIHEKSPKIIAFNGVGNQHSGFLNGFIMDMNNGADYTKYQEWRCKDFSKTVEKTPSTNWFTYDYDDGDWSISSSYGANYQNNSFQIFETERREIHLQAEWLWTKDNSDGNIYCRKKNTATSPLPSVIITTTSPPPSTTTALPTHPHVSTTIHRPSTTALPTHVSTTALPTHVSTTAAPTHVSTTIHHPSTTALPTHVSTTAAPTHVSTTIHHPPTTALPTHVPTTTTHTHVLTTAAPTHVSTTIHHPPTTALPTHVSTTIHHPPTTALPTHVSTTIHHPPTTALPTHVSTTTTHPHVSTTIHHPPTTTTHPHV…
GV1-cds126	123037	123852	1	Cytidyltransferase-like domain	CTP_transf_like	TIGR01518	g3p_cytidyltrns glycerol-3-phosphate cytidylyltransferase	-	-	-	-	-	MCDTFILLKYITENNIKKATVDADINIESTYENDTTQHKDNYYSMLCFKDLRIFAPHVVTEIYISKIIENPQYIDALKYTTNMFCRNKEVYDYYSEIKKAASVSSEHCGQQFPNLFYIKFHKHTTETGDDIDPPIFIQDKYTKGITFGTFDLFHYGHNNILTRCKNFCNYLYIGLSSDELNERKGKISVDNYEKRKKVIECAHLGDEIFKEESLELKNDYVLQTGAEILMMGDDWLGEFDWVSCDVLYMERTPNISTTLLKTIRNMTPSEL
GV1-cds127	123978	125114	1	Protein kinase domain containing protein	-	cd14016	STKc_CK1 Catalytic domain of the Serine/Threonine protein kinase, Casein Kinase 1	K02218	CSNK1, CKI; casein kinase 1 [EC:2.7.11.1]	-	-	-	MSVEIPVNDTTADITDTNPIPEKYRHRTLINHKYIFEKKIGAGSFGCVYRGKNVISGDQVAIKYEATEAKIPTLLWESKILNHLSGKQGVVKLRYYGTESNKNIIVMDLFSHTLCEEIERIKTGDKNTSIASKHEDIDKSTSASSPDEAEIETGLYKKDSDMAHASSGDDSSGGAGVSQTIHSQGISSTDSTTLLPSVTPHTIEMVKYLISMIEIICRVHEAGIVHRDIKPENFMLTVDKRLHIIDFGLSRFYMKGDKHVVNTGDKSIVGTMRYISTHIHNGDVYSRRDDIISIMYVAIYLVKGKLPWMGIVPQKGELASKEDIVYAKKVTTTLTDLCEGIPYLFQKLLDYSYSLGFEDKPDYSYMTRQCKNYLKLYI
GV1-cds128	125174	125920	1	Cold-shock protein, DNA-binding	CSD	-	-	-	-	-	-	-	MSSASSSVTSAPVRLTGRVKWFNNKTGFGFISVVGGNDQFKDASEIFVHHSAVTVSQEQYRYLVEGEYVEFSVVVTETGAHKFQAGDVRGVKGGKLFCETRREHRVAQDGASGSREHHQHQHQHQPRHQDGQSSRGGGSTRGGGATRGGRVMGGRGGYDRNGESGGEWMLVRRGHSGDRQPYRPRQQRTERTERHTQKHEHEHEASANTSTQSPAPVETPATATGSSDVQSTPRTASSKKPRQTKPTF
GV1-cds129	126036	126425	-1	hypothetical protein	-	-	-	-	-	-	-	-	MGILKKDDYIKILNYYKIPIGPTDSSKTIKIKAEEILADKLCKCIKKVKQTDDEIDTETPTEAESKAIGICTDSIFRRKGLKHSGFTCKKRARFLKYPGKNYSLQTRSKYLSKKQKMRRIFLTRKNRSK
GV1-cds130	126575	127462	1	hypothetical protein	-	-	-	-	-	-	-	-	MPKPIKITFKPKNKKVIVFDLDETLGSFGELGSFCNILDEYYGDKQTSYKMLHDLLDLYPEFIRPQIMNILKYILQKKKEDKCKYIMIYTNNQDRVWVEHIKAYFEKKLKSKIFEQVICAFKVDGQVLEINRTTQEKTVDDFFRCTKLPRDIEICFVDDLFHPKMEEDNVYYIHVKAYKHYIPTSALVDRFMNSHLVKDVKNKDELRNFLTSKLKYNIPEKNKEEQDVDIIVSKKLLEHIKEFFNKDEKDSNKETSSSLLSPHSHYDISGKRKSFKRPKNVSQRNRTLKKKLYYL
GV1-cds131	127496	127843	-1	hypothetical protein	-	-	-	-	-	-	-	-	MSDDNDNDNIINNININSTLSDTREKTDDTPNDYYHRHRDRKLEYQKSYNRENDEKIKEYNKDYYLKRRAEILEKAKTRVICECGCDVQLSNMNAHKKTKKHLKRARCVTHVGTD
GV1-cds132	128138	128608	1	COG0393 Uncharacterized conserved protein	YbjQ_1	pfam01906	YbjQ_1 Putative heavy-metal-binding	-	-	COG0393: COG0393 ,COGFAMS2, COG0393,S Uncharacterized conserved protein YbjQ, UPF0145 family	-	-	MRIFTLNTLDENKYKPLGLVRGTIVHSVSFFRDILGNITGLLGGKNSAINKKIDDVYAEAITELEDYTKKTYPTATSIAGVEISLTEMREFIICVATGTAMIETTNKPTNPAQIKTMNQILKSAPMPRMIAAASGGKKRRTKRASHKSRKSRKYRK
GV1-cds133	128695	129387	-1	PDI_a_family domain containing protein	Thioredoxin	-	-	-	-	-	-	-	MTGEAISLTDSEIAMLKDKHGVVLFHMNGCGHCVNMMPAWNRVMSELKDSMKNEIVLGAIERGGIEKFHQHGIKPNVNGFPTILYFHPSKLHSPEVYNKDRNYEGFKQWIMEKAKQDKKSKSRGRSRSRSRSRSRGKDSGVNNNQIYMAIKDYEKHKNKKNSLMVDNNNGIVVRQEGGGYTKSRKNRVKRLRRTRKHRRTHRRRSHRKNYSKIHVKSGGGGGCGCGVKLW
GV1-cds134	129514	130164	1	hypothetical protein	-	-	-	-	-	-	-	-	MTYKIILTTALFIIVTYFVLNYTSADFKEALTVNKDSSDTKCPDILIQKGSQLFLYNSKKHMVPGVNPVTFNNLEEYTEFLDWQKSSGLVCPVLFLQQTEDTQGESIYKIRPSPTDLQGGLPPASSIKMPPPRRHITKILDASRDDKPYNVNSYPGYDTSNVDQGEFTPDMMLDYITQSTGLSPNPMDPNWGGADFTQGLIDAGYYDENNVSLAVG
GV1-cds135	130174	131199	-1	ERCC4 domain containing protein	ERCC4	COG1948	MUS81 ERCC4-type nuclease	K10848	ERCC4, XPF; DNA excision repair protein ERCC-4 [EC:3.1.-.-]	-	-	-	MLIKVDNRETDLFPLIERRVDIIDILEKESASESNAKNKRSNISQCLIPAHLYCDVDIVPDCPLTLNTSNALKSGENDKSHKIKKEQLHIGDIVLEDKTGKTVIIFERKTLYDLAASIKDGRYNEQSFRLNKEDTHNHNIVYIIEGDIERYNEKKGRISKKVLISSMFSLLYYKGFSVFRTNSICETADVVVFFADKYDKTCSTDKTRCAYYGNGSVADGGRVTTSDVSVNKNPVVDEEKEESEKYCGVFKSHKEKNEYITPDNINIIMLACVPGISSKIATQIMNEYKTIQNLLYQLEKEPEVLNTFMMKTESGTTRKISKTCVDNIKKFLLKSSHSHSM
GV1-cds136	131296	131568	-1	hypothetical protein	-	-	-	-	-	-	-	-	MPQRNGQRSRNGRSAMARRVLFSGPGSADGLYANTQNGGGTKKGGAQPSGTGFMIPFAQRTHIAVPALNKDFLFKFRQYYDAPRHTGPKL
GV1-cds137	131710	132018	-1	hypothetical protein	-	-	-	-	-	-	-	-	MVGSGLVGRTLRVDSLTNKGCIFGSMAGLAPTVGLNPNLLNTYRLNTNYCQWKCLPVNCKEAFAYMKKNGLIFSNKATGGIGRSAWSPGIGILKGGGKQTFI
GV1-cds138	132176	133210	1	rnc Ribonuclease 3	Ribonucleas_3_3	PRK00102	rnc ribonuclease III	K03685	rnc, DROSHA, RNT1; ribonuclease III [EC:3.1.26.3]	COG0571: COG0571 ,COGFAMS2, COG0571,K dsRNA-specific ribonuclease	-	-	MSSSEVSSPKLNTNESKNILNDSDIIPCEDGYIFNPYNPENREITLNEVQSILSCYGIPASLHNFDLYRRAFIHASYTKRPQLENARENIKIMPQPSNCMPLKTKSNERLEFLGDGVLECVTKYYLYRRFPKENEGFMTEKKIAIVKNESIGKFAIEMGLHKWFIISKHAEEKRTRTNLKKLGCLFEAFIGALFLDFNKISIHDDDKWFDNVFVTGPGFQMAQKFIEAVFERHVDWIALIKNDDNYKNILQVKIQKEFKTTPDYLEIQHDPESGYTMGVYLCLGKEIYHMDYKDAISYSELNSFANIRKHYEEKGHVLIHFASGTHKIKKKAEQMACEFALQCM
GV1-cds139	133327	137484	1	DEXHc_ATRX-like domain containing protein	Helicase_C	-	-	-	-	-	-	-	MESDTELEARIKNLESRLLESNQKISNPAEASKADIEENREINESLKNLKSKRISLMPQPSAVGVGALSSLLSSVKSAFSSQGESEQEVAPTTSDPKALLPRSVHEQSIKDRAILLQQQHQGEETTEEGDVPYDPQLEVLQAPDLGPQILPSGQPGVEFAAQRMIHALQTNLAPPDVLERLEKKGNPGIGDMTKARPVPQQRQKIVIRLVTPPEGEGAVRPPNIIIVNKSKEQLVDRKTIMERLHDVLPTAAAKPHEMGKEYLASDKPSKPSLKAALPFPTSESAASLTRQIIIIRKLPTKIHLVEDGSLILSMGQKPDESGDVAADSTVMTSSAASLVKKARGRITAAPTFGEMSSDVEQMVITDTAVHERMPKVRPPGIIVSNYYMNNREKFINFIN…
GV1-cds140	137579	138328	-1	hypothetical protein	-	-	-	-	-	-	-	-	MVGGDLFTDKFNFNVTADDLNFVIGKNQSYASKFRQQVSSDNDQSGKMDVFDKIELVAYGIAMVTNRSIGKFLRTDNRKEQINVFACYLQPNTNEPFCYAILRCANTYCFDSGKHDVVIPNFEMDEKILFLFVKEQQTQFQIMPSNARKLDDEIVKGKQYNAFEFTNRISSDHLYKILVPEIGDNDANLKQFFDKVAIRSNFLEKKEYHKELDDVIKHDNIKSLRDRQTSKTSGARDAIGLGFGVLTGF
GV1-cds141	138504	139703	-1	hypothetical protein	-	-	-	-	-	-	-	-	MSFYEFTKNENKSIIWGLLHEGGVFRDLPNTQVDNVKKQFENTIQSMKPDFDLFFDKNDEGDDDYEQKASEMITNSNKAVIRKMVEQIGLLKPKRPVDIRQAPEQRIAPVNLPVPPRFGGGGGGGGSVSANGMPTKKPKIEEIYRADDLQKNRMSELEIRLKEKQSEMDNMLNNKIPDHIDFTDKSVTDDKLSSNEMERLLAEALSSRERELDKLIPSPVDKSKIPESIASSVRGAVPKRPQESMKKNVSFNETENEEIVYSKDVNMGAEVNGGMNESLDTNVANEDENGNSGGLSFLSKLKKSSGDVPPPSSHIRYSYNTIPLDDIMAAEAMEEDEGDDRDDRNLEMRIYERRKTDETASAGESHKLNEKINIIQNEIQDIRRIQDRILNLLESKYNT
GV1-cds142	139897	140514	1	GIY-YIG endonuclease	zf-CCHC~zf-CCHC	-	-	-	-	-	-	-	MTNIYILRLEGGKYYVGKSEDVINRYQQHMNGGGSSWTRKYKPISLEKTIENASPFEEDKITKEYMSKYGIDNVRGGSYVEIELSEFHKEALKMEIWASKDLCTQCGRAGHFVKDCYAKTEVSGKKIEFEDSSEEDEWGCEYCNRTFTTQFGCMVHEKSCKDKQKKPSYVKRNSVKQGGACYRCGRAGHYSPDCYASRHIKGYEL
GV1-cds143	140629	141702	1	Glycosyltransferase family 92	Glyco_transf_92	pfam01697	Glyco_transf_92 Glycosyltransferase family 92	-	-	-	-	-	MNTPNSFYITNTRLLFFDIFYKNNKIYLIMPIYNKPANHLHMIIQVNKSELSLSESFVKDSNEPALIYVYNVPNAGDKVSNEIQVEVSCCEITKTYTLQHIISPTPATPRQHFLTLTTLFHNDYTIFPLFYNYYKSQGVSHFYMYYNGVITQQIKDFFEEYGSDNITLIEWNFHYWNPRNFKYSHHAQPGQIHHAIYKYGKNVSEYMISCDLDEYLHIPIQTEKEKDIYARNGITLQKYIDSHRDIDIFGFCNIWATTLDNKYPTKPFLPDKILTVESINPYKDRSKNIYKLNSIQTVGIHQVGESKPACFNENLKSITHLQMYHFYNWSRHERTIENCNIVVSPPTAPSSQVTNLY
GV1-cds144	141686	142819	-1	Ulp1 protease family, C-terminal catalytic domain containing protein	Peptidase_C48	-	-	-	-	-	-	-	MKSKKIQSILEFAKNASFNRDSRDNKKGRNKNKKYKTNKTRAKKSRANKNSNSISRKKTLKMKSRLRRRPIRRIPTTKQQARIHKIVNEDESVQRHPDGFIKLKCSPKIQENDFTCYSNESLMKLKSLWNARHPDVIISSNEPREIWEALKGHMKSVCNKESCWLKQNFAAPGIDKEMLNYTFAPKSPDDWKKNPNEWLNSIDIENVMKQYEKEFPFFDFIGAAPIDFDAPKMYGECVWEELCHFDLNISIRNGKKKIGFVFNTDPHYLSGSHWISMFVDLSRNFIFFFDSTGNAPPKEVKRLIKTITQQAKSVGIDLRYIQNNKHHQKKPTECGMYALFMIINLLRDNMKPEDFILDIFPDEEMEQFRDKYFNKDL
GV1-cds145	142960	143682	-1	hypothetical protein	-	-	-	-	-	-	-	-	MEATDISKSITNDNATIVGGVSKQNDSNISFNSIDYLTLEIMANTDSYNKYLKKNNLDHDSVLKKEKRFYRKRIISMTKDILFNNSSGQDDLILNAFNTYARICISYFKFKDTMDTIQGEYTTIDNSIDNSNEGICDSPDNRNDIDINEANKLFMRQMDKKVLTLDNFVIKTAPPPDEMVVPQTKDFNLKDPKYKKKDIKKFSKQKSCLNHLAPNGVNVIISKREKSEIEASHDNVVLAD
GV1-cds146	143792	144367	-1	hypothetical protein	-	-	-	-	-	-	-	-	MSYASSAYTDNKMYGVVDKLFICQNERTDALNNRISSRNIPSAPLQPFYYQVPVSTKYGYMPILDQSKPATVPLNNYPVFSPHATFNPGNNMAPWSGFSNNVNIESTLRNQFFGLQDCQQAEYVPSSSSDLYKNYIPPKPIKQPFPGLFKREVFDHRNPNTHNLGNHFFNNNTRNDIKDIVPECEKKFNSE
GV1-cds147	144521	146269	1	AsnB Asparagine synthase (glutamine-hydrolyzing)	GATase_7~Asn_synthase	TIGR01536	asn_synth_AEB asparagine synthase (glutamine-hydrolyzing)	K01953	asnB, ASNS; asparagine synthase (glutamine-hydrolysing) [EC:6.3.5.4]	COG0367: COG0367 ,COGFAMS2, COG0367,E Asparagine synthetase B (glutamine-hydrolyzing)	TIGR01536: asn_synth_AEB: asparagine synthase (glutamine-hydrolyzing)	-	MCGIFYVQRFFKNTDSFTKNHAKSQLSDLVLFQNDFSSMVHRGPDNSSFLNDAQPEKDYASIWGFHRLAINGQTPESNQPFFIKNCRLICNGEIYNFRDLIKEFQLENDYKSQSDCEIIIHLYKKIGIRDMLRRLDGVFAFVLHDYETATTYIARDPVGVRSLFISGYDYTYNNSIVVSSELKAINECYRPNAKQFPPGCYATYSKLVNGFDKANTPFFNFISYYENVSISQDNVTLEVKRVYDYPTIEDTEENICAKIATLFEEAVVKRLMSDRKVGALLSGGLDSSSVVAIMCRHMSAKDLNTYSIGLKGSTDLLWARKVADYLGTNHHEVCLTEEQFLSAIEGTIKQIESYDTTSVRASIPNYLVSKYIYENTDDCVIYCGDMSDEIFGSYRGFMK…
GV1-cds148	146251	146508	-1	hypothetical protein	-	-	-	-	-	-	-	-	MMINLKEFAKINITLGIIFLFILIVNNDLTIPLPIVVMITLGYLCSAISCHVNLFSISVKHHKIVYYFITLLGIAIIAKHYSSAL
GV1-cds149	146570	146812	-1	hypothetical protein	-	-	-	-	-	-	-	-	MMNYKEFFMALRTIGILYLFYLQFTYSVNIPMSVILLLTVGSLGLAFFCKSKNTSQVVNHNLYNYAISLGGIFLILKQYA
GV1-cds150	146945	147181	1	hypothetical protein	-	-	-	-	-	-	-	-	MQCGQQKLAQGLTQMGGGSRRRKCGTKRRRSRASRKTCRHGRRHACRCPGGCTRSTCPCYKGSKRGCSNKCHGRGCRC
GV1-cds151	147351	151469	1	DNA polymerase	DNA_pol_B_exo1~DNA_pol_B	PTZ00166	PTZ00166 DNA polymerase delta catalytic subunit	K02327	POLD1; DNA polymerase delta subunit 1 [EC:2.7.7.7]	-	-	-	MSISVVVPKYDTSFRLFDFNIFDEKRDNNDDADGEGDEGSDGDSAKKYKKDEKFTTIQMFGLNEKGETCAIFVRDYQPFFYIKVGDEWSIPQKSAFISHLKEKVGKFYHDSILDVESKLIRRKKLYGFDGGKEHKFILIKFKNVATMNKVKNMWFQVKAGKQVLRRDGYIYFNTKTEIYEANIPPILRFFHVNDISPSGWIGFETKRAKQLHGGRSIQTTTCKYEYELASRDIIPLNDKETIVPYKICSFDIEASSSHGDFPIPIKTYKKLATNIVDVCDAVCRNTGASSGAEAMEHITPTLLRQLVFTAFGYGAPAHPDIDRIYTKIKVSEQRLATLFDVWITYHIPDIKVNDALKDINTIEKMFEKISESNNANAGEDDGDGDDAGDTVEEEYIDIE…
GV1-cds152	151483	152637	-1	hypothetical protein	-	-	-	-	-	-	-	-	MWFNEIDILKHFTTSFNIIELPDLNGYVLPHAGTEYTGQIIAHTMRFKPTKRFSRVYILFYPANSDETHKTAHEYEVPYKSCLTIFEKIWKINTRNIEFIPYNIVTTTLPRLTRNEYRDSLVIVSADFSHFLNLQTAYELENCAANSIIHNASPPPKCTDIVDHHDTFMRLYSFLPATAQPVLQWVGRTRSPGVKGVGYLSFLLRDEHIVGSSNSKIPDGMFVTCYDANMTARECLGKWFDEGGGGGSGKKWTKKEEEKLITDVIRKGQSDSRLTSGSASDLNVPIKYCTVTYLYRDAQTAPDKFIRGWHGLLASAFYLPEVFLEHTFDNGRWINPRDKEWPQDYNFKLDDTLASLDRKAGVTVGTSSRGEKKIYTSALRYVRL
GV1-cds153	152706	153101	-1	hypothetical protein	-	-	-	-	-	-	-	-	MPKSSFFMYPRNDDDYGFGWDINFDWKMGLTMDSWYGRLLKGVYNFIICVLQRLYSILGFYIMWILLHYGAAHLYPMYCMPLTMMGLLLSPFMTSAPHCIALRWLMTEGSNVIITMWAVLGAYAVQLMLRR
GV1-cds154	153237	154559	-1	hypothetical protein	-	-	-	-	-	-	-	-	MNNDTGRRNHVSHDNPNRGYTTRHSTYDSPFNMDFEYSYLSMMTNFSTFVSRTQDMYAHISLHFSDMLEMQRERRLRWYTSRQRNIREPFLFSNEEEVDVGHRRRHQYMPEPGDVGEIHNSSNNNTNNNTNNASNARNSNNARNSSNARNSSNAQRQRDRLPNTNRLFDMEDMIYSIIPRTVIIDPNNTGLRSSSQNRGIHGLTIHQVEEHTEIINYGSIPTNDILNTECPISISPFTSDSVVLRLKRCKHCFVPFRMMAWMETHSTCPLCRVSIVETEPVGDTNPSENVDQPTSTNNSDFTNLFNNIRNNIVNGLNNTTSVPTPTPVTSEQAHSNGSDNRANNINNILNQLPNLSVDNVNNDSIVFSFDMPHNSDTYDSRLNDLNELSSSYIIPQLSQ…
GV1-cds155	154696	155856	1	UBP5 Ubiquitin C-terminal hydrolase	UCH	-	-	K11833	USP2; ubiquitin carboxyl-terminal hydrolase 2 [EC:3.4.19.12]	-	-	-	MTETHKKKEDMTRFEKYSGMGITGLANLGNTCFANACLQCLSHTYELNDFLSKGDGDYKKHLSNKPESVLLVEWDDLRKLMWSQNCVISPGRFINTVQRIAKITNRDLFTGWSQNDLPEFLLFLFDSFHNALTREVIMDIKGNIKTKKDEMGKACYEMMKKQYTKDYSEFLNIFFGIHVSVLTPISPQIQGQSNPANSCDTTYLSIRPEPYMLIHLPIPSKEELHIEKTDKNVTLFNCFDKHCERESLEGDNAWFNETEKKKQNVNKRLLFWSLPNIMIIDIKRFIPSYASGRMKKNQQFIDIPISNVDFSKYVEGYAKETFIYDLYAICNHHGQIDGGHYSATIKNSNGKWYNFNDTQVKEILINDNIISGNTPYCLFYRKKKFN
GV1-cds156	155890	156780	1	Link domain containing protein	Xlink	-	-	-	-	-	-	-	MSSISYNSLSGLQGDPLTYISQMATSGKRSLDSSSVSTRIIILLAFIVIMILYYVLFSSLGNNGGGSSSGSQSGVESGGKRTLEVILWSIFVILLIINGFQYFFNVNVTASIKDIFTDQPKVDITVQEPPNESVVPELKLKKEAYNIPDNRFTYDDAKAICMAYGGDLATYNQIEESYNKGGEWCNYGWSDDQMVLFPTQKKTWDKLQTIEGHENDCGRPGVNGGRIDNPQARFGVNCYGYKPIITSAEQNAMQNTPVYPTSMKDINLQKKLDYWKKRVPEFLLSPFNHNSWSILG
GV1-cds157	156915	157505	-1	hypothetical protein	-	-	-	-	-	-	-	-	MEQAGGKGSILPLRASDLVFNRKSDGIMSCGYKVSNALLNSTLNVQYGGGAGQPNKERKASEYDIKTAKLMEDLVVPSGLYYCHPITKHKVFNHKIVKEKKESKESKGSKKSKSSDESDHESDHEGDDSVINESLYDKLLELVSPESRRKYDKKTRKVRGTPSKSKIGKKDETASAGDNAKIKQKNKKTKKVRFAE
GV1-cds158	157617	157976	-1	Protein of unknown function DUF5760	DUF5760	-	-	-	-	-	-	-	MAAQYPSNIEKSIQSWVEVDNELKKINDKVKDLRTRKNDLEDKIMDYVQENEMNNNFINISDGKLKFCETKQTSPITLGFLEKCLGEIIANQQQVKQIMEYIKNKREQKVVPEIKRYYN
GV1-cds159	158108	158674	-1	hypothetical protein	-	-	-	-	-	-	-	-	MARKSHNKRHRGHRRGRRGGTLAPLQFDKYPSDGGTTWNTSVSGSGPAAAASGFKSFIQQVTGGSQGAGASVAMNKYAMEGAGQGGAQSGGGSRRRRRGKMGARTRSKRMTQAQGQAQGQAQAQGQAQGQAQGQAQGQAQTGGMFASFGALLKEALVPLGLLAVQQTYGKTYGKKHRSSGSHTRKHRR
GV1-cds160	158747	158962	-1	hypothetical protein	-	-	-	-	-	-	-	-	MKDMKDKISDYCLEFIKKDEVKKELKNLFKPIISLILEEIYPYIYLSLLLVVISFFLVLGIFFMLVKSKSI
GV1-cds161	159051	160319	1	Protein of unknown function DUF5871	DUF5871	-	-	-	-	-	-	-	MEFNSSAKICTTYNDYDFSKIVLTDPEILNGGSFFTKLNVDNSMFYIQTPKCVSKQGLTITAGKKSYIDLMFSNEHSDFIGFIENLEKICIEKIYSKRNSWFTNDIDQSDIENAFTSALRSFKSGKNYLLRANIASSKNMLKLPSCFVFDENEKQLTLDDIKQEQELITVLEIQGIKFTSKSFQFEILMRQVLILSDKPVFQECVIKRSQATSIQNNTTPLPNLTSSIVSQNSSIIEQQQGASVNIPLTNYTMSESHNNTKPVPATPIMVSIATKSFKNSHYEEDEDEKDTKVEIDNEAVNKKNTVEISDDKIKQGTLEKDNQDDKPKIPEFTDIMELTDADLEIKNDESVKIKPANDIYYELYRVAKDKARTARKLAFDAYLEVKKIKKTYMLDDSDS…
GV1-cds162	160531	161082	1	hypothetical protein	-	-	-	-	-	-	-	-	MLRELQKTFKAHHVLLLLGGIILIYVLYNYSSNKNFYPENMAPKNRRGGSGSAQSGGPRQPSGANDGTFYVDYSPVNSSDSNLAGLPSNCTGQNTNAPSDLLPSDNNGSWGLKPQGTGDFLGVNFLNSGYLIGVDTIGSTLRNANQQLRSEPPNPQIIVSPWANTTIEPDPFRMPLEIGCGPQ
GV1-cds163	161203	161793	1	WLM domain containing protein	-	-	-	-	-	-	-	-	MDLNIYGYILSILIVIVIVKYYFDSDLANLNCITSSVDGNKYCVRQRLQQEMAADLLATVTQSMKKLVDYMQRNYPTYENVQRLVKNFNPKKIIENDPDDEHTAYSENKGEKIAFCLTKSKTDEKLIDKNTLTFVAIHELAHTMTLSIGHKEEFWNNFKFLLENAVRAHIYTSVDYAKTPIQYCGILIDENPLYKK
GV1-cds164	161861	162379	1	hypothetical protein	-	-	-	-	-	-	-	-	MKISNNKLLITIFFICIFIFAVYNIISPSCNSSLIIEGFEDDNVSNLIDSSSIVDENTLFTGTASNTSPFANIYDSSQLPLFSSIFGNKCLLGCVSPTSSIDVDNDRCKQNVNMTNSNRIYRKCPWKCVPDILEKKPELKSVYAPYLEKGYPICEKENENNHCSGCIPDAYF
GV1-cds165	162350	163327	-1	Dihydrofolate reductase domain	-	-	-	K00287	DHFR, folA; dihydrofolate reductase [EC:1.5.1.3]	-	-	-	MEHNDNNNDINNDINNDINNDNDKPPVKLIVAVCKGGGIGINGNLPWKISDDLKYFSKLTSGDYGQYMRDTEKYINMDKPSAKICKDELNIKKNVIIMGKNTWLSLPNYPKPLPYRDSIILSTTISNNDDTYPEYCQPGYNHDLNIHFSSISHAMRFCHSDLGGNEVTNPALYRSEKCVERIDRENMINSGGKRYNEIWIIGGEKVYKSIMDMNSMTNSITNYMTNILIDEFYITYIDKEYKCDTFFPLIENMNLYSLESIEAKVCKCQDHDGISYVNIYYLVFKTVNKHYNIVVDGIMNINPLIATEENIELVKKLKIGIWNTP
GV1-cds166	163422	172067	1	hypothetical protein	-	-	-	-	-	-	-	-	MGDTLKNNIYKLNYISNKRVDENQIPEKIVVFYGNLNPYTKNEWGISEEDLMREFNAFIESGSKSSGEGEYSNIFEELFSPLEIQNIKAYDISISFSFERIYGDDTIETVKKKIIGNIKIEKEFSFDEMYLFSKRGIRYTPLQLYNKLSNNDTVSVTKKSLIDFLTNSHRRNLKEECELLLRTDRYKLKDTYTYDDIYDLFFKIKDESPDQGARAGQGDSDSEDEGSFSEINILPVIEDIPIGQRVAFNRVDYVFTTNPFNININDSTEFDFLKQASHQLYTISTTNKKLIIDYEPIICETIFLCLAEDVLRHIETVNEQQSEDSPPILSETVVQIYYPYLAQKQYTTIADLEANRQELLEATRQLTSDKAYQEMVKNVDLFYDIFYQRDTNTGVNPSE…
GV1-cds167	172196	176815	-1	RpoC DNA-directed RNA polymerase, beta' subunit/160 kD subunit	RNA_pol_Rpb1_1~RNA_pol_Rpb1_2~RNA_pol_Rpb1_3~RNA_pol_Rpb1_4~RNA_pol_Rpb1_5~RNA_pol_Rpb1_6~RNA_pol_Rpb1_7	PRK14977	PRK14977 bifunctional DNA-directed RNA polymerase A'/A'' subunit	K03006	RPB1, POLR2A; DNA-directed RNA polymerase II subunit RPB1 [EC:2.7.7.6]	COG0086: COG0086 ,COGFAMS2, COG0086,K DNA-directed RNA polymerase, beta' subunit/160 kD subunit	TIGR02390: RNA_pol_rpoA1: DNA-directed RNA polymerase subunit A'	-	MFSQKGQTKSTLQNVSPIIGIQFSIMSPEEIRKSSVAHITDRNTYDNNKPVVGGPFDARMGVLEPGMICPTDGLDYMQTPGYFGHIELARPVFYIQYLTTVRKILNCVCIKCSKLLINKETNSRFLEMKPDQRWNSVFQYCSKINRCGEDTHDGCGCLQPKRIKKQDMATIVAEWESTEGDDEGEEGAAKKNPTLHLIPEVVLKIFRRISDEDVSFMGFSPQFSRPDWMICQVLAVPPPAVRPSIRMDGQQRSEDDISHILVNIIKINKTLHDKINENAAQKVVDGWRDVLQYYVATQINNNIPGIGQVAQRSGRPLKSIMDRLNGKGGRVRGNLMGKRVDFSARSVITPDPNLSIRELGIPLKIAKNITKPITVNNLNKNFLLKLVRNGPDEYPGAKI…
GV1-cds168	177169	179577	1	Lon ATP-dependent Lon protease, bacterial type	AAA	COG0466	Lon ATP-dependent Lon protease, bacterial type	-	-	COG0466: COG0466 ,COGFAMS2, COG0466,O ATP-dependent Lon protease, bacterial type	-	-	MPSFFQKMKNAKKNDSKKDTTTKKEDEKKYKKSNHKDSGSDNGSDNNQSDSENDGENTESNDQHQDKPKTPKEDFDLQEYRKMLAGMFPSKYMSERVKAYDQNQASPSTGTNNAVACKKGKKSTTTVSNKVDENKKVTRSTAKAVQEQKVDKKTNEKSKKKHSDDPPQLSSDDSISSTSTTCSDDDSEDGEYSSGFDEFAKEQLKNGKFNIVINLVNDKNNKSKNDESDNDNSSQWETDEDDSDDGDDDDSEYDPEYDSEYDDSEEDYDDDDDESEYEEEEEEPIKMTIKSGSESKNKRTNDPISYGNTSRSSKSKKERSSPNESEMTPESLETIQTIKKQMEEILKFNKHDRIAQETLNIMLNKEKEYKEREEKKLRTQKRHHLKSFKKLLRKKNSTN…
GV1-cds169	179705	180430	-1	hypothetical protein	-	-	-	-	-	-	-	-	MKNMLKNKTSLIIVCVFIGILICYFTICNCRTNYSLMEGMTINPDPMAATKAPSAPAAPAAMPPPKPKNSLEDAVNNAKANGVTVPAAAPSGSNTTAAVGSKSKVTAPATSAPAPVKAGFQAGREGFQRQRPIDLSSIQESKSDEWNLSKWVKDAMRYAKGMGNENRLDSYQYNTGPPIPLPEGELFFFKDTKFSPDCCPGTYSSSLGCACLSKPQFNHLVTRGGNNTVPTGRKTSYYNEY
GV1-cds170	180529	181335	-1	hypothetical protein	-	-	-	-	-	-	-	-	MSSPIIDNVNKIYQKSTYLEKYGGSLIFSIFAVLGVALYFVYLHLKNNSEIIKKDWNKHRCSPLYIPFAGMIMNPKNMSKLDFTTENFSGCFELLLKEIMQVVLAPLEAASILISASVSILSGVMNSFAEALANLRGLLLENTGGTADKQTELVSIITKFSVKIKSALAKGQGILITILYIFFSVYKIISSSFYVLLVGSSIVLGVMFAVLILVWSIYIYFFLIPFVGSLIASAYLWVPVGLTLIYVSFMIMVLVVVVFTANVIRKTN
GV1-cds171	181462	181995	-1	hypothetical protein	-	-	-	-	-	-	-	-	MRTVDLLNSIFIIIVFIVLYVTNILAIGKKNIENNWAVYRCSPMVMPFANMFGHDTMQNFAYCIQNMQTNFMAPMLAPSNYSNALAVSGISSAVDGQTNSLGLLSNVRGFLSNNFGSLFNVFGNISLLMTMLVQKMRDMMGKLVGTFYTMGYMMVGTADTAKSTWDALPGQLLRGLG
GV1-cds172	182089	182499	-1	hypothetical protein	-	-	-	-	-	-	-	-	MPNSSSSKYVKRRAHRRTKSRRHAKKYTIKKVMRGCNSKQYGGAPLLGNSNVSGTVEIPTSPNSSPEQRQVHAQGVGSHLELNQLAQATKSQPYTPTVTTNIAPQKGGYKSKHRRRRYKKSIGRKGRSRRFRGSRK
GV1-cds173	182620	183168	1	hypothetical protein	-	-	-	-	-	-	-	-	MNPQERLQLDKLIRANDVADNTNSIRELKHSKPIADDVMTLIKIKRDYQRLSKSNPSQFDSICISRCSFLFNNYTDIFNKIKKDEIDLNILFQLIHILKMIEDGKLDQHTGSYEVGKLLKSIYIDSAMKKAEHTNKAHESKHCKDKHSATPPVKKISWTEFKSKNLSQTTPEIASPSNSNTK
GV1-cds174	183294	185822	1	TopA Topoisomerase IA	Toprim~Topoisom_bac	PRK06599	PRK06599 DNA topoisomerase I	K03168	topA; DNA topoisomerase I [EC:5.6.2.1]	COG0550: COG0550 ,COGFAMS2, COG0550,L DNA topoisomerase IA	TIGR01056: topB: DNA topoisomerase III	-	MSAKKQTTLVLVESPAKCSKIESYLGPGYRCIATYGHFRELDGLKSIDVKNNFKLSFVSMTEKMKQIQRIRAEIAECPGGVIIATDDDREGEAIGWHICDMFKLPVTTTPRIVFHEITKPAIAAAISNPGKLNMNLVNAQFARQILDLLVGYNISPQLWAHISSNAKNSLSAGRCQSPALRLVYDNQKEIDAAPGKMVYNITGYFTKLNIAFTLTRQYDTPSIVEEFLEDSVNHDHVYNLLPTKKTTKQPPSPFSTSLLQQKASSELHYSPAETMSICQKLYESSFITYMRTDSKMYSEEFIGKAKEFIREKWSDKYINTSIERLCLGAGSGSESGVTDTKKSSRSSSKSAAADSVKAQEAHEAIRPTKIEIEKIPDTFTQRERNLYKMIWTNTVESCM…
GV1-cds175	185908	186768	1	hypothetical protein	-	-	-	-	-	-	-	-	MGLLDIFSGITKKVNETDLSRKKEEIDSLYNEMLNITDKLTEAAKKIRDLKTKIEEMPSSSESTEKNVDNNTIAPESPSDETTDEQPKDNKETEETEEGEGEEKEPEVESGATEPIVQAGETPEVKSDNTASINDSIFGSMSSELPGATQTQAVAPAVAPPAAPPLNMAPAQPGAMPTFSNFTPATNATPAFGATPALGATQPNPFGNSPVNNNNNNNNLQSDNLTLNSSGLGGGKKNRKTRSTNKAPRRKRRTRRNNKSMAQGQAQAQTQGQAQGQAQTQAQAAV
GV1-cds176	186958	187686	1	Zinc finger, RING-type	zf-RING_2	-	-	-	-	-	-	-	MEFTYNESRACKHKIITIRSAFFLFHLFSIYYDFNNIEKDKYFTYYLLTLSSIFLCICNSIRYEYAYNKILGHTFESHEEFLEWKKTHSLKKFTVFLDGYEKGISIFFLVNTITIFSFFEKKILYDISCFIIYIYTALSIAVLICIFLFCCSLNISIIDFFLSNDNYNYNSNRESIEMLNNRNNINTINTVIYIDDKKECCICLDKNMTEWVRTPCDHEFHKKCINDWYSTKNTCPICRSNL
GV1-cds177	187715	188812	-1	hypothetical protein	-	-	-	-	-	-	-	-	MNGLQNKNVYTEHPLISREQTYVLERKLVTIHSEDRDVCAWPHSSYFEITLPQQLTNVQSIRLIESNFPSVNNVFTNSNQNTKLTFTLLSGNPGTYTITIDEGFYSPTQLANELTNKMNQVVSSTYNEFVVIYHEVNQKIWFGNKIDQFQLNFEVKETYYDPSNTANTYENCRVLPPNELSTCMTTRWGLPYYVGFNRSNYDSVVAANGLNYEYKRATDPDYNWLPAGGFYVTAPNVVSIFGDTVFYMDLFNYNDLDELMPYPRRTNAANNNSYGGRVDAAFAKIPILGIPVCQYFDSRNSMLQNMSQFFPPLERLSKVKIRLRYHDGRLADFSNCDFNFTLEFDCYRDEMARDLRLRIPAQYRM
GV1-cds178	188983	189591	1	hypothetical protein	-	-	-	-	-	-	-	-	MSANVQMRKFSPIDSVSYKYKGTYYLINICALLAFVGIIIKVVFSSLKIGDEQGPAFATLVGYVFTTVALIGLLMGVVSYYFKVMNTPSCSNIYPSFFQIIGLIVILFVIIRQSTVFSKMINTQQVDPEFYKFSGYSSLLIFIQLMLIFSYLQSNLGCMNSSTTAISSPSLGTLYLSITLFILNVLTVGIMEVILRLFSTCF
GV1-cds179	189682	190476	1	Bacteriophage T5, Orf172 DNA-binding	T5orf172	-	-	-	-	-	-	-	MSEGYIYCFGNKSMVGIYKIGMTEKTPEHRLSEANSSDTWRPPTPYVIEFAKRVFNPREKESIIHNILKHSRINSKREFFNESIERIKLIFDLPDGEYWQPDKPIVTSFIPTYMPISAPQSRVSLLMVDSVNTPDCDTMLINKTIMNQSDTQNITEDISDNSENGETSRNVNGCRVMSLCFNNNQRIRHRIRKNKPDESNWVGVYNAVEDGILFEGQILTLNQFASKHYSSELPNRTPKVNAWFECECDINGAWISTYELPTIR
GV1-cds180	190527	191417	-1	3,5-epimerase/4-reductase	-	PLN02778	PLN02778 3,5-epimerase/4-reductase	K12451	UER1; 3,5-epimerase/4-reductase [EC:5.1.3.- 1.1.1.-]	COG1091: COG1091 ,COGFAMS2, COG1091,M dTDP-4-dehydrorhamnose reductase	-	-	MKVLLYGKKGWIGQKVYDLLINEGHEVIVGSCRAENVKGLEDEITAFQPTNIISTIGRTHGSIGDVNYTTIDYLEQKGKVRENVRDNLYSPVMIAIMAQKHNIHYAYLGTGCIFSYDSEHPFGEESNGFTEDSVPNFFGSSYSVVKGYTDRLMKMFDNVLNVRIRMPITDEINPRNFITKITTYKKICSVPNSMTVLPELLPVMIDMCKQRVTGTVNLTNPGLITHNEILEMYKEIVDNNFTWENFDIDEQRKILESERSNNYLDTGRLESMYNVKHIRDSVRDVLVKMKNTSCNV
GV1-cds181	191534	192502	-1	RfbB dTDP-D-glucose 4,6-dehydratase	GDP_Man_Dehyd	cd05246	dTDP_GD_SDR_e dTDP-D-glucose 4,6-dehydratase, extended (e) SDRs	K12450	RHM; UDP-glucose 4,6-dehydratase [EC:4.2.1.76]	COG1088: COG1088 ,COGFAMS2, COG1088,M dTDP-D-glucose 4,6-dehydratase	TIGR01181: dTDP_gluc_dehyt: dTDP-glucose 4,6-dehydratase	POG2307: POG2307: epimerase	MKILITGGCGFIGSNFINYFYRKHGNAMIYNLDAMYYCASEENIEEDIRKSSRYKLIKGNLCSYDLVSHIINDYNIEYIIHFAAQSHVQNSFDDSLQYTKDNIVGTHNLLEVVRKYGKIKKIIHVSTDEVYGESMIDKNENKKTEESILCPTNPYAATKAGAELIAQSYYHSFNIPIIITRGNNVYGPNQYPEKIIPRFIKLLKEGKKVTIQGDGSNVRAFIHVLDVAKAFDIILEKGVVGEIYNIGSDDHEEYSVRYVAEMLIKKIKKSEEYLEHIEYIQDRPFNDKRYYISNEKIKNLGWDIRETFNEGIDDLIKDNINE
GV1-cds182	192632	193120	-1	hypothetical protein	-	-	-	-	-	-	-	-	MIVTIIYIINISMKLINPSPENFNKNYIYFNDPIQNTIINESRFIRIIYSTPNIIFNGINVLISFVIDSVEKQYNKNIINYCIEKNENAISIINNIEKTILDKYCSNKTPSYNLALQVTSGSLKLFSESIDKKKNIDIILKISGLWEDDSSYGITYKFLVTD
GV1-cds183	193266	194255	1	ATPase, AAA-type, core	AAA	-	-	-	-	-	-	-	MKFLETHFDDYLTTTAQTSLHPKKTKTYYSFPLKLDHLKNIIFYGPKGVGKYTQALSAIKKYSPSDLKYEKRLTINSNKENFIIKISDIHFEVDMSLLGCNSKVLWNDVYNQINDVVSTRPEANGIIFCKNFHKIHSELLDIFYSYMQSQSFHSNKLIFIIITEHVSFIPDNILNNSQIISISRPSVSNYNKCLSSKNVLDNQLKPSNINKISNIKNIATNITSLTCPHEPVCNAIIEHIKNPNNISFLSFRDILYEILIYDLDIGECVWYILNELIRDNLLNNDNISDILLKTYIFFQYYNNNYRPIYHLENYVYNLITYVNGYTTSS
GV1-cds184	194233	195201	1	DnaJ domain	DnaJ	-	-	-	-	-	-	-	MDIQRARSILNLKYNYTPDELKKNYRILALKHHPDKNGNSEESCKFFQDINAAYLFLLNFDVSPDEGVHRDFQDKENTEGQYPTESYIAIFRVFIQSLLQKMTTSISKDNASVTINTLMKIIVEDCHELSLKMFEDLDKETAYNIYEIITTYHKEFHISPDKLSLFEKIMIKKMAQDNLVVISVSLDELFSDNNIFILDHDDKKYYIPLWHTELYYKLGDASVDNTSIELIVRCIPVTQSHIYIDTNNDIYVDLRMKITDLLEKKCIEFEIGGKIFTIPSSLLYITNNQTYVLPKQGIPVINTKNMYDVSTRSSIFVNIELF
GV1-cds185	196358	197317	1	hypothetical protein	-	-	-	-	-	-	-	-	MATNSKNAEKTPIFFCDNCHFKCCKQSEYKRHIKTNKHNLLISTNKKTPKNAEDNTPQFVCSCGNIYKFASSLCYHKKKCIVYNTQSSKVDGVSSSQEISTGLTGENMKITTEVFMKLVNDNQEMIKIIKEQQQQLNQIIPKIGNITNNTNNTTNNHFNLNVFLNEKCKDALNISEFIDSLKITLADLVYSKNNGLVRGITDVMIRGLKDLEIHKRPIHCTDAKRDTMYIKDNAKWEKDENHTKMKETIEKIADKERNALQKWADDNPDWYDTETKQIEYLTMMRSICEPIENDEKNEKKIIRSLGKEIFLDKNELTAK
GV1-cds186	197416	198360	1	hypothetical protein	-	cd08215	STKc_Nek Catalytic domain of the Serine/Threonine Kinase, Never In Mitosis gene A (NIMA)-related kinase	-	-	-	-	-	MKTFKAKKRHATKQTNKHKRIKSGKRHKHSKKKYYHNRKIAGGSLIGQGNFGCVFRPDIVNGNKNIVSKVVLKTNMFNEYRHEYKILHKMSNVDPNGKFHSLLTNAQDMTPNLIPPDFDKCSLSRPTYDVKEFFVFNMKYCGSNNLTYYLHNSFRKQNNMTGVTSVEPGILFTLLTNIIIGIKKMIKVNIVHKTLDTDSIYLLEPVSLQNPHCEKIIDFGEGEVRKYDTFSDKYQDYVMLFSSIIKILDSTHRSGHHNKIYTEKITLLKQLFIELLTMVNMPRFSQDELIKKYISSLGIIFGSSYSEYASSKYK
GV1-cds187	198542	199345	-1	hypothetical protein	-	-	-	-	-	-	-	-	MMTWGVTEFADKKTGEKTYSMSLQFPGEEYNTPAIAKFRANIAKFEEKVKADALVNQKEWFGKSTMTADHVALFWTPMLKFAKGENGEPDHSKNPTLNVKLPIWEGNWNVELFDPQSRKIFPDSSNEHLTPVDLIAKGSHVAVVLQCGGVWFAGGKFGVTWKLFQGVVKPKTTLRGKCHIQLSNDDKKLVATQEIDTISDDDIPRSSTQAEDSDQEEEQEQDHEDDSTPTPAAPAPAPAPAPVVAAAAAQDAESSGTKKIVKKVVKK
GV1-cds188	199933	201264	1	hypothetical protein	-	-	-	-	-	-	-	-	MASHGIIDIHIDNTNDVEQNISNSYVTSPTANLHENMIILDTASVSVAPKAKRRLPASILGGLGDDKQQERENSINSKTISKSKIVKKRICKKGCDSSIDMRKGKEGIDKNGEEESEHVKVKEKEKLSIKNFETMFSYKYNIVELKKICLQYKLPRGGNKEELMLRIYEYFKNSVYPLKIQRVFRGYLQRKLNTLRGPALKKRSICNNDMDFYTMDDMAEIPTSQFYSYKDEDGFVYGFNILSIYNLLMKDAERPKNPYNRNDFSVKIKDDIRRIIKLSRMMKVPIEIEIKQETMDPRKRMEMKILELFQLMNSYGNYSNSEWFINLSRSEHIRFARELVDIWNYRAQLTLSKKIEICPPHGMPFLGTPYHINVATNINMNNLTNDTVMRFNVQIIENF…
GV1-cds189	201525	202184	1	SWIB-MDM2_like domain containing protein	SWIB	-	-	-	-	-	-	-	MAKKTSSPAPAPAAVAAPVAAPSKETAAPKAPKTPKASASKDAAPSPAPAAAAVPTEAHTEGGALETSSLSSLFSEFGSKLQTLSSGLSSLRSDFRTLERNVAREMRAAQKVSKRKRKSGNRAPSGFVKPTLISKELAEFLGKPAGTESARTEVTREINAYIRQHSLQDKENGRKINPDSKLKALLQLKKGEELTYFNLQKYMSPHFAKATPAVAVASS
GV1-cds190	202189	202350	-1	hypothetical protein	-	-	-	-	-	-	-	-	MSFLFCFRFFCILYLGLGLFYLDFFYFVFGFVFVLFILFCFVLFLLKIIEVYG
GV1-cds191	202415	203467	-1	Exo 5'-3' exonuclease (including N-terminal domain of PolI)	XPG_N~XPG_I	-	-	K04799	FEN1, RAD2; flap endonuclease-1 [EC:3.1.-.-]	-	-	-	MLNRFLQSKCRESISCIPLSSLSGKKIAVDISIYLYKYLSENALLENLYLMISIFREHNIIPIFIFDGKPPVEKNETIEMRRKIKHSAREEYYRLKVILENLEIERVNESETNNNNEKNMTTVEIDEDVYIDIATNSDELQNAMKQLKKKFVVLKQKHIQDAKMLLQAYGVTYYEAPGEADILCANLVSKNIVYACLSEDTDMFVYGCSRVLRYLSLTMSKVILYDFEGILKTLDMNMDEFKKVSILFGCDYSKESTKLHSSNMNIFNSYKMFTNYKSDTKIMDDFYDWVINENENLEKIVRNSRENISLFDIHHTNDLEIYDKIKIMNGPVNRPMLIEVMKKENFIFMK
GV1-cds192	203677	203862	1	hypothetical protein	-	-	-	-	-	-	-	-	MAITRQQSKKMNLKTAPAPAPAPTTNPSVKHKHGIDFIEASKEWRKNKVKLDNCTFEYILL
GV1-cds193	203878	205494	-1	hypothetical protein	-	-	-	-	-	-	-	-	METNYLPEYSNVTTNHTALDNCKDIKLKKNDYTLLHLLRNNDKYYSKLKGINKNQTSNNSNNPRQSEINKQLIRMYDYMDNEFNTFKTIENKSLCFKHVFKRINDQNHEILKKSLFTSSYIPPNIVRYIREKSRYFLKYTCNIGDERSATVYFIIFEDSKFELNNIRKKGASYFKNCILKIYLWLNLLAKYADIKCGTHLTSYIYLTPFKRRLPGFKSEKDTGNVGSESYNDYELYEDEYSHNNILRPVNVNGGVSDVCEANSTILVYRKEEWFKVFIHETMHNYGVDFSLLNITNANKSLHNIFSIKKDIKIYESYCEIWARIMNVFFETYFEINTNKKFSSRTTRRNFLDKLYETPKSLKYYGRRSQNRDNTSTGRTLGGGVETPRIKNKHEVFLKK…
GV1-cds194	205585	207912	-1	NADAR	NADAR	-	-	-	-	-	-	-	MVRSRLDPSVNYTELKSIDPSDSKETNYKAPLYEATVLGVNTIISIGQIKNTFVDKNIVYYPIYLIKNNKVISQIGVYEIFEENVPSILDDEGDINIEKTPPPLIYSFVTKSLIQKAVFIPENPSLLSSTAAKARAKPATTKSKILTSSAVASVEDEETESDDENIQAAIHASLVAAKDAPPLGQVKIPKRLPVQTIDQYGAEIRNYRDHPDTPWIQKYCMSNEFNIVKSPVDSDSLFYAICDAIRSVYPDRDINVINLREKLANVISVEQYSAYKSLYDSFNLQLQQNRQRNEEIVAENQDLKSRLTSSQSLSEKKQIRERALVLKAENEELKNKREAIKDNMKYIIFMKGVHSIEHLRDIIRVGEGASEFYADEWAISALEIILNIKLIVFSKNDFD…
GV1-cds195	208048	208929	1	Fut1_Fut2_like domain containing protein	-	cd11301	Fut1_Fut2_like Alpha-1,2-fucosyltransferase	-	-	-	-	POG4142: POG4142: glycosyltransferase family 11	MITCVLMGGLGNQLFQIFTTIALSIELKEKYMFPNNICGGARTRTYWDTILKELKRNIITAPLTSLRLPVYKEGEFKYNKIPLSPNIVNQNGGAILYGYYQSYKYFEKEYKRITNYIKLDEQRKMVRDKYFLDPEYSIPKNCVISLHFRMGDYINLQESHPILDTEYYIKSIGVILNKLKIKSDNVDRRVTILYFNEKEDTIDVLKKIELIKSEYSFIEFKCADSESNLEDWQQILLMSCCQHNIIANSSFSWWGAFFNNNPQKIVCYPDKWFGENLKSNDVSDMCPKTWYKI
GV1-cds196	208926	209690	-1	COG3306 Glycosyltransferase involved in LPS biosynthesis	-	cd06532	Glyco_transf_25 Glycosyltransferase family 25	K07270	K07270; glycosyl transferase, family 25	COG3306: COG3306 ,COGFAMS2, COG3306,M Glycosyltransferase involved in LPS biosynthesis, GR25 family	-	-	MSTATSDKLINNISDIKYCLYINLEARKDRKEHIESQFKSVGIVSSRRFNAIKLKNGRVGCSMSHLKCLEIAKKNNWPYVMICEDDLLILDSTKFVQHINQFFSLHGNINDSWNVLLVAGNNVPPYMKVDDTCIRVSHCQTTTCYIVKNSYYNILIGNIREGIERLIREPERHNFFAIDKYWIQLQKKHTWYMLAPVMAVQREDYSDIEQRKTNYENIMKDLDKPNLLKNIKTMKELPPQPITLPSINTIHMKY
GV1-cds197	209761	210609	-1	hypothetical protein	-	-	-	-	-	-	-	-	MFKNSNVDKKEKNKNEWDRLNSNWKKIRNENKKQRPELYNSTDSDETIDSENNTNLIININIKTENDEPITENNSKILKRCGSSYDELLSYQDCIITEKNEIKCDTPIFHDGVEDSKTHFTSSVSSSNSTSSHNYFDEYDNDNDNEYFTDTQIIHASKITMEYIKNKYSVDNAPSLEVDYSINYNMKVLTHLGNYYNIIANNNANKSFFNTLTSTNKNTKSTLKPKPTPPPKKMLKSDLIKNIVLFETNEFNHPTVLRYRKMLEYIDELKSDKYFSSFVLFP
GV1-cds198	210682	211728	-1	hypothetical protein	-	-	-	-	-	-	-	-	MANATINPNSNRTLRQYTILDYEDITNAGFICNLSQETLNVISKLSEQVGAPTYIKTPIFLKKDVKGSGLGMSLGLGVSGGLGGYKKTKPRGNEITDEDWEAIRAFQTTQKHISEGIEKHMDNIRGFLNKITDKNEDAMIRDIKNEISQLVTHETSQENMMKIGYSIFNIASSNSFYSELYARLFKSLMNDYDIFKQIFENNFKEFMNLFNTIEYVDSKKNYDKFCDYTKTNDKRRAMSLFVVNLMINEIIEKEEIVDIINQIQKLISSYICKAEKSNEVEELTENLYIIITKSKESLSHVASVQESWATIINNLEFVSILKPKMKEYPSITNKTIFKHMDILEEIKN
GV1-cds199	211900	212769	1	Glyco_tranf_GTA_type domain containing protein	Glyco_transf_92	pfam01697	Glyco_transf_92 Glycosyltransferase family 92	-	-	COG0463: COG0463 ,COGFAMS2, COG0463,M Glycosyltransferase involved in cell wall bisynthesis	-	-	MSTTTLCLIAIFKNESHILKEWIEHYLNQGVNKFFLVDNGSTDEYYSILEPYIKAGKVDLIKDAKKHAQEELYNKHFLNKCRRYEWVIVCDLDEFIYGRKYCNSIKDFLSKVHNNFSQVFIPWKMFGSNGFDTIDKEQPSSVISAFTKRINYDNNKYNKFRSYIHKGKVKYIFSKTIVRTKYLVKIGIHHSKTLNKNYLTSYILKNNHIHENNAFTEVNENIIENSALHLNHYAIQSLDWFTRVKATRGDINAAINENVRNIEYFKEYNFNDIEDNELSNITNTIDQSK
GV1-cds200	212840	214276	1	SrmB Superfamily II DNA and RNA helicases	DEAD~Helicase_C	PTZ00424	PTZ00424 helicase 45	K03257	EIF4A; translation initiation factor 4A	COG0513: COG0513 ,COGFAMS2, COG0513,L Superfamily II DNA and RNA helicase	-	-	MSGKYPPSNRNRYNNRYKNGEESDKGHPTQFSNRDNNSNPRYDNRKNNRIISRVKENEGEGLNMTTTTPNANANATEITPDVIVESNVEGGDVEEYIPKEFDKWEDLEGVIDEDIMRGIYAYGFDTPSLIQRKALLTMFDKRDIIAQAQSGTGKTGVFTIGALQNIDPKVNKTQAMILAPTRELAKQIHGVISGIGVINKDIRYHVLIGGTSTDEDAFQLKTIVPHIIIGCPGRVYDMMRRNNIVAKDINMLILDEADEMLSIGFKDQIYNIFQFLNSNVQVGLFSATLPNELQALTDKFMRNPVRILVKSELLTLEGIKQYHVALNDDSQKYATLKDIFSIISMSQCIIYCNSIKRVIDLTEAMINDGFPVCCIHSNMDKVKRDEAYMEFKAGKHRVL…
GV1-cds201	214382	216490	1	DNA mismatch repair protein MutS, C-terminal	MutS_V	-	-	-	-	-	-	-	MIADLTKYLTELKEEQLRKLEEMNKNMENGGNSTADTNTSAEKTFTNNKTSFQLPISYMENKCEINKNILNDLELIESKDPLGESLYYSILKPKSTFGKRFLNDWSKYYTTNVEFLKDSQHFYKSYENQYGGDLKSPVTMVIGLDNKETVINPHDIYDEIDKLWIDIAGDVNFKHRFNYIDVPILEKLNKSPGVMQLLSVYNLSSPVISLLSPIILMIIPFFILKFQKIEVTVTGYITTLKKIFATHPIGKMFSLMDFSSLSWDKRIYLLMSFIFYIIQVYQNIMSCYRFYKNMILIHKNIFILRDYFTYTINNMSHVLNITSDLNTYSEFRKELMRNKNKLETLCETFSSIKPFKISFNKLMNIGKIMKINYELFVDNDIKECVNYSFGFNAYYEHVD…
GV1-cds202	216608	217567	1	hypothetical protein	-	-	-	-	-	-	-	-	MALFNTQTIFNLFITLIIGAALYYYIRFKFRVLELTQREHAKVLQSVIMSMNNPRGQLQHLNEMNAGEMPGYGELSNINQDNERVKQANRGELIDVSDDDSDSDSSGSGSGSSESDSGSDAEEEYEEEQDHNTKKIIIGGNIESQTIEHLTGPDIKVIELSHPLYPSQNVDNEDNEDNEDNEDDDEVDDDDDDDDDDDEDSSENGNGNGNGNGDNTVNSHEVTSVVTEVDYLENCDNTEDKINANVGDESGNIEAGEITIKTVFKTKESDTHTHNDFNGMNVQSLRQLYKQKLSTEGKNMSEAAIGKLTKKELIKNLQQ
GV1-cds203	217707	218153	1	hypothetical protein	-	-	-	-	-	-	-	-	MSWGTCYAGSNNIHFNFPPIMDDGRNFATWQPGAVINEKIRENNNINSNWDYRTFLQTNATKIIEANSISACNNCGACPPQYIGPQNPVSQLNTPFVFASPLDNSQPFGYETSDLKNMYLSRYDLQSRMIAPSISQSQFLLQGVPRAN
GV1-cds204	218294	219367	1	hypothetical protein	-	-	-	-	-	-	-	-	MAKTRKIRKIKKTLKGGGKKNNQKPEVTKAKAKTKKSNLKDGGVKKLAKTWAGKEFEKFVAWLKTPTAEHYEKYLKAPPTAKNDLEAELSKSGMPISVKAFKVCKSGFTRKQLCCGKASRFVESVMDAVNPGKNFELVAISYKMPNPRAVEAQSVFSVEMGKLDYFKGCSKDKRSKLLKSITHAEEEVKQKGKGAEAFVKSISAELKSCTGGYLSLAAKFHEKDGVDPVFGSSVCDGSTQSGKASSRLQAVFSLDAKDENVLSLCGSTVSSMFPRIQVEEDGSRISPRSGAADNLGMWDSVFDSEARPASQVFLESIRSSKGNGARKPANKGKDKDKQGGGGSKEKLYYAVFFSKKI
GV1-cds205	219490	221241	1	hypothetical protein	-	-	-	-	-	-	-	-	MKYSIKKYTRRRCYNKNKKKQYSSKGHSIKKHYSRRRITLHKKIKMRKQRKTKKMYQYGGVWKDEYGNWHSDDDRPAAGAAEEETMGAAAEDMTGVEAEVPEDQVPSYTGQDADGNVYINSPTAIDNPANDQDIDIVKGEIIDVSAAIPATVNVQTILLNSIESKVSCEECPASGAASGACAVLDRPSQTQLYGKLLELLFAILQLQLKGDDLANFLGLPPCNKYDIPWQLTSRSVLPEFIHCDISVKSVSGKEEKLRRNLHSQGRIECGDAVKFVECLIEHYLKQKITSQEQLDAVKSMLQQKSILPDSVTVSQAPNGFKMVVKDYYLENNPQTRRVSRLVPVLQSVYDISSVENMRIIFGTLYDSPEGVLDLLLQLNTIKQQRAEAQLDTDDMDTRT…
GV1-cds206	221260	221910	-1	Sphingomyelin synthase-like domain containing protein	PAP2_C	pfam14360	PAP2_C PAP2 superfamily C-terminal	-	-	-	-	-	MIKNTYFRLIITLVILIVIILASESFINKYVYERGKPINKVVIPDIIQENTPKIPYLDVISDIFIWFSGVIFAAIFLFNGQYKYLIFYFVIFLLMRLVTYIYFISTTLPDSSKNCVFGSNFFTSSMNMGSCNNLGISGHFINIVFQLGLLYRYYGSSYWLLYIIMYLLGFILICASRNHYTIDCLTSTFVGLFFIYEINNIQKGLNYIIGKKYFNI
GV1-cds207	221986	222498	1	Domain of unknown function DUF5824	DUF5824	pfam19141	DUF5824 Family of unknown function (DUF5824)	-	-	-	-	-	MKLKKYYALKYLPKKLSRRDTTYEKKQLDKSRKLYTQKKYYTRKRVASYPHKVSNHIMRARRIYAIENIFASKDLAKKTGCSIAALRAIEKKGEGAYYSSGSRPNQTAQSWGRARLASSITGGKAAAVDFNILDKGCNHNTSKAYKMALRATHKHSHGTRRVPKSKYIKK
GV1-cds208	222596	223627	1	CCE1 domain containing protein	Pox_A22	-	-	-	-	-	-	-	MPHVLSFDVGMKNLAYCLFRVGENCHDYKVIKWDVINLCTPVVRKCNNGDLGGAESCINEAKYCKATKAYVEGINVVLDVDVDVDVDHETVNIEYYCKKHAKKSNLKIPPSDLDIKKIRKGKLVDIQAIIDKYQIKDVDNLGQSTPRQKNSKDKMIDMIKHELCNNYLDHIENVRATDMDLVTLGKNMMVELDKFVVPYNYKDDVLGGLAQLSPTDNKYKIDIVIIENQISTIASRMKTLQGMIAQYFIMKYTPHIEFISAANKLKMFMTKKKTTYTERKLESVEVTKDLLETLPQLNEYKGYLDKNKKKDDLADCFLQGVYYLTLKKMITIHQELDSSIDIS
GV1-cds209	223764	225338	1	Protein of unknown function DUF5767	DUF5767	-	-	-	-	-	-	-	MAEIIDIGNLSELDNNFMDSGRGGGNSNKKSVNFGGGLELLMNDKLKNGGGSNKGGDMNIDLDDLNDIENELNDLTDSIGSNKISSNFKSDIFSSGSIKLNNYGGGGGDDASDGGFSEPRYGNVSGSNTGNIGIGASTANTDTDKKTWDGFGKFSNVPMNPDAPVDTTPQMSKEELLREKFKILQKLEELETKGVRLTKKYTMESSLFEMKGEYETHVEEREKKNSIKFQQKLLMTAITGIEFLNNKFDPFDLKLDGWSEQINENVDDYDEIFAELHDKYKSKAKMAPELKLLFQLGGSAIMLHMTNTMFKSAMPGMDDIMRQNPELMKQFTQAAVNTMSQSAPNFGNFMGDMMGGGGGGGGGGGPQMPSNFNTQRPPPPPVATKGPNSIPPPRREGDI…
GV1-cds210	225415	227142	1	Glycosyl transferase family 10	Glyco_transf_10	-	-	-	-	-	-	-	MISIVALINVIEWTKDGDKYKNIEESISSVVKQTYKKWELRIVLYGYGNILNDNGNNNDISDKPLNEVLDEVKKYETKYNSIFEEQCNQELEKDEYKIIVIKYPETNKYADALERVVSEKCIYDYIALLDTMDIWSPNKLEIQASKLAEFKRIEVLGSKSIYNEEVSSIPLDGLYNYNLFKINPFINSTVIFKRGVLKYLEQSELVACEGYELNALWLQLAIQQGVLYNISDITVKHMSPLSLEKYNKCYETDEFKKIVEALKKKYVRIKFFSDYCVSGHCKQEYEKIGLYKPIEYYGKYKKIYFTTTETYTHAILLNCPVPPNLQVDKENVVGFAQEPPDNSFLALNNNNFIQYAIEHIGKYFIGSVGNLPVTTFIGHHGFLFYDPPPPITTLIPSHQ…
GV1-cds211	227176	227547	-1	Protein of unknown function DUF5754	DUF5754	-	-	-	-	-	-	-	MSMSMSMSTKNKTLKIKKYKNQTRKFPSRIRLYSTPRIAQKMAYKYLGKTAKLYPASNPEKKYKIFDPKNNKWVNFGQMGYEDYTKHHDKNRRKNYLTRTKFMRGDWKNNKYSANNLSRNILW
GV1-cds212	227672	228277	1	hypothetical protein	-	-	-	-	-	-	-	-	MNSHLKPSQNNDKTENFICDFKNVCLKENVHLKRDKNSEIYSLQLYLDNPKYNLDKIINLNMYNILYELNHDNFEKIEIKNWLSSSEIDVLFIFKPFGKELGIKPKYMYIRATEVIENGKKIYTGCDIDYPHSDELINYEKVTTRISTMVVNFESNHKVNINYVFKLELAHSLPIYMENILGLIMKKMFLNLKTFIEAINH
GV1-cds213	228411	229973	1	AarF Predicted unusual protein kinase	ABC1	-	-	-	-	COG0661: COG0661 ,COGFAMS2, COG0661,HT Predicted unusual protein kinase regulating ubiquinone biosynthesis, AarF/ABC1/UbiB family	TIGR01982: UbiB: 2-polyprenylphenol 6-hydroxylase	-	MYKRVLTNNNSDNNNSDNNENIETELSRVVHIDNDNNDNNEIDDNTNEIDDSSVKEHTSEPVSNKYKNVWYKALNVIRQLKPSIAKSLSNSWFLSSCVGIYLKYFIIYKCSKKTPENYNYMIKNITTKLSEKNIFFIKIFQAFANNNNIMDKDLFNYFIQYTDKVTYDKTEIDYNGLYDLINIARANGDELIIDGEEPIKSGNIALVYNGSLNGKRIIIKYRRQNIESKFMRSMEELRILINITKHLPYLCDLNINDLFDENYQIMLNQLNFSNEVKNNQIFYDKFKDVGNICIPKVYSYFTDKNPEVIVMDFIEGKRIEHIDADDKDEYSKILSRYNLKCVFYDAIYHADLHSGNVIFIKDKANADTPSKLRIGIIDYGIIGTMSREEQNTFFMFFKV…
GV1-cds214	230060	237889	-1	Protein of unknown function DUF1810	UCH	-	-	-	-	-	-	-	MGSVYAFLFTKPSDQEKRQQSDLSKSRTLKPSLLMIKDGDEYSLLGSKIDNVEKQINAMGASIVTNQISKITPERKIYKTIEDEFTKKTGTTFPGTSSDTRRTLLYTPVNVETNPSIDTKINVLKAIINTGQVDLSKMNSIVQSSKSRTSFGSGDIVLVPILDIYNVVTGRVSASQLEGKISINDRQKNILKLTIEILQKQNILPPLTGESKQTENIMTEKERAQGLDKLSAVSISELNSTIVHNIKFILNVVFSNKTTFVYNNGIDYIIDYVDWNNSFKQLKYAAIQKNMKVGYYIEIELFLEKLEKGKLPIDRGDTLLGSCTLKRARISSSWKRDFLDQDWGKVAKKIKDAFKPGPESDVSIASAIAGIIPNSIKKTLLGSSRELMSRLNAGVNQIS…
GV1-cds215	237943	238689	-1	hypothetical protein	-	-	-	-	-	-	-	-	MEDTEPKTKGQQEEKKEKDAIEKYNVGTLKMYISPEIIETNKSGDFKKRKLSKMYYLRKYTRTPSELQQTQKISAPAEPVAAPAGPVAAPAGPVAAPAGPPPGIVPPLNQNLVPKVGGLFSTNNFDSDNSPTAVNSPTVVNRPSGMSQYNNNSSGYSNESIANKPNFDSEPYISSLIKFTTAGFPPNSTVKSRVDTFFNIKLFRAYLKKLGEPITLFDTNNKTISPNGIDSLTPDSSSSPATANEKKE
GV1-cds216	238824	239267	-1	hypothetical protein	-	-	-	-	-	-	-	-	MNILNDAVNSLNSSTFFAGIMMICLNIGSRYIQINLDESTESYIKYALTKEILVFTISWMATRNIYMALMLTAVFVVLADYILNEKSKYCLLPKSFIKTRQASELLQNKIITDKEINDASELLEKAKIQKMKMNQLNYLDVYNSNKF
GV1-cds217	239351	240139	-1	hypothetical protein	-	-	-	-	-	-	-	-	MNSIIFYSILLFMIISIFMPSIYNYAYSSFVGRILIIILILYFSKENIFLGLIFVTIVITYSYPLYEGFNMGKISIVTDHPRPVNINNKNDIFNYYNNFYCDASKVQEWSSIINDTKKKYTADEVYLANYNLTKYNQLCMNNGMYDSNVDQILDDRKPKGVGGFFESLYAGVANFGSNAVGQGNVVGDNSAPNGCSYKGETDRFVYYRPDCLFENNNNFMCNNISSGSAVYQSANNVANNINLNKTAQQNAQYIINTQKWLC
GV1-cds218	240193	241185	1	hypothetical protein	-	-	-	-	-	-	-	-	MLMSKINSTKYPYSKKIKIPLYTSLKKQEIININKFLAPTDIIKNLPVASTIKCDIVWKPTDKVDVKDVDVDHNKEPTVVSEDENTKNIHKLGFIILRNVNNTITNEYWKECFRCIRRFYPNNRVLIIDDNSNKQFVTNDILNNTMIIESEFPKRGEFLPYYYYLRTNFCEKVVILHDSMYIKKYINFDGVVNDYNLLIHFDLPYINDPGCYQSQLNLLRALNNKNLNIFYNKKEQGLWNGCFGCMTAISYNFLKQIDEEFRFIQLIPYITKRVDRCAFERIIGCMLQYKCKKSSLFGHVSRIDWGLDFNKYKKHMYNSNKPIIKVFTGR
GV1-cds219	241278	242036	1	hypothetical protein	-	-	-	-	-	-	-	-	MTLPLALFASSYNDGDVSGSMIQNTKSSYIDGGKNMYSLGNTSSSNAKQKNNNLRKTIKQKPTIPNESKLSALLKSMDESSDTENEDSGNDSTDRLSNFVGFGENVGPGIDSKNGYPPLPQLNYKGTSAATSSGTGNSIKYPAYDPSNNNTVDTPVSSGNPVSSTSYDDAPSNYANQYYKQFVPYLNQGMNTMPEDSKSALIEKLNYIIDMLEEQQDYKTNSILEDLILYTFLGIFVIFIVDSFARSGKYVR
GV1-cds220	242181	243746	-1	hypothetical protein	-	-	-	-	-	-	-	-	MTQPIFYRYNLINWFRTNRICSTDRPSDTLYLNFINNIVTHITETSIPIMIDNIYVNETERAPNYYDDIVKIINKYPYFNKELDNGNKKSIIIERKMSKEKLKCSLMNHDYNSIVTMNKRPLYKTDISTSNILSIDTVMGVIISIPFYCRFEDKKNMNTIPIYYSAIYYDPREIKDRQIMEMLQTHNYKIYDDWDRALMRQIDYKNGGGDGGGDDTEMSASSGAVNERIKKGVKQQVRENMINSNKSKIKNKIINMNPYEDNGINITKDKEKIHASIYKYTGSSIPKMIVPFVVYHRFYIPVSSQPSQDWQRIEYRFHPSIQLIKIGTENITLLYEFLESCYGGLKMDTFIQSRKSYKYKLPFKCAIVPSLRHIFHIIKQDLSSIYILLQKNNTRMGGE…
GV1-cds221	244006	244998	-1	AdoMet_MTases domain containing protein	Methyltransf_11	-	-	-	-	-	-	-	MTAIDSVIYKIQGSSCWVAILLFMIILTSLVYLYRLFFVNINSSSTSDNVSDNNQEGFTVNKEFTLKTGEETFDKFYANIYENLFYSNLVDDYEVGIILNKTSPVRESDVLVIGSKTGTRVDKLAKKGYNAHGLESSKDMILYAMSKYPGNNYVLGTGMNALVFQPEKFTMITMLDFVIYTIPDRRILFENCYKWLVPGGYIAIHLINIGGFYDSQVYGARERRFSPTVSRLFDKKPLLNPLGNNDAVVGDIIYKSDMTMNDPNLIELKETFKNRKNGKRRQNLQSFYTPDQSIILSEAKDCGFNMLAQYDLLPYNRPFQYIYILYKPAN
GV1-cds222	245070	246155	1	hypothetical protein	-	-	-	-	-	-	-	-	MDAEFQINDIRTIGEFKGESFSKYKKTDVRKELLNCLLSSKIEHACNWAAELICAGQFLDLWDIILTFLGKHIHLANPKLAVYLEMRYDAFKNIISSGYTDDIIRLRNNPKIRTLFAEIICILCSSNKKHSFQGIKIKKEEEYDMTYMTNKLKAPSVLYAQRVYRKDDPKELFISINEFAYHVSGDSKNALQACYWLEWIMEFQKICANKKEKCLCERRSDMPVEDKYQMDPIWIIWEILLNNSGNSVSADDKIKTKILNSILKLYSLKYTPGVKKRRRYLIYYAISILTEKYDTKVEIIKDKDLVETVVKKINAIYKQIKKNEIAPKVDYLTCDIKKTNTEKSLDKLQLLNKYDFGMRDT
GV1-cds223	246213	246617	1	CETS family protein	PBP	cd00457	PEBP PhosphatidylEthanolamine-Binding Protein (PEBP) domain	K06910	PEBP, TFS1; phosphatidylethanolamine-binding protein	-	-	-	MKVKINDILLQENKVYTTRQINRKPKIYISEKENNNLLTLIVVDPDAHYPDNPTEKYMLHNLVINTNETIWKYKSPNPPLDSLPHRYMILLYRQSNIINLDETVNQRNKFNLNAFVKKYKLKKIDEFVFMCKKV
GV1-cds224	246630	248954	-1	Delta-60 repeat	DUF5122~DUF5122~DUF5122~DUF5122~DUF5122~Hint_2	-	-	-	-	-	-	-	MTDLDTTTFNTPNGYVITTFNTLVSEPLPQDIAVSVVIRSDNRIVMGGYSTYSTGSYITLSCYNTDGSLYTGFGSGTGKVLEPTPLTPNPCIVNDVVLQSNDFIVVTGYLQNSSSFNSIFVTRFDSNGNLDLTFGSGTGSVLINPVVFNSGPLVFDNCYSNSVIIQPSDGYIVLGGYVRKISGPTQNFIALVRLQPNGLPDASFGTIGTGVVFANFTSLNNDICSCLSIQPDGKIVSGGVTIPLSTPTDIKFAVSRFNTNGSVDTTTFNSSSINPGCIIIPHFFTNSTDYSSGVVINNNGDIIIGGFTLKTSGESCYAIASVTTSGLLDLSFGVNGQTVLDLSPTYNLIGPSFTSGGNSLALQTDNKIVITGGFLNIITGAEGFSLARFDTNGALDLTF…
GV1-cds225	249021	249395	-1	COG4852 Predicted membrane protein	DUF2177	pfam09945	DUF2177 Predicted membrane protein (DUF2177)	-	-	COG4852: COG4852 ,COGFAMS2, COG4852,S Uncharacterized membrane protein	-	-	MTYLLIISSILMVFIDLVYLSMIGKSSFEKTVSAIQGSKLVVNVPPAIFTYILMVIVLNYFIISTNKPAFDAFILGFCVYGIFDFTNLSIFKNYTLKTAIMDTLWGAILFYVTTLITYKIKKMF
GV1-cds226	249495	250496	1	hypothetical protein	-	-	-	-	-	-	-	-	MSKKGSKKNNSNRRHSKSKSLLKTLLGGDDGDNVNVGNVGESEKSPEKKSAFDFFDKFSPPKDYKSENGSDEDTSKVSTAKGIFSSSAAVAATATSVATDTESESSTGWFIFRVIIVGIIALIFILNMTGYLDDLIAWFTNTFGPYINPILVKIGVMDSTPTTRVENGTPNKTDNVPQLEQNIGAPSGPPSGPPSAPPPPPPSPEEQEQQRKINELKPIPIQPDERQTPLINKYESARPPGTQPAPFQEQKSREQEKKESIQKALEYAQKNPQYPAPDASSSKTQLPRSSKAYCYIGEDRGHRSCAEVSPNQQCMSGDIFPSMDICVNPRLRV
GV1-cds227	250552	251325	1	hypothetical protein	-	-	-	-	-	-	-	-	MSTAPHNLVAQAIDGGAIVLTWSPSSPPPTVSYTIQYKIGGFGGFMTIGPTANNTTTNYTIANMNDFAFVNNSTIYCFRVSKTENVTSGPYTNIAEAMPFNNSLPMYLWSRFSPNCGSNVSTATSALTDNLKQQMLRKASVLQYFTTGSLNFTTNKLWSMAARNQLTRKKSYATQTQDFTNPNTTNMTNPTQPNIGLRQVNNRLTCWTPQPSVICNSSSASNVPGKIKPLCFSLKAPYNNYKNPKTYSSGGTKLISL
GV1-cds228	251384	252349	-1	Concanavalin A-like lectin/glucanases superfamily	Laminin_G_3	pfam13385	Laminin_G_3 Concanavalin A-like lectin/glucanases superfamily	-	-	-	-	-	MSDIAKPPNIEAAAPAATATASNVAAAPPASFDDFSSKKLVDGSSEFLESNSWIAKLAFLLLVIIGFVILFRVMVGLLNWLFSPSGKVVLINGLINGSQSTIISQDPNTQNSVTILRSTNEKDGIEFTWSTWLYLNGFAGDAGRRESDNMDLAQTYDTSYKHVFNKGSTTNNNSNGIAMPNNAPGLYLKSDYTGLVVVLDTFYEPTNVKITVDDLPMTKWMNVIIRVQNNNCDVYINGRLVKRHVMTQVVKQNYDNVNVCLNDGFSGYLSSLTYYNRAISVVEVQNIISAGPNTTPISKSLDLNETKPRYLADAWYFNQVK
GV1-cds229	252541	253332	-1	Concanavalin A-like lectin/glucanases superfamily	Laminin_G_3	pfam13385	Laminin_G_3 Concanavalin A-like lectin/glucanases superfamily	-	-	-	-	-	MDLKLIIGVVIVVIILYIIWSYFFTSIQVIMSFQNGIESSQSQVSGKSVAKSGKNNYSFSMWVYVSNWNVNYGEQKNILAISSEDPSVPYIFHVALDNTRNDLNIYVDYADINGMSMTDSSGNKETSMSTQFCKVTNFPIQSWVNISISVYNRAVDIYIDGKLVKTCPLPNVASPIGAGSTIYIGGVASGGGNMGSSSRSLTGFDGHIASVIYNPDVISPQEAWNIYARGYSNTGFGFGNLFQRYKLQFAFLKDNSVVSSLTI
GV1-cds230	253442	255490	-1	Concanavalin A-like lectin/glucanases superfamily	-	-	-	-	-	-	-	-	MAGSSEFISSVTRFIIYIVMVISLIMLFTSGGLVAGYSIGIFLILCILTLFSFKNIANLGILSSDDNFLTFTWCFPIVLLLFFSRNYLSDKIKDVTDPLTIILIALLLFNFSISFIIDLFSFIFMKIVEVGNALLPFLIGIVSIAAIIGVVFFWDKISTLVKILSIVGIIILGLLFFNGQDIIAYIATNKISLSINILVIVAFGIVNYVLYKYTENGLMSNVFLILSSLFVLRWLYLYAFKFYGSSGSKTFTNETGQGSSSHNEFLSYLMDMNFYCDTIKSVFTGSIKYFFLAIFLFYVWFIFYIYYKNSFDFLTTYKTLSLTGFIALGVIMLLLVVYSLAGGGQGVKQMGIYTAFISKIMTYFLGIVVVLGLITYALTKVLKMPSTTVQIISIINFLL…
GV1-cds231	255602	256213	-1	HNH nuclease	HNH	-	-	-	-	-	-	-	MKIEFVIFIITAILIANTYYDGKLVKMLHMVKNSKYLKMATFGFAGLSLYLFLKKNPNNSKEFLGHANQLIKTLPMTRDSAGILEPFFNLTSSKAFTDSNEDVYVNSGAMNMGGGGGHASQINRMMNSGRGTTKRSVSETKKKFVAANQNWICGECKTQLPAWFEVDHVIALHNGGTNELNNLVALCRNCHGKKTAMDRLDKL
GV1-cds232	256278	257852	-1	hypothetical protein	-	-	-	-	-	-	-	-	MPYKNKKRNKATRKKTNKKYILNVSEGGAAFIKGGYGCIFRPAIGCVGHKRRPNYISKLLTNEYAKREYDYISKINSRLTKLPTDVKKYLLLDNIEMCEPGKLGMDDLKNIDTVCGDTVTRVIDETTKRSINSYNINDNLNKFKIINMPELGISLHDFMDNNKLYPGNLIEINNIIIDYVLNVLPHLSKAGVVHGDVKAPNILFSKENVKIPILIDWGLSYVSNNDKKGIPEDLYTLRIQWQHPFSAFLFSRDVVTQYVSFLNKLKQEKIKITRESIRIFVIALFSNFKKKNTRVYSILKLIFSNSFDTGYIAYVKDNTPSARDNVIEQMFSNYYINYVLDVLIAYTTNIGESATGSMVLDLGKYFNDVYLYNVDMWGIVSIFYQYLLFPSTKFNMPIN…
GV1-cds233	257967	258398	-1	ERV1 Mitochondrial sulfhydryl oxidase involved in the biogenesis of cytosolic Fe/S proteins	Evr1_Alr	KOG3355	KOG3355 KOG3355, Mitochondrial sulfhydryl oxidase involved in the biogenesis of cytosolic Fe/S proteins	K17783	ERV1, GFER, ALR; mitochondrial FAD-linked sulfhydryl oxidase [EC:1.8.3.2]	-	-	-	MVLDSKIWGPHYWFFLMTTAICYPINPNDVTKKKYYEFVQNFPLFIPDSKIGNRFSGLLDMYPVAPYLDSRDSFIKWVHFIHNRVNVSLKKDEISLSQALKEYYNHYKPKALQIYEERRYRRKLIFFVSVVLGIGAAYYLYKR
GV1-cds234	258424	259281	1	Zinc finger, CCHC-type	zf-CCHC~NUDIX	-	-	K26430	D250R; Asfivirus mRNA-decapping protein g5R [EC:3.1.3.- 3.6.1.52]	-	-	-	MPNNTYIYILIMNSNSKSLKIQYNTFCNNCGKIGHLLNDCKNPITSIGIIAFRYNNSHSCFEYLLIQRNDSFGFVEFIRGKYPLYNLQYLQTLINEMTFEEKNKILTMKFEDMWKLLWGDFSNGQYRNEETTSKEKFEYLKKGIKIKDIEYNIESLISSSNTKWTEPEWGFPKGRRNYQEKDIDCGIREFTEETGYSSNDFKLIENIIPYEEIFIGSNIKSYKHKYYLACMTNNTLDIQDYQKSEVKNIKWMSFDECLNYIRPYNLEKINIIEKINKVLQEYRLY
GV1-cds235	259322	264688	1	DEXHc_ATRX-like domain containing protein	-	-	-	-	-	-	-	-	MSLSVSGSKLKTSRDVESMIETPPPFESIKTPEEAPIELYDATPAPSPSPDVTKTPVPLNLSISSFSDVSGPPSTRTSASAKASGNSQFSSINTSNSNSSDIPSMPNISSSSSIRPSKTPTPVATPASTQASTQASTPKVKSSRTASAPSSVVASSLPSNASSIKISSSPLVPISIKSNSNPSVSSSKSFASAVSKQSNPASTTGSTPMYTPRKSSASNANSEADANETVYTLSATPQTISAASSSDVEPVVAAAAAAAAAVPSVELSSVTPPPPPPPLTPPAVVSSSEILPPPTDLPPIKEFVFGEKKTDEKKRNKSLKDKDAQELKSITEFNKKKQSNLAGAEAQSQAQAQAQAPVGEVEADASPSPSPEYDADAGHEAYDFLYPTLDDPNFNIKIA…
GV1-cds236	264799	265908	1	hypothetical protein	-	-	-	-	-	-	-	-	MLSLDKIKTGISEVRQSSGIESLGDNLRAGVGNLRDSVTAGVGNLRNSVTTGVGNLRNSVTAGVDRVSAIGRRGNRSNLFSSPSLVSTRPMPSISSATSKQKVRPGKLSLYVKNISTKKISVPIKCVGTNIKSTLENILRSNIEGKCSIEGYIKQRSCNIITYSSGLVAGSIAIFTIVYECLVCNPSQGMRISCNVKNITNAGILARVDDSESSPVNIFIARDHHYSIPYFSELKEGDDIMIRVIGQRFELNDPFVSILGELELEHQREPRNSIRREIERAREDKQKETGAGILSTIFEGIGISQPSQKSTSDEPVGEEEAMGPESGAENQENADEAAEEENEEAVVAAAAAAAAAEEEGGEEGGENEQ
GV1-cds237	266140	267477	1	hypothetical protein	-	-	-	-	-	-	-	-	MSSASQSVLSNSATTPALKRTVTRIKKQTTNATTNATTNATTKPTFPAPSPMPTPNPPPTAQSVSATPVEAENITISHSIRIVKDPVTNSYTYSYIKPDGDEALDTNTHNNGFDSDSNSNDSDDSSSVDSNDSDSEQNRYLLSSAKEIAAKLNTQPIDMEGCEPLYSIKQITYDILLPFILINMHASSRSNILALLNTTVISCIEGRCISEGFIKPDSVRIIDFKCGKIIGKNVQFNLVIECLICNPVEQTVICCFAKNITQAGIRALSADEHLPVVVYIARDYNSNNPNTYYNSIKEGDAIKVRIIGKRFEINDKNIQIIGDLVVPKKERSMASAHAQQKTKLPPIVIDGTVTTTTTSTTSTAYTSSSTTSAPASSESTISKPQKASKTPKEPKTPKT…
GV1-cds238	267587	267901	1	hypothetical protein	-	smart00512	Skp1 Found in Skp1 protein family	-	-	-	-	-	MNTITTNTTQKILSDKSYFVNSLKDLKDKIESISIFHQTKILNIFYENNIPINENKNGVFINLTYVDSSILDKVYKYLIYVNKQEEQLNELEEQKQKIATSFFS
GV1-cds239	268039	269022	1	hypothetical protein	-	-	-	-	-	-	-	-	MSSIVQNDDPMSLKKTKDINGNNSVASSLNSIVKKQFVNMTEQYNLYASAITEMEDKIKALKSIMLSDTFLKNCQHMVLCCDTAGVESNKTNSKKNNKKPNVTSNNYNQPENKILNSSEPNSNSANVDNILNNDYFTPKQSDTLFWCFYILCNGFNSYEYETNYFTAEQQFKIQTVEKVKRGENKQILKDNKISKKYFESGLMENIKPKTLHALCLFYGINVFYVHNNTYYDINVNVEKSTNVIRYNPETHNYSVSVTTTPTVCEYIEKIKENHLKIDNLEKPIRTITSYSIAELVNICNKLDISIINESNKKKTKAELYSNILQKL
GV1-cds240	269169	273215	1	mRNA (guanine-N(7))-methyltransferase domain containing protein	Pox_MCEL	-	-	-	-	-	-	-	MSASRSKQTPTTRITATTTSSKDMFNIMTQKYLDNVLNKQDGLSELEVKFGTKGIKQITKDDFDNVIRKLISSGFKIIKSQEYCLKIQSEFTDVTTGKRKLSYIRAEIYGLNSIQTYCRTDKIDAVNFRFIKKTKAKEGSEIIPPVDFDDFNFRLSYQKESLIPQTSDVAQAVISTWENDKKIFRHINRTTLVHDDYPFQVDMSVVKESHRKDGHPILEYSFKSAKVSECEPKYEIEIEVVNSKVGAGTRFQNGIVLADYLRTGIKLVLAGIQGTNFPVSYHELFKVKQQYYYLLHPEEKMKKLAAARSSGSKSRQAELEDVVESGINISLTPNHFIGPSSYTLQILNIAPINEDCTTPNIRNNYSVTDKADGMRKMLYVAPNGRIYLVNTNMDFEFTG…
GV1-cds241	273309	274838	1	Ribosomal RNA methyltransferase FtsJ domain containing protein	FtsJ	KOG3674	KOG3674 KOG3674, FtsJ-like RNA methyltransferase	-	-	-	-	-	MSYYILTSGINFKIHKNIFLSFESSNENSENNEVTSHNKNSYISHSLFDFLSKFKKQIEISADAWDSIKKFTNPYEFIHTIIPGNKNSISKLKPLSRSFYKMLELWKLFKFDEIRSNHVLPIINTFHLAEGPGGFIEATSHIRKNTNDVYYGMTLINDDPGCPGWKKSNSFLDSNSNVKIIKGEDGTGDLLQLTNYKYCKDRFLNSMDIITADGGIDVSIDFNKQEKLVSKLIIAEVIYAVTMQKKGGHFILKIFDIFSKLTVDLLYLLSSIYAEVYITKPYTSRLANSEKYIVCKNFLLESSIKLSDAFVEEFPKLNDAKTVASILNIEHDYYFLNKIEEINAILGQRQLENIITTLNIITNRNNHDKIESMKKNNIQKCISWCEKHDIPSIKLSFSN…
GV1-cds242	274849	275712	-1	hypothetical protein	-	pfam01762	Galactosyl_T Galactosyltransferase	-	-	-	-	-	MENIDPILNNGNVNENVNENVNENVNEKSKKDVNGIILILSCQKHKDTRLKEFSLSKTSYNNWEVIYVIGDLFLEKDYILDGKFLYVKCEDSYLHLLKKLVLSIKYLRELFNIKEGILRCGDDLIFNESNLLKFLHEKMKKYDYYGQAYNGKNYKCSVNTKNDVRKIKRDFFMINYYKSHKGDFLNPQHNLKNVNISLYSIRPDIYGAAGVIYYISNKACETLIRHMESIGHNILHYDRFTKSYPYTIEDCAVSFIMYINGIDFIHSWCFYDTPHTDTIARHTNKFK
GV1-cds243	275845	276789	1	hypothetical protein	-	-	-	-	-	-	-	-	MQSTINMIYSAVKNKKKRERFETILEPLQAILQIGYLSFTPIGTKLTIHNNILQIQHPNYSQPVIRWYNNDTQEDLFYLFNIFYRFKKFYVFLNEGSTNQTAKVNSENKKLYTLLIEMAKNGIANLIRTYSQTDKIHILHTLQMYKNILEGGSGDSLASVNNSKRFDNFELDNLVISPASNVSRNFAATPTSTIPGASFTKKDNKRKQHQQQLLHDDDQDARNEGDTPGPNSAAEELSSVIHKNDNSQDVKNIDDVFIRITEIYTQEMYNIMYNTLILIKNNEQMYTSYMDGLNKMLEPTNNRIKKWIDENIVF
GV1-cds244	276790	277725	-1	hypothetical protein	-	-	-	-	-	-	-	-	MSGIDTNLDKRLKETESCYNFEKLDYKSGLFDETVDATYIIHLEGNGRYNNILKQLEEYKPTKSVFILLNKGFKCSKKGINSPSADLTDSYLQIFKHAKKHNLNNILILEDDFIFNEKAKDSDHIKNVNDFLTSKGSDNFIYILGALPWFLVPYNSYNYRVLCSSGTHCIVYSKAHRDDYLLNFSKKQIVTDWDVNYNINFTSRFIYYTPLCYQICINSENSKDLKFSNKYAAFASEMVKYCNYNIVYRILGLDQNPEPGYTIVYLYAKLIFYIVLLFLIYTPFILYYIYKNFETIKHYALNIIREIRSRT
GV1-cds245	277832	278749	-1	hypothetical protein	-	-	-	-	-	-	-	-	MNIYDYIKNIYTKSRIFAKSVEVKARDDLNKLLGMFFQPNLSENITAANNLKKNIISWLLIGVTVSIISYPNILMGITTFLFFMFIAYFYHVVTHVHKNIFSIVHHYHHENNNLFSHFIQVVLELSIPYPFVMTSYFCNISLLNPWIILYFMLFYCSVHNINYSIFKVNGVHRLHHKEVNVNFGPDVCDVLFGTKHNSEDCVENTNHYIPNIIIITGIVMILKYLCKTEWVKDALVLGVINILSLGIILLFFSSIILWHLECKKYNNVIENRLCKRPTAPVKDDREMTPRTSVSLSTQPLDEKKE
GV1-cds246	278803	279354	-1	hypothetical protein	-	-	-	-	-	-	-	-	MDMDNLEKKDGPLSDKPANKSADKPNSYKNDKNLKMVEDNIIRRTCHYLYEKLSLKDIQESTMYRHIHDTFIFFICVIVLFNNKLSHLAIIFMIVSMDAFSIVVLHRCPLTDLERKYIKRSSCDDRDELLNSIGVSYDCDHEYEKQIELLINVWLMVAGKCMCIVLIKMFNIKIFNFNNIYSE
GV1-cds247	279779	281227	1	GIY-YIG endonuclease	GIY-YIG	-	-	-	-	-	-	-	MPKTEIDYSNTIIYKITCKDHNITDVYVGHTTNFVQRKHSHKQGCINNKSHNYKCKVYDTIRNNGGWDNWNMEIINFFNCKDHYEARQKEQEYFILLKATLNSIEPLPLAKPKNTTINVVNSKEKKTYYCEKCNIHCNTADLLEKHNNTKKHNNTKIQNLIILEKNSKKTPKFLCEMCDFKCCKKNEYERHIKTIKHKMVTESNKKMPLGGQTSFKCVCGNEYKYRPGLAKHKRTCPKINMGSLSQACQDNNDTINDMNKNEDENITVNTNSNVTKDEILLKLIKDNDEMMKIIKGQQEQINTLIPKLGNTTNNNITNNFNLNLFLNEKCKDALNMSEFIDSLKITLEDLLFSKNNGITRGITDVMIKGLKELDIYKRPIHCTDIKRDIMYIKDEDKWQ…
GV1-cds248	281258	282757	-1	hypothetical protein	-	-	-	-	-	-	-	-	MSQPHPTIINAPLNFRTSNTLITTKVPHYPPKLNTGTYIIPGWTRPNANGMNPNINQADFNGPDFKARPLKHWRRQLRVYNNNGKGPSNNSRTARIADLDRPGLTVYHYDPDCACVDNEGGNSYIIANNKFSYETKGDKYSTPLSDATIQNNGFNRVPSNAALSYALGPIQDGTSPTVTGIAMQYNAVGYGASSSNLFYSSWCSSVPNVCFAEYRLRFTNGVISKLSIQSNSPSGLTNPDILFALTNIPLEGVTAILQGKNIASGSTNYLWYDVNVPSKHITHGQATVKFSGYTGNFKSSPPFQEVNPYQVLTGVYNTNCINCSPQNNVIKGAIAFNSQAYYADSFAKQQSRCQTYEQNISTNRTDTSTYFDADGEPLWPNNSPLGPQVVEPVEYTPIR…
GV1-cds249	282850	283803	-1	hypothetical protein	-	-	-	-	-	-	-	-	MMRRLTRRRQVKKRSKHSRNNKYNKTRRGKYIKKRRSVTRRRVLRGGVLILRPYQIKWMNEFFDSLNHAEFDDALFMLDSLYSSLGQEYFIDMLGSNEFKERYNKTFYNNVCFAKLLLIKFLSYIYANVSNGNTITKGNRILHFTPGIFKKVNRLKSSSTLKSSGIFKPSSSGRFKSSNTFKSSSAVKHTSEGSVIWMLLALLCGADARCLNTTSYVADEFKSREGRELLRGIHNNLTILSSSYYLDKNTKDYITTVILPSMVIDEYTNKLGFNTSILCSILKGMLHIGEDEPVIGEEEEAYVEVVGEAAVEMDEAD
GV1-cds250	283911	285062	-1	hypothetical protein	-	-	-	-	-	-	-	-	MTNTRPRINNPLNFSKSNSLITTKVPHYATKDGTAVSIIPGLSRPLANGIDTNSTENQISNGPEFKARPIKHWRRQLRPSTFGGITTSGSRVASIYLATTPGGEVYRASNDCACADLNGGNAYTISEKFTKQGDNSLTTDMLNNGVKIENEGYVQVGDTSAPQGTDENYQILTGRYNTKCISCTPPARVIKPATTLLSKAYYTTHEAYMKSRTNTYEQKLLTVPIQGTNADYYDANGQLKWASDSPNGSQVFATTDAYNPQSTRTCNGRKSGTTIFKPNNRQYACQGAVDSSTRLDRLKQTTVNTNAASLKAAFGAEGASSCAYRGMSDTPYFLKSKYQPPICSQKNLGAIYRQNHTVCFPFKSSDLEKQYNTGLTYFLGVGT
GV1-cds251	285164	285466	1	hypothetical protein	-	-	-	-	-	-	-	-	MEFIITGLFIIFFSYILLYSLYDVLFKRSTIEGLDNGDKEEDNDDDKKKDKEDKDADAAAKAKEGSAKASEGNSKIEQQNKNSPNATLENGMKIANTGPY
GV1-cds252	285587	286432	1	hypothetical protein	-	-	-	-	-	-	-	-	MSESDNNYPYYANILTPAQLGMSAGSSLRNIEDGVAGLVNYIKLLVEGYSPASSTGKPLGNRYFITTNQNCTNIDGSKVTRSLYINNVPSGGLGVLPSGAMGQNFTSLQGLLPGALEDILSLSRIDFMGAFSSMELPKCQSVTLQTINKKNQIGYDTQYVALSDLNEVPPCAFKNGYNPVTDTKCSEGFMVGWDNENDSDGYDQVNKNKNNKNKNKKTKNKNKNKNKNKNKNTSDIGIEINISDSPISMPDDIFLKVMIYSFGAFWIYIILKILANMYKKK
GV1-cds253	286541	286945	-1	hypothetical protein	-	-	-	-	-	-	-	-	MLDYLFGEGTTHKLTLGLFGKPAPPAQTGAPPAAATGAPPAAATGAATGAATGAPPAAATGAATGAATGAPAAAALADLQSSSGGQGGGSRRRRRGSPKNRSKSKNGGSSMGFGRVGGKNKRSSRKKTTYKRRN
GV1-cds254	287015	287287	-1	Major intrinsic protein	-	cd00333	MIP Major intrinsic protein (MIP) superfamily	-	-	-	-	-	MAFNKYLVEFLGTLFFLYIIIATGNALAIGAALALVIYLGGKISGGNFNPAVSVMMVMAGKLPKQDLIGYILAQILGGLAALELYKRFKF
GV1-cds255	287408	287977	-1	hypothetical protein	-	-	-	-	-	-	-	-	MTSVPVKKLQYYFNGPPTQTVLIKQRGNNGIQTCVAPAPNQQYPTDQTGNVANARASFVNAQKNFYSTNSTNVNTSKVASNTNYTTSMFHSHYQRRVLAGKPIPVPVSGDQYINMIKYNAIGQSAYKVGLAPNAPYQTKNNDNTIRNIRRQRCRNGGCVAPKKKGAVDNPFQSGGSSRISNTGNRQIYV
GV1-cds256	288078	288575	-1	hypothetical protein	-	-	-	-	-	-	-	-	MSNLGGGFQGIAPKLIGGGAGAYGGSGMVGGSERSIDRFSLVQAWNGAAATGTINGYKRAIGPFRVVNNAGDFLSRQNYTSGGSNQVNNVRRTLNGYKVLGGSIQAHKDNTGIPSASCNPRFVYDGADYVRFKKLQAINRNYNDYSFGGDQFNASQSPWRRVHRI
GV1-cds257	288777	294278	-1	RpoB DNA-directed RNA polymerase, beta subunit/140 kD subunit	RNA_pol_Rpb2_1~RNA_pol_Rpb2_2~RNA_pol_Rpb2_3~RNA_pol_Rpb2_4~RNA_pol_Rpb2_5~RNA_pol_Rpb2_6~Intein_splicing~LAGLIDADG_3~RNA_pol_Rpb2_7	KOG0214	KOG0214 KOG0214, RNA polymerase II, second largest subunit	K03010	RPB2, POLR2B; DNA-directed RNA polymerase II subunit RPB2 [EC:2.7.7.6]	-	-	-	MSKSKPSSISSKQIHMKGMEGAKDINIDVNIGGGNNIELQITSIESSSASSSKPEKTGGKGVIALSRLNKKQSKTEVGNKKDEAGAGVLVTTKPVLKDADIEIEYSSKKIRNTLDVIDKSGQIPYIETPWTIIGAYFQNQHLKRLVRHQIESYNDFVNNQIQKTIEMFNPVLVASEHDYCKKSRKNKLEMEITFDKFNLYRPQIHENNGATKIMFPHDARSRNFTYASTMTIDINIRYVIRTGENLENTQTHYKSIPKVHIGKLPIMLKSSICVLNQYTHINNNVSGECKHDAGGYFIINGSEKTVLGQERAAENRVYCFNTSKNNNKWAWTAEIKSVPTAKCISPKQINVMISSKNNGFGYPIYVQIPRIKQPVPLFAVFRALGIISDKEICQHILLD…
GV1-cds258	294465	296048	1	ATPase, AAA-type, core	AAA	-	-	-	-	COG0464: COG0464 ,COGFAMS2, COG0464,MDT AAA+-type ATPase, SpoVK/Ycf46/Vps4 family	-	-	MTNPENNNKKRVRKCFRDFIDIMDTKSNYYIMFSHFADAPNGSNDPNTNKVEKINNNANTNDNSNTIKRYVSKNADNIPLPPPRDNPECIYHSSSETHETGDTGENTKFKSNIKNENIMTQSEVEVVKVDIDDKRACYDVNCLKCGHRIPFKINKIDIDVEIKNIGDLIKLCNDYKLAENIEYNINMKALHKIKPDLIELNNMIGMKHLKESIVDQLIYYLQNLHLPIFADGKSLNNGDFLHTVIYGSPGTGKTEVAKIIGRIYSNLGVIKSKKTSSSSSSSSSASLSPRTLSSILSDKKKTSSSSSLSSTSSSSTRPKFKKVTRSDLIAGYLGQTALKTKDVIKDSLGGVLFIDEAYALGNTEKRDSFAKECIDTLCEALSDNKENLMVIIAGYEKDL…
GV1-cds259	296091	297665	1	hypothetical protein	-	-	-	-	-	-	-	-	MSDSTKKSIIINQSFLSGSNKSTTSANNTHSKKNRPKLSDDIIKPNKLKKMLLDKINAKRKAEQTSSLSSGVNNNTNSNNNKNSNIDVSKESKIFSSEFKKSLEFLDNYINTKNQNPKIKKANDNSHSKTLKRQNIGSGSLTTDILKSLQNNKNLQQQPRPQQLQQPQQPQQRSQSPVYTPTTIQPRMVTQPQIAAHAPMFQKIQLQLPPSQPATIMPTQPKINLEIGKNSPGNMIYTELPPELQPTVSSPRLEMNMPAMPATQPIITMNTPPLNMPMAPLTGEIQEIPGIINNSESDYKDLYNDFDDNDDIVGKTSLTTSSATFSPVKLSDDTPYGCLKNGKKPTFRAYNKTIKHNNNKFNDDSQEPHTERQTKLKELQDKHKRKATLNSDTSTNDDN…
GV1-cds260	297674	298606	-1	GlsA Glutaminase	Glutaminase	PRK12356	PRK12356 glutaminase	K01425	glsA, GLS; glutaminase [EC:3.5.1.2]	COG2066: COG2066 ,COGFAMS2, COG2066,E Glutaminase	TIGR03814: Gln_ase: glutaminase A	-	MSFKYSDVENIFKRISSEKNKGKNASYIPYLKNIDPSIYAISICNVKGETMNFGDFKTELSIQSVSKVFTLALALKKHNIKHLQDKVGDNKEINEFNSINDVVKIQNHTINSFVNAGAMATTSLLYDDALSDKENKQNMEYDILKNMENFAGRKLHVNKKLYSSEYKTSKTNKEILQKLVSFNRLYGDHNVVLEVYTKQCSVMVTSQDVAIMAATLAYGGVNPITKKHIISKANTDYIVEHMADHGLYNESNYWWKETYLPAKSGVAGIIMIVIPGIMGICISSPPLNKYGNSYKGIKTGKLLANIPIYS
GV1-cds261	298941	302036	1	MutS Mismatch repair ATPase (MutS family)	MutS_I~MutS_III~MutS_V	COG0249	MutS DNA mismatch repair ATPase MutS	K03555	mutS; DNA mismatch repair protein MutS	COG0249: COG0249 ,COGFAMS2, COG0249,L DNA mismatch repair ATPase MutS	-	-	MSLILTYLDYTKKYSEEYGEKTVVLMMVGSFYEIYGERSNGSAITGSKIEEISKICDLSIAQKTGEYVMAGFTYTKIDKYLKKIQEAGYTSVVITQDPSNPKIRNIEGIYSPGTFFNADSSEISNNTMCIWIERVSFSKSSSIIIGLANVDIYTGRVIIFEHTVEDKHNPTTYDELERYISTYKPSEVILITNVNEKHADDIINFTGITSRNIHKIYLSTDNALSGESKFIEKAKRCEKQTYRDEVLRKFYTHSVAESFIQSTFNYEYATQALIFLLNFLNEHNPHLVNKIREPLFDNKSDRVILANHSLKQLNIIDDDNYTGKYSSVLRFLNNCITPMGMRKFKYKILNPIFNVDKLNKEYDITEYMIDKGCEDQITEWRTKMAELKDIEKLHRQIIH…
GV1-cds262	302152	302598	1	hypothetical protein	-	-	-	-	-	-	-	-	MSNGPAHIQTVSEASGSISNVAQSTFSSLANTLGLPQLRDSFFQNIIYILIAIIILVGILVYIQMVGPTGNNPLNLPPTKEIKKVEIRKIVEGFDISNNSTSSIADNAQIMPDSNENGYEGGHDGSETDLHLAHTEDYDEKFSKRKRH
GV1-cds263	302729	302962	1	RPB10 DNA-directed RNA polymerase, subunit N (RpoN/RPB10)	RNA_pol_N	KOG3497	KOG3497 KOG3497, DNA-directed RNA polymerase, subunit RPB10	K03007	RPABC5, RPB10, POLR2L; DNA-directed RNA polymerases I, II, and III subunit RPABC5	COG1644: COG1644 ,COGFAMS2, COG1644,K DNA-directed RNA polymerase, subunit N (RpoN/RPB10)	-	-	MIIPVKCFTCGKVIGDKYRYYLAEVKKMKMSEDMKNDKVVYLTQEFRDKTPEGYVLDQLKFNKMCCRRHFLSHVDIE
GV1-cds264	303139	304038	1	hypothetical protein	-	-	-	-	-	-	-	-	MATKNKSKRSRRSHSRSNKKSNSRKMGGGSGIGVRVESGSPNQYINPVNSAVNCPGCKSDNTTGAGAYSLNTPLPDFPPSWNKALIMKGGGGGGMPGNPIGGACSQASRQFLQEGGAKSRKMGKKRRGMKGGAMMDNFWSFMKTPFWSANKSGDVLAPSSKGISPSGLGSPESTAANPPMPFRQPWPFQLKQMDHAYQRGGGRKKGINRKTTKKGRKGRVLKGGNIIDDIQNFGRGITYNLGKVYNDFSGYSNKIYAANPVPSFGQFPRGLSNNNFNKFPFNPPLEKIYRDADSYATRL
GV1-cds265	304200	304544	1	hypothetical protein	-	MTH00018	ND3 NADH dehydrogenase subunit 3	-	-	-	-	-	MTISETFYNLCLPSKLYMILGIILLILSYFHDLKTDDEEKICLGNLKCAIKNKPAYYAFNLTFILFWAWFLNLLCRYGWVKTAWFIFIFPYILLFLVLLLITKMVVGIAKTQGR
GV1-cds266	304700	309436	1	RpoB DNA-directed RNA polymerase, beta subunit/140 kD subunit	RNA_pol_Rpb2_1~RNA_pol_Rpb2_2~RNA_pol_Rpb2_3~RNA_pol_Rpb2_4~RNA_pol_Rpb2_6~RNA_pol_Rpb2_7	PRK08565	PRK08565 DNA-directed RNA polymerase subunit B	K03010	RPB2, POLR2B; DNA-directed RNA polymerase II subunit RPB2 [EC:2.7.7.6]	-	-	-	MSMTSEIAWSVIDCFFDDNPNILVKHHLASYNDFITNGIKRIFKEKNPIILQKEQNPDDNTFNLRCELYMGGKLGNKLYFGKPVIYDDENNGAEKRVHFMYPNEARLRNMTYGTTIHYDVDVEFIMRDFDGNIVQNTITLEKIFLGRFPIMLQSELCILNGMNPSVRFNMGECRNDYGGYFIIDGKEKFIISQEKFADNMLYIREYKDKDELYSHSADIRTVSEDASKPERTMSVRMVAPGARYTNGQIVVVIPNVRKPIPLFIVMRALGVISDKDIIEYCLLDLEKNESMIDLFIPSIHDANKIFTQEIALKFIATFTKSKTTSHVHDILMNYFLPQIGELNYINKAYYLGYIVYKLLLVYTKVDKETDRDNFKFKRVDSPGRLLYDLFKEYFSLQQA…
GV1-cds267	309617	310294	1	DNA-directed RNA polymerase II subunit family protein	RNA_pol_Rpb5_C	KOG3218	KOG3218 KOG3218, RNA polymerase, 25-kDa subunit (common to polymerases I, II and III)	K03013	RPABC1, RPB5, POLR2E; DNA-directed RNA polymerases I, II, and III subunit RPABC1	-	-	-	MASQQQKSSSGIITMIHKSRETLVKLLGEQKYDTSEYQDFGVNEVHAMYTNKDIPKQMDMLMSANKGTALEKKVYVKYHLGKTLRVENIQDYVDDLFTFESVLNKKTDTLVIVIKQEMNQTLMNILNEFWERNRIFIIIFSLERLQFNILEHQYVPKHVILTDEERELLFKKYNIVDVKKLPDISRFDPVAQAIGMRPGDICRIERPSKTAVISNYYRHCSQVIL
GV1-cds268	310475	311311	1	hypothetical protein	-	-	-	-	-	-	-	-	MIDIQTYYLNQLDNLNNQYTANTSDYVQNFVNFKSDQLIYNINVRNLNTKNFEFENPNNPYLVAKNNLKNLNDNYAALAVEVNEVFLVKSKNINNIQKKIDILTEENEILLREVSSVSDVNNASHPFFNDERHMYYRSIIYLITIISGVIYILYLLQSTPFVEITKSVVVNTKNIASNAIDKAKGAAGNADANDPNVSDNSTRNMVILLLVSIVIIAVFYLIIYLVRRANPKGEESKTQKEIQRIADSCKRDKSESWVTSQLEKIKSYLITPDVPNNS
GV1-cds269	311456	312454	1	hypothetical protein	-	-	-	-	-	-	-	-	MDYSNMFSDLAPIFGSGYRAQLNSDPAIKQGVQFLNDERSIINGLIPNLNLISQTDGSGMGSAKIVDGRILEGLTTTATSSTATNTAPVPSSTPSSTTTQASPQVTAVTQDTINSLKNQYQTTLNSFNANMNLLTTNAGGGIAGNNDMTPIGQGVSFKTGDVRKIILQNVGNIRNNLDSIYSQITQATNNNIILTNQEYEAISKQLNDINMQIINNYRELNKPEMDIDYVSPVAGAEETSILSTQRYYVYILWFIITIIVLYITISNLINPSSSTWSLAVSLIIIIGLFAFLIYNNIGTWYTRVDNDIRSMEWPNFNNVFNFDPLVSIKYTS
GV1-cds270	312600	315386	1	hypothetical protein	-	-	-	-	-	-	-	-	MSFPSFAQGNEFQRKQDARIKRTNHRYKDRFPNDSSSSSSSLSSSLSSSHIEAFSGNSNGSTAPSTTTAASSSKVAPIPAEYQFKNIQRINKSENENMKGVIKDVNKNVNRAVGAGENTSEVASNFLKSNDKNSLINRNITTVNGIKGAVNSMGIFSAYPSEVANNSNANFDSTDINIYKSLSLPINEVNSYKIISSGEPNSANTAILGAASQMPTVDAENNIGKYAGKNVYVYDRNPLLGNNINYFGNYNTSLSLPRDSKTAGTNAIQCFERAADAAAQYKLSHVLAGVDNFGNCHIGESLSSAGGIKQSYSKDLVLCEVFPGVVLTSAMVLGANGGLYDGAPKENDMENSNLLNKDTLDKAVLADVDPIHGVTINSVSGSYGLSEGIENKDNMQFAD…
GV1-cds271	315474	316508	1	hypothetical protein	-	-	-	-	-	-	-	-	MSSQDSISNTQLAYNNNSKNLLDSIQQLTETETDLLTQVTNLAGADTNATGINTSDLNNPETNRQIKKLLAEIKNIEQIKTSIYNTLTTSYELTQQQIEAIRPIVANSNVANQLMADALNLKLEKLGEEIQLNNNSQRLIGVNNYYARRYEAHSSVMKKIVLFCGVIILVIFLMKIGFISDGISSILIIATLVVAIIMIGKEVWDISRRSNIDFDRYNYPFNEKNIPARTHNRIDKKTDETYARQFVNNICSDITKTASSVVGDQGDNSSSTADAGSGAGNGSTNASSPTVPQPSSTVTTTSPMSTSTNQENFASNKRSTMLKPHNVALRQTYYHTKMPEPYNA
GV1-cds272	316658	317476	1	hypothetical protein	-	cd07591	BAR_Rvs161p The Bin/Amphiphysin/Rvs (BAR) domain of Saccharomyces cerevisiae Reduced viability upon starvation protein 161 and similar proteins	-	-	-	-	-	MAPSIDDIKDEIKKNTSESNSQLNEQMGGNGSCEKITPQILDTLKKVQSTADSINNTLFSPELNNAATDLNKQLAYQAARGAVANAQLNYDIAQQDYIKSRPNGSSEYQTLLNNRYQQTGINELNELNSKFTDTTNLINSIIVVVGEQDIAEKNMKILLKKLEDENEKLNNIISGENTQALTYNRRSVYESKLNEAVKNWTVFPSIIYWTLLILWVGIVLIYLRNISFKTIGLLIALILYPYFSTDIILWVLSKIQMLWNFIFTAVNNRITA
GV1-cds273	317608	320676	-1	DNA primase, phage/plasmid	PriCT_2~D5_N	-	-	-	-	-	-	-	METPKTFNTTKSKPNQNTIMSASSTATEYEQYMKQFYMKKNDQATAGLSFTHTRIPSQPHGVTGGTFYIPSEKLPEFWAKYSKHVVMNRRHEYLTEKQLSGAGPLLVDLDFRYDASIDSRQHKKEDVENIVELYMEELAKILNIGEGQKKEISVFVFEKPSVNTDDEKYTKDGIHILIGVHADRAVHHMLRNSILKKIPDILKHLPLKNSWDDILDDNISRMVNPVGWQLYGSRKPGNDAYVLKYQYNFVYVKNEAQEDGEHDDEERDVHDNGDNDHQEDEHDEQDEAESCSDSNTKTSCVWGWEYEEKNVSFFDYVKNFHLLSAQYEGNPTFDVLDSVRREYEDIKKNKMRRTPQTKSGTIMRRRVASSSSNILEITNREQLTDEIDRIFNSLETREH…
GV1-cds274	320843	321658	1	COG5078 Ubiquitin-protein ligase	UQ_con	COG5078	COG5078 Ubiquitin-protein ligase	K10580	UBE2N, BLU, UBC13; ubiquitin-conjugating enzyme E2 N [EC:2.3.2.23]	-	-	-	MANNKIIVGGGVGGGVGSETSASPPVSIPKETIDRLLKDIRDMVTSSLETDGIFYKHSENNILKAYVMIVGPPDSLYFGGYYFFQFVFPTDYPHSPPLVTYLTNDGITRFHPNFYKSGKICLSIFNSWRGEQWTSCQTIKSCLLTMLSIMDNKPLLHEPGVKETHNDYNSYHIMILYKNIDFSCIQVITDFMNTNNIPIEAEYKQHFYGIMEERLKRNSKDMLEIIRTNVSKNINNVYSVRSLYGMSFQVNFDNVLEKFMVLMEKHNINID
GV1-cds275	321794	322264	1	hypothetical protein	-	KOG2691	KOG2691 KOG2691, RNA polymerase II subunit 9	K03017	RPB9, POLR2I; DNA-directed RNA polymerase II subunit RPB9	-	-	-	MHFCVNCDNMYYIRLSEEDPNSIVYYCRSCGHENKNISLNSVTISKTSFKNTKQKYNSILNKYTKLDPTLPRINTIKCPNQSCKSNHEGREEEGLVVESKKKETGEVGQAGQEAVGVASPDSKREIIYLRYDDINMNFVYLCPTCDTVWNTEQSLS
GV1-cds276	322445	323344	1	RNA polymerase, subunit omega/K/RPB6	RNA_pol_Rpb6	-	-	-	-	-	-	-	MSLSDEENLDISKKEDGSDAEEGSVAGSETGSEQDVAPDVDAGVDDEDVAASDIDESEGEGEGEGDAEGGLGGEDEEPPSFASGLKKMASASNKLLSNIQDVVSNVGKNVGASAGSGEDLLSKFTSSVKMPSSRGRRKKNTQATTSTFEEEGMEQAEEEEGGGGNDSDEDDINTKLKKFDKELRDNYLLNFHPESLVQNYDEIYNLARVVRDDNGIVVDELHRTLPMLTKYEKSRVLGQRAKQINDGATPFVKVPEGVIDGYLIALMELEQKKIPFIIRRPLPNGGSEYWHLEDLEIIN
GV1-cds277	323341	323850	-1	RPB9 DNA-directed RNA polymerase, subunit M/Transcription elongation factor TFIIS	TFIIS_M~TFIIS_C	-	-	K03145	TFIIS; transcription elongation factor S-II	-	-	-	MRQIENPAQFRENIRKKLETILGDSEVAMNLEKGIFNSSLGKAKEKCIVKKWDNKYFVLIYLDLLRTVYINLKDERIRNKMKTREIQAHKLAFMTHQEMSPEKWEKLIEDKKIRDENKYEPKLEASTDKFTCRKCRSKKCTYYQLQTRSADEPMTTFVTCLDCGKRWKC
GV1-cds278	324098	324478	-1	hypothetical protein	-	-	-	-	-	-	-	-	MSDKICTPAQIYLIVSVILLILSYFGMSAISQQLTLNQSGHPVLHSLNFTYQKDTRTSYVVQAVLIVLWTWLLSYLCNKGYSQLSWFLVLLPWVLMFLAFFVYIIETVKGLFFNTTGSLSNAMGLP
GV1-cds279	324565	325545	-1	hypothetical protein	-	-	-	-	-	-	-	-	MPNTDSKKKSRNITFLIVEKNGDIKEAEIKEDVICAEELAKKCKFKKADGYSKRTEWGYTFKCDNGDSSKIVVEMWGKDDGMANHENKYEFPPPLDHDLYFGACALIARDYKNNYTNLTEDMWDDIYEYLFGGFESLAGNEDEDDDEYDELDDIPSNRKTRDGYLKDGFVVDSKRRIDRIGEEDSCGNSDEEGDEDDSGTDDSSDVDDADDDEICEESEEESEDGDKECFKKKAKKGVTNNNKNVIVEKNKDKIHSVATRLVISSDTKTKNVKDKNKDKYIEKEKDKYKTKDKTKDKNKEKEDDCDNGWKTDESSELSEEEYSYSK
GV1-cds280	325722	326312	1	hypothetical protein	-	-	-	-	-	-	-	-	MNRRNTTRSTVDNKPKTYPIKIYFPTISRDILQKNLFDNNGRKSNTSTLSTLSTYLVNENVKTTLYGSTGMFDITDNNLYQLYPIDKPVKELTISATLKDNVKQNYVLNVLVDSSYMKRYTTPSFQIPYEYHTEKIKINTYKLVPNSNTQFIIELKDNKIHDFYIKTNVGETNIVEINTFLKKDIISFLSLLNLYR
GV1-cds281	326350	326976	1	hypothetical protein	-	-	-	-	-	-	-	-	MWSWIIKVTLFSLLLIFLIHYLYSFFKTTLTSPKLKDLVNKPQVKYNTIYKSLQNTSDGGSANLGDRHDGDGDGDGRGNNNPNVSKASNMKSELMKYVKELSSVSGSTSGHESQNRGKNETVANSSMNYDGLSNGNIIMPQNETTSIYSPANILSDTGANGISTRVNNNTKYMRDINNVSSHPTSATSPLDYGTPSMSSSYSSSYSPY
GV1-cds282	327094	328236	1	hypothetical protein	-	-	-	-	-	-	-	-	MLSLWSQYTIPYDEQTEILKSFPPEIKFSYERSTHKKVLSDIYVIIPKGRKYFAWFTNRNRKNVCIFLEVGGQNHKITNMFYRHVSFDDSLSYGTIFYGTLFRTSADIDAGINDNEIFSVENIYFHKGKDVDHYGFGDKLKLIKTIFDTSLRYNTTFFKKSVVFGLPVITTSFMDAYDSITKLPYSVYSIQYRYLARGGGANAELERSNVIEYYHYIKNSGDSGGDSVSSNKQISPIRQQQNTVVVIEPAPVPTNNRVIMRDHLPSNSNSNSNSNEISKVFYVKPDIQNDIYYLYKINTVNFSLISDEIAHIPDYKTSVLMNKLFRNIKENINLDSLEESDDEEEFENIQIDKFVDLNKTFKMRCIFNYKFRKWVPVNVV
GV1-cds283	328334	328819	1	hypothetical protein	-	-	-	-	-	-	-	-	MVLTYANYGGDRAPNITNSHSANGRDPNMASCQTAAVNGGNTQYGGPDNSIKAMAGNPGYKLTHGGKQFGGGRSRRHRRSRASKKYARKRSLRYRLKHKKSGKRKHRHTKRRGQRGGYAQYLTNQAFTLGQRLPGFPLLPSESALANPPPFMPYRNCPGGM
GV1-cds284	328930	331290	-1	Intein C-terminal splicing region	ResIII	COG1061	SSL2 Superfamily II DNA or RNA helicase	-	-	-	-	-	MTDARTSNKEDYSTYLGEKGYSIFKECLSVEEQHYIRSELTMKPFIPKSPIQPTPFTIYLESPLKLYVPRYFGIETYGPPDRNLIQPGNTISLAFAGELRPYQDAIVDKYIKHVGACGGGLLDVDPGKGKTVMALNIVAKLQKCALVIVHKSFLLNQWIERIEQFLPGARVGRIQGQILDIEDKDIVIGMLQSLSMKEYSKTTFNKFGLAIYDECFPRNTLIHTSRGPMEIGTLYDLWIARDISSGISNKYVRLEKDVEKLVDVLPKILSFNQTTSRFEWGQMTHAWKKHKKELVKVYLMCGSFICTPEHKILTTKGYKCADKLIIGDYIECMYNITNDLDISINELFKKQATLTSTSTAFLYVEKYTPPTTPENDHIFGKSEEGYDVFDIEVKDNHNF…
GV1-cds285	331472	331915	1	hypothetical protein	-	-	-	-	-	-	-	-	MFKKTQNTTNFMSGQFLLLIIFVVYILFNVQTPQPIAAMVDSTFGYVLIIALFAILAINLNPIVIVVGIFAIYLLFKRSSISTGSLAMTKFLPTENVKTQYLSAFNQFPVTLEEEVVQQMAPLQPGPAMAPKTFHPIMNNLHSASGV
GV1-cds286	332066	333034	-1	Alpha carbonic anhydrase domain containing protein	Carb_anhydrase	smart01057	Carb_anhydrase Eukaryotic-type carbonic anhydrase	-	-	-	-	-	MPDQDSSKNTSCNTSPINIDMNTSVPSCNIMCSYKYDYNDSKCVVSINSLGYLEIKYDLKRDGTEAQSSLNRDNYNIADIRIYQPSIHTYDGKQADIELIIHHVGASSGQDQTRPKELYVSIPFIASDSPLVSTNNGGIILENIILQYAKQTPSPGDNIHHLNIDNFNMNNFIPNAPYYFYVGTPFDTTACNITDINYLVFDTIRGGQTIGSSALEKLKKLLPTSRASYPIAKNSVYLSSNSPNFSGGNTGDDKIYIDCQPTGEDGKSLYKVRGLDEVNNQSQVNNGLKTILKFFTSPTSQFIIAVFLGIVVIKFGKKVFAR
GV1-cds287	333252	337046	1	hypothetical protein	-	-	-	-	-	-	-	-	MTITPKRRKLNKKHHKPVIYQSNSLLLGQSGGAPVNADNVEINPEGSGYYSIDVEVPITYDTAQQNVTMLLCNNLIEVSLKCKGAFISYDAGSKVTCEIVSVNGMNIVIVVDDDGQNNIISIPYSENFIHDAVGKVSDVVINDISVKGERNTNITGTNSWDFKFNLKEILGRKSGTIYDLIKKFNVDGKKIISKFLSFVEANQFVLRFKNIRVVTDNIPTNAININFSVKNDSNVSSSLNPDYRERISNMLTQPKLNLNIINIPSVDTPISEKFSGDELIVSNFLKKCAITSNGGIIDIKLVQLIFIFFYIIIQDPVRKAKISYQNASVTSSSKETDETSAKQLFKQFYNNRTFFNFLSFVYMSISNISNTKDLSFQNIINNMRQIAPQYSDLSADIVF…
GV1-cds288	337259	338287	1	hypothetical protein	-	-	-	-	-	-	-	-	MDNSTLPLKTSDIVAADPKSTESVVSGVSIIDELLKDDIGTVDELVKKIFNEYSNVKTEFDKLSNSSAPNPDSAWATFDTTVLEPAKSEFDKNKQEIIKLRNKKSSAPQAKEDTVTQPSEENAITTYTKFYEKLTSKIGGGDNFNLPLEFSDYPNYVQTNFKEFNTDHATVAQKINAAITALDETGSTPIETVKSISSGSLNLFFALLFFRCMKGKEDTDKNMNKDKLQTALTNLSLDKINDIIQELEKQNANYSFKNIIDKLNEQLFNSKSRLVIEIDPSMRDNPGVGAEASIAGSLDYERIGGSSSKSKKSRKSHKSYHPGIGKTKKHHHGHHKKISFVH
GV1-cds289	338419	339420	1	hypothetical protein	-	-	-	-	-	-	-	-	MSTSAVKFAVEKLNEAGHGSSDHNESQKTKVDVTISGAPKNAKGTNGNYSLHITPLYGDTIPYYQGIEGDLFQMFIIYNKTKNRWELQNNKGTETEKRFGLIAYIACAEKDAAETYLKTVSGKKEWYVPTNPGDLDGVPAPEMVAIVHSGDESPAAAAASESSPAAAPAASALSTAEPEAPPVVVTAPTVTEMKKIITNISAQYNNVYGEYIALTSKSPDTDWSNFKTKTLDKATADLKEALAKLDALKKAGSGSSASSPTPTSTKISLIDEGMVADRDASLHGYDAVGGSSSSSAKSKKNRKSHKSYHPGIGKTRKHHSHSEPKRVSFVHQA
GV1-cds290	339513	341429	-1	AAA domain containing protein	AAA	-	-	-	-	-	-	-	MPNLGGIGDILLIQNLKTGIYYIDITIILLFLFLLHHSEIYTHVLKFINFIYSMNKETVGQMTINLTKGDMHRILYQGHQYSCGYSSINVVIHYPDPIIHILDYYSDNLDLLTKQKNDKNDKNDKNYKQIKNKDDTSTDYKICSCDVNRLIDCCMDCCYLTKIEMDKKNKKTIANLRYVEVVDKNNNAAKIYIPRTNLPIELDNGIFLLTERIYTHRDTKNNNFTDYKKMNFTLLMDKKHDISMIYKFIEKCEKIYNKKIEDKMMGKIFIYEFLQSEVHRSKYDDDDDGNKQDQKLSNILCSEYQLNTTKDLRKNCFFTDVDKIIKRIDFFINNKAWYEARGIPYQLGLLFYGPPGCGKTSTIKAIARMLDRHIINVNDIDKIKKVSDLKNIFYGDYIN…
GV1-cds291	341680	342381	-1	Protein of unknown function DUF5755	DUF5755	-	-	-	-	-	-	-	MSRKCPPGVICFENITLIIFFIIASVIIYLAYSRSSANSGSGSSSSNVGNNNDLNNRDTNRVVIGSMSGGITSGDSFLDLIPRMGTGYTRGPADVLLNPYTPPLRDDRYYNMGLSSLGAGMGAGGGIPINVATRSVNSAYRQVGILTRVNGPETILSLMGRPLFPSQDKWQFYTMSDKNQSVKLPVTYKKRSCTSDQGCDNIYNGDTVYVEGYNDAFKATIYDNAIQYSIPYY
GV1-cds292	342489	343319	-1	hypothetical protein	-	-	-	-	-	-	-	-	MKSKKSSSRFTGSSDILHNKYVLYASFFFAIVTAAGYLLSNNLEAICIFVLIGFLTTYFSKNMIVVLLVTTVATNFVVIMRNKNGSLIEGLTTEEENKKKEEAAAQAKALAADDPDTKVAPNNPPKLEKPAPPEGSVPSQAKAEVSMEQFKTAEGLSNLSPAPVGSEGNSMLDLQKGMASGFGDQKEQMYKALASLGGAGATGTTSKMSSDTLNQQTEMINNLKSIQPILDTAEKFLDKFENSSISKLFSSAGSIPGMSLLTGGLGKTSSPVGAQA
GV1-cds293	343478	344254	-1	hypothetical protein	-	-	-	-	-	-	-	-	MVKKKGTDIFNSYQQKKKAPTYEDLNAFMGPSMLSPKYEDPNLNFGISPESPESRKLSMSDSGASDSDNDSPGECNVSYKTDGTYATNTSDKDLKLYEMKCMLDKKRKAIYNKNNEVKELASDNPYLSSVLSDYGNMRGTILEEKKSQKTALKILAKHIREISDHIKDDEFQLERIRDDMSILMDEIDKLRKDISYIRDKMGDDFSLSYIKRDKQPQNNRQYESDNSDNTYDSSDSSDNSREFNENSSEGEYVYDERY
GV1-cds294	344314	344544	-1	hypothetical protein	-	pfam11820	DUF3339 Protein of unknown function (DUF3339)	-	-	-	-	-	MISLGGIVTVIKRIMFTLLFIIFIPGFVFRIPKDGKKLAVAAVHGLIYALVYTILEVLFSMKRIIMCASTGGMGGA
GV1-cds295	344655	345419	-1	hypothetical protein	-	-	-	-	-	-	-	-	MEKIVDAVSSAGGVGGAVDAIKDAVSGAAPAGGAPAAAAAGGAGASDPVASALSSIGGGGGGGGGKFDKMASMMSGGIPCQYELPMEFFVGFIFIFLIYFLVFGFVPYEDIVSKMTEYVIEFPKKMYDSLLGKMPSSVKNSKSGSIGSTINKLLSETIPKMIEKEKNKLMTPLQKKLEVLKKKEKDQNKSGNQNFFTEYMTKVKTQVMTISEKIRHNIIPAIFISIIYYIVWYVIFIIIPGILKYGINMAMSFK
GV1-cds296	345599	346603	1	NrdF Ribonucleotide reductase, beta subunit	Ribonuc_red_sm	PLN02492	PLN02492 ribonucleoside-diphosphate reductase	K10808	RRM2; ribonucleoside-diphosphate reductase subunit M2 [EC:1.17.4.1]	COG0208: COG0208 ,COGFAMS2, COG0208,F Ribonucleotide reductase beta subunit, ferritin-like domain	TIGR04171: RNR_1b_NrdF: ribonucleoside-diphosphate reductase, class 1b, beta subunit	POG0089: POG0089: ribonucleoside reductase beta subunit	MSVKQTLASTSKSSEPLLTENDSRYVMFPIQDNEIWKMYKKQVDCFWRAEEIDLSKDIVQWNSETLNDNERYFISMILAFFAASDGIVTENLAVRFMGDVQLAEARAFYGFQIAMENIHSEVYSLLIDSLIKSDEQKTKLFAGINNFPCIKKKSDWALRWINDKRSSFYTRLIAFACIEGIFFSGAFCSIYWLKKRGLMPGLTFSNELISRDEALHTEFAILLYNKMQKKYSKQKVHEIIKEAVEIEKEFICEALPCRLIGMNSKLMSQYIEFVADRLSLQLGYEKIYNSLNPFDFMEMISVEGKTNFFEKRVSEYALSEKTRTDNIFELNALF
GV1-cds297	346595	347767	-1	Galactosyltransferase, C-terminal	Glyco_transf_7N~Glyco_transf_7C	KOG3916	KOG3916 KOG3916, UDP-Gal:glucosylceramide beta-1,4-galactosyltransferase	-	-	-	-	-	MLTTKPTLSLSLKIKKEINVEPEPAQTTETVVDNNVSEETLPTDNANQTESIIPKIVFIVPYRDRAEHKVFFSVYMKHILEDIPKTDYEIYYVEQKDRLPFNRGAMKNIGFLAIKYKYPDHYKDISFVFNDIDTVPYSKNVIQYETTQGVVKHFYGFKFALGGIFSIKGGDYETTNGFPNFWSWGGEDNYMQKRVEQARLLIDRTCFFEILDKNILQLCDGIKRLICRKEAATVVNMTTMDGLITIRNLNYEFKDEYINVYHFETTRDPRSLRFEEQNIAAETKIRLDKEDVKNLLQRKMNEVRLPSHYTNQTRPQTQPQPRPQPQPQPQPQPRPQLRPQQRPPQQAYPQPQPRPPPQNVPQASVRQHHTQRPSSQGNFSSRMGMGGLSK
GV1-cds298	347881	349011	-1	SUA7 Transcription initiation factor TFIIIB, Brf1 subunit/Transcription initiation factor TFIIB	TFIIB~TFIIB	-	-	K03124	TFIIB, GTF2B, SUA7, tfb; transcription initiation factor TFIIB	COG1405: COG1405 ,COGFAMS2, COG1405,K Transcription initiation factor TFIIIB, Brf1 subunit/Transcription initiation factor TFIIB	-	-	MPEPSLSRIPITHKTYKNKITNNNKADLWEKINESFRLCNDSRAGVQKVAQDKESIECVYRSAGQRELCDTCCSSVSLSDEGFLVCTNPKCSIIYTDVVDQTAEWRYYGVDDNQMSDPTRCGLPINPLLVESSFGCKILCDGVSSYEMRKIRRYTEWQSSPHKEKTQYNEFQHITIIANNAGIPKIIIDEALRCHKKISEHQTFRGSNRDGIIAASVYIAFRIHDCPRTAKEIATIFNLDNTSATKGCKNAVCIINEIENDMDNSEKTSFCKTRPEAFIERFCTRLSVNTELTKLCQFIALRIEKNNLIPENTPHSIAAGIIYFVSQICGLNISKKDVNKISETSEVTINKCYKKLESIKDNLIPRIILEKYSPKN
GV1-cds299	349364	350743	1	hypothetical protein	-	-	-	-	-	-	-	-	MGNNLSTVKNKPSWQNMNTMSEDIRKLADSNSKFLSKLNDIATNYILGQNFQDMIRLTNSKYCDDLVIITSKLLKKSYSPQEIHYAYQKIFNKSIGVDVGVDVGVGAEQKKKMCIDIAKYYVKIAHLFAAIITTLNPVFSWRSSASSSRALLRPHVVDEKQDIKLTTTLEDKHYISEMAQDIKVENLNFCNSRISDLMDMEEITNLIDGKNIIPDGREDVSTIKIKTNLCSSNLNNNTEGYSRKKTVYDLPGFAELSRLYYDRYNASKGRFDRMSASSEGEKKRNIALLYTLFTGDKNPPKDIKSFKDIPLHSFSDDIECENIDSIFNKTYMGTTKDKLFVDYVDMVKKMIYNSNMIRNSLLEIIDKIFILNNESFDVQDATNEETKEKYIIDPSLTYD…
GV1-cds300	350908	351168	-1	hypothetical protein	-	-	-	-	-	-	-	-	MAKRHSRSKRSLRVARATLKRTARKAATATQAATQSLRQAAAAAQAAAQAGGAAYGQAQTQAQQQTGGRRRKCKTARRRRRHSKRH
GV1-cds301	351435	353741	-1	PepO Predicted metalloendopeptidase	Peptidase_M13_N~Peptidase_M13	KOG3624	KOG3624 KOG3624, M13 family peptidase	K07386	pepO; putative endopeptidase [EC:3.4.24.-]	COG3590: COG3590 ,COGFAMS2, COG3590,O Predicted metalloendopeptidase	-	-	MTKNSNNNNRRKRNKSNKNMSKIKNSSKNKTKKIKSIEFNKYQGSKDSRGFKYIKMPYLNTSIVESKNLLIPLKYIDTNKESVDTEKSVAYILETIKKDEKINKLDARKDYYTYVNYSWMKEQDVKLNYEKFYFVKLDSFRFVQDTVNNRVIQLASEYYKNNKTADAKKVENIMKSMEHKSLTYDKIKKHIDIMINAYEKYVKNDDLIGYLSNINRCEIISWGCPINWSTYQDEKDAVNIRSHIQSPGLSFYDFDLYITGNETAKYTHKFRKDFADKFCEFVTELYDKLLGPNHGLNPRHVIECEIEILKSMDTSTEDDSPDFYNVVSIHDSESKLGFNWRKFAEGVGFSSANVPKSYITGSKSYIKSIIKTLNEQWKTPKWKAYWYYMYLRQFCLYNK…
GV1-cds302	353922	356645	1	von Willebrand factor, type D domain containing protein	VWD	-	-	-	-	-	-	-	MKAFILFSLLSFASAIVMIPSDGNMTSLESTHLLNSTKIDNSNTEHHHNHHGDPQPDKHNTNYDNSRHRPHLAVVETTSRKLLFSDESDSSADDTVEGNGRRLLRRSSKGSSPPPPPPPPVKKASPPPSPPTVKKASPPPPPPSPPTVKKASPPPPPPSPPTVKKASPPPPQSSSKAASKSNSKSKSKSKSKSKSKSKSKKSSTTASTTIAAATHATPTTLAQPTTLVVNKYASVDTKLSTKTKELAKKFETEFASWVITAEGQDAIKFCQTLGVSNKPEIYNGCIEDMRVTKSKAIAQESALSAEEFLAKEVANPSKRYCVASGDPHVTNYDGELFHIQEPGIYTVARTPDTVFEIQEKMRKNGAIKPGVPSCMTGAVVHYKQMNIEVDVANFGKILV…
GV1-cds303	356845	357774	-1	hypothetical protein	-	-	-	-	-	-	-	-	MEITPKNAIKFYCEVCDFKCCKRVDWDRHILTRKHINRTKSLDLEQNFTPTLKRSSFICKKCNKQYKARNSLWYHENRCIFSPLDTQNDTQNDTQNDNTICSEDNISITKEMFMSLLKDNQEMMKMIKSLSEQQLTTTQHITNNNNNNNITNNFNLNIFLNEKCKDALNMSEFIDSLKITLDDLLFSKNNGITRGVTDVMMKRLKELDIYKRPIHCTDIKRDTMYIKDEDKWHKDNNHNKFKNTIVKVANKERSALQQWALDNPDWIDTEQKQIQYLTMVRSICEPIETYTNYERKIVKNIGKEILVDK
GV1-cds304	358086	358973	-1	hypothetical protein	-	-	-	-	-	-	-	-	MTPKNAENFICEKCDFVCSKKSNFDKHLLTRKHKNDDKKMPKNAEQNVCVCGKSFKYRQGLYVHKKTCILDKNSESITNVIINTYDKKTDEQIDSKTDKELKDLVKDLIKQNGELVKTINEIVPKIGNTNNITNNNHFNLNVFLNEKCKDALNINDFIESLKITLEDLDFSSKNGMVRGISNLMIKGLKELDIHKRPIHCTDSKRDTMYIKDKEKWEKDDNHSKIRNTIIKVANKERNSLYLWVEKNPNWFDSEATQIEYLTIMRNICEPVENEDKNEKKIIKNIGREILIDKMT
GV1-cds305	359372	360013	-1	Protein of unknown function DUF5759	DUF5759	-	-	-	-	-	-	-	MDELFRNKEDSDAIKKINLDELYDRKKTYDLSKLSTYNKILNRIHDKIKITSRQKINEQFCWYIIPEIMLGVASYDRTSCISYILEELTGNGFVVRYTHPNLIFVSWKHYIPSYVRTEFKKKTGMIIDEHGNQIQEYDDYGNPIENRGPVANNPLSANSLDPFNMGLARKINNGKNNGNDAPKKEFKPITEYKPTGNLVYGKDLFKKIEDKFS
GV1-cds306	360164	361180	1	RssA Predicted esterase of the alpha-beta hydrolase superfamily	Patatin	cd07207	Pat_ExoU_VipD_like ExoU and VipD-like proteins	K07001	K07001; NTE family protein	COG1752: COG1752 ,COGFAMS2, COG1752,R Predicted acylesterase/phospholipase RssA, containd patatin domain	-	-	MTIKHIVLGGGGPFGVVAFGALKYLHDIKFWNIKDIKSIYATSVGSFMSVYLTLGYDYDYIYNYFVKRPWEKLFNDIGMENFIDFYNKRGLIDLYPLYYKSFNILLDAKGLSPNITLKEYYDYCGIELYFVTTEINNFNGVILSHKTHPDLGLITSLCMSGSFPGLFRPVVIDDKCYTDGGIFCNYPVKHCLDDTGCDKNEILGIRKMCDSVKVLINDDSTIFEYFSKMIDNMIDYVNDEKGIPDIPYDIECDMNIFSSYETWINVPISQELRAALIDKGSEYAKTYHEKWIEEIKENIDTAIIKDENVVDNIVKDVNDNNIVLVAKPDNIAFHNEEL
GV1-cds307	361300	361785	-1	pdi_dom, protein disulfide-isomerase domain	Thioredoxin	-	-	K03671	trxA; thioredoxin 1	-	TIGR01126: pdi_dom: protein disulfide-isomerase domain	-	MSEQVFKLKKILTSLPTITQFVVVGAFVAILIGCAYYIYKTYIAPQSDRSFYEGYASGMNLRKEGGEPDMASLYFFGVEWCPHCKDAKPIWDDFVKEHTDKSFNGKTVNFVHVDCDKDSALADKYGVSGYPTIKLDMGDSVVEYKSKPHRDTLLSFLQSSL
GV1-cds308	362155	362493	-1	hypothetical protein	-	-	-	-	-	-	-	-	MSEATSEILNNMSDKTTNTMYMMFVGFILIIFAYGTGIRNNRFFFLLMKVGIVVLYLYVFTIVYRSLKNIFNINGLFTSPSYNSLKIFFLLFTVFEMFIIFLVAYVLYSVFF
GV1-cds309	362629	363252	1	ERV/ALR sulfhydryl oxidase domain containing protein	Evr1_Alr	KOG3355	KOG3355 KOG3355, Mitochondrial sulfhydryl oxidase involved in the biogenesis of cytosolic Fe/S proteins	-	-	-	-	-	MRNHKSIWGTRRFNKKISRKTFTRKDYMSGDGMMTSVWGPAAWHLLHTISFNYPINPTNENKKHYKEYVENLTNVLPCKYCRMNLKNNLKAHPIRMCHMKNRETFSKYIYNLHEIVNKMLGKNSGLSYCDVRERYEHFRSRCTQNDGGKIFKFNKTRKNKKEKGCTEPLYGKKAKCVIQIVPQEEKTPSFVMDNQCIKVKAEKHKTR
GV1-cds310	363359	364216	-1	hypothetical protein	-	-	-	-	-	-	-	-	MKLTNLHIFLIILLALVLCSTLGGTCSREGYRQRDGGSKASKYANPQYRGYGSYYQNLDDSAVSASNRSMGLSDDTDNQYYRKDDYFHNNYANHRARGRNQRYRENQEGYMNIYGNDDLNVGDYSDPSGMFSSSYKKSNNKHANYNSAYRRERTSNKMFDSVSNGAMNGSLFNSSNSYSNNYDNNNNDNNDDNDNSNGVSSSQIPPGQEDLYILKSQIVPPVCPACPKCPSVNCNDKCGNNKCPPCPACARCPEPQFECKKVPNYSSANIMGNLPIPWADKLDIK
GV1-cds311	364360	364737	-1	hypothetical protein	-	-	-	-	-	-	-	-	MKLTKLHIFIIILLVLILCPTLGACSIQEGYENRYPDTSASASSSTGTSDSSGQQYSRQFSNYSKFDHALDKTTMNNNPVYTSSYNTGYSAPKNTASQMSGPGNTATGSGSGSNKGFLAWLKSLF
GV1-cds312	364834	365685	1	RnhB Ribonuclease HII	RNase_HII	cd07182	RNase_HII_bacteria_HII_like Bacterial Ribonuclease HII-like	K03470	rnhB; ribonuclease HII [EC:3.1.26.4]	COG0164: COG0164 ,COGFAMS2, COG0164,L Ribonuclease HII	TIGR00729: TIGR00729: ribonuclease HII	-	MVIFIFMVIFICILKIDLNLVVILVYKKNIVNQHKNITITQMSSKSVKRATLKISHFRVDGQDDSSDEGDYSKPFIEIGVDEAGRGPMFGRVYVGAVVLPKDCKLFDFTKMKDSKKFHSDKKIKEAAEYIKSHAVAWSVKYAEHTEIDRVNIRRATIECMHQAINEIMEKLNASADKLYLLIDGNDFIPMMKLCGGDSYIQIPHICVESGDNTYASIAAASILAKVSRDEHIGAMCKEHPELVEKYDLEKNKGYGTKKHMDGIREHGISKWHRRSFGLCKDFS
GV1-cds313	365839	366480	1	DnaQ DNA polymerase III, epsilon subunit and related 3'-5' exonucleases	RNase_T	cd06127	DEDDh DEDDh 3'-5' exonuclease domain family	K02342	dnaQ; DNA polymerase III subunit epsilon [EC:2.7.7.7]	COG0847: COG0847 ,COGFAMS2, COG0847,L DNA polymerase III, epsilon subunit or related 3'-5' exonuclease	-	POG1929: POG1929: putative DNA polymerase III epsilon subunit	MKVFVFDTETSGLPKERNPSIYDTDKWPHVMQISYIIYNTETGKLEETYDAYIRLNPWVIVDPVSEGIHGITREIMEAKGVPIQEALVRVRDAISKVDICVGHNVSFDKRFMIVEGIRNSIRMNFPMDYCTMKNGKEVCKIEYTFSNGEKGFKFPKLMELYEHLFPGIPAPQNLHNSFADTIITLKCYCKLAHGVNMSIESREFRALFRENCC
GV1-cds314	366477	367247	-1	hypothetical protein	-	-	-	-	-	-	-	-	MNRAGTVTKHNIAQLPNVQRLFSLVEADTLEGKTLRNAILYQCKTDIFPEDKFFSFGVTENREQIRSGLQDDEVKEICKDKILNAKDIAKEDFDKLLKKQGIQVDIKHALENEKRSEQDIVDHTRLINRLSTFDSAKNNSDYITRQKEAYTKLGFLDKLLVDTTRFMTNLPPISSMSGVPTLSSTLSTNNLPSISSTGGGGSSKRRGRTIKRMRRQQKQHKTRKHGRKYRASRPNKKTKKHLVRGRGRPHRRTRSH
GV1-cds315	367540	369987	-1	hypothetical protein	-	-	-	-	-	-	-	-	MYRRKIGKKIFRRTRKHKFYGIKVKKGPSMLTRKRIRRGGAGGEQADVHSVIGKYASRSLFLDRQKCQELEEKAILAQANKPNEDITYTPNAQGDKEYCKKQYRVDIDDSIRKVKDEQEHDKQYLQGQQQRQQQQQPQQQAPEQQQQPQQQAPEHQQEQQPQQQQQQQQQQQQQIGNIEPTYSLPNESPSESAAYLITKYEGLEGISDDTLFMMSVNYTRLRDKSYGIYTKIRYILHIIFITKEEIVIRNLSKTSLSKISITTVKTETSKVSTFSAIMDTFVGKENREENLYLIELYNSTIEPENTNQKFIINTETRPIKVTDPESLNLDKVIQSLYLYYKICLTNYAEYRIYLTVLNSRMGSYTPGDKKKLHNPNNSLKNIEYFPNVLRPLMLKYSEN…
GV1-cds316	370100	370975	-1	hypothetical protein	-	-	-	-	-	-	-	-	MRNIIRSDGRIEEMLTKSAIDLYCSAMLKIFEKEDGGRDFYKYGDYFYMNIPDNLSTNTPSELVEKRKKFINFLKKNGYFDGAGQLSQLYNLSRIFQDDDYNKLVENVNQFIKKMTIQKIDSTFEVTLHDRIGRFTSVNKDENKDGGIFTGPSYHCESLILFMSILAAVLKLKDIGKKEDKQIDIKFKLSKGFFNSESGLLSSLKKCTGKDDISMSDSYDPLDIYDFDLSDLSATTTQGGAKSRRTRRRKHNRKTHHKHARKTHHKRAPKSHKRKRHSRAARKHKKHTSRR
GV1-cds317	371014	373611	-1	NrdA Ribonucleotide reductase, alpha subunit	ATP-cone~Ribonuc_red_lgN~Ribonuc_red_lgC	PLN02437	PLN02437 ribonucleoside--diphosphate reductase large subunit	K10807	RRM1; ribonucleoside-diphosphate reductase subunit M1 [EC:1.17.4.1]	COG0209: COG0209 ,COGFAMS2, COG0209,F Ribonucleotide reductase alpha subunit	TIGR02504: NrdJ_Z: ribonucleoside-diphosphate reductase, adenosylcobalamin-dependent	POG0088: POG0088: ribonucleoside reductase alpha subunit	MTNPLQSTPPLTPSAILAEQEMRVKKRDGSYQEIRFDKILTRVKKIGSQAGITINFSALVMKIIDQLYDGIPTTKIDELTAEQCAAQSSLHPDYGTLASYVIISNHHKNTDPSFVSVMRRLYEFVDKDGKHTPLISESTWNIINNNSEFLENIVTHHLKNDFLFDYFGFKTLERAYLMKIGGVIQERPQYMWMRVSIGIHGDDMKSVCNTFILMSEKYFTHATPTLFNAGTPRPQLSSCYLISMENDSLDGIFNTLKECANISKWAGGIGLHIHNIRASGSLIRGTNGSSTGIVPMLRVFNNTARYIDQGGRRNGSFAIYLEPWHADIVDFLDLKKNQGDEEMRARDLFYAIWVPDLFMEKIKTDEEWCLFCPDECPGLADVCGAEFKALYQKYESEGR…
GV1-cds318	373708	374943	-1	DnaJ domain	DnaJ	-	-	-	-	-	-	-	MSKRSKSPPKIMDPSRNPDGSFRSREEYERAIHELHNPPPVSQGFARASTDLGVDLSRRRYHPASEGDMIRREEMQRPPPRAPSPKGQVGTISVHLHRSRLIAAEYERARQAQLAFYAMLEQKYGAIKGDDDSYLVAMERYEYDKEKERKKQAKVAAGTMVPFQSEAEMEAMIRGLDEEVRTRLHNATWANQRADAHWRAYDREKARKEEEEIERLRQQAERLRREYEERKEYERRRREEEYRLYQERERLRKQYEEEQERRYQEQQRYRRQQQQQQRQQQHQSQARGSRAPSPPRHDEPESPKSALNRRYPVPETRTAAFAVLGIPSSATSREIKKAYHHGALLLHPDKNPTNQDEATVRFQQLQKAFNILNPQGGGRRKRHTRSRRHKSRKITHRHR…
GV1-cds319	375108	375566	1	hypothetical protein	-	-	-	-	-	-	-	-	MKKMIPSFNISINSVLCVILVFLFLSYLGIIKVYHKETFMPNINNNNQLMPGAYPVSDNVPILADEYKVKKNTNITKNNNSNNWKQYPVYPSSYKQQTNNVRYWNTPDNGTCSPAEFCGTPYEYTQIKKDFPSKGIPIGADVIRVNWWASKP
GV1-cds320	375640	377274	-1	YqaJ viral recombinase	YqaJ	-	-	-	-	-	-	-	MVDACVQTDDILINGIPLNEYLQHHNGNEDSNMPVRDVWLEMESGDSGDDEAGMEEELETTNTINTSIYLTEEERQYFTESIFDCIDELVQSNASSFSDPLFHTKLESAIYEIINSNLMDSNSIFQKDLFDIPDEIDEEIEEIVTHCIDTYFNSILPPRSHPTTFITPSTNIAEITKNIAYLNSVPQHEQRTPEWYIRRYNMITASSAWKAFKSDSNVNQLIYEKCKPLSIASAPTEASRGVGGGEDNNSTSPEHAPQYVNTATEKTYVNVNSPLHWGQKYEELSRAIYEKRNNTKVGEFGCIPHSEYPFLGASPDGINIDPASPLYGRMLEIKNIVNRDITGIPLEEYWIQMQLQMEVCKCQECDFLETRFKEYADEDAFTADSPSENDADFCITAAG…
GV1-cds321	377400	377951	-1	hypothetical protein	-	-	-	-	-	-	-	-	MSKDKELQELNNIKYKSMILNNNSRNNLSPIETNDTSNINDFLEKEKKHHTGEHWSKLDKTIKMQKIRTFVEKYSIDNNLNQKDTKSLLAFLTTSLDQKKLSKTKDVVYDKTTGVIKSIPCLLFNTTHKKFTLKRCEKRQSTMRSLAPKRANKTVRTGSRPGSASASKNNSNHNSDDESSGAK
GV1-cds322	378142	378696	1	hypothetical protein	-	-	-	-	-	-	-	POG1380: POG1380: anti-sigma factor, range: 1..104 HHsearch against CDD matches: cd00085:HNHc HNH nucleases; HN; pfam01844:HNH HNH endonuclease; smart00507:HNHc HNH nucleases.	MKSISIKGKRNTDKINSMNNPDVIHERTAIKKWPPEILALYENHDEQVNVVNKIYMDVMPLVNREIFIKEIVKKIDGYKRQDIEKKLYEPDKFIDMEEVLSKLTACKISCHYCKKNCYILYNEVLSKTQWTIDRIDNDYGHNKDNIVIACLDCNVRRGTMNSERFKLGKQLKFIKKDSESDACS
GV1-cds323	378820	379554	1	hypothetical protein	-	-	-	-	-	-	-	-	MTSMNLNYTTQNNLLLTNLLKYYELDNNMDYMLRIINGESRISLRIIDWFATNYAKKYYTVYTIGGGGGSGDGSVSSRRFKVYVDYKLKLKAYSKKRFDPFCRWDRITVPYKDGKYIQTTIGQLNFFKWALENNVIRYIEENYANIEKDMNNRNSTSKKKMLSAGTACSTMSNVSTESNESTESNEYNEYNEIIQNGHQDNVDELENGTKGDINNKTRKKREELSISATKSIKKEKVEIIVNFD
GV1-cds324	379716	380138	1	RHOD domain containing protein	Rhodanese	-	-	-	-	-	-	-	MGNAASIRKINCEDMQKACKNTNNYIIINTLDPSMQKCLILNTTKVENEEALINSIIKKMKNKNIVIYGRNCNDEKVYKKYEQLVSLGFTNVYVYVGGMFEWLLLQDIYGSELFPTTSNELDILKYKSHRIFDVQYIQNG
GV1-cds325	380147	380878	-1	COG1428 Deoxynucleoside kinases	dNK	pfam01712	dNK Deoxynucleoside kinase	K15519	dck; deoxyadenosine/deoxycytidine kinase [EC:2.7.1.76 2.7.1.74]	COG1428: COG1428 ,COGFAMS2, COG1428,F Deoxyadenosine/deoxycytidine kinase	TIGR00041: DTMP_kinase: thymidylate kinase	POG2352: POG2352: putative deoxyribonucleoside kinase	MSFPASDSPITQRLSHCAVSGCRYCDKPIIVSIDGNIGSGKSTKVQNLKQFYEQKGRNDILFIQEPVDTWESVVDKDGTPILMNYYKDNKRFAFRLQMLAYISRLKLLRDAVKQGYKYIITERCVATDRNVFSKMLYDKGDIENDEYIIYNKWFDEFITDVPIAAIVYIKADPAVCLERVNIRGREGENIPIEYLAECSKYHDEWIDKENIPKLIIDANRDFKQNLEAREETLNMIDKFIHSL
GV1-cds326	381068	383611	1	hypothetical protein	-	-	-	-	-	-	-	-	MEVTAQHPQLQPHTQDSEIELHIDLHQKKLSKAEWDYTEIPESKEEIDILNMIKKGFNDVNIKCNSAKSIIGVLKTSVTEEIMVFLFNKYFKTKIQEICDEYDYDGFDCVEILGKNKNLKIKKIDEMRISNNNFDENNDKIYEYILLEIIDNLISFNVDKKANWYNYYYTLHFMRKNEIENLNKYVIEFVDHVLKKYESNFNVKTFIKYSQLFVEKNEYLLKYQDSGLYEHQKQIFTKCKSQTPKLILYIAPTGTGKTLTPIGLSEPYSIPNPDKKVGGVITKKNRIIFVCAARHVGLALAKSAISAMKKIAFAFGCNSVSDIRLHYYAAKESTRDKNGRIRRVDNTVGDEVEIMISDIKSYIHAMLYMKAFNNVNDVITYFDEPTISLDYKDHDFHKL…
GV1-cds327	383687	383854	1	hypothetical protein	-	pfam02150	RNA_POL_M_15KD RNA polymerases M/15 Kd subunit	-	-	-	-	-	MKKCYLNKRALLSTSDDNSHIVYTCDSCGLFKNHLLMTVERKHKGYLCDYCIKLS
GV1-cds328	383841	385022	-1	Calcineurin-like phosphoesterase domain, ApaH type	Metallophos	cd07378	MPP_ACP5 Homo sapiens acid phosphatase 5 and related proteins, metallophosphatase domain	K14379	ACP5; tartrate-resistant acid phosphatase type 5 [EC:3.1.3.2]	COG1409: COG1409 ,COGFAMS2, COG1409,T 3',5'-cyclic AMP phosphodiesterase CpdA	-	-	MKLYNFLHAFVQYSLISALFTASITALPMNILPHSRIDMSIDPSTEHTPRDISILSVGDWGSAALGGYHLRNAQNTADAMKIYASEYKPKLVLNTGDNFYYCGIQNTSDPQISADYVELFGNLSLPWYNALGNHDYGFNPDAQLELNQTIPQWIMDNRYYHKRVEFNYNDNVNNINNINSLNDNISIALNIIVLDTNPCVNDYRGDDRTKWDPCSIQYPLCSPVAGECMFHENIINQSCKTQLDWFNTTLSNIPPTEWVFVIGHHKADEIDAEDFQSLLGSNRVNLYLNGHNHNLEHYSIDGEAKYMTTGAGGMVIIGSNGHSNVKLHDESPEFKHRNHDFKSMWSKITTGFSSHTFIDKGTKVKTEFWDINQNILYVFTVSHISRILNSMIT
GV1-cds329	385124	385312	-1	hypothetical protein	-	-	-	-	-	-	-	-	MILEERCYVVYGKGFKPLKIKGYSNKNKLVESLKLKGFKPKSSLLNCNSQNGKKCKTTPTFY
GV1-cds330	385588	385899	1	hypothetical protein	-	-	-	-	-	-	-	-	MSDSTVAQIDAISQPVSVSAPVPDKNFLKCIPFFADDYANFNQFLRNPNGDYGNMLQDLYNAGSICIVRFSIFDSSKSFDETMVNQLEIDPLEQNHIITLKKK
GV1-cds331	385911	387446	1	hypothetical protein	-	-	-	-	-	-	-	-	MSNYVLFIKGFLKIATTQTNSLSESKNLRLTIKAKKEINRKDNTIIQIGGAVEFNSSIVTFVDIGDTPDEGIMLFFTDKGKAEVNQEAINQTIAQPYANVTPTGAIIKEVVIQSADPSGQSQNVVKTQYVSDDAREQTEQVVKKYYDELDEYESKEIDKFLKDPMNYTEDSGNPPTKPDDKLIDAYNKEKGIGNRDIIQTLFKKLLENDRVDRNYMMLAIIEVVGEDIVLNIYYYAVNKTFYNIAWSNNPSGSFTLENDRGVYLAAFKKYPNKTFLCIDFENMEIKKCIYLSPQVKSFYDNLTKEKNSLELQIENLKRIIADKETELSAKKLEYENRRNSESFKNTSIFGRFSFASDSGYNKFKSDLEARISSLQKEIGDNKSNVSELTKKLQNLKSKL…
GV1-cds332	387456	387941	-1	hypothetical protein	-	-	-	-	-	-	-	-	MEILSKLPFDLQEHILVKVMKRYKLRNGNYVRQIDKTKYAFLDYIMRPSINKNSFHYHEDIFQDIFNSNDDRELFRYKFYIKNLYDDPLRKESHVDDDIADVRIEYKNNIYYYEISIYRLKMKNIDENNFTSEKMRKDIYHKGPLADNYFWDFLEFSYEVE
GV1-cds333	388000	388983	-1	Intron encoded nuclease repeat	-	-	-	-	-	-	-	-	MIKCNRCRKEKDIEFFLKNNKELKTCFDCRENYCKSKDNWYKKNKEVVSLYNKIRIDKKYDNTEVLYIYAKKNNSGEEWIKFNSQLEAATKLGVYAANVSKVINGSLKTTGGYIFKKEKEIYKSNESTWEEIKKQNNIVNKCKGQPSNHRTLHETIHGITGKKCCTCKAWQPLIEYNQSKTHWDNLRVDCKKCLTEWRKENRKKINKNFLEYEKKRKLKDPEFKLIKTLRSRLLSAIKRQQSNKCDTTIELLSCSVSFLKGYLSEKFKEGMTWENHGEWHIDHIKPCSLFNLLNEDEQKKCFHYTNLQPLWASENLSKGCKYVDENL
GV1-cds334	389048	389287	-1	UBI4 Ubiquitin	ubiquitin	cd01803	Ubl_ubiquitin ubiquitin-like (Ubl) domain found in ubiquitin	K02927	RP-L40e, RPL40, UBA52; ubiquitin-large subunit ribosomal protein L40e	-	-	-	MQIFIKTLTGKTITLDVESSDTIDTIKAKIQDREGIPPDQQRLIHGGKQLEDGRTVADYGLQKDSTLHLVLRLRGGIFF
GV1-cds335	389379	389831	-1	hypothetical protein	-	-	-	-	-	-	-	-	MIYLLIYLITNNRGKICLFIYFYRITRTTKIKLVTMAMAMAMATPTEEKVNTDTCLAVKKRNRKHSAQSLPQGLEHHMMKKYVVYYREWIDRSHTKEREYFKIEKHPDLPKSWTSSKSSKVKLSDKLAEANKIVDELEKKRKEKLENETP
GV1-cds336	389862	390617	1	hypothetical protein	-	-	-	-	-	-	-	-	MIKNIFNTLYGYATYKPPNRGNQFKQNKSTPKMAFQVPIIAPVSALTKIQINNNNPILQKVPAIKPNINNHETQVKVQNFYKLLDATSLALTESDIPFYLDCGTLLGCIREGKILSHDTDVDVTIHLSMWDKLLTAVDFPKYGLTVKRKYKGFPDYSGGNLISVYLTEDRAENYCDIYANPAFPLLENATMNDKEYPVPKDPELYLRQLYGNWRVPSGAHADTTYHRNNGLILSDYKKNWDLKYNIYKCKF
GV1-cds337	390803	392089	-1	AdoMet_MTases domain containing protein	N6_Mtase	-	-	K07317	K07317; adenine-specific DNA-methyltransferase [EC:2.1.1.72]	COG0286: COG0286 ,COGFAMS2, COG0286,V Type I restriction-modification system, DNA methylase subunit	-	-	MSSPPDSRPQYSVVSKELTAALSKTDKKDNGIYFTPPSCVHHNIKLLLPYLPKKVASNAKFRILEPSFGSGEYITALRASFPVSDITGVEKNKTIFDAVVQKYFPTTMPTPGITLLNADFLAYESSAPYNLIIGNPPYFVMKKEEVDAAYQQYYDGRPNIFILFIIKCLRMLASGGIMSFVLPKSFLNCLYYDKTRKHINDNFEILNIVECSDDKYIETAQETVIIIIRKGAGNAAAAVNSPFVMSGAYTIFNTKENIAIFKRLYENSKTLTDLRFKVSVGKVVWNQCKDILTDDESKTLLIYSSNITNNCLEIKTYKNDEKKNYINKPGIRTPMIVLNRGYGTGEYKFSYCLIGDGGDGDRDYLVENHLICIECVDKIDNASAIARYKKVMKSFADER…
GV1-cds338	392352	394667	1	TROVE domain containing protein	-	KOG4465	KOG4465 KOG4465, Uncharacterized conserved protein	K11089	TROVE2, SSA2; 60 kDa SS-A/Ro ribonucleoprotein	-	-	-	MAGKSKSKSGTKGKSGAKGGSAIKTAMSAHNNPAARIKIPQTIGLPGQVANNAGGYSFPLPIEQEWMRYLIIGSKSDNGSYYQCGGAIATTISRCIMAAVESPDTCEHLIRDIVDVSVKGRAPKQEMTMMSLAAAIVFPPDNVCKAQALAAVNQVCRIPTHLFMLIQYIRDLSQDKAKPGKGFGKGVRRALIEYYTSRGGLELAVLVTKYKNREGWTHEDLISLLHINPADMKDDGGRLVLEWIMKKDKPERKIAANPAKGIVATTLPAKMDRTEFLKRLASIPALPKSEKESETGIFNSVKMAIGSVFGGGGGAAAPSKEPTKVLSTPLPSQRLDVMFEIVHPDSPMCGPLKLMIQDTEPLQNLRQTLIDIGIGTSFVFRYNGSIISSTKTLRDISYD…
GV1-cds339	394698	395120	-1	CRAL-TRIO lipid binding domain containing protein	CRAL_TRIO	-	-	-	-	-	-	-	MPYTCKICENDPSSHSFKNIGTINNISYYYTCPSKATKYNDVVGITEHYNGVLSENKNEWIWVFDCNKFTTKHLLEINVGIELAKLISSKFSSSLNSILIINPTWHILVVMRLVKPFLNNHMKTIIKILPRWDIQSLSII
GV1-cds340	395239	395604	1	hypothetical protein	-	-	-	-	-	-	-	-	MDLYTNIKFFIFGGSIMVGTNYLLEKYHNGPALTSYLYCAPTIYLIIAYLIYKNRGLNGYYTFVVHSLINYLANALIIIVLIFVIKNITRKLFYSSVIVAILFILYSVYYFLNIYKIEFTP
GV1-cds341	395706	396500	1	COG1266 Predicted metal-dependent membrane protease	Rce1-like	-	-	-	-	COG1266: COG1266 ,COGFAMS2, COG1266,O Membrane protease YdiL, CAAX protease family	-	-	MLTNLYIYVIVIGAYNIYNYIKDLPFHYITQSNFSVCEKMNNTFCIRISYFVMAIVLYLLTIKFINLTLPQDAPKVVNTITNDKPSFFGFGSLVGIIISILSFIFNIILGFSSFTGFKHSSVVDTTKNLVTIFTGMMMTSFSEELIYRGLLIGVTKQFLNTNICVFLSALVFGYVHVKCSLKYGITALITGIILGYGYIHYGLYWCIGLHALFNFIETSLYSITRVKVNNKLMVGERVTPDDDGIMTMIVELIVLYSLYHFSYF
GV1-cds342	396804	397499	1	hypothetical protein	-	-	-	-	-	-	-	-	MILCSNLNNKPSQNIMEASAAAATTTYTDVISKFKDLKNEYYTPRGCMILTVNNDFSKEFLKKYPNLEWKTKYNSYAESNVLTTKVNIIIFGKPFVAYLHRPIKQVHRWEYENFFGFGGHNEGFSLDRIILTFEETFDNSIDIEYLLMTGTLIGSDIEGDGQGECCAIDEKYIKNTLKLLVVGGYVKYWAAFNKFKEWFKERGFDLEFDINNGGMLTSFIFEDYEVASVKA
GV1-cds343	397612	398868	1	AdoMet_MTases domain containing protein	-	-	-	-	-	-	-	-	MNKKWLYTVTVGLIIIWIIITVFKKMGIAPILQRNTIGVWSLVFIGLTLSKYFFNNLYYAIPIMVAIFIIHELLWYQAHIDIFKDESETTENCYNWMNTFCNEIVNKELTVDRANTNAEADSSEKSSDLSEGLFDNNWDMTNIDAYNNKFGTYFKYLNLQPGMKILDIGCGNGHWLQFCKKRGVEGMGITISKTQVDLCRKNGLDVIQGDVIKGILKKINGKFDAVSAIGPVEHFSSVSSGESECNKLLQIYYDDVMSLIDTNSKSRRYLNSYMTTNTEYSRYRTPEWYYHIYLISSTFGYGFYNSDEGMMKIYNTKNSQKGIESVVIEKRDYTEDYRWIMARNKNSIGYCNYKFRTSQHFSQFIQDILTDSGWWARFLYGVSNSWLWQFGGTSETPIP…
GV1-cds344	398912	399220	-1	hypothetical protein	-	-	-	-	-	-	-	-	MRPLQLVNPVDLIPGETYLIREKRPEYAHLNCKGTFVKNDYPRHEYQCTITHFTNVIITGNKKSNDLGLQDTYWNYYKADALITAYTNHVLREITGDPSFRM
GV1-cds345	399356	400153	-1	HNH nuclease	HNH_3	-	-	-	-	-	-	-	MTKHKGCPYYGDTLYKHKMEINIGNTFSLKDEYIRDKYKTAKIDFIQGHIKTIGRTSNQEKNPLWKIQNENGTTIIVMYCEVDTFCILCPTSYQKILDYEKTNNKGNKITWYKMSNGYISCHLNIHIHQVITGCMGNGKGTNNISVDHIDRDPLNNCFDNLRIATREEQQKNSKGTADDGTKRERKYNAKKLPDELTHDMMRKYVVYYHEWLNKEHTKQREFFKVEKHPKLQKPWISSKSSNISLIDKLLSANKIVTDLESDIYP
GV1-cds346	400554	402344	-1	Major capsid protein, N-terminal	Capsid_N~Capsid_NCLDV	-	-	-	-	-	-	-	MAGGLMQLVAYGAQDVYLTGNPQITFWKVSYKRHTNFAMESIEQTFNGQADFGRRVTCTISRNGDLAYRTYLQVTLPEINQSMKGTNQDGVYARWLDFPGEQLISQVEVEIGGQRIDRQYGDWMHIWNNLTLPVDQQAGYYAMVGNTTELTFITDPSFNAIDGPCQANAPRQVCAPRNALPETTLYVPFQFWYCRNPGLALPLIALQYHEVKINLDIRPIDECLWAVGSLNCANNTANSPVGGRVNNAYNQSLVAASLYVDYVFLDTDERRRMAQNPHEYLIEQLQFTGDESVGSSSNKIKLNFNHPVKELIWVVQPDQNVDYCSSLECNQLLYRVLGAQPFNYTDAIDALPNAIHAFGGHDAIAQGTGSFIDGSGLFTEAGAIDVSNAYWWGQGAHPH…
GV1-cds347	402646	403359	-1	hypothetical protein	-	-	-	-	-	-	-	-	MFSLLSKIMILPTNLEINKNLEKQLPTTTSTNYVSGGLSANNTNAAFNVDINTLDKSAIKKETYYKMKYIMNSLDKNWAIKKRENIFYLKNLDNSTKDIITEDYLNKRVIQKIYNEAILRTSTSDNINNEIKNHKQTVTQGATANVGSKKKDDIISLKDGILALKELMNKETIDMNKELRQEIYIMIFLMNALESGWSIRKKDNKFVFRKRHNHRKEVYSDDYLVNFLKNNLKNIVF
GV1-cds348	403495	404667	1	Poxvirus VLTF3, late transcription factor	Pox_VLTF3	pfam04947	Pox_VLTF3 Poxvirus Late Transcription Factor VLTF3 like	-	-	-	-	-	MPSFKHKTNKKIVVDKKKVMTLDGMHRELQTEFKMIEEDVLPALIKEKNKIMGMLQQSKNTEHGDGAGNGKEYKLDVAKEIELKDRLYDIKNDISKYKLRIKDYYLNNSRFIFDYFENKKEITNGTNRTKILNSFYRLNDSMNESELNRANENNVQKFFSNLDQTYINVNDYIFSTDICQSCNKGEMIPVEHEGIMVCNFCAKQVTCLIENEKPSYKEPPKEACFYAYKRINHFKEILAQFQAKETTQIPDEVLESIKHQLNKERIPLSKFTNSKAKEVLKKLGYNKYYEHIPFIKDKLGIKPPIMTPELEETLCNLFMEIQGPYAKFCPEDRVNFLNYYYTVYKLCELLQKNEFLSYFPMLKDKEKRIEQDDIWKKICEELNWVFIPTQ
GV1-cds349	404759	405970	-1	hypothetical protein	-	-	-	-	-	-	-	-	MKLSRRGKHTKHARRGKHTKRPGKHLRYKSKSKKFSGSKRYHRGNKRTYKRGKRFHRGGLLNTYSDVMFLVRKKGPYPEQPQTFNITIELNDNVATVKLVRTDKPGITFTIKGAYSDVMELLYSPSIPIGRGVNVDFENLKVDNGRDTYDFYRDGNNHLSFKIIADELRRLNGSITSTQLQQGHTHDTQNSDPTRILDTIQDFKAMEVATNRSREWTENDRLRQIALQSKESSSSTTIGQSDLNNDYEKYALPMPLGGNVTPSYNNYVGRFNLVFDTLMSIPRMFDVYYSGELGNYYRDGLIHLFAVRSDPRTSYAKRSYNSEYNISSEQFRVFNRRNFSKIKNIYATRESTGEITLKDTPAVTEIINRLDIISRRPNSKFDWQEKTKNNDEQQNGWKP…
GV1-cds350	406052	406279	-1	hypothetical protein	-	-	-	-	-	-	-	-	MLLQTNFSNKLNNIQALFLVLLCVCLVISFYIMVATLFLKNNTYNRIFSIWQFPMLLAIVIDTISYNGRFKKYIF
GV1-cds351	406447	406710	-1	hypothetical protein	-	-	-	-	-	-	-	-	MYGTLDFSELFKRFIKYIIEGLCVAIVAYSIPSRSLKFDEIALISLVAAATFAILDVYVPSLAVSARTGAGFGIGANLVGFPTPLRV
GV1-cds352	406863	407792	1	Protein of unknown function DUF5832	DUF5832	-	-	-	-	-	-	-	MSHHNPNKLPEGVTPKYLPDGKENPKYVDLLEEDKPIAGQKFVCLSFVSPEHIIKQKEHFLFEEFIKQWDFKKSMEKFTQFLNFVSFKYSISFDKLTADFQDFNKEEGATLATASTISDDYKTFTDNNEEELDQRFGEQHKFQTSVRGIKVRGVFATQGEAELRCKLLREVDPNHDIYVGQVGMWVPFHPEAYKTGRVEYMEETLNSLMSDKKKNEDMAKQDFDKRVREAKQKAIEDNMKKAEESGNKLTQTLNEKGELVGVANVANFDGLGEDSTMDDIKKTIFEGENVVLDKNSDHGLSKLTNKFEN
GV1-cds353	407925	409316	1	DNA primase/polymerase, bifunctional, N-terminal	Prim-Pol	-	-	-	-	-	-	-	MVKNKTTKVFLKYKNPLNLFVILTIIILSVILIYFLYRWVKKAIYNYRLKTDFDKLKSIGINVKNYNIIYFDENKKKHIMNNAKVVGKENIRFKNKNAIGFIPDKYIVLDVDTKDGIESPDFLIDYIPKDTVSEKTPNGYHYYFENDTGKPVETYVQLVINNVKYAVDILGRSSLVTMSPTTIKGKDYYWINSIFTHTPAKLSENTWLLDMIKNNKPFHRRFDNADVNLNITGALIIIDNLNIESQFRFILGYLKRYSKKIKILDGTIYNYDNNYYYFTKTSFNKIKNKSHLMNELKRVITLLEPSYIIDLSIIYSNYLQPSSVVQFTSAIIHNDFGNYKNIGSIEDYIQIETVSKNTKYLTNDVITINNLSNTNVKTMIGDMFGNMDDGGHDGGHDGV…
GV1-cds354	409345	410190	-1	hypothetical protein	-	pfam04665	Pox_A32 Poxvirus A32 protein	-	-	-	-	-	MSVGLELAKFDMRSISFRPDENKGPVIVLIGRRDTGKSFLVKDLMYYHQDIPIGTVISGTEAGNGFFGEHVPKLFIHDAYNTAIIENILKRQKAVLKQMKKEIESYKRSTIDPRTFVVLDDCLFDNKWTKDVMMRLLFMNGRHWKVMLVITMQYPLGIPPNLRTNIDYVFILREPYIGNRKRIYENYAGMFPTFESFCQVMDQCTENFECLVINNNAKSNKLHDQIFWYKAQTHGPFKLGAKEFWEMSKDIHSDEEDEQYDPSNVKRKGQGPKIQVKKNKW
GV1-cds355	410253	410378	-1	hypothetical protein	-	-	-	-	-	-	-	-	MFQTNKNKFYIFIDLLVYWFIGLLVYRFIGLLVYNNYMRLL
GV1-cds356	410414	412591	1	hypothetical protein	-	-	-	-	-	-	-	-	MDIDNGDTISSSGKGTFSLYYRKVDNSGFFSSLEDSELEIKNSKNYVPIYENYFNFNETNYNSINLNQRYYVSCLSGVVDKNNIQASVIDSFDSVSESLTIVHKPIFIKFSPLIDPIKYMTGKYDNVASEGARGTLNSEVLNLPTFSKLDNTQGIFKANDRNNSAYVDGFFSYLSSQLLNHHDFIHGLDFYGFFNATKNNFHYNVIDDIDYLDKNQYFNKHRNVLFNVEDIESYSIDSGSSQGNKNGTRNMKHKIKIENNTTSDGTNGEEDGGLQYVIPDDFDSVCKEFKGVFNDTSSIAATNTTDTTVDVFNSSSSSFSSSEYCITDINTIELPPACDSNFGIDKAKDNNINSDNNNIVDNSGDIEEFHIKEDGVNSSDSETESCSSRSSYTDDDDDD…
GV1-cds357	412757	413017	-1	hypothetical protein	-	-	-	-	-	-	-	-	MDNLYISAAIIACIFLLAKFIEIRFISKPNLDKDGEPEPKPMKNIFRDSIIVFISYILGHFIMRQFSESPVILGEKPDVFTGSPGF
GV1-cds358	413132	414166	-1	Protein of unknown function DUF5764	DUF5764	-	-	-	-	-	-	-	MDDFNLSSLQESRNEYCSRLITLLTPCIIDGVKSIFEESWKLCSENEEKSKYLMTFQNFLSRVPKWNPNIISQECSRIKEKSNCSYISDLITCVHILQLKMLSCMRVGTKQKKVNVNVPILEDFVHKVYINAARKIYTNVYLFEIGISSLKAQKNSRELEIIIRECILQTIRENIPVEELLKLYMNETVEDVVEVHEKEEIISQKPVIETPVAGSVSQPLASDSNLSAEDKDTISKIKAASMSASMSASSSNGVSFNMKNNEIIPIEKINNDHDDNDKDDYNFDDSNGDDDYDDDDDENIKLKIGDNVELSVDAFPSDAIESDADDDASSDVDITIDEIPLLDD
GV1-cds359	414167	415021	-1	HolB ATPase involved in DNA replication	-	PRK00440	rfc replication factor C small subunit	-	-	-	-	POG0996: POG0996: Putative DNA polymerase accessory factor (sliding clamp loader)	MESHDKNELKNQNHLHLDIHGNIKQKLKYFIEIKKIPNIIFYGVSGCGKNTIVKQFIQDIYHNDRESIKNYVMEVNCAHGKGIRFIREELKFFAKTNINLKDGDFFKSIILLNADKLTIDAQSALRRCIELFSHSTRFFIIVEDKYKLLKPILSRFCEIYIPEPIIDGKIVNLHTHAINEVYHMEDIVKKNNIKLKRELKMDKEYTLNQLMELCSKLYEKGYNSLDIIRFIETSSARDESKIFEFMITFNKIRKEFRNEKILMFFILNFFFFRSDVTLENISFM
GV1-cds360	415135	416313	-1	Gmd GDP-D-mannose dehydratase	GDP_Man_Dehyd	TIGR01472	gmd GDP-mannose 4,6-dehydratase	K01711	gmd, GMDS; GDPmannose 4,6-dehydratase [EC:4.2.1.47]	COG1089: COG1089 ,COGFAMS2, COG1089,M GDP-D-mannose dehydratase	TIGR01472: gmd: GDP-mannose 4,6-dehydratase	POG2307: POG2307: epimerase	MTTISTTITTTTINTTTAPAPTPTTPSTHSMPYLFNGITSTPKSSIAFITGITGQDGSYLAELLLSKKYIVHGLIRRSSTINTSRIEHIFNNKNLKLHYGDITDSSCLEKILNLIKNTYPNMERLEIYNLAAQSHVKVSFEMPEYTADTDAFGTLKLLEAIRNNNLEKIARFYQASTSELYGKVQETPQSETTPFYPRSPYAVAKLYAYWIVKNYREAYGIFACNGILFNHGGVRRGHNFVERKITLGLGKISRGESDRLVMGNIDSKRDLGNAEDYVEGMWLMLQADEPDDYVLSTNETHSVREMIEIAFGMCGFDIKWEGSGVNEIGYNSKTGQALIFIDEKYYRPTEVEVLHGDSTKARNILGWEPKTSFNKLIEMMVKHDTRSVIGFI
GV1-cds361	416468	416674	-1	hypothetical protein	-	-	-	-	-	-	-	-	MTPSPFTHTMQFEKAISTNNGNLDFGSSEPCQKGWISKKLVPAVKKIVPAVQKVGVIAGKVSTIAALL
GV1-cds362	416830	417366	-1	hypothetical protein	-	-	-	-	-	-	-	-	MKSIKSSSMFTSNNSIPLIIFVFIFIGVGMFFLIQKTTEKQKIKQDRINSTASDESSSSGNLEKKIIIESRNAPNQMNINDSLNNQDSSVFIDNMSTPFSDEVGLFIQRDDSNSGSGNASGNKININKYATPQPYIPPFGTGKETRCMDRQIKRPNTTNTVLSTGNSDLVKTSSDASY
GV1-cds363	417439	418014	-1	hypothetical protein	-	-	-	-	-	-	-	-	MKTAVSFSLLAFLPALTFAFFLPFPMTMENTKANELPKVTPDDVCPFIQFIDNELCANKSSSVDHANTEVVKNSIFHHNHHDNEKFDPTQLCPLFSYLNKTYCISSETANQTPNHVKDDIANQIKIIKHIFESIKSKNTSGINEHINPKELCPLIELVDKTFCKSETLFENKIDPKDLCPILEEIDTKLCS
GV1-cds364	418137	420026	-1	hypothetical protein	-	-	-	-	-	-	-	-	MEVLAIPIIAAAGLLYATNDNNKNKFRGGNAVNKKKEAFISSAASGTGVKAGTNSKLNNVPDDNYPKNAIVTDSYNNIYKGNAVTDKYYNATVDKRVLKHNDQFNNPYNTNVNTGINSQSSLYSLTGDAINTNDFGHNNMVPFFGAKLRGRTADADTHESILDSYSGTGSQKICKEERAPLFAPQPGMQYTNGMPNFTDFFQSRVNPGTQMANVKPWEEIRVAPGLNQGFTSCGSNGFNSGMEARDLWVDRNVDQLRVDTNPKLTYSLENHQGPSYSWNVQQPPDAKTYGQVEKFLPDKFFLNTPDRWLTTTGLEKAERGRPSELLKDQSRICTTSEYFGTNSNPSGTKEHAPEYYEPAKRGKYDGKPVLNISARGKNEPTKFDYGRGTTRLHSTNRST…
GV1-cds365	420153	420668	-1	hypothetical protein	-	-	-	-	-	-	-	-	MSFTRFHDDPCRIWKQQQEATDPGKWRLNVPGNGDKPFYMMDPSIRLQKWGANLMTNTTNLESSLFGLDRNLTRDCNPLNNYKDVNTPTSALAYPSCAPFTDQSRVTNPAWWYRDLEQPNWDYLHLNPQENTCMSFQNNLSTRILEKDNFVPKVPCFNYNTIDTTQQLFNN
GV1-cds366	420810	422120	-1	DNA-directed RNA polymerase, RpoA/D/Rpb3-type	RNA_pol_L	-	-	-	-	-	-	-	MEPRISNLIEEEGYLKFTLVDCNMSIANALRRIIISDIPTFVFRTFPYSQNKAEITHNTTRFHNEIIKQRLSCVPIHIDDINFPYHDYVVEVDVKNDTDNIIYVTTKDFKIKNTSSGRYSDESAVRRIFPPSSLSGDYIEFARLQPRLSENIDGERLTFTCGLDIGRASEDGAYNVISTCAYESTPDQAKASEMWGEKEKAMRKEGKTAEEIDFEKRNWMLLEAKRFCIPNSYNFIIETVGVYENMDIVIKACEVMVSKCRKFLYDLENGNVPIIQSETTLKNGFDITLVGEDYTLGKVIEYYLYQEHFIADKTLSFCGFRKPHPHSIDSMIRVAFHNQVDKVGVSGYFQGACDSAITAFTKIVEQLGGELSKSSAPVAPSAAAAAALASSVSKSSSKS…
GV1-cds367	422384	423202	1	hypothetical protein	-	-	-	-	-	-	-	-	MSSVLYYSNFCEKSKKILQSLAKSNLKEELHFLCIDKRVKGPTGSWYIVLQNGEKIIMPPQVNRVPALLLMKQGHQVLYGDQIMSHLQPREVAINMAATNNNGEPSPFSLNNDCIGGFGVASDSFSFWDQTSDDLSAKGNGGMRQLYNYVTIDSNMRIEAPKEDYTPDKIGSVSLENLQQQRNSEIQINMEKQVKVNEHPSQQQMLQQQQQKQQLQAQFTQQQQFQQQLQMMGGGGGGGGGGGGGGGGGGSGGGNQMRQQAQPSQNKQVRFN
GV1-cds368	423338	423739	1	hypothetical protein	-	-	-	-	-	-	-	-	MAEGNDKSLLVNAFNDHFFEFVDDIESVFMNDSSIKRVKSALTLIRKMNPALTIKIWHKYIASNYEKEINDNNINFFIEKDYKNDLVNIESSDNITKHIDCLREPIRNMGKENQDKSFKYIQNLCLLSNLYAQ
GV1-cds369	423937	425538	1	hypothetical protein	-	-	-	-	-	-	-	-	MSKKNNNKSSTDSNTKSDDVKTETVPEEFKTVIHDFISDFSNTFPEYSDSLEEYFTTVSVVSDDGSGVKTERLINDDSVNKLYMYCKDVYPARFFDILYKNGDIFKHNNNSDESSKMDVNFLPNIDFVKVWNTPDISDNTRNTLWKYLQLILFSIITNISDRDSFGETAKLFEAINEDELKTKLEETFKNMQSMFMSDSGESGKSGENAKFDGANMDNDMGAGMGMGMDMKDFEKLAEQFKNMTGENGEIDMSKFPGLSGFPGFPGFPGSASAGAAGDTETDTGNDNKKKTEIPNPETIHEHISKLLNGKIGSLAKEIAEETAGDLDLGIDMDDPEKINMGNVFQKLFKNPGKLMNMVKNVGKKLDDKFKNGDIKESEIMQEASDLLSNMKNMPGMGNL…
GV1-cds370	425621	426376	1	Protein of unknown function DUF5762	DUF5762	-	-	-	-	-	-	-	MNQQPPTPFWLNEPTILFNKNQITQLWPNDKMSNTEKLNAISRFVIIASLLGYLLTLNFKMLLICVVTLAVLAILFHVQSNQNKEKAESSSSSKPSSSSASKNKIKESFINEMLYNDLKPDYTSPNKSNPMMNVLLPEISYDPNRNEAAPSYNIAVEKEINLNTKDSVVDTMFSDEKDKQREYIKKKLFSDLGDNYNFDFSMRNFYTNPNTTIPNDQGGFANFCFGDMVSAKEGNEFALGRWQPRIGGTYN
GV1-cds371	426538	427116	1	hypothetical protein	-	-	-	-	-	-	-	-	MATVKDYVFDNLTRIGNDSCGMNQRNIQNLNASNYSLNNFFSSDCNMVRPIEFATNQPGVNFTGSHQVGMGGCNIDANSELFNGRIMTHPRCRISLFERPFKTVPFLGKGEANPLVESRLWQGDYNINKKSVNPTSEVCFVNHEMYPLIPSIAATITNPSNLIEGVAANGWIRGGIPSRELERETRYNSCSS
GV1-cds372	427183	427593	1	hypothetical protein	-	-	-	-	-	-	-	-	MYNTTFICTYKLHDDEDDQDTIYRHEYLYAFGLKEYDSDKIMKTLEYIYEKLKTNVDFIEILESHFHYICDNNNNKNHEIVLQFLFSFHTFYLFHPCLAHLLSYDISCGGDVDVYNKSHETFMTNKKILIDEISKK
GV1-cds373	427682	428038	1	hypothetical protein	-	-	-	-	-	-	-	-	MASTQNKNTKSDYCLQQRDFRGIFTHTTYVNGQNGKAYVDALPEIGYLPSYMSRESFSKNSVDIESSLFGINSTNLVDPQAPIVPELKKLPEYSFFDRLPLIMPTPLVIEKNQRPFPI
GV1-cds374	428144	435937	1	hypothetical protein	-	-	-	-	-	-	-	-	MSGVTNTSTLGYIRTYRDTISGGGTQGTQGSTGAQGSTGAQGPAGGGTGGGATGAQGSTGAQGVQGAQGSTGAQGPAGGGTGGGATGAQGSTGAQGVQGAQGSTGAQGPAGGGTGGGATGAQGSTGAQGVQGAEGSTGAQGVQGAQGSTGAQGVQGTQGSTGAQGAQGTQGSTGAQGVQGSTGAQGVQGAQGSTGAQGVQGTQGSTGAQGAQGTQGSTGAQGFQGVQGSTGAQGAQGTQGSTGAQGVQGTQGSTGAQGAQGTQGSTGAQGFQGVQGTQGSTGAQGFQGVQGSTGAQGAQGTQGSTGAQGAQGTQGSTGAQGAQGTQGSTGAQGAQGTQGSTGAQGVQGTQGSTGAQGVQGTQGSTGAQGVQGTQGSTGAQGFQGTQGSTGAQGVQGTQG…
GV1-cds375	436051	436692	-1	ERV/ALR sulfhydryl oxidase domain containing protein	Evr1_Alr	-	-	-	-	-	-	-	MDNLDEIIKNQMIFSYENNAAFRNQLINTFNSHYTQNIKYHIMWLFFHSFSFAYPENPSDEYKIETANFISNIIPKNLGGCGGCQNDYKTYIEKLNIFRIVSSKQELSTFFVDLHNYINNKKFQENISRAVVTNNFNILINDNEKLVSPINCNYDYVKSIYEQTDYISLLETKFDINIFKLIDNKSLATFYDNFNKIDFKMSNTKYNISFSLN
GV1-cds376	436826	438124	1	hypothetical protein	-	-	-	-	-	-	-	-	MSNSNFVVTRATTNPSGIVSLGSIVSPAPFFDPAGNLDMNGLDLIGTATTATNLTITDDNTNATFYPVFVSDNTGNLPLKVDKTTNPLSYNPSTGTMVAQSFSPGSGFSTFSALTTAGLEVLNATTGRTKILNNQITCATTATNPPTTTINPDSITCSSLNSASTTTITPTSFTAGSGSSSFSSIQNTGLQVVNAGSNTTTINSFQMTCSQVSPASTTTITPTTVTATTFVTDTAPAAGNQLGNKTYIDNFGGSGGWYFTSTVSVTAGTIFSFPNCLSNSYNAYEIYFIPSISSYSNTSGNFPDISFTFIGATSPVYQSYISDQSQGTSITAGYNTNAPRLIRSLDYTVALNRSATMKLDLWGTRNISLDPGSFRLTYVNEGFNSDNPGIKSWGRSTGT…
GV1-cds377	438250	439608	1	hypothetical protein	DUF6445	-	-	-	-	-	-	-	MKLIYKKDKNGKDILCNEDEKHQIMMEWEKPYMEKSIELLNPFGNVLEIGFGFGYSATKICSFTNVTEYNVIECTPIVWDKFEEFKSKQQELRPELKINLIKGRWEDVLQTTGIYDSIYFDDYSLDANKMIMNDRGTDFIYKVLKSHTKIGSRISIYSGADCSKLYKKINCFNFECIEYNIDIPDNCVYAKGDKMYIPIFTKISEIDTDFTEKVIKNKRDAIDNKNNNFGSEIEKEMKRQIKYKKLFEDLKIRKPSCGLIVIDNFYENAHETRNYILTQDFKVRGNYPGQRTISYANQHLKDIIQEYVTPFAGKIIDFPMPDETNKDNNSIYNGAFQYTTSRDRSWIHMDGFNNWAGVLYMTPNAPLSSGTGFYKFNDGTFCEKDQIILDNKKETDNFS…
GV1-cds378	439735	440442	-1	hypothetical protein	-	-	-	-	-	-	-	-	MGIDRSSLNAILMSCIHIKNKQNLLTLGRQQIHTSHQDNIDIGNKFNINLSEIIYGNYCETFFGSIGFKNIGSIDNSNYEGATYIHNLNYPILEEFKNKYDYIYDGGTTEHIFNIPQVFENIINMLNIDGLFVSVTCNNNFSGHGMYQFSPELYLSCFNQKYGMEIIDMYIGEVDTTNNKWKNVNSYNGSRNTSKFNTNLETYIIIIARKISNKREFLIENCPNQYSYEQHDWKK
GV1-cds379	440528	448444	-1	Methyltransferase FkbM	Glycos_transf_2~Methyltransf_24~Methyltransf_21~Glyco_transf_17~HtrL_YibB~Methyltransf_24	-	-	-	-	-	-	-	MEFVVTEIPEKKPEICLNMIIKDEAHIIVDTLTKLLNKINIDYWVISDTGSTDKTKELIIDFFSKKNIRGELFEDKWENFGHNRTKALEHAYKKSNYVLIFDADDEICGDFVIPELKHDLYNFQFGSPSGTSYIRAQLVNNNKRWKYVGVLHEFITCIESNHTSATITGNYYTVSGRTSNRNKNSNKYFKDALILEKAYEDALKTGDNIYNRYGFYCANSYYDCGRYEEAIKWFKTTLTNNNWEQEKYVSCLRLYNCYKKLNQKETGFYYLVKAFSYDKERVECLYELVLHYCVDGMNDVAYNYYNIVKSFYKDKYLSGNLIEKLFIDVGIAELYLPYYMILVSYKVGDHETAIQMYRIIFTKKFSEQSKFFIGNMLFNLQFFIDYVKDDKVFLQLFQE…
GV1-cds380	448587	448766	1	hypothetical protein	-	-	-	-	-	-	-	-	MKSAVFKIGNVPNSSSTSPSDDNTMSNSSAPFNRLMNSESYIYKKVAYKHVDNIFYFIE
GV1-cds381	448756	450939	-1	WcaA Glycosyltransferases involved in cell wall biogenesis	Glycos_transf_2	-	-	-	-	-	-	-	MADKYPYIIFYRHDKYSDIDKHFIKENTKLDCTIFFTNNHNNVLKLFDTNYHLLITCGDEEKEYIDQVNSIIANRMKNRWIHFNKDALLSLPIEEFNRAVNFCFIHNCSLRRENIRPIFSVFTSTYNSYHKIERAYNSLKKQSLNDWEFILIDDSPDDNHFNFLRTLTKDDPRVRLFRKSENNGSIGNLKNEAVSLCRGKYVLEFDHDDEILPNVLKDAAECFDTNDDVGFIYMDCSIIYENGVNFHYGDFICKGYGSYYCTKYNNKWMYVYNTPNINNITLSHLVCCPNHPRIWRRNVLLEVGNYCEMLPVCDDYEIILQTAIKTNIAKIHKQGYIQYMNNDSNNFSMIRNKEINKLGPYFISPIYYDTYNINSVMKSKDGYEDEEYITNHSKIWERQ…
GV1-cds382	451048	451401	-1	hypothetical protein	-	pfam16548	FlgT_N Flagellar assembly protein T, N-terminal domain	-	-	-	-	-	MVKTRQQAREQAREQATHQATHQAQSSTKYQCGVQTRSQTKNPHLQRVELSNIVLSKEMKKRFQIKKAIAKKSKIIQMEKKVRKLVRFRNEYKEHRKQNNEEMLAIWKNMETLFRKL
GV1-cds383	451557	452948	-1	hypothetical protein	-	-	-	-	-	-	-	-	MFTLKKNEGFDRLLKMIGEQNEKNVDHSCEIDKILNSLKLTMKTWKTDTGMYYIIKYDKMALGLTQEEFASIGLLRSVVVDESGNIVSYSPPKSLNINSDRELHFNNNNILSPTDKDNTNEWDVEEFVEGTMINLFYSVKGGGWEIATKSTVGGNVTFFSPKNPKDNIEIREKDTFRNMFFETCAKIGVDYEKFPKDFMYSFVLQHPKNRIVLPITEAKIYLIGLYMINQDTLEVNHMNRAGFVKTYCNNQVMTPKSLFSTDYTVAGFAKEFASMNSPYNMMGIVFNNMITGERMKMRNPNYEMVKNAKGNENKLLLQYLSLRHGGCVAEYLKAFPEYKADFSVYRNSVHAFTKNLHQNYLDCFVFKKKPFGEFPQQYKKYMITLNKKYIDELRENKNC…
GV1-cds384	453176	460144	1	hypothetical protein	-	-	-	-	-	-	-	-	MSNQEPALSPSSQIPPLQQSENPNSPPIPDDELPPPPYESPEDLLAPPPPLPLPDTSAAAAVASSSPSSPSGISIGLGDIIQIIAPTNSTINDQIYLIIYADQNKIKLINASTSTRLVLTIAPNGGFTDESITSIYILDRPQFPGYARQNDLTVGKWINISFGGDLPTIITGLITDLEEDMIEVKTYPGDQIFYLDFAYKGIPENIPIERIEIRSPPSKVEEARLSTVSAKGPNVGAQVAQSVDEESAQGFETISIGKSRSVAGFEEEDIASKVPVEEMKSMLQEILIDADSIQFGDDLAPIVQIVELPEEQKRYSIEKQTSDLLNELVSEVPNEKRTKAVLNNIHSLIERFCQLREEFSIFDANGNAVARPYNTEHYKPLAKTLMSLNQKLFWIMPIA…
GV1-cds385	460201	460389	1	hypothetical protein	-	-	-	-	-	-	-	-	MNVKKHQILHLTEIGYFPFHHPAIAPLLQDEDACSFQIYIIKSKNLSKAGGPIGTGILALMK
GV1-cds386	460608	461510	1	hypothetical protein	-	-	-	-	-	-	-	-	MSTNKKVPKKFEKYSCVPCDYITVRKSQYDRHLLTHKHNLLNNTNKKVPKGSEQNAYHCSCGNTYKFASSLCYHKKTCKVINAVNTCPDFASLTESSNKIVSNELVIKLIEQNEKLQEQLVSLSREKSVVNNIVNNTNNFNLNLFLNEKCKDALNISDFIESLKITLDDLAYSKNKGLVEGITNVMIKGLRQLDIHKRPIHCTDAKRDTMYIKDCEKWEKDDNHEKMKDTIIKIANKERNSICKWVDQNPNWFDTEEKQIEYLTLVRNVCEPIENYEKNERKIIRNIGREVLVDKVVKTC
GV1-cds387	461662	461916	1	hypothetical protein	-	-	-	-	-	-	-	-	MFNNLITRDTLGIVSIFIFIILFGLINALKPSIIYNKDLSFRRFGIGYKNKTVVPIWFFAMILAILVYVGVNYIFDYRAGVEYY
GV1-cds388	461922	462869	-1	hypothetical protein	-	-	-	-	-	-	-	-	MSQSSNDSGASKTKTADTTNNQNNTSDSSLPPYIVPPQPKKNPFNNTLPSNSSGTSKPPDPATAIFSFFLITLIYFIAKYQVNDSMAAMLNIIYVIAILSTQISINASLAKSVCNNPNATNTGILTTIFPMLFIFGLLELMLNIYPGWVEPFSNTFGYGIVKLSGLSTTIKNLIKSPQTSSTDKNVAAALNNIYNDPSIFINQFSYDNKEAFDLTWNNSYANGNGMFVQSAKTADQQSNLYNEFRQCVKLKDIVGRFVWYILVGVLVTSKSYNDIISQPCSLNPDVASKMAKDFEKNNTNKGSQSDTPDGFKYTA
GV1-cds389	462955	463320	1	hypothetical protein	-	-	-	-	-	-	-	-	MEKPILTEPGVKYFMNQVLKQCNEQRFVFTNTVYNLVLFLIFILIIGGFLYYKYRGKLTPEEKESIFREQKQDVLSRLNSLNVKIENSRKGNSFGGNTTNLITDLPLWDVSSSDMIVNPYR
GV1-cds390	463454	464266	1	hypothetical protein	-	-	-	-	-	-	-	-	MARSHSHSHISIENALIEYYKLKDKYDDKYYSKKQTIMSDETLSLSKKKDRIARLTASRKCIVCRAEGGTNFTDENRILKAVCGNKSTPCGLNIEISKGRIGRVEELIDISYKKIENIKENIIKYKLDLLFKYITDSQLQQKFGEAKGELEAEMVKYEKLYSTYIDVMNNPEKIKEIKTYNTEIFTYVEQIKQIMKEYMVSNNREQMKTVIEIYLNHIIPIAEKIRNATYLYNDIEYVEETQVFKLIQNKNTIKNMEIFLDRPHVISFSK
GV1-cds391	464348	465082	1	PgpB Membrane-associated phospholipid phosphatase	PAP2	-	-	-	-	COG0671: COG0671 ,COGFAMS2, COG0671,I Membrane-associated phospholipid phosphatase	-	-	MNSNYPINIISKEELPIYNKDSSNLSYSPAQYKQGVLIDSKKQVGRGKNVNLVDSKSAMNATVGRNAEIHKNETLYIVAQYISNTVSVMYISLFISLIILKDKRWFYILLIVFIVNILGTIFKVITIRFNYDFLRRPGTCIDENMTYDFLESNFILEGIKKRVNSNEYNVMGFPSIHITRATTILALTYLFFPKYRKVTIIFAPIYIALLAWSRIYLNCHTIIQVIGGILFGTISAKIAYNICK
GV1-cds392	465137	466102	1	Zinc finger, CHY-type	zf-CHY~zf-RING_2~zinc_ribbon_6	-	-	K10144	RCHY1, PIRH2; RING finger and CHY zinc finger domain-containing protein 1 [EC:2.3.2.27]	-	-	-	MSNYRDDDVDSLDSVDSLMSVDIESKCESIENDKTRETGDAGEMRKFDKEKSEIENGFINCGHYISGCKIVAKCCDKEFGCRLCHDSEISDHVIDRYEIAEVVCNACKMRQPASNQCVNKDCDNNIKNIAFAKYYCGVCHLYSDEPAAEIYHCDKCNICRVCSSGYTREDYFHCDKCGGCINKNIKDTHKCISEAFKNDCCICLESIFLSREGIFILPCGHIIHSNCYISSLRQNKYTCPLCRKTMLMGEMRQRMIDEYDNIITSMEYSESIHIIIACNDCDYKGEARFHPIGLKCGGCGGYNTVNKGVRESGDADQAAEE
GV1-cds393	466165	466485	1	hypothetical protein	-	-	-	-	-	-	-	-	MFKTLTRTLNMFSVRNMYYNEMNKRLLVRCMSKYSVSPIELFCCNAMKNKCDCSRTCKKFEPIEEKEKNFKCEITNKTPRPGDIDCDCEVMCMAKKSETMTIMENK
GV1-cds394	466487	466885	-1	Protein of unknown function DUF2784	DUF2784	pfam10861	DUF2784 Protein of Unknown function (DUF2784)	-	-	-	-	-	MYTHIADLIHYLHIVLVLYIVTGWFITPIKYIHLYLLLIIFVILDWNDFDGQCILTRLEHYYRYKNTNSETEPDKEKNERPEFFRPLIKKWFNINLNREESRRVNYFVFVFSFLLGFLRLLKHYKIIKVTIF
GV1-cds395	466935	467162	1	hypothetical protein	-	-	-	-	-	-	-	-	MKYISIPLFVFSFVIGMTYIYLSNPPQRSILIYPTVDNNNKFQYKDKAENCFTFVAKEEKCPYNTGSLKMIPIQV
GV1-cds396	467333	467572	1	hypothetical protein	-	-	-	-	-	-	-	-	MNIKKWLHSNTSKYIISIILGLGLSTLFRKECQGEDCIIFTSPPINELEKETYLYGEKCFTYKNKSEVCDSQKKIVRFA
GV1-cds397	467613	468302	1	hypothetical protein	-	-	-	-	-	-	-	-	MSDTTSIEDLPTDPMMGGNQNNISIQKMEMNNGGGGGGMSMPPPPQIQGQVYSPNIAGLNGQQQPMQQQQQQQQQQPNVINELVSGLQRASASGLTHLPSRDIPMNTMNMMSDQQVQPNFVPRQPPNQPHVNYIEEHDEDVMDEVKNANTINTSDNMENIYRLIQVPLLVGILYFAFQLPITRKYILKYLPSVFNADGNFNVSGLIFMSSLFALGYFGLTKMIEKIEYI
GV1-cds398	468445	470136	-1	hypothetical protein	Poly_A_pol_cat	cd20921	polyA_pol_Pycodna RNA polyadenylate polymerase from the Phycodnaviridae family of viruses	-	-	-	-	-	MVNDSPDSSILYYENRELELLKNAMNIEAKKRGERIAQNPVMKEIISVLEKFIRDKKLVCYGGTAINNILPESEQFYNRNLEIPDYDFFSPNAINDAKELANIYFRQGFSDVEAKAGVHYGTYKVFVNFFQIADITQLDSKLFSSLKKNALVKDKILYSPPNFLRMAMYLELSRPSGDISRWEKVFKRLNLLNRHYPLKAINCDPETFKHSLSARSYNKQFQYEKEKIQTTIKNIAAKERLVFIGGYANILYSRYLHNNERKYLEEIPDFDLLSNAPDKTAKSIKEGLEKQDIRNITIETKAAIPEYLSTHYEVRVGSQPVAYIYKPLACHSYNSIKVNGKIFRVATIDTMMSFYLLFLYAERPYYNPRRTLCLCEYLFRIQQKNRLKQTGLLRRFSVT…
GV1-cds399	470224	471438	-1	hypothetical protein	-	cd08558	PI-PLCc_eukaryota Catalytic domain of eukaryotic phosphoinositide-specific phospholipase C and similar proteins	-	-	-	-	-	MSQPPASSPSILSNFSVTNMRALLHTSVSPSAIHWFGMSFVVVILLWLITYVTTKLNLKRTNCLSIQSYYNEPTKITSAWTSLNSKDYQKNLRDFYIKTAYNCCASGQYKNDYVSLCALHNAIIQGCRCLDFEIYCLNDTPVVAVSSIDMVGVKQSYNALLVSEVLNDINTYAFSEVKVPTEGKEQRFCPNPKDPLLLHFRLKTNKVNVLNQLASEIAQTLGNRLLSIEYMREYNGKNLTKVPIQNFLGKVIIMIEKSNSSQGMPILYQSKNLWELTNVTTNSAFIHEKSFTDIKNATDPNEIIDFNRQNMTLVLPDIAEYDINYIFTIPQVLGCQLMAMSFQNNDQNLITYNDLFEQAGSAFVPKPDSLLYVPVVIEKPPPLSPRLSGATRFHDVPGI…
GV1-cds400	471542	473269	1	Major capsid protein, C-terminal	Capsid_N~Capsid_NCLDV	-	-	-	-	-	-	-	MTGGLLNIVSFGNQNVILNGNPKKTFFKSTYAKYTNFGLQKFRIDFTGQRTLRLSTDSKFTFYVPRYADLLMDTYVVVTLPTIWSPIMPPSSCSENWAPYEFRWIDNLGTQMIKEIVISVGGQTLQVLTGKYLLGLVQRDFTDDKKKLYDQMTGNIPELNDPGNSGSRINTYPNAYYTSLSQGSEPSIRSRKLYIPINAWFTLSSKMAFPLIALQYNQLQIDVVMRPIQDLYTIRDVMDPTNGWPIVRPNYTKEYMQLYRFLQSPPSVSLATDTYQNPAQSDWNADIHLISTYGFLSTDEAKVFAANEQKYLIKSAYEWNFNNVTGSQRVWLENTLGMVSSWMFFFQRSDINLRNQWSNYTNWPYSYLPVDVVPAPVNPLTDYGGQYGALNLACVPPPP…
GV1-cds401	473351	474403	-1	GuaB IMP dehydrogenase/GMP reductase	IMPDH	KOG2550	KOG2550 KOG2550, IMP dehydrogenase/GMP reductase	K00364	guaC, GMPR; GMP reductase [EC:1.7.1.7]	COG0516: COG0516 ,COGFAMS2, COG0516,F IMP dehydrogenase/GMP reductase	TIGR01305: GMP_reduct_1: guanosine monophosphate reductase	POG3235: POG3235: gp120	MTKIEEGLKLDFNNVLIRPKRSTLNTRSDVDLTRTIRFKNCISLKTWDGIPIIASNMDTVGTFEVYSILSKFKIITAFHKFYDVSDFIEYQEKTNMKFNPDYFMVSTGIQDHDFDRLTRILSSIECNWICIDIANGYIKSLVEFCKRVRAAYPDKIIVAGNVVTREIVEELILNGGVDVVKVGIGSGSACLTRMKTGVGMPQLSAIMECADAAHGVGGHIIGDGGITCPGDMAKAFGGGADFVMVGGALSGHDENPGELVTHHDGSQRKLFYGMSSSHAMDKHYGGMNNYRASEGRVISVPYRGPLENTILDYLGGLRSTCTYINASCIKHIPLCTTFVQVSQQLNTSLV
GV1-cds402	474556	475923	1	hypothetical protein	-	-	-	-	-	-	-	-	MSIYTNLWSNASSYDKRKNVEPNHEAFDDSYEDQYTNGNYREGFDLGNVMGGDSSGATGATGASDSSGATGATGATGATGTSDSSGATGATGPIGASAPPAPLIGGPNILSSLFSGSTGTSQLFTSLGLPGLNNIIAPSGIPGVPGTETEATVTKEQTALSNQIFIYVIHILVSIVLTYLWGVFGANALFLVTLSQDEKDYLFPTKPYSLPYCDEKDTSKCLFDYGFPYDLSPRMCNSNEQVLHLIEKEEKNINILTAFKDGGSGDGVSDALYNYIFNSVYGGVGRGGRGATKMLLNLFSPSDSTTPKNKESWSTEMKFSPIRRVLIFLIIPIVFVYALIPIMGLVSGIMGAIFGILNNHPFWGIFFSLIFGFFIFIGNGIWTSLQTVYFFGYYPCGIV…
GV1-cds403	476030	477187	1	Glyco_tranf_GTA_type domain containing protein	Glycos_transf_2	-	-	-	-	-	-	-	MARNKNKNSSSTILPFVSVCTPTFNRRPFIEMMISCFNSQDYPKDRMEWIIVDDGSDLVEDMVAQHPNVKYFKYDTKMTLGKKRNIMHEKAKGDIIVYMDDDDFYPPERVSHAVEKLTSNPTALCAGASEMYIYFNDRGKMVQFGPYGKAHATAGTFAFRRALLKDSRYNEDACLAEEREFLKNYTVPFVQLEPLKTILVFSHSHNTMDKRILLDEMDKGGGGAVNPGNEYIKYSDKKVSDFIKDAKIVNFFTKDLEEALRGYTAGNINMKPDVMKQIGEIEKKRKEMVAASKNKGATIMFQEEGKPARELNLNEVAEMLTKQQKQLSQFNSLKELYGSTIRENSRLKEIIDDQQKILDEKNLLIAELELKISASSDVVLINIEK
GV1-cds404	477336	477761	1	hypothetical protein	-	-	-	-	-	-	-	-	MVKDWDNLQQYENHDPNVGGEVYYDDDDSQSKNSRDRRGGGGGSGPRRRFYPSNVQGRFIVNAVTGVAYPWRVGSIYEDLLWKVCDSSARRGKYEPDMYFYDSPKQAISHRRYKADVYSAETLDWWKGKVAKMTKLLESED
GV1-cds405	477891	480155	-1	Collagen triple helix repeat	Collagen	-	-	K06236	COL1A; collagen type I alpha	-	-	-	MSSRSHSSYTSYINTKLCCKDNIAGPPGATGAQGSTGAQGVQGSTGAQGVQGTQGSTGAQGVQGTQGSTGAQGVQGTQGSTGAQGVQGTQGSTGAQGVQGSTGAQGVQGSTGAQGVQGTQGSTGAQGVQGTQGSTGAQGPAGGGTGAGATGAQGAQGATGAQGPAGGGTGAGATGAQGATGAQGAQGVQGSTGPQGPAGGGTGAGATGAQGAQGSTGAQGVQGTQGSTGAQGVQGTQGSTGAQGVQGTQGSTGAQGAQGTQGSTGAQGAQGTQGSTGAQGVQGTQGSTGAQGAQGTQGSTGAQGPAGGGTGAGATGAQGAQGATGAQGPAGGGTGAGATGAQGATGAQGFQGDTGAQGFQGDTGAQGFQGDTGAQGFQGDTGAQGFQGDTGAQGFQGDT…
GV1-cds406	480249	482255	-1	Collagen triple helix repeat	Collagen~Collagen~Collagen	-	-	-	-	-	-	-	MFHTSYSNYLNTKLCCKDNIAGPPGATGAQGSTGAQGVQGSTGAQGTQGSTGAQGAQGTQGSTGAQGAQGTQGSTGAQGVQGTQGSTGAQGVQGTQGSTGAQGVQGTQGSTGAQGVQGTQGSTGAQGAQGTQGSTGAQGVQGSTGAVGATGGLNLQVQQATNEPMGHVNRIDSTISFDSSTRIFTIAPTSSSYDVWIQGELFTISSSQQVTISNTLGLYYIYYSIVSGNATLGVQTTFFVWDQQAPTAYIYFNPSQPTQYMMFDERHGITMDWATHEYLHRTRGAAIANGFGITYPTLELPNPTNIDLEFTLFNGTFFDEDLQVDIANDPAGVWVTTMSPVLFPLLYLSGTAWIKTTTGNIPLFNNGTPGLPYYNTIVSGSGSLTQVPNNDFTNVWIVA…
GV1-cds407	482322	483659	-1	MGS1 ATPase related to the helicase subunit of the Holliday junction resolvase	AAA	-	-	-	-	COG2256: COG2256 ,COGFAMS2, COG2256,L Replication-associated recombination protein RarA (DNA-dependent ATPase)	-	-	MNNLNEILGRDQIYQKIKIILEGFQEHKKDITIKRGIYIYGNPGSGKTDFIVNLLREQNYDIIKYDAGDIRNKSIIDTITKHNMSDKNIMSMFEKKVKKIVIVMDEIDAMNSGDKSGINSLIKLIRPKKTKKQKMEEVTFNPIICIGNYQINKKIKELIKVCHTFELKTPTSEQITCLLKEMNLKFDKSLNNTIVSFIQGDLRKLGSIHQMSLASTKENSILQNDIIKTIFQQKSYNDDSKKITQQLINNNYPIEQHKVLMNETDRTTVALLWHENIIDVLGKYDKNVSIPFYQKVLDNICFADYIDRITFQNQAWQFNEMSSLIKTFYNNKLYHEHFAKKTKFNPTEVRFTKVLTKYSTEYNNSLFIKNLCQQLSMDQKDLFSFFLYIRGLHNEEEIY…
GV1-cds408	483915	484373	-1	hypothetical protein	-	-	-	-	-	-	-	-	MDIHSDKINMSFRKASILVAVITFLFLTPIFIIIVIRANNKKQIWAPMVSKCPDYWTISKNNEDQIKCTPGDVNSKDVLNPNGFYTYQLPTKQNKYDYAIKNGVEWDGITNDESLRKGFPEKQNKTIFWLLGKLFLNEAPPYHKVQDPNYLY
GV1-cds409	484435	484830	-1	hypothetical protein	-	-	-	-	-	-	-	-	MSFNSVTLIIAAIIFVVLLAMTGYFIYQEQKSKFDISPSTCPDFWTLEEGNEGLPYICRSTGVNMGSCDDSQDVRPTYAPTTKSTKLCDLFADKYNYISTTCNKGNKRINWDGVTNNPDLISKCKITVPST
GV1-cds410	485064	485609	1	Protein of unknown function DUF5761	DUF5761	-	-	-	-	-	-	-	MFPSSQSCSNPTISKVYTKKISNGRIDITEPPPDARFSMWDKIPVNQITTFRDALTGNWADTDLSNAFFSKDNIQIIQNGLRAEVYRLSNGEYSIGQQDNDELKIIMRALYLESAVNLPTNIREQVAALNQHVLNHCVPKLLNEIRAYLKYKRDASSMYTVMTWPAYDTVKGKTLELKPWF
GV1-cds411	485748	490940	-1	TopoIIA_Trans_ScTopoIIA domain containing protein	DNA_gyraseB~TOPRIM_C~Hom_end_hint~DNA_topoisoIV	PTZ00108	PTZ00108 DNA topoisomerase 2-like protein	K03164	TOP2; DNA topoisomerase II [EC:5.6.2.2]	-	-	-	MSATIEIGTPVDKIQKEKVVRAPKIPKIPKITNILTTKPSSASEPANTILEPASAAPPSSELAKYQKMSEKEHVLKKPDTYIGSVEITESEMFVFESSSSSSSEAPGIVLRKIQYIPGLYKLFDEGAVNSRDHVVRQAQAIADAKPGAMPVTCIEFEISEDGTISLTNDGNGIDVAQHPDHKLWIPEMIFGHLRTSTNYDENKKEKIVGGKNGFGFKLVLIWSSWGRIETVDHIRGLKYIQEFKNNLDEICPPKITKCTTTKPYTKVSFRPDYARFGIEGLTPDMRALFEKRIYDIAAVTDKSVKVKYNGAIISVKHFQQYIDLYIGAKGETKRIYESPDPRWEYVVSLSPTGEFQHVSFVNGIYTQKGGKHVEYIINQIIRKLTEYIKTKKKVDVKPT…
GV1-cds412	491089	491424	1	hypothetical protein	-	-	-	-	-	-	-	-	MPEYNLYSNLFKKKCCPPKPLKKNIYNPNLISKFPLNMRIAHQIVASVGTANQCYTVVDKQLNAYGKWAGCPGGSGPGYSSTMRYMPNQNGSGLGPNIGVRGGPATINRNG
GV1-cds413	491537	491842	1	Protein of unknown function DUF5756	DVNP	pfam19060	DUF5756 Family of unknown function (DUF5756)	-	-	-	-	-	MHSSYKRRPDGKYTINGRVFERLVGSRAQVWHETAYKTTGGLTRMDLVMNKHGRVVSSKKHKTAKQEKRLLKHGYTAKKGKFGAVKLASAHKSRKSRKSRK
GV1-cds414	491937	496373	-1	hypothetical protein	-	-	-	-	-	-	-	-	MAEAEVVDCGENPVCDTVAPPEIELDDPSISVNPVTEAEPVIAGPPVVTGSLTPCDISYLQSNFKPLINFTEGDVANAAAARYAKEYQAAPSEIEQRDHEGFVESDEVSSTTTESITKSKPDQPDPLSVSFKIMEDIEFNIKTYLLGHFFSVFESIYDGLLHVVPNLPDRTATKGFIGINRCGFLSKYTTVIYYAGKIPYSHKDEIVRIIEACNAYINPIIQGWSTDLVKYKCKVEKSPVQYDTQKIILCIKLATDNVIQIPILNVVGFPVFQDVTPLLRLVTPPSLPCFFTPRDYHFYLDIIRKVPDLFVQFITTNTVAQSIPSAFAQAYVTEFDEFVRSHPETQRNTFPFMLAFPDQLARFIASYTDEPRLFSALISSLTADILSNLKINLQTLSLL…
GV1-cds415	496450	498441	-1	hypothetical protein	-	-	-	-	-	-	-	-	MSLPEKDKDKDKYSPKISPKVDPETECKELLSIVKSLYDKYFEDDYARSKLASYIKTTLPALLQQKCDVRIQRVERRKTLEETSDEFIREFINSSSYFYNPNIELFFIYQNNTYKIINEDEIEHDIRTTITDQQTPELTTWKYKIKNQIIKKIKERDLLSCIPESETIQRVLSALTPFVFKTKDSAKYFLTIIGDILLKKNTNTYFISNKAKQFICDLSEESYALFGTSNMTNHFKFKFYEHKYEECRIVDIVENIISFPFYNHNEGLKMGLTHSMSSSSLSSLVAGLSNSGISTPTAHAYSHGHSHSTNFIQKQSMIDLFCVAAHYSTRFTSADAFIEKMCKDQTIKEHAFYLKGVTDDEIISRFISSTMEPCKGVHITWKNMMYLWKIFIEEEKIPN…
GV1-cds416	498582	501035	-1	Phospholipase B-like	Phospholip_B	-	-	-	-	-	-	-	MSSSRSNSTTTPTATPIPSVNKTTPSSPSISPSGLAAKVGDIMNGPSLGEKIIQKAKDLISPSVNGKKSKNNGFTYITISGDPKKRGFTHGKLLGERIITFFRTFAFFIWDETGRDVRFFMKMVNDFFKKIVEEKYKECYEEMKGIAEGVASFVKENPQVKDQNDEVMVKDGKIILHKKSYVDIKQSNTKEGYTSDGMILIDINVDVIFLLNNIVSLDYLYSKLSVLIPNMIELHGDPMYADFMPDTKPISSSVDESPGNSMSFRELFLGGGGGDRCSAFMAVGKSHTENGEVVCAHITFDNFITGQFNTIILYIDNSSSAPSSSVSSSVPQKTTPNSILMQTFPGGVWSSTDFFVTSAGFIGTETTIGGFNAFELHAPICVRVRRAMEYSKTLDDYEK…
GV1-cds417	501209	502015	1	DnaN DNA polymerase sliding clamp subunit (PCNA homolog)	PCNA_N~PCNA_C	PHA03383	PHA03383 PCNA-like protein	K04802	PCNA; proliferating cell nuclear antigen	-	TIGR00590: pcna: proliferating cell nuclear antigen (pcna)	-	MSNPDNVLTIKTVQIAPFRTLMTALKDILLETNILFKKDGMRIINMDKSHTMLAHLHLAAENFELYECDKEKIVIGVNMFHLFKLINSIDNDDTLTIYIEKKDYNDGIVSHLGLKFENGDIKQCKTQKLRLIEPDSEELEEPNVTFSSVINLPSADFQKIIRDLSYISEKLEIKSVGNELIFKCSGQFATAEVRRVESDESMKFIQKQSSSKVIQGEFSLKNLSYFIKCTNLCSQIEMYLENDLPLVVKYYVASLGEVKLALSPLPSS
GV1-cds418	502110	503900	-1	hypothetical protein	-	-	-	-	-	-	-	-	METEPKFPSTICVSELLRTWETAILLFLKEGNTNLTLFISPFLREDGLFPSDSPGILEDQLYEFMRFLVFLGQLKKFTKDAPDIKDLFSWIPNSFTITFKHYSGSFTDDFIGRIRGTQLFKLKANNGALEIKCPSISSITLDKFITEGMLDTLQKLYDGILVANSLKDVSVKKDRIVVKRSNSGEGKYTEYSNDTSKTLTYPSPELIPEFNDNNLNQVSSPPSIRTFAKWCKNNIDKIRDPSGIVYFVSHSHIMQAFVKKVIKLSYEPNGSFIAVYDKANKTNSWSLFFNVEEVKFKGFRHAFSCDNRYDKKGLVKILHRVALGSYTNLALWGILSTAIFAKRKIPGLIKDNDPQTLKVSVGMVKESKPFLADTYDKFNMLCGKMDDRFKTSNFEITLS…
GV1-cds419	503980	504549	-1	CDC33 Translation initiation factor 4E (eIF-4E)	IF4E	pfam01652	IF4E Eukaryotic initiation factor 4E	K03259	EIF4E; translation initiation factor 4E	-	-	-	MADIDIQSQVFIKESEKNMSQDSSSESNNFHKLSDTWILWAHLPHDTDWSIKSYIKICSFTTVEETISIINVLPPKLVTNCMLFLMRDGIAPTWEDARNRKGGCFSYKISNKDVPQAWKELTYVLVGESMSENNNFIPLINGITISPKKNFCIVKVWLASCEFRDASIIKELYAISPHGCLFKEHMPEY
GV1-cds420	504656	505933	-1	hypothetical protein	-	-	-	-	-	-	-	-	MAITATITTTISKQCHNMSNECNTDYYSYPREYNMDIPLHSYMYTLFLGIGCYSLLNPTFMRRMMVNVGFSFANMLLGGFIIYNEHIYKPFNKYIYKPLVYILNIQEKEDEIMIIKDGVVIHSFKTMDDFIKHQPINFVCDEDDEGSSEEENSNQETVDKGDGDENKSSNNESDGKIVDTIIDADLTQLSTDIHESEPGEGEGDGEGENESGNESEKEEEEDDEDDFILDPSEYDFLLRNVYYENEKESERFCVCLKYETFCKSDTKKVFTNEELKTQLSKRKLIAINLHMNSNKYSINLTNPVNYFTVENSILGYHFLKWYMAQTYDVMLDNKYTVLCIDNFVGMYKIKPGKKLVIYSDSLKVVDDDEYSVEDADDNDDEEHVENNNHDEEDEDDEQD…
GV1-cds421	506076	506771	-1	hypothetical protein	-	-	-	-	-	-	-	-	MVLENVCPPALLYLAFSVIQIIIDLYRGDSIQAMFKFIVMVIFTIVLNAMCNAGMSIISWFIVFIPFILMTYITTILFFVFGINPDKVEPRKKENCNKTMFGCCDDGVTPKSDPSGRNCRYNPVIIPVSMNMDMPVSVYNPTPWNNKDGHHYYPRHDDRRRRDFPIGGCATAQYGCCVDKTTARMDRYGTNCPGYIANPVTVSSNANNKPAIPTPNTPMPSSSPSSVIGKV
GV1-cds422	506918	508114	-1	hypothetical protein	-	-	-	-	-	-	-	-	MSANIKNENIDLTSILKDVENCIRSGLSNKLDTFFYEYDKYKKTHEEVLNLSIVKELLKNSSSTLSHSSDDTKPKLDPELEMIVLRNQVMYLRGEVNKYKSQVEEQSQRQAKIVTINPEYYHINLEVKEEEREPLDIKSENEDEYGDGDVSITSDSSDTSDTSDSDSIEDNIQNIVLNVTEKDERNVEEDDNHEEEVEVKEIEVDSEEEAEAEEEAAEENDEEEEDEDEDEDEEEEDTVVKMPTFPTKKVDEVKSVIEETKTEEQTEEEDEEQEQEQEEEEVETETEEDSDEEQATETILDTKTLEVKVETETKTETEVAQDEEEEEEEEEEEEEEELYEVEINGVMYVTNDDEDGTIYSYIDEEVGDKVGEFKGLVAHIYNGKNKGIYDRTKCKLNF
GV1-cds423	508213	508707	1	hypothetical protein	-	-	-	-	-	-	-	-	MDTSTSTTTAPDGAETTEICENKIISETDNQLLDAHSETVTQPKTQQDLIKEYYQNLQKHKYERFIEITMNQTTYTREEAIASLEKHKGDITLVIKEFLGVTDKREEREKEQNSKSLNQKRYSVIRECMDTAAKNFAIKQEQAKRYNEMMERRQQKINEESNSK
GV1-cds424	508750	509679	-1	hypothetical protein	-	-	-	-	-	-	-	-	MRSAIPPIEIKTFGLGELKNVMVPQDYLKKYKGKDVLNTDKVQNQIVKQYLRYRLSDNRTGSSLNTQETINMFNHRIIFIIMILAGHYEPRKIDLSGYNPDTSEGKKLFILLKSLNLIPVFGEGDDPYGRYDYVDDSICSKSVSGKDFTKSFFSPVFSSVLPSGKSHCRTCGRCMNTEDTSKSKEWVYKVCIQCNDLFNPSKQPPPLSSREPGGAAAPSLPFRLSSPRSPSRSSSPGAAPVTSSLRSPRRSLSPRLSSQGAAAVSPSPQRLSPPRSSLRSSSPDITLPRKLDPDEQSLHQRLADALKDG
GV1-cds425	509799	510437	-1	hypothetical protein	-	-	-	-	-	-	-	-	MSRTRKHKYGRKLHHKKRTVSRNKIKRKMKIKSRKIKQKFKKSHMRYAKKSMKHRIQRGGNIEENYNKLITAYTQTGPSQTDDNLYEVTAQALDALKLSHSEHGLKYLRELIQNRRLFSLKNEMYLSLEDVLTMPKLDSTSDTVFLLEEKTEGHDAVMTRALDNWLEFIERAHKILHPKIPHIDQGDIQLLNLKIDILGGKIREASKKKKQN
GV1-cds426	510507	512255	-1	hypothetical protein	-	-	-	-	-	-	-	-	MEDTKNNTQALPTTTTTTTTTTISNNGGEISSNIVIEKKKRGRKKNSAISATIAVSSDLSNTENIILPEKKTRKKRTVKPKVALDSTTSNITTEGGTDGATDGATENESNIPSQPIKKRKRRVCKNQDTKTNADAVISASGHTDPDGNNAENHEAGSENADKPPPEEKVAKKRGRKPKGGKIITQHVNENNNTNDMPNIILHLKCSLSSITNNGSSSLDDACNNNSNVESYNSSHITGSEINSAIHNTETCRKPLPVSAVDDSKNNSILSNYGDSSMFKVYDPNISLSCGNGNGNGNSGDEFPFSEKSNRQPEDSRFNANTSNSHNSNNSNNSNMFNVTYSPDINLYTCAGSSLTGNGNDFMNRANNTNNVCIGIGKDRDRDNDNDNDADAANLNEREI…
GV1-cds427	512367	513050	-1	Tdk Thymidine kinase	TK	PTZ00293	PTZ00293 thymidine kinase	K00857	tdk, TK; thymidine kinase [EC:2.7.1.21]	COG1435: COG1435 ,COGFAMS2, COG1435,F Thymidine kinase	-	POG1030: POG1030: hypothetical phage protein	MNNIKGIQTTNVASPAMASPTSSNNTVNVGVTSSGNEEGYLELILGPMFSGKTSTLKKIYDQCMYCNIPVTVINYSGDTRYSDDAVMSTHDKVMIPCIMGTSIIETIKNNAEKVGRSEVILINEGQFFADIKCVVDLVEKEHKRVYICGLDGDFQKNKIGSLLDLIPYCDNVCKLKSLCSECRNGKAGLFSYRITNETDQVVIGVENYKPLCRSCYEKMSSSKHKGI
GV1-cds428	513161	514438	1	HolB ATPase involved in DNA replication	AAA	-	-	K10755	RFC2_4; replication factor C subunit 2/4	COG0470: COG0470 ,COGFAMS2, COG0470,L DNA polymerase III, delta prime subunit	TIGR02397: dnaX_nterm: DNA polymerase III, subunit gamma and tau	POG0996: POG0996: Putative DNA polymerase accessory factor (sliding clamp loader)	MSVSKQKSSISKKITSVENKLIDNFYKKTSNELVRDASSPPNPRNNSIPDNIIIKPDITIIPITVPFPVEISDMSVSSKIGCEGVCEGENIYGGGFSCGTLVGDIGDIPNEYLKKSTPWVEKYRPSSFDDIVLDPLNKMLLKNVIDNNYFPNLLFYGPPGTGKTTTIINLVNAYQENMNLKNKGLMIHLNASDERGIDIIRNQINSFVNSKSLFGGGMKFVILDEVDYMTKTAQIALRYLLNNYNNNFNVRFCLICNYISRIDESLQTEFVRMRFNQLPDADILKFLQKININENLKIKEDVLVSIQKHFVSDIRSMINYMQSNHDIIQECKIVKNELWVKLTDDFKKNKKHADIVKKINKISRDYNMEQKNIIKNYLNYIIRNYKVTSELLNNIENVM…
GV1-cds429	514571	515986	1	hypothetical protein	-	-	-	-	-	-	-	-	MKQTNLNKIISRIIGTFQNQNTLEKMACIDDDWENFLTQGTIILSDEKKTAKKNINKVYSENDKISQSMNNMSGANGVDGLSKKILGSTLIPITIPMAIATLTPSTNDSSNESDDIGEDQDDIESMLLCDVEGKDDDEGDDCVVESEDNRKPKCSNIYISTKTKISYLNMPIDIKRVFWNIPISPYSTPSECIIKKQIKVSTTDPEELKEIKELLKKEKYYQEQEIEHIDNPEGRIKFKVQLKINVGLCKKDILNYRCKLKRAFFNCFVLIMRIKDRATDSFKEMHLKVFNTGKLEIPGIQTDESLTQVLDLLISILKPIVGDSVGYIPNKCETVLINSNFNCGYFINRDKLYNILKYKYRINSNYDACSYPGIQSKFYYILKLDPDSQTGQQPAAADA…
GV1-cds430	516137	516490	1	hypothetical protein	-	-	-	-	-	-	-	-	MSSNSHQSSSSAASASSTGGAKAGESAYRLPSNVCLQHCTKLSIVQDKPIMMDYWTPSLDKSIIIGVKETGEKLLVKSEDEYTSPIANIYKVETEYIIVTENSIYLISNETPSKKIS
GV1-cds431	516625	517230	1	tadA tRNA-specific adenosine deaminase	dCMP_cyt_deam_1	pfam00383	dCMP_cyt_deam_1 Cytidine and deoxycytidylate deaminase zinc-binding region	-	-	COG2131: COG2131 ,COGFAMS2, COG2131,F Deoxycytidylate deaminase	-	-	MSSISDIKPRNNTATPVHKIFEKYDDYDSSSSSSSSSSSHEVYRQRHIGMRDQRFASIALEEASKSTLLMQHGCIAVLNGKIIAKGYNNIRCHSKDGLLNYRKCCSAHAEICVLHKICINDLPKKIVQKLVLYIVRRSRSGSMAESAPCFHCTMRMKKLNIKAIVFSNSEGELEKRRMNEYNSNKITYGGKRVIEPTFYIR
GV1-cds432	517279	517791	-1	SodC Cu/Zn superoxide dismutase	Sod_Cu	cd00305	Cu-Zn_Superoxide_Dismutase Copper/zinc superoxide dismutase (SOD)	K04565	SOD1; superoxide dismutase, Cu-Zn family [EC:1.15.1.1]	COG2032: COG2032 ,COGFAMS2, COG2032,P Cu/Zn superoxide dismutase	-	-	MQYMKLSKDALNPIKAIATFNDKKVKGTVRFTEEPSKSRIRIDIDLVGLKTSGLHGFHVHEYGDMSDSCESMCAHFNPYNKTHGCPGMKDRHVGDLGNIKTNAKGEAKYTFYDDMISLHGTKTNIIGRGLIIHADEDDCGQGGQPDSLITGHAGKRIACSVIGYASPPKK
GV1-cds433	517834	518511	-1	7tm_Proteorhodopsin domain containing protein	Bac_rhodopsin	cd21088	7tm_viral_rhod_I_VirRDTS-like viral group I rhodopsins such as VirRDTS and similar proteins, members of the seven-transmembrane GPCR superfamily	-	-	COG5524: COG5524 ,COGFAMS2, COG5524,CT Bacteriorhodopsin	-	-	MKNKKVYKSLLFSVIVQVITGIIEMISLFLRVPQQFSFLKKLLTMEFSVQIVEGSFYVYWLNDFKNIANITPKRYLDWMITTPTMLITLIFYLIFINTPDNDKGGLKFFELFGKEFNTIAVILILNWMMLLFGYLGEVSIIPIALGVFLGFIPFIIYYYMIYKNYVTIGDVGIKIFTYFLFFWSIYGIVALLPYEIKNTCYNILDLFSKNFFGVFLSYLIIKNNI
GV1-cds434	518583	519779	1	hypothetical protein	-	-	-	-	-	-	-	-	MENERSPRGSPRGSPRGSPRRSLRGRRSPSRSPSGRGNPRADYIIPIDRIKIPKPGDSDAMLLWRATVSSIDNIGEPYAAQWVYPEERPLPRRFQIQQNVRRYMMLEYNNPGIDRGEGGDEDDGSELLPGVGWWTPGQREEYVYFPTNGGVYDDFIPSYYVTHDPMTSSHQALNSQYVPPVRHNLVPLGELDEGWVNLFSQQLYRKGKQYISNFIKRYIKTTKPFSERFTREDDSYLRDNIARIFKQANNQRHDEAEEYVWLEWQREIYANPENGYGYDRYNQLSFDINFFNEDFELGILELYNKKGVMMQPANKADIKRDFRDASYYISKIKQTPPPGTRRRRKQRKRDKKILKEYYEDMKQQGEDPSAIFDGGRRRRTRKHKHTRKHANRKSRAKK
GV1-cds435	519948	521210	1	hypothetical protein	-	-	-	-	-	-	-	-	MENERSPRGSPRGSPRGSPRGSPLGRVSPRRSPRGSPRRSPRRSPSISPGVRGNARADYIPNTDRIKIPREGDNDAMLLWRATVSPIDNIGEPYLAEWENDFPSDPRYIGEIDNSRPQRLMRLIYNTPTGQLSGWWFPGHLEEDIYTQNNFGEQDEFPIGYVAHTPLLASHAPLYQQAPPLPHVIPLGRLDDEYVEMLADQTFQRGKRYIKNYVNRYIKTIHPFDARFTPAVDKRLREDIVNLLIRASDQRWHDAPIYACDQWDRRIRPAIVEEGAIGMGDSPDEARVPRQDDEVNERYNKLGLDLDLFDDDIASEALYNKKGNPAIPGNKADAARFSQLMFRHDTHFERARDAHFPHLKPVEEGRRRKSQRKRYQKELRREGRNPSAIYDGGRRRRTR…
GV1-cds436	521314	521640	-1	SUI1 Translation initiation factor 1 (eIF-1/SUI1) and related proteins	SUI1	cd11566	eIF1_SUI1 Eukaryotic initiation factor 1	K03113	EIF1, SUI1; translation initiation factor 1	COG0023: COG0023 ,COGFAMS2, COG0023,J Translation initiation factor 1 (eIF-1/SUI1)	TIGR01160: SUI1_MOF2: translation initiation factor SUI1	-	MATENNTFSPNFNDTQLDGVLGHKIVISVHRGKNTQTKIEGIPSKFSLNKLLKKLKAKDMLACGGHIAKDKGTGCEFIVLQGRFSSEVVAFLTSEGLADSDNIVCRGE
GV1-cds437	521707	522153	-1	hypothetical protein	-	-	-	-	-	-	-	-	MPIGTLVAAAIIAAEDIDAEIPPTPRVEVEESKYPRSLQEVADIDLSFLKDSWAADMLRDAMNAVVLAQEKPEIIQKKIDIWTYLSTYEPPSGEGFMFSRGDLVVESVQYNMQVGHSGGSMALTMRHLQLLAKIGLPEYRNGYVKKQT
GV1-cds438	522266	522505	1	hypothetical protein	-	-	-	-	-	-	-	-	MTVSNQTYNVARHLVRAKSSAGGAHRLIFVNPSGYNYNKFIPGSGVGGMNRSVRRYQYRHATTCENASGGQRGGTCFPN
GV1-cds439	522541	523212	-1	hypothetical protein	-	-	-	-	-	-	-	-	MCYSVESSAKTSLYSFIAILVLMYSNIPHFKWLAMILVGWCGMQFAELLLWLTNPRKSCSQMNKILTYTIIPLVLILQPVGATLGSLFVKPWAKCSKNRKLFIVLFSILSSIALLLHFHGNRVKDCTTVTPEGHLNWWLSSYPGTKPIAYTLWLIIIAAPIFVLWDMSYKIVVALSIMPAFGFFYGLTTDSKGSIWCYYTSFTSLVSLLAYALYKFKIYNILK
GV1-cds440	523400	523846	1	COG5078 Ubiquitin-protein ligase	UQ_con	PLN00172	PLN00172 ubiquitin conjugating enzyme	K06689	UBE2D, UBC4, UBC5; ubiquitin-conjugating enzyme E2 D [EC:2.3.2.23]	-	-	-	MSINKRLQKELTELVRDPPTNCSGGPLDDDITKWRATITGPDGSPYAGGVFFLDIDFPVDYPFKPPVVKFITPILHPNINSSGGICLDILKNNWSAALTVSKLLLSISSLLDEPNPDDPLVHDLAHLYKTNRAEYLAKVRAFTIHHAN
GV1-cds441	523898	525130	-1	DnaJ domain	DnaJ~DnaJ_C	COG0484	DnaJ DnaJ-class molecular chaperone with C-terminal Zn finger domain	K09503	DNAJA2; DnaJ homolog subfamily A member 2	COG0484: COG0484 ,COGFAMS2, COG0484,O DnaJ-class molecular chaperone with C-terminal Zn finger domain	-	-	MKGGETFYDVLGVDKKCSQDDIKKAYRKLSFIHHPDKNGNSQESTENFQKISEAFTVLSDPEERMKYDITQQNPFMGAGGGGVRINPMDIFNMFMGGGGGGSGMENHSMNGFMNLGGLGGFGGMPGIPGMPGGGPRIIIRTFGSNPGGNGDGFNENVMGDLNDILMGMSGMGGLGGMFNEPQIRGGGGHYHHSSPHPPHTPPPPPPYQEMQQQSHIQHPHYTRPDIQRTPRFQKPALISVNTTITLEQACQGATIPVEMERWNMNSEGTHELDKHTEYITIPIGAESGEVIILSNRGNEGAAECRGDVKVTLNVEEHATFKRNGLDIIMEKKITLKEALCGFVFEIEHLNGKKFAFNSSVGNIIRDGLIKTIPKLGIQRGTERGNLNVAFKVVYPEKLT…
GV1-cds442	525303	526298	1	HolB ATPase involved in DNA replication	AAA	PRK12402	PRK12402 replication factor C small subunit 2	K04801	rfcS; replication factor C small subunit	COG0470: COG0470 ,COGFAMS2, COG0470,L DNA polymerase III, delta prime subunit	TIGR02397: dnaX_nterm: DNA polymerase III, subunit gamma and tau	POG0996: POG0996: Putative DNA polymerase accessory factor (sliding clamp loader)	MTTIEKQILTPTGEQTNIPFINKFQPQHFANFEQLDANIVLLLNTLIKINNLNLLLIGDPGSGKTSLIYAIIREYYKQDYKSDNILVLNSLKDQGISYYRNDLKIFCQTSSLIPGFKKIVLLDDIDIINEQSQQVFRNCMDKYSHRVHFISSCTNVQKVIDSLQSRNIIIKMNQIEDVCLDKIMKKIVAHENIVMDVDAQKFILNISNLSIRILINYLEKSKILNTRIDLTIAKQLCTNISFYIFEEYTTSLTNRDLDNCIRILYSLYDQGYSVMDILDNYFLFVKSTPLIDETNKYKITKILCKYMTIFHNIHEDEIELALFTNNLIALF
GV1-cds443	526333	527313	-1	hypothetical protein	-	-	-	-	-	-	-	-	MISGKQIILLSLLLIIGYMYSKYNNKISKDIEKEEYDLIHKFLANDDNKMDRNKPFLWVHVEYDVNERSWKNFGSRNTTDLNQPYLYLTIRSIIEKCGSSFNVCIIDDKVFTKILPDWTINVDQLAKPLRPHIRELAMAKLLDKYGGMRLPPSFICFQNLKTMYELGISKGTGADGVFVTEMVSRSIASSVITFAPSTKIMGCKKDNSVIKKYIEYLETLVSTDYTDEMEFEGKTSKWFFDQISSGTVNVIKPDLIGAKKEDESPVILDDLMSDTIDLDLCRETFGLYVPACELIQRRNFGWFVRMSPKQVLTSNTQIAKYLLATN
GV1-cds444	527480	528484	-1	hypothetical protein	-	-	-	-	-	-	-	-	MSSAMESMDLDINNYELADILNLFKLPVLFEEAHLKQAKIIVLQMHPDKSRLPKEYFLFFTKAYKILYEIYKVRFPGEKGYKEDKFSYTAIIERELNQNKTKTAHNVEDREYHKTHEEAYNKIQKMDANNFNQWFNEKFEKFRLHDDEQDNGYEEWFRGTNPESEENEDEFGYEPQELGGTWSERNERIERKKAALRNKMALIQRNEIQTANSSGGGGYYGLGREAPQEYSSGLFSSLQYEDLKKAHTETVIPVTADDFESRRKYASTNEMQTFRDIERLSYNYSKEAHTTKLDHDTAIQVEQDMQRAYRLAKQDEIVREINKRFNSEFYQLAN
GV1-cds445	528641	529555	1	hypothetical protein	-	-	-	-	-	-	-	-	MPACIEQKTKKYLSRGSPPYSAMDCKGLTKKGNDGATYVSNPDKRGIYRWVKDNGRTVVAKTPKNKTSKISVKTRINTPINRPINTPINTTKCVYKKNDYGTVNVSRFIKCIENDTLKKQLDTGAKPKNIYEINDNAAFPFVVFDYGGRVDIYNNHFNEASNKGELNNKLIGVKYEQIFLGDNELNDPYWRFKRGVAKGNTLLLQTGKGKYMFIGKGILSFSTKNGDIIRKFYSPIGGNYDSFPYAIGDKYVYLLNDKKYAPIEEFDTTKDVCKQYYCYDVECKKYKTYGLSMRTNYAPFYKYY
GV1-cds446	529660	530538	1	Granulin	Granulin	-	-	-	-	-	-	-	MKPFALLAFALAIIGTSNIHVSALPNIAPSAQSCGNGIFCAPFQTCMSNATGAGLVYACSPLPSATRCLDARFSCPSSYTCIEDSKCLPPTYGNGGNGGNGDNNDSIVTSDAVVNIDAFEVSEFRDFGSGMKSTSFSVCGPITNNFRLPNFCTCREARFGGELSCVIGLQTYISLGASAWILPCDSPANFGYRAWASVLGMSRGIGRTWTASFTAQIPIPGATFEVGVASVGARAELSGDISRFIISTRLGVGICGRLGIGVFSKEMCNPSQLRWLPVTILNGPRFDFSRFC
GV1-cds447	530689	531588	1	hypothetical protein	-	-	-	-	-	-	-	-	MSLLSSSTQDTGKFRINTKDQFYTDTNVAKKCIKQIISSLKSTCNEYDPSSYLWVEPSAGSGSFLHNIPNTYTKIGLDIDPKGADILPHDFLQWTPPQDNTKPILVFGNPPFGSQSTLAKAFITRSCSFATIIAFILPKSFVKPSMYRAFDPLFHCIHSSNIAEDAFVLADSTTKHNVPCVFQIWAKKTQPRAVEEKITENGFEYVKVSDPYDVAFRRVGVYAGKCYINVAESGTEYSSQSHHFLKFDEKYEKCIEDISKKINSHKFPSNTVGPRSLSKSEINAVINTILESLSLSLSL
GV1-cds448	531551	532066	-1	hypothetical protein	-	-	-	-	-	-	-	-	MASQQLVISSIKFNTTFVHKIHNIAFGNLSNEACIRILKDGRAFSHFIEPWLEQNYPSLKHIKGCKGHDFEDICDVDIRYDQKTFTDGGCNFMPSNMVGQGRKFDQEVFDEKTSKLLYIIISNINFPEIKIKFVRGIDLVVDYPKGKIPFKDFDKFFGSATNSSSSSSSQE
GV1-cds449	532186	532581	-1	thioredoxin	Thioredoxin	cd02947	TRX_family TRX family	K03671	trxA; thioredoxin 1	COG3118: COG3118 ,COGFAMS2, COG3118,O Negative regulator of GroEL, contains thioredoxin-like and TPR-like domains	TIGR01068: thioredoxin: thioredoxin	-	MEGVLSRIDNRYKIIKFSGTRNDFATLMTNNPGILIFKFTADWCGPCKKIKEYSYTKSNELPDHITMFEVNVDECFDFYAFLKHKKMVNGIPVFLAYARGMNEGPIASITGANIPDIEAFFNVCLNYKFTQ
GV1-cds450	532766	533923	1	hypothetical protein	-	-	-	-	-	-	-	-	MVDIEPMLEYKVSSIFSLRIINSILVFLYFTFFVPLYSFLNYGIKTEKEALQMMVTKNINYVECHLHKVSKNGVIIDKNIMYLSNHLSSGDFFIDPYIVNYNLKFISLSKVKLLLPLVSLVTSQINAAIFITNMKDKNEIIKTMNNVEALRKADTKRNILVYPEGLRRPHRPNPSAILKKGFIYHSFEHNLPLQIIHTTNKDYVLDDEKLTYNDGIHTFTYYGPKIDPQKLKVRYEKKYKKEYTKDDYYEDVYKQWVKIWKKMDKYRIDSYIENGMTYEDAVKKTEEFAKQFPLIEDKIINGDTPISNTFILIRTVLWAIIYYIIYKLIEKVFEIFFSLSKKMNQTNSSCIPTGGCCASMCSRFSILKNFLFSPVLPVSPVLPTS
GV1-cds451	533909	535834	-1	PIN_XRN1-2-like domain containing protein	XRN_N~XRN_M	-	-	K12619	XRN2, RAT1; 5'-3' exoribonuclease 2 [EC:3.1.13.-]	-	-	-	MGVPSYFSHIVRSYGQIIKKLHSLSHIDNLYMDCNSLIYDAVKNSPTYDKTKRMEYEKELINMVCKKIDFYVESLKPQQRVFIAFDGVAPVAKLSQQRDRRYKSWYTTQLQREFEGKSYKESWNTSSITPGTNFMKELNETVMKYYMAKNQAKTLGSSIEYIVSSSSEVGEGEHKIFDYMRKNPEYHNSPNTITLVYGLDADLIMLTLNHLYITPNLYLFRETPEFIKSIDSTLDANTDYLLDIPELAVSIVKYIHNYGENTERRQTPIAGDYGKIDDTQNDKSNIVVDNETTTNRIKDYIFICFLLGNDFLPHFPALNIRTVGVDVLLNVYRETIGNTDKFLINGKAIQWENLYKMIKHIADKEDELLMDEHKKRDKFCKRFGSSAGNNTSSRGYGRA…
GV1-cds452	536064	536819	1	hypothetical protein	-	-	-	-	-	-	-	-	MSSAMASGAGGGGGSSAETATKPLMNPQRDKLKPNTGLFQNVIKNLNPAIPLSGGSILQLISSLSPLYLSVFFILSSISNGDLKWTMFLAGLIFLVFIFSIAAMTTDAKFDKVNGSAFYKRECNFVSFPYGLSEYTIPNFNSTALSFIFAYIYLPMVQFESYNIVLLSIIMVLFFIDGVTKVMNGCTPIVGVLMGLAIGWIVGYLWYLIVAGANNNLIYFNNSNTNPICSRPNNQTFKCKVYKNGEIIHTM
GV1-cds453	536835	537293	-1	sulfhydryl oxidase	Evr1_Alr	pfam04777	Evr1_Alr Erv1 / Alr family	-	-	-	-	-	MATKKEWGNATWYLFHTLSYKMKDQHFDELKNDFLNICTRICSTLPCPDCSEHAYAIMANVKRENIKTKKDLQMFFFDFHNSVNTRTKKPLFQESQMFKYQTAITRNIVYNFISIMSRNYNNIKLLTNSFHRDAAMNDFKKWIAHNSTKFNA
GV1-cds454	537369	538142	1	hypothetical protein	-	-	-	-	-	-	-	-	MSSSISQDFFFTELAKIMKNSKSHTNTTDDNANKNIIISSSTSTPASISDNDDFCLISKEKLHPNHITLSCNHKFNYIPIYKEISYQKNKNNTSFEITKLLDNEIKCPYCRRITHRLIPYIPYPSVKQTRYVNSPEDLCMPAVKCQHVFKNTHLCDSSTDLDLDLDLDDSSAKCEKNALYYEDENLLLCVQHFRQYEKRMKSIRDKKAKENAKIQEKLAKQSSIPRCKAILKCGKNTGKCCDRVISTEGASFCKIHS
GV1-cds455	538227	539243	1	GlnA Glutamine synthetase	Gln-synt_C	PLN02284	PLN02284 glutamine synthetase	K01915	glnA, GLUL; glutamine synthetase [EC:6.3.1.2]	COG0174: COG0174 ,COGFAMS2, COG0174,E Glutamine synthetase	-	-	MSSVTVAEYIWLDANKKFRSKVRTIHHENFTVPQYPDWDYDGSSTGQADGNSSEITIRPVFICDNPLSNFRDNHILYSKLVLCETLNVDGTPTNSNTRARAHEIFSLPSCESVKPWFGLEQEYFIMDNTPGAGAALSPMEETSEHYCGVGRGVVYRNIAEEHMAACIKARINISGINAEVSQNQWEFQIGPSVGIKASDELLMARFILERIAEKYGKVICYDPKPFANINGSGCHTNFSTSVMRSDGGIKEIYRVIKNMENNHADNIKLYGANNEKRLSGKYETSDYKKFTWDIGHRGVSVRINNRTHSSGCGYFEDRRPAANMDPYLVTSAIMANVI
GV1-cds456	539293	541548	-1	hypothetical protein	-	-	-	-	-	-	-	-	MNRKITLRRKRRNTRNMRKINIKSKKYSRKKRAYTRMRIHKGGLTPRGQETPRSQETPRSQETPRGEETPRSQETPRGEEPDKDPTVSQEEEDALDDLERRLQMLKDEPLTPPARMYQPVSPYHIPGYIPKFQDLPLPETSPDFESLDPVSKETLDRYESPSYNTPLVDPDKLPPNSLQVIGYNQHPFFRRKPLPNMKDKKLPKLLHSQNLIMDVHGGIGEILTDNQKRLANHYLRIIEIGEYGGMVTINSKEYYKLLNDMLRNPKYNDLFEDTHKGKKLREEAYTKLCKYISDIKKPNCINPSINKLDKFFKLIHLTHDRTFSGDREDKDVRETHIVTAETLTSLEHQGLFMPLPYNRVKTGLPYFKKELFKLYPETSLLSKNTSISLIHNILPLAIQ…
GV1-cds457	541633	544767	-1	WW domain	WW	-	-	-	-	-	-	-	MKPTINSRKRKRNKLFRKLINKTRNKRRNKTHKKNNRFHVGGLKSGNGDDESSSRSSPRSSPRKSSPSKELLKSPLPPPRPLNSFHSDRTYNKQRKRFSTPRDSEFFSPVSSISHEQAQNPPPKPPSAPAPYLDINEVVKSYNLSQNATPQSSEFNPPKSNIVKTSTFYTYTQKTTNNVIHLPFLELVKQPGPPTPTPLTVKIGSSDSLLSQEERGLILQLSHYHDVYWVISPELYLIMASLNLEKLFGNAIVWGDLNDDLIECIGLSSVRAIESRLLYKDRNHIRLFIEACKSHYTNLGESVNGIRRQKHYKYDVETPNTSSKSIPPTSLQITGYNSHPFFNPPPITDDMYKEGMNNRAKLQNEYVFIQAHGGMGNELSNHKKLLAKKYLRVLEFGSV…
GV1-cds458	544922	548092	-1	WW domain	WW	-	-	-	-	-	-	-	MKIKKNSKKLNKKKLFRKAVNKTRKTGNRFHIGGLESEKTRSINKSPRVLSPRNKSSPTVLPPTGSPPTGSPPTAPPRSRSPIRGSPKKELFKISPPRHSPLKTLRSEKTYDKIKSKPSPIIPDAKLYPSISSISHEQAENPKINTPPPPPLPVDLGDKIRSYHLSSKSSSPSASEYNPPKSVINEVTYLSDPTDPNSTSVDFFLIPDPGNPSKDITIPKYTLVPQPEPAEPMPLTVKTGNIDNLLPRSEHYILQDLKYHHMAYWTLAPNLYLIMRRINILPLFGNALVWGDLHDGLIDCIGVSSEKAIESRLLYTNKTHIKLFIEACKNFYGNLGASVNNPTQGIAPGIDTMSPNTTLPAADPQSFQALGYNKHPFFNPPPITHHMYVEGMKKRPGLR…
GV1-cds459	548925	549842	1	Zinc finger C2H2-type	-	-	-	-	-	-	-	-	MPKKNAGNFSCDSCDFVCSKKSNYDKHLLTRKHKTLTKTESVNFSAETLSCHYCHKQYTSRVGLWKHEKKCKEKHDISLNVTGIDAKISKSEKELDNEMITKDMFMELIHDNKEMIKIIKDQQEQIKSMIPKMGNTINNTTNNNNFNLNFFLNEQCKDALNIQDFIQSLKITFEDLYFTKKHGIAEGLSNLMINGLKELDVYKRPIHCTDLKRDIVYIKDHDKWEKDDNKQIIKKTIENVAIKQRNKISEWVELNPDWIETENKQLEYLTLVNKICEPIEYDNKLEKKIMKNISKEVHITDMKKM
GV1-cds460	549916	550269	1	Protein of unknown function DUF5760	DUF5760	pfam19064	DUF5760 Family of unknown function (DUF5760)	-	-	-	-	-	METKEQLVQQIKGWMANDNEIREIQSRLKELKEKRKGYSDNLVEIMRKNEIDCFDVNDGKLIYSKTKVKAPLNKNTLVTSLMKYFKDDDDQAKELSQFLLNSREEKVKESIRRKVQK
GV1-cds461	550328	551896	1	hypothetical protein	-	-	-	-	-	-	-	-	MLPVSYLSKSRGDDDYLISKRMKKFYKSPELGENAKLPSNIKNKNSDIYDTTYDRDSYNVENLFDSNGEIEDPDINIQYELKKKYNPLVTSSRNVKYPFSEAVFKHRQHDIDLLNEIGFEKKSDHKNRDIIIELCIYHININAHKPFLEFMLYKSNDNNIMYFPSFVYDDTVDSILEKSENIIDNILSEKGSFEFKGRITPSEIENNIQDADIDSRIILLFEIKQTNLDVVHMTNHQHFWWATVSEIFNYKKVMFYEISNTLTDVFLSCVDMIKIYYKRSLIETPGIFYNGNNKNVTKYNAVLSLNKAPPESRYGPYYYFTDLHTAMKYACYGADGKKRSSADGAGFVRFVVFHGKMKMFMKKYKIDDSKMATYIFERYPVEKKTGQFRDNDCKWTDNY…
GV1-cds462	551999	552196	1	hypothetical protein	-	-	-	-	-	-	-	-	MKLSSLKMWLVLILIISFLTPAINGILGFLGVDKSAYESYVLWGNALIIFWFVLDEERSKELLFA
GV1-cds463	552330	554123	1	hypothetical protein	-	-	-	-	-	-	-	-	MFIIYNIMAADIIDYNTDLEHLLKLHAEECESFSILHRFSYEKYSERSNYINIPVIILSSAIGFATGIDIGYDKMNIILGVSSIFVGIIKSIDTYFQLGKRSEAHRLCSLQFQQINKKIMIELSLKREQRISAKDMLQIIKTDIKNLQDIAPLIDEEIIKMFKKNYGEEDPVTKKIKFNAHTPNLCNGLTQVTVNGDKPSKYDDNNGRNRRRRRSHDRRSRGSSRGSGSYDSDNDSSGGDSGDGRGGRGSRGSRGGRGGSGRDNNERRGNKDGNISSASASSGFMSSVSNFIQKGVNYIKGNTPPPTPPGHLSDNHRSDRKHSSHHHSPRTGNKNESLSSPHGDKHNTVIEIMGTDIAGNTFGIGLANKEVGELVNIPISSINSASSSTPNSGTNSVKN…
GV1-cds464	554259	554861	1	hypothetical protein	-	-	-	-	-	-	-	-	MERRLNSKLDAYIIAFKNDIVARLQEVSGDLTSDHSSQIVADTRAKCNAIIGFVYNYEKLRLNKEDFMKRKRVKSVVPIYDRCCAKRASGEQCTRRKKGNEMYCGTHIKGTPNSVMEEPSGETPTTKNVKVDIWAQDIKGIIYYIDKAGNVYDTEDIMKIDKYPKRVIAKYAQDGAGNYSIPSIFGGGNAIVPVATMVSN
GV1-cds465	554921	556135	1	Alr Alanine racemase	Ala_racemase_N~Ala_racemase_C	cd00430	PLPDE_III_AR Type III Pyridoxal 5-phosphate (PLP)-Dependent Enzyme Alanine Racemase	K01775	alr; alanine racemase [EC:5.1.1.1]	COG0787: COG0787 ,COGFAMS2, COG0787,M Alanine racemase	TIGR00492: alr: alanine racemase	-	MPNNRTKKGRVLRKRYTRKRHSVLRQKAEYIPPEYTDVTAKIDAAAIRHNIDYLRKISKTDVMPVIKANAYGHGAIHISRIARDHNVKMIGVATLGEALMLRNSGDKGHIVAWLYDIHGKELGEAIRKNIDISVIDQKHIPTICKLAAKYGKKVRIHIFVDTGIDRAAIPYSEAIHAAKILSSNPNINLVGLMSHFIQSEIKNDATTKKQLKLFRELRDILSSKHNINFEYVHIANSGGCLNYDVSDFTLARPGLAVYGLDPSGKYNDKLRPAMTVTSRIIQIKHISKGADVGYDNKFIAKKDMLTCVAPIGYADIIPRSSSGKLYVFINGSKRKVLGNVSMDQIVIEAKRGDKVGDVVLLFGSPHNGAKQTAYDVADMSDTITDELVIRTNATNRVSR…
GV1-cds466	556183	557127	1	Zinc finger, C3HC4 type (RING finger)	zf-C3HC4_3	-	-	-	-	-	-	-	MYYINYTVEHRIPHKMTSTSTYYMAPNRVRDICVKVGDTWRPADEAQKAAYVAYKSREHYYTETPHTHENGITIFRRENDPYMATYFKLEGSTRNAKYPIIDMNDISVFLMDGATGRGSRNGAGWVNARNYQAWAYADFIYDHAVRKCYMSKYSTYLAFPPGFDRANVVTIDIDDLPPNIIFSVSRNENNSVYYERNDSGGSRVRMCDNEYARVGFLGFFTRITMDVGMIIEPPNNNHNNSGNNASSGIICELEVPPLIETSIEEDQCIFCYEYVKNTKLSPCNHVISCYRCIMKLSKPQCPVCKEHIHSISKA
GV1-cds467	557134	557883	-1	hypothetical protein	DUF4382	pfam14321	DUF4382 Domain of unknown function (DUF4382)	-	-	-	-	-	MENTGPDSPVIVHTSPVSSPVFVNSYENDDNDNDNNKTEKMDSTNPKNIELVELLETKASLIGGLNLPPLDESMIKVNVDNTPNVDQKPAATATTTASESDSSVHNKASTNVVQSQTTASELVKDFKYCQEEFHRQITNGNYTISPETIMKLLRIAMTIVEQTKESGPNKKIFVINLLRDLFTNDKTGLLGEHKLEALNLIHGNVVSDTIDFIVDASKGNFNINKIEVVAEHVAKSCFSHCLSRMFKRS
GV1-cds468	558029	559963	-1	hypothetical protein	-	-	-	-	-	-	-	-	MFPNFKVIQNKKPNTPADGEYNRGILQIRIPELMANTGDIAAAPPQKLRVVMYCSIDASGSMNENAILLNHNSVSAGPRTKMDFVHATLMNMVEYIVQQSAEFPHVEFYLAIVKFHSHASCALLPTRVTPDNRDAIIETIQRITPTGGTNFMKCFTEMSRLMSLESTHIPRDESIPEEFVHRIHMFLTDGSNNEGDKSIQALASTLNVQFQDASQRMKQPTHVMVGYGTDHDSTVLGNLCAKFPDSKQWFIDDIEKTGCIFGEILWAAVNAAYTGVKLVSNLEFYDFATMKWTKEMSLGDFAYDSSRTFYARLPWGVDSVECSFSYTSMENIDNQHLMFTKQIEYVHDSEPATIDAEVEKELWRLDTITTIDESLQFFKNMRCMTHDARINEKDRLLQL…
GV1-cds469	560111	562366	-1	hypothetical protein	-	-	-	-	-	-	-	-	MQKFTRKKSKTRKRILRGGRLTLDGLKFLIEHCDTVEPKNVTSLREYLADQRMFELMNEERVQNFSDGDLRLYIKYMGSSGPSKRNIRKRIQKRDRHPKTVRNPPKAPPPSLAASVASNPSLLSSSSSSSGSEGGPYPGDRGGLLESAGEVESSRRSIYVGHRKSSFEAENKKAVPVVIYGASESPAASYVNGFFYPSDRKGTDGRLIYIKRGQTDVCLEHFNGQWQVKPVSEIGKDSFFATLEGNRALLDCSSNRWTLANGRGGSMRPPQPIILVSEQQYMLEAAAEEAQRRHNLEKDAERLRREALQQDQARLAAAERNRQAAAELEAQRRQAAAAAQRQRDAQAVEAAERDRQTALQAAEAAAAAERDRLALLQAEQAPPVAAAERPKPQRKRWIK…
GV1-cds470	562588	562839	-1	hypothetical protein	-	-	-	-	-	-	-	-	MEAIRRLYPGYMGYLGVWRGMEAIRRVFRGYLGGYTGATRRLHGGYTEAIGGYTEATRRLHGGYRGYIEVYKGIEAIRRLYAG
GV1-cds471	563635	564018	1	hypothetical protein	-	-	-	-	-	-	-	-	MTPGSAEVSALTTGAWFLGWKADRWTPIPRFEEEWALATTSKARADLLDTYFPLASATLTQHQRSILMSVSLPATKSSHPDAELTFCDGTVWQRSCGFAYCVEDTPDGEGYWYCDECRRDGEEETEE
GV1-cds472	564650	564838	1	hypothetical protein	-	-	-	-	-	-	-	-	MCVYILTLFSYEWFKTGFLICHSFLDFLYIGFFAPFGEIDSPSADAKEYPLPDCLVTQCFFW
GV1-cds473	564920	565519	1	Ubl_ubiquitin_like domain containing protein	-	-	-	-	-	-	-	-	MAMRLLVKLQGFKNLSTTEFTIAVDPSDTIGALATKLEKITRVSADRLSVMTGLVFGNPSGSFKKLDKNVTVSDHGLRSGSTLMVFVPVGQQDSSDTVAAPAPQDTRRKVCVGKAEYRSSVSGPMKTGDIMAVVGETDKRKRTILLFEGVEYANAQEWLSKAFQNSGRSCVVKIEQSQNTPRPTRYVPPSDKCKFGQYV
GV1-cds474	565791	566156	1	hypothetical protein	-	-	-	-	-	-	-	-	MVRKVVVYSSSHQTTPTTSQTMPVYTKTAAFKENAKLFKQCALAHAPLTPEEQAARDKKLAFIEARRKEIEASNAAFMAAYRAAHPIPEMPTGSPYQAAREAWINGQAGTDGAFDHWTASK
GV1-cds475	566358	567950	1	hypothetical protein	-	-	-	-	-	-	-	-	MDFAPKFVCSALIKLQPNQFTMAQTQNSNSLAVVLGTNQIVERCFAKMANDVTLQVRDKLIDIILAVLARECEDFDVESVRRLILAEIPEPTVTIEKRVKTQDPETKTKKTKTVELDADGNPVKRARKEKAPKEPKAPKATLSEEEKAALKAEKEAAKAAEKEARQAAKQLEREAAKAAKAQADAEKPAKEPKVKAPKEARLPIPWCGVVIESRCHALRSYHGLFAQCVSDKTETGEFCAACEKAGAPFGTVAMRAACGLFDYTAPNGKKCVRLANVIQKFGHATEQFFQEEAAEHDITIPHEHLEKEVKQRGRPKSLSPRATKGKGKVATTDTTPASSRTASDADNSDTETENDEPVAAKAPKAAASEKKQQARKKVEKTAAAAADAEAPKKRGRPAK…
GV1-cds476	568634	568963	1	hypothetical protein	-	-	-	-	-	-	-	-	MLTGQTVHRHGAGAARAAHNREVTGSKPVAGIYYLSALKKPMVIARGTINMSTPFHRYGAEAARAAHNREVTGSKPVVGIYHSQFIRTASLSIQHPLSPAWRSGSACGS
GV1-cds477	569802	570455	1	hypothetical protein	-	-	-	-	-	-	-	-	MNPMALLYSSFKTHTKVTTMATNGQILSTSTQVLARPFCVKRRFLRDHGDDGDDVERWYPEGWWGDAQDGASREEEESEDERSCVDDDDRAFGEQEQEQEQEQEQEHEEVPVEVPVEVEVPAKPHYTTYRIESWHWYQRTSPSTEHTIEHYNASCEKRAHLVEPHVMFLRDNVTKVKGFYFYGNGFPMENLADTDGYVDVRTGKNYSSSQSMFEDIK
GV1-cds478	570716	571279	-1	hypothetical protein	-	-	-	-	-	-	-	-	MPVDKVLHKKSVRTYTHARHLPYFASIACPLSVVELGVAAKAHHDAVFGAGCVVECEIGAVVQTCFTNWAETIFVLVPSCFFFLFGGEGGDEGDGFRVDPFTLFFAEPWRWLVCGASCVECVANVRRVSAVGTVGFKWREVVRCVRRDEAFHAAVVVCVFVGSFFFFFVFLLLKRHCGKCCHCPVVA
GV1-cds479	572074	572598	1	hypothetical protein	-	-	-	-	-	-	-	-	MNKQEQEDKQQKFFCDLAAALADGKLTPEHACSFIEKMRDLRIFACDILEPENLEQEKQKGFNEIAGVFADYKITTEEACEVFNEWIDEWKKDATPTSTAVSKHAPGIKLTDKERANKGINHTYGLCCSCDAGLDCGTDFIQYNHPSGEYALCMCVACNRHYAETGTDFDFDNF
GV1-cds480	572868	574871	1	DEXHc_RE_I_III_res domain containing protein	-	-	-	-	-	-	-	-	MSAASHHRQWSVAKFECERTHLCEFLKGPIQAIEQGKRRILIRAPVKSGKRQMVEYLAMRDNTSHPTRKHKFLTQWHRKADEDQRAELKCYGIEVLSGITDKKKDDYNNKIRDTLNSDPRVTLIVHIDECDHGSGVRQAMAQIWRTWREDERVIFILYSATPEEVIYSGEISEINGAGAAGAAGAENGDDAEMIEEFGEGVRFDYTPQSTFCGPARFIDAGLVFESRPFFEKAPSPVEPPAGAPQLPPFFRLTAQGREIIAALRREVETGNSDRNILLIRLSYGDSDMAKPNAKENKAIYQFLKNIHMFPELVGCSIYVDKDEQPSGIDRRVTSQKIQWSNPNWWGDLTTRRPIIIVYDQTFSRSTEYAGHDRTFATHDYRNQITFSISSQAVERMNHY…
GV1-cds481	575168	575527	1	MORN motif	MORN~MORN	-	-	-	-	-	-	-	MDAATRIQNKAFCHAQFGFPRYWNESIVKCSDGSIYKGHLTRDGERTGFGKWTCPIPLSIEESNKLRTKSMEYMGLWKDNKPNGPGAYYVIYDDGKNVQRITEFHGTWINGMPLCHGSK
GV1-cds482	575741	576145	-1	hypothetical protein	-	-	-	-	-	-	-	-	MFDAINKNLFISVQFKFLSNIVFIITIVLILLNSRYNILPLNIFILVGSIFLFHIYPNYYKVVNEHDKRITPYLMVADFIIHYMPVIYILSRNIQNRTRPYYRLCLFIVVVYLIIFYRDIFSLYFDPGIYFKKS
GV1-cds483	576261	577469	1	hypothetical protein	-	-	-	-	-	-	-	-	MEQEPQQAQPTTPKSGRSTKAAATHLTLQVRDNLLDIIMRVITREYNNAVDTDRLRTIIVAETDPLITVTTTQQAQHKPPRVQDIGAFFKTSSRDQNDATNKVREPVLTLLSSPPTEFLAHETYGAQWTQVSGEWNKVMTKLAPQPADTTPRHKIKVDLKAGRLFNYDADITFLDDETGATITKQKAEFKYNAARVNELPQFLSLQAKYSLFPTAIPTYDEFYYTNYLTKYVAIDTGRNPNDADDIKLALAELPIPPLAEYLNAVTKTDTKDLPFFAQLKEREDILFKKEKSALVDESIAQYLALYGSQIDVNAFTNKLVADQTDKHYILWKNGKFHHDTITQEEMSDIKFQSIKNGNTIVLQSATKPSITYHLLLRWRNHKGILNPAWQISLRRTRTL…
GV1-cds484	577587	580076	1	hypothetical protein	-	-	-	-	-	-	-	-	MNNSTKIIHRLPKLRQTLSTSSTSSTSSTSSKMFSLSFSKSKKQAQKDIAERARVNCESVRRSSACCGEHNYIYTHDGFRVFKNATATTYHAQHLIEDFKQVYEKGNPTLPYHAALAALHHKTASTAVSTFLGQRKNLNKLVHLYDAPAPAPTPAPTPAPAPERPPIELDYERSKHLLAKMEFALPPHHPKRTVIVRGVGIGVMNFDPTKLPLEKRFIKSCCLEESSADTCCCHVGSSHESVQYVNSRGDLITVHYFRRKNDYFNTTFRMWGDDSDREKAVPHSPKSQISETEIYPYPIDQVFEDESKMATEATREGFAYVWSNKRYQSRCQRRKLRCQQLASGERPKYGLILVHVETKEIRSANPHPIPGHDEECCQSFTARYEQIRADVHARAIKEG…
GV1-cds485	580548	581642	1	hypothetical protein	-	-	-	-	-	-	-	-	MSTTTFNTATLRRIVRAGTNSSFGSRPGMRRHQWTEQDLQELSLAYLEYKGQMPLWKIADMLQFCFSSPKPSRNEDEDDDAPMVMTSNPRNTRAPSIQAIMSKLMDCVYLETGGLLGYETVKPSLLHCQVWKHVRLSQKHREMIAEMKIKTEENAAKCCQPEEPQPQPQSSSSSSSHRCSIGKVRGRKSDDDECPPAKRRKIITDDDDEEHIDHDHVNLQAVMASLGQRLANLSLRFGGVFAEIESIRGEITNALPPPSQNSTADPNTTTICSKCERRIEGELGGFSVCYADRSEPEGTIECYDCCSLSPSEIKYIEQRQAELEAEYEEQGQQEWDPLYSDYDSDEYWEDSHNGCEYDHSEECS
GV1-cds486	581722	582312	-1	hypothetical protein	-	-	-	-	-	-	-	-	MASKNGVSSESSELFDREMKKMRGDMRIKMRAMARMNAVAKRGGDGGRDGGRDGRDGGSVGYFDMSDMTDKDIAIVCEELWLDIKLWVGQDTNLYSCGEKARLFISRNWLAMLYVVLFMIVFRWYVGGGKDACAYGVGWGAFSFVCEMMRYIGEVFMGVLLGICGWCCGVLPIIVCGCFHEVLSEDDRDETNAEKA
GV1-cds487	582588	583067	1	hypothetical protein	-	-	-	-	-	-	-	POG4119: POG4119: hypothetical protein	MLSTAVRVLIPDPHLDPDLDEQLYKLAHKNHPVTIWCRTSRANFIWTLDHIDALHNEWKYRYAHPESKIHKSYQVAQIIRENIPADHLFPSPESCGLTPFALAMPDQYKDPSGDAVSSYRAYYMSPEKTRIAKWAKRRSAPSWWMPPPFTSSVTTVAAI
GV1-cds488	582939	583466	-1	hypothetical protein	-	-	-	-	-	-	-	-	MTLLEGCLLYPAQYNLIWRVSFISAFSSAYAVYRGHYNLAIVPGSVLLTSLNYWRQPTYGWRRNLDIACVWTTLIYQSVCAYRMSTAVPYYRIMGIASLLYPTSIYLYKKKCYWWSTYAHSMLHIIANIGNVVLYSGDGGDGGGEGGWHPPRWSAAAFCPLSYPCFFRGHIVCPI
GV1-cds489	583601	583852	-1	hypothetical protein	-	-	-	-	-	-	-	-	MNDYIVKPKFWINRPHEGPEEFEFDLVGVTFSDGVSRLICKSDIVPLSYTPCVVYNINEMMGSCYEIGSYKKDGDKYVFISMD
GV1-cds490	584088	585308	1	hypothetical protein	-	-	-	-	-	-	-	-	MASNQRQPQQTPYVSPFQASQDRLDWEYTSECLDEVCWLSGGNTCYYSSECSMTPPTPNWMKEDPDNYWDSDDSEYGEVLQTHNALARAGAFQLAPLVTAEAAPTPPAPSATSATSATSAQPAPSAPVYNPNDPLRYFLENGEIAESEYEKWKLVKEEPHQREAHQCQPTKYRRKTPDYGPGYNSDNDTDSDGFETTEDGTILIYGTGYSKQFNDGNYRDKRVFDPWNPMPDPTSNKRYTTVANDHAFMRSRLTCLEQYCDLGAAGTKQEDDTTTTATTTNTNADTKRKLSDSFELKIIWERFMSAEASSSTPNLQNFWQENALITYEALQNLRADQNRRQARAWRPHPEYHTTPIETLETTFETIGRMCRCISDDFNTHSVLDYVDEFIVMLYREIEF…
GV1-cds491	585646	586350	-1	hypothetical protein	-	-	-	-	-	-	-	-	MKNYTSLVPSPGTSPTTNYIRFQNDGKGGNGGNGGNGGNGDRGLGGLADNLGLQRLEKLDERIRRENIGNSGNNISIIPPYDDNGDIVINGVVYKTTVVPFYYCIIDLIIINDIYVDIIDNTSDETKKTILASGKIRKYRVNGSKMDYNIYVEFANENVYHVNKRGIVMRMKVSQDMRKLIINTMVNFVGDGNKGGESANSGLVESGRAGGGGGGGAKGGWFGCLSCFKAHNHQ
GV1-cds492	586496	587965	1	hypothetical protein	-	-	-	-	-	-	-	-	MSGNYNTANAANNTADQIFTKETSEFGMPVFSDPHTQETYKRLEDEYKKKYNLKQAYDKQEFLRRMRIDIRREYLTRKKQLKTIQTHAAVEFRNAEMSLQEHYASSNQGEAPYRIRGIDICAPLVSQIPLGYGEVLDLKAFHAKSEFSKVVDFHKSLSQQIESELRWGQGIVALREWYDQSPPTSADEEEESGSAVNKRGAFGGCYDDNQDDDETDTNTLNTNNKWGLPMSAEEREILEKGEAAQNQRSEDPSCYYTFVNTHDAIDHAAWVFNSIQERQATAGMTEEDREAHYREIQRRAYSDDEEEEEQRWIENTRNSDGGLWDEEAIADEAEYRRELAQMKTNGDGDDYADVQQLEVVKVTEPKERITASAAAGGMLSAQKKAVAGAAAKARIAKQQ…
GV1-cds493	588551	589054	1	RMtype1_S_PluTORF4319P-TRD2-CR2_like domain containing protein	-	-	-	-	-	-	-	-	MSSPRQFSCAKSDASSCPSTPSPTSTTSISSRAKEEAYYSLMAETANLHAEIEALREQLDYYHQHHEEQRIQQQSHNQWIAENLEEAQRIIDNIVGIKGITEDPLKAAIELGISSHTATTADRKQQQPQQQRKILEERLMSRLTTSREHDFIAMCDDQGSMPFECGH
GV1-cds494	589216	589773	1	hypothetical protein	-	-	-	-	-	-	-	-	MSGQNETETETVARYQEIIRKLEETLQATRNDLSYMSSIFTEEREQHARIHYYANMLEEENTYLKQKIKDFEREAEHSYTRTQERISCSSYSEPYSYPSPMSPVSVSVSPRIHPQPQPQPQQQPQQQPQQQPQQQQQQQQRQYQCSPAMATCDGLFEPSPSHFRTNNLDYLNQAQAISEPITNNQ
GV1-cds495	590014	590592	1	hypothetical protein	-	-	-	-	-	COG3510: COG3510 ,COGFAMS2, COG3510,V Cephalosporin hydroxylase	-	-	MSLEELVDNSRTDKNTSHSYLPLYQKLLESKKETAKNVLEVGINEGGGSIKLWSDFFTNAKVYGLDIITIDKIWEGIKNKENIVIHASTDAYNPYFFVDNFLNKNIKFDFMLDDGPHTLVSMMRFIKLYSNIMTDDGILIIEDIPSWGWIDKLKETVPDHLKKYIKTYDLRTNKNRHDDIVFTIDKCNIDAA
GV1-cds496	590594	590899	-1	SWEET sugar transporter	MtN3_slv	pfam03083	MtN3_slv Sugar efflux transporter for intercellular exchange	-	-	COG4095: COG4095 ,COGFAMS2, COG4095,S Uncharacterized conserved protein, contains PQ loop repeat	-	-	MNKNSEELRIIPYTATSLSVVGRFIFMFLLYKNKSTNSLSLIFCILSIFSSGMWIYYSVQSNDTPMIVRSSIEISLLTLSAMYIVRNKVRQYYESLRILPS
GV1-cds497	591018	591356	1	NFACT, RNA-binding domain containing protein	NFACT-R_1	pfam05670	DUF814 Domain of unknown function (DUF814)	-	-	-	-	-	MYTEVFNGNYHIRLGKNQQENDSIVRTSPQTAMWFHLKDFPSAHAVVTNIVKPGIYEREVIIRAATLVKDNAKQGVNNLQKLSVNYLPIKNVKRTEIQGQVIMTKSPKIIQV
GV1-cds498	591357	591578	-1	hypothetical protein	-	-	-	-	-	-	-	-	MSLNPSNLSHPAFASESPSAKLSFHINAFNGNTTNFNRGPSPKSASISPVQPRNPPSFSPTLVSRPVGSIMPM
GV1-cds499	591902	592159	-1	hypothetical protein	-	-	-	-	-	-	-	-	MTLTPSFCGTASITRPNVSISGCVKFGQSSGNAPSPKAYVSNGYVMNNAGYLANPSRSAQISANNAGALTRAEASRMGLPLGGRR
GV1-cds500	592323	593342	1	hypothetical protein	-	-	-	-	-	-	-	-	MEDIAQSVNPDTHNAPYDYTKTDINGLPARYVLAKNPRDPEGGYVVAKVIDIPVPDDETTDVSESIHTLNPPRPPINPLYNFNTTPEHLQDPSKFIIQHRLGNHDLPYRRIDPELYTNEERMWYTSGILPRPIRAVMIYQLKCYCCGDFQICDDDIHWESTDCENRLGYKYCSSCKPYFRQAIFKTLAPIWVFRLKYEEWRNQDNIKSGRPFIWVHRTRRDAEGKRDVLGSSPYTYTKWRVINWVTVKHDMPHPSLDGTSVVNDPEDSITIEQISETVIDGEYYNLTKLVSVMDVLITNKGMLDDPENYDPNIDDPLNKYTHEEKVKIVREAKRNAVLS
GV1-cds501	593520	594401	1	hypothetical protein	-	-	-	-	-	-	-	-	MSAATATPANNANNNNANNQEPGLEIQVCEFEDDTVYSVAPGAAAAGHCHHQQGSVDDELDSSSDEENEVIDGNFPLLRSASSIEEEPSTPKSSVAAPTADANIKRVDFSDEATTAKILTFLETRGINTNKLVQEHMIKYGSRARYAVDDDGNIVGFALFDNEVIQEMLNGASETEIERFMESKPFIFFQLLIVDDPYHAGTAARNSMWSKRLIDSVTACIVKNGKIGIVRVDVDNQEEIEKYRSCGFYTMEDMGVPSYSTMKDKVAVLGYTPLGLEQTAEIFKKFYSRGARF
GV1-cds502	594491	594874	-1	hypothetical protein	-	-	-	-	-	-	-	-	MKTHLNYDTMALSSYPPTPPSTPAPAPARSFEDTSQYHGWYSPALQQLRLSNPTYHSFKGNTMMGPPYTYWYQGKKRVLVTEITHTSIPTARQVKNGDIYVGQIDKYCCRSYMRFRESSSSSDDENE
GV1-cds503	595470	597329	1	hypothetical protein	-	-	-	-	-	-	-	-	MIFSAIANALSLHIRKIETNKDDKSDTQITETSTNASIMATNTIIAPAPVKTNTSSDPSAVPAPLKTECVICCEKYNKSTHIPIKCHGCGFEACRQCHATVILDPANQIPNCMECHKEFTREFLVEHFTQKFITQDWKKHRETIMFQKEKALLPTRQRVAELVRRKDTLRDEEAKLAAEIAELETRRRTLATEKQRIEYRIRVGPAADAEGQAGGNAATQRAAFVRPCPNTAANCRGFLSTQWKCNLCNMWACKDCHEIKGDEQDAEHTCHPDNLASAKLIDAETRGCPKCGARVFKISGCNQMFCTACNDCAFDWVTGRIETVIHNPHYYEFQRQRNAGQAPRVAGDILCGREVDHATSRHVLDIFPREAISSMIPVWRMANPEFYNYVINQQPKPQK…
GV1-cds504	597489	597731	-1	hypothetical protein	-	-	-	-	-	-	-	-	MKQINHTKLFVHGLRTALIFLAGFIIYEILLEVEREWNKINPEHKNYNLHKKRGLKFFLILLVDLIILYTLQIFFGHDNL
GV1-cds505	597811	600372	-1	hypothetical protein	-	-	-	-	-	-	-	-	MKFGKSNLFSIFLIIVAFVIVISIGGLIFRTVKQGSVYEGFTSSGPQYYDPSIPSPSVNPNTTPYGYFSPYSYGSVFNGSNDVCTSDSVDFAVVFQNTITGYYSQTPVFLDNATNRPYCNPNVYVALNNPLPANTQLVLLNSYAGANSWNIVNVPVTDAKGEQGSISGAYRFGGTTGLIGVPFNPQPAPTSGIPAIFVVRPGDPNWKSRIDNNDQSMDLATTGGWSPDTQFAQGSNSGSNQIGDQFNYFAEHWLNVTGLTSGQTAVWANWYGSFQNYGTYSFSVTTSGGTNNYTGNFNPPNVGNTNWNWSAPAPEAPLCWNAKNSKVPGKCMGGWIYNSSNDSCTAPPGANANCSPYGWAGMYTDDENVIKSWLTGCGQSDTPGCKGPTAPAPAPAAPA…
GV1-cds506	600506	600868	-1	hypothetical protein	-	-	-	-	-	-	-	-	MVRLYGKLSVDGPVAVNRYRQKNGMLGCEIIITSNPGRFSVPVAENTMKLLAKPIQIIIDEKKHDPKLGKLIYTTKEGETFTAYHSIVFPKIVNESDKIVYENQAKWFEAMRVTAPVRCD
GV1-cds507	601023	602333	1	DNA ligase	DNA_ligase_A_M~DNA_ligase_OB_2	PHA02587	30 DNA ligase	K01971	ligD; bifunctional non-homologous end joining protein LigD [EC:6.5.1.1]	-	-	POG0018: POG0018: DNA ligase-like protein	MPKQQQASSISATAAAASADTLIETLPTLYGVEKNGKIKTWCASIYLKGANASTNPAYAIIEHGQQEGKKQTTQRDYTEGKNIGKKNETTPLAQCIAETKRKWTDKRDKESYQITLPSQVSEAAGPTATATAATTPTIAKKYFPMLAQSFAPDSKTAKKNTIVFPCYVQPKLDGLRCVIYLDPITGEIRRQSRTGTYFDTMTHIAQSLTPLFAKYPNVVLDGELYTTEMPFEELAGHIKRKLLDDADHEKLKAIEYHIYDVIDETPTATYEVRHNSIKRMFASLAASTVSSPHALPPYIRLVNTVEAKTPADFKSNFAKFIEEGYEGIMLRNKEGKYRGNYRSHDLQKYKEFVEEEYPIVGFTQGDGRDKGTVIWICRTKEEKEFNVRPRGTIAARTFL…
GV1-cds508	602330	602671	-1	hypothetical protein	-	-	-	-	-	-	-	-	MAKRRYSKSKKRVSSSRSTRGRRSRHTKRHTRRRGRGRGRRGGANNPGAPEIMWPLKPNQLLPGLPNYQRGGGHGVVNGGGSCPSGGVGQPTGGSMLYKNGLWNIKNPAGGCS
GV1-cds509	602868	605195	-1	hypothetical protein	-	-	-	-	-	-	-	-	MYSKKYVPKSELDAEERRKKREEEEKEKTRKYDLDHTVVLLAPLTVESSELGGYYFCGRHNHGYWDIFPKPVGFVKTLPDWITERQFKRVMIGERPKFTTPWDQTSSDFRPEWRWVTSTSEIRRHKEKEEQLMKEWDSKDSRRIRYEYKDFVDFQTREGKKFTSKELEEILRNNDIVTKRSSRNTLSRRFELDAGLNPVGVRQFFEKQIFSNPPGVEFTPALLKPYMLNLIRVEAINPNPRYPNELVPVPVALYSGLYYGDTCCGEVFDKMLTPDEVRAYRYDSAHTFKDPEERNAFFLQICKMVIAGIEKDGDHAQDCANHGNHGNCIVDFFKVDSDYRCNKILYNNFLRDRVIMLLFHKIIEANEKMREIIEFQKMKSVAVEHALDPGVYIDDNGNE…
GV1-cds510	605341	605553	1	hypothetical protein	-	-	-	-	-	-	-	-	MKFHDLKVIEGSCRGFGSWMGNPLNTPSPGDIFYSKNHQRGGSSKSRGKSRKHARKYRSARKRRTRRTRR
GV1-cds511	605657	605917	-1	hypothetical protein	-	-	-	-	-	-	-	-	MAKMTKMNKKRFTRKLKKGTSAKFTRSKKRSSSSQKKKSKSKMNDTKNNDVSKSSIILSNLEKKKKGTLSNINYRSFGMAARMSRL
GV1-cds512	606079	607164	1	RING-H2 domain containing protein	zf-RING_2	-	-	-	-	-	-	-	MSFVKKVIGFALGGGALGGESCVNEKQSTGIRVSQRAKATSEMGIQVGTAVSKTMRQEQMRYQRMSDAWRRLRDTAATQNEASSTVSRLTDQAEDYHIGKVISKLLKPEKEKTCIVEEHTCCVCLDAVCDKNMDMTRTSCGHVFHLSCLLKSLKMKNACPMCRSELENSRPSHPANVLTPVSSEQMIEEEISYFPIAAHTQSIALSRHPKRRVKELLRIFGFTLLRTVAEYIHDENMPPGWFDDGDSTDDSEDDGEDHEEGESDIATESGDEEEQEDENEAQDYDIDIDDADVNEFPDPDPEPYNDVNEQIRDIRASTIHSIRVINSWRHRTSNRPLPNEDLRESLNQMSDDADNLYAHFT
GV1-cds513	607327	607800	1	hypothetical protein	-	-	-	-	-	-	-	-	MVCSTSCVVATIFIVAMIFTMYGSDKTNAIRDFMRLLTPQQIVVYEKIANERRNIYFMGFGLGLLASFAFLAWNHMSKAGSRRLNRTSTICIVGAITFTINYFYYMLTPKSDWMILHIDGDSQKKAWLHVYKLMQYNYHFGALLGLVGALTIGNIFC
GV1-cds514	607797	608792	-1	hypothetical protein	-	-	-	-	-	-	-	-	MSKTEKVRKGPSESATKFSVGFVKKGNDGNMWKISATAAGVHRWSKIQVARTPNHNKTVKNNKNSDKNTDNASLEDLKKLAKKHKVLSAGKSKGELALLIFNIRGTGLSTEELRKIVDLLPSKDKRKAKEMIANQTDHPISDYRGLWRPAPKPVDKMSRNEIINNLRKFRDAWENEQGRNQGLSDEIMADESDTNLRERLIGYFSETTKNQAANWIRYNQDGGVGGGVSETTPFKMTEYAADVYNGFKNRDKIKIVKVVKGQAALDGIRKAFFGDDKVQADKWQKKLKWSSRDIAESIFFIYERKLRKNTEKVCKFVIGRKGDGSVLGQVI
GV1-cds515	608814	609467	-1	hypothetical protein	-	-	-	-	-	-	-	-	MDEHDENNEMCPLVTRPLKTGDLLLCDDLQYGSWGMFSWFIKFMTKSDFSHVGMIVVDPEFTNTPLKGTFVWTSGISDIPDPDDNTKKFGVQLVPYDHFIQTYGGKIYLRRIQFDTEREYNQIFNTDALKEIHRVVYDKPYDVVITDWIEAYCKKDRHPQKTSRFFCSALIGYIYTKLTLLDAAVDWSILYPSYFSTENKTFAMLHNATLTKEHEIL
GV1-cds516	609584	609877	-1	hypothetical protein	-	-	-	-	-	-	-	-	MDTHNVAHPTVQLMANFMNYLSVSLYESEFTKNHQDSYATLQSIYDNVILTPSELPQLHDIKQFYENIVYLGNVTYTDDPDYYTYKRGLRKYFTTTK
GV1-cds517	611893	612663	-1	grpIintron_endo, group I intron endonuclease	GIY-YIG~NUMOD1	-	-	K26041	ITEVIR; Escherichia phage intron-associated endonuclease 1 [EC:3.1.-.-]	-	TIGR01453: grpIintron_endo: group I intron endonuclease	POG0430: POG0430: putative site-specific intron-like DNA endonuclease	MAYIYRILNKITKKCYIGETKCKDVNKRWNQHKQTIEINKGCPALRDAVKRYGIDNFEFSVLIICFDNERFKYEIEYIKKYNSVAPNGYNLTNGGEGGGFQGKTHTEEVKNGIKNKLKQKYIDNPELKKQMSERNKIVMSNPEVRENIKNGILNSEKMKKNIEDKRIGNYKQIKHTDQVKNKISESLKNYHASNVKNERNNKIGTKIKQYDMNNNLLNEYTSISDASRKSSIQRKIISLYLRGKTNIAGGFIWKYA
GV1-cds518	612744	612944	1	hypothetical protein	-	-	-	-	-	-	-	-	MSLSSFLQKVPKYGDFIAFFCFLFVIFVLSFKPNKTLFDYFLILFSIGGVAVDGLSMFLTLTSGRK
GV1-cds519	612930	613505	-1	hypothetical protein	-	-	-	-	-	-	-	-	MSTRKAPSKSATLFKNGTIKKGNDGNNWIIVTTSNGIQRWKKVAVSTAKSTRKNSAKPRPKSKRVLEMEADPNTVWGKNRPLEELWESLASGKKVVLIEKGGKHKIFDMPTGKMTIRKMYNTFDDDPNIVAVLSSNLSQDAYEVYLYPKAKDKSVEYVIKNYKKYFKPIGPMPKDLIEKGIPAQRKVLFPA
GV1-cds520	614016	614954	-1	Zinc finger, nanos-type	zf-nanos	-	-	-	-	-	-	-	MSSQSATARRSSTSYTFGVPGSQVTLTIGKDGNRSLKLSRGAAAVPVTVPDRKFPDGWVGPANMPFCKVCYDAGLPVADYTNHYVKDQPGHDGKVVCPTLLAQKCLNCGVPGHTSNYCPEKLRAERERSERENKERELSRKAVSTGQAWATVGQKGTTAKKPRIEDMNPEKTQQPKSTAATVVAAPRKTYGGSFAALARDNSSSEDEGQAEIQNTAPLVAAPSAAVTNPAKPLTWAQRAAAVAHKPAPTVVAPPPANVRMAADTRFQLHAALCDNIEVDKRSAMVASKRAAAAAVATESARRRKQDSATVPA
GV1-cds521	615102	615377	-1	hypothetical protein	-	pfam07885	Ion_trans_2 Ion channel	-	-	-	-	-	MIKAPHIKHLKTVGLLLLVVILFSLSLYIFFYGEITNATTLVDYLYFGMMTTTTLNASDMNPTTQRLRIYISLYIFTFLYVLIFSNVIIVD
GV1-cds522	615491	615940	1	Protein of unknown function DUF5856	DUF5856	pfam19174	DUF5856 Family of unknown function (DUF5856)	-	-	-	-	POG0375: POG0375:	MPSKTRKKMNRKSMASCNSKHKYTENELVLKFIEFLNIIKVYHWKTLSYPEHKATDELYESLNGRIDEFMETMLGKTGKRVNLSSVKHIPFYDYTNVKIFKHCIEIFKAYLVNMSNASYFKNPANSDLLNIRDEILGDLNKFTYLLTFH
GV1-cds523	616071	617660	1	SSL2 DNA or RNA helicases of superfamily II	SNF2-rel_dom~Helicase_C	-	-	K15711	SMARCA3, HLTF; SWI/SNF-related matrix-associated actin-dependent regulator of chromatin subfamily A3 [EC:5.6.2. 2.3.2.27]	-	-	-	MEQSSKAPQDHEKEIGKAVSYFHDFLTAANLEKKEYQTEGIRFCLRNEISTHHHSKNARGGIVADEMGLGKTIMMIGLIIANFKSRTLVVLPVALVKQWEQQILKNAGHKALVYYGAEKRKITDEALAKAPVVITTYGHMIRRDISVSTATHPQPHTHTRTPKNRLYGLAWDRVIFDEAHHLRSKNTQIFRSVATLKANIRWFVTGTPIQNSIHDFYSLCALLGLDASYYTEKHNLREIVASFVLKRTKKSVGLTLPPLTVHTITVEWENNSEMLLSQSLHSGIACLMPAPVADEGAAAPTTPPALPDIDRDAVPRWFPEPSEAKIGRMIQAKQSCIYPRLACRRSVPQMPPIEDSTYCSKISKVVETIVASKDNGKRKIVFCHFRGEIDYIQERIIAE…
GV1-cds524	617736	618635	-1	Ribonuclease H1, N-terminal	Cauli_VI~RNase_H	-	-	K03469	rnhA, RNASEH1; ribonuclease HI [EC:3.1.26.4]	COG3341: COG3341 ,COGFAMS2, COG3341,R RNase HI-related protein, contains viroplasmin and RNaseH domains	-	POG0365: POG0365: ribonuclease H	MPFYAVHKGKRRGIYTDWNECKQNIFGVRHPIFKKFNTKEEAEYFLIHGFGTKTNQSMLDTLGKSNDTPSAGDNAKIDGNNETDKNGESGGSGDVIANAKKHIIHIFTDGSLIRKKSKNGAARVLCGYGIYIPAYGQMEELRYAGTIRDNKTNNRGELKAIIDGLNYILCCIDEKVGETVGATVGAAATAAPDAEFPYKDDKLKETQIILYTDSSYSKLILGDTGVKYRKAGYLVSKKSDEQVKNADMVQEIMEIRDRIAAYGMELVVKHVYAHTNLDTFEANGNRLADEYANIGANRP
GV1-cds525	618781	623739	-1	hypothetical protein	-	-	-	-	-	-	-	-	MYLLRRAWDYLKPADATSNPVIAATETTEKDIDLVIEKSEGLLSSAAAGINVTVDAAELVGSKTNIKQRVGQIRGHRGYRGKTPEEVAAAAAATENLNDIDEIVEKARVANNIAAVANNSNATNSNQLSDTLDTARGLVLDVSYLPINPEQAREAAYYKKINEISTLAGEAAYYKKINEIATLAGEAAAASQEAEAAAQATAQAAAAAAAASQEAKAAAQATAQAAAAAAAEALPTALAAAQATAQEAVATQAPSVATIAAYTILADEQQYQANDELNKQKYTCLPDVVFEYNEAEQQKLTALRQQLIAINMSTSQFRDSCVADSAVFLARILKKYNNWTSSFDDDITTRVSQLMMARFTESWAPYLNRPADNNDTSVDTNNRIFYNRVTSCLDALDTY…
GV1-cds526	623886	624221	1	hypothetical protein	-	-	-	-	-	-	-	-	MATRKQMLRSYKSWRRNNPTAHQRTLQLKRCGKKCFLGSKKSFPICNAGSCKRSKGGIMSAYVRAREMTRRARDRTIEKHRAPYYYAIAKKAKSLLKRLFSSSRKTRKNRA
GV1-cds527	624223	624855	-1	deoxyuridine 5'-triphosphate nucleotidohydrolase	-	PTZ00143	PTZ00143 deoxyuridine 5'-triphosphate nucleotidohydrolase	K01520	dut, DUT; dUTP diphosphatase [EC:3.6.1.23]	-	-	POG0085: POG0085: deoxyuridine 5'-triphosphate nucleotidohydrolase	MSGDSVVTSYIRRPKYTMDMFIMKHPEQSTEKYTEIVRMYKEKVSEHNKKVCESKYPDSGFDLLVPYDYSEHAFGYTNNRISPTTFRAPLGVKCAMVLVDSSTEYAASSATPVGYYLYPRSSIVKTPFRMANSVGIIDAGYRGEVMAVVDNINSANNDLKACLDRYAPPMSRMFQICSPTLEPFLVRIVEREDELGITERGCGGFGSTGV
GV1-cds528	624961	625239	-1	hypothetical protein	-	-	-	-	-	-	-	-	MKVNIYLSHPINIYYEFKLDNNDKISNIINYLHNLYPITRHNYEPSIEEPKFTILDTNEKIDIFKTYEEHGLCDGCNIKINLKILPKMSTTN
GV1-cds529	625345	626145	-1	hypothetical protein	-	-	-	-	-	-	-	-	MSIATLKRKTNLGGNPRNDPISGIGTKGFALNGTLRNIGGVGQFRMVSNVTRTRFRGNTPMGSGGSGGAYPIYVFNSGDCCNNDASIVKKSTKNTQGMLDERFKGILYGTYPNTWVKDDANSYRITKTQGQYVENVTKKVGSCNFAPPLCCSVTNKCDCPQGRYIYIGTKKKLFYRPTTKNIGNFTPRGDTVSQSTYITAGGLAKATNLPTPACMQHYPPMLSHTGCNTNVVTWQQAKAIGLLPPNYMNCPPCEPSPCATICESAA
GV1-cds530	626190	626939	-1	hypothetical protein	-	-	-	-	-	-	-	-	MSSSLKIGETELSLIKENVYKIETNKLILDSIRDNMEQHNIDMNTSIHKSVTYKRSHTHSISEAEIKASSIISLSKFLNKKENKRGLSFDIMLHFIGNIGNQLTFLKNEGFSIPFFSLEDIIVINETVFVFVNNEKVFKIEKDEISSRTNIITIDYPLMYNPTTSFIPPNIGFEDSRRSPREMKLPIHIHFSTAFYSLAQLCMYMFLRKKIKDEEDYDKEASPFIYTSLYWCLKRCLDKDENRRILLYV
GV1-cds531	627118	627819	-1	hypothetical protein	-	-	-	-	-	-	-	-	MSYNNGNDRNSSSHRNSGKYIPRENHDDRRRDDRREEPRRDDRREEPRRDDRREEPRRDDRREEPRRDDRRDDSHPSICIPRTFRTIRGDQTKRAVFNTFRDLRIGHIDRIDTVHKTDQRGEHYCTVYIHLKWNMSSQLARETRQKLLDGNDIKVVYDEPWFWKCTMSNMEKPDDRVPKPHTTSRPRIDLGDGVRALSRDPRSDDREDHSSEESEHHNQSQLCNMDPEDGRDN
GV1-cds532	627991	628380	1	hypothetical protein	-	-	-	-	-	-	-	-	MEEEKPYDFEGSGENDFSAFCYDSTQDYEEENKSPIKLKDGWLEELSSYFKLNGLLNFLREPGKQKHDISISNSIMNTIIDKKLGTITYHYDNKKSIKAYHTYDYPEIYYNKKLYNNPVEWIKYEFPKK
GV1-cds533	628830	629381	1	hypothetical protein	-	-	-	-	-	-	-	-	MSNKGKSREINDILDCAFTEPDYSHYDEERDYQRPRNTGFGGLRNSTQVTSDIKPEKNMFLKYSQNDSNVKKSDTQIIKQIVVDDNNFPSLGGGGSSSGGDKHNSQQQSSWAQKPATLNFKKVVTTPIVVPTENTNMNTKEQSASRSSYYNKSNSYLTYNRIRDNSEKIARYKMENEYSSDDY
GV1-cds534	629529	630131	1	hypothetical protein	-	-	-	-	-	-	-	-	MNSSPLFKTPDEASNTNNDSNSIYIPEVDYSKKLKLINLTSIKIYLTYINTENEIETIRQKKLNIEAGSNIVTRNQLINIIKDNQKRNNVKYKLMSVMVHNINVTPDTLASYIENPGDFISLFTLSRIDSFELQPTISMLKQYNGIYFFFFECPPDSAPASDSTSSASGKKSSNHTRRVYIAKTASHNKTKRYDNYIHRF
GV1-cds535	630260	632218	1	vWFA domain containing protein	DUF2828	pfam11443	DUF2828 Domain of unknown function (DUF2828)	-	-	-	-	POG0678: POG0678: gp165	MSLPILSSSKTSSASSASLISSIDNIFTSMAVAAAASSPVCQYGENSHIEYKKVGVENLQERILQFQFQLVRTTDASKLQTVALETREILSYIMPVIRSRNDGISEEERSCYINMGVIMFKLLAHTRDIVSGKGEYMLFYVMLLEWAKIDMLFFDFVIKSLVYDSTASNDNDRAQAQAHPLGSWKDMKYFLTFMKKCLIEDETIWSDAQKMSTNNALYSQMVNRIIGLINEQLRIDSTTLSQSGSSFSLVAKWIPREKSKKFGWMYHYLAMDYSRHQIPGDNTHPSYERAVTRAFMIYRKLISELNRRLDTTQIKQCDKRWAEIDFNNVTSITMNKQSKSFLNVKQNGKTPRYEWDDDRNECSNNYEEYIRDVVKGDKKIKGARVSVIDFVKSAIDVTE…
GV1-cds536	632305	632763	1	hypothetical protein	-	-	-	-	-	-	-	-	MIAHPITTTVNVAILAIILTYISAMKVKCGYCTNIPETQYVTILTTLILVEVLFVALFPNTARAFFMSNPWAIFILVIINVANIIFLYRFIGQMNISQCRQCTSEWRRSFLYYYSTFILILYAINIVLSVVALVVLSGNYNPRSQIVKKSRK
GV1-cds537	632810	633298	1	CHAP domain containing protein	CHAP	-	-	-	-	-	-	-	MTYRPIILYKKGPNKIYTHYGIPFQCVELIRRYFILYYGLTFQSIPDAFDMFSSVNSLIHIKTNRNILLETILSKDVDDLRVGDIIFWKRSRINDNYGHVGIIVSSTKMNVIIAQQNTDNLVEKYNKSDIIREINKKNSKFLGIKRLPDYIPIPIRIRYQIK
GV1-cds538	633422	634552	1	Zinc finger, RING-type	zf-RING_2	-	-	-	-	-	-	-	MSQQPNDINENINANAHDENQRPNLEDFVYASVMLPLARANLLDYLYASGIPLRPMQLGGGGGAVDMDGVASILANSLYDRRPVKTVVNEEGMAELSEKIFTTQLAEELKINTVCGIWQDDFEEGERIKILPCNHAFKADAIDKWLTTEKAECPICRFSLSSKEVNCGHISSNIVDEYHVGGGGEAMVVDDAQDDDRFQQNVPQINENHIAARLADNIHNRLHREDPVRAVYAGAYASRQSVSVPINQLLQSRRNIINNIARVSGGARGGLRFPPVAAAAAAAPPAREPEPEVAVAPIAPIAPVAPRIDNNNYPYINNIYYVQNIINNNHLDADHGENGERRANINNYYYDQDDNNISNRERDDIEEAIRRSLQEQ
GV1-cds539	634576	635406	-1	hypothetical protein	-	-	-	-	-	-	-	-	MVKNEAGGCKGKKVARKHTTKKKNELRLSLSSDEKYAIVKKVLGNTCDVICDDGKDRRCIIRGKFTGRNKRDNMLDSGVYVLVGMREWVVEDVTQGGSGGNNKGIRYCDLLEVYNSMERDILRRTHNVFSTLKDETGNQVNDGDNSIMFVDDNTLKYQSMIKKMEKKSGSEESGESDDDCIEQSVVITTNVKHVGKGIIEQSFDISDDDEDEGEDEGEDKGEDEGEDEGEDDAVKPTSGKVSEYKIDNRAEIPSASSYNKKKIVYHQESEINVDDI
GV1-cds540	635591	635938	1	hypothetical protein	-	-	-	-	-	-	-	-	MAITWRQHIKNTMARMEKGTHLKEVLKEASKTWKTVKKDTSAVVGKVVGKTKRAHRKSGRKGTKARKGTRKHKKSHRRGRRGGAAVPAASDALGKGGCGGGSGVAATASPVDVSN
GV1-cds541	635945	637096	-1	PKc domain containing protein	-	-	-	-	-	-	-	-	MSIQTKLINQGGFGCVFYPAIECNGTINKSMKYASKLLKKDSRTEHEYNIGKKVKKIELYQYYYAPVISMCDVDLAKIDKREKDMCRIINKNKYGENGDFAIMKIPYIKNIDISTFITRPGVDKKEVLSYILDSYTFLLNNIRILNINGIIHYDLKMPNILIDEKTKTPIIIDFGLSIPISDIRPDNYQVYFYSYSPTYYVWPLDVHVICYLVNITSFITSESLEEIVNIYVKSNSVMRIFSDKFNKDFKDMAIRTYSKYIGMPKDIIIKELVKNCNTWDNYSLSVMFLNIIGFISGGGFSNNKLIIEFSKLLLMNFHPDGKKRLSFEETKKRYDELFSLNETLGGYKRLLFNFNDRKFNESTIKETKQQEKLTPVAMKFKKK
GV1-cds542	637286	637534	1	hypothetical protein	-	-	-	-	-	-	-	-	MAKMSKMSSKLAKCNMGSGSSFASSLFTLIVYVAIAYVLYKVVMYLMNMRSSAMPNIPSNKNQNQNGGCSTGTCGGNRPASM
GV1-cds543	637631	638026	1	hypothetical protein	-	-	-	-	-	-	-	-	MYSLVSVPFYDHKTQCYRKVIKLNRAPPPNSPLNQIIKRVGPIRLSPFQVDSAFSGCGGNGGCGNGCGNMAQCCNLLITSVQDKNHLMCIDDIPNLFSFLVTNGFTIDTSITKMMQASNVKLSNDLICFFS
GV1-cds544	638056	638208	1	hypothetical protein	-	-	-	-	-	-	-	-	MFLFTIFVDNEYTAKKMESASKKLGFYMMWQWVKKGKKLVIACDFHKKDE
GV1-cds545	638256	638891	-1	hypothetical protein	-	-	-	-	-	-	-	-	MSQVITNSNWYKNFTKGFIDTSSPPPPIPKKKMPLKQDILIRANKMIDIGFITTIYFILGAIVANIITNFQTKFNSSEEDKKTLVHSSLNLIVLIWINGVLIYFARNLVELIPYPFDKFFGFEHKKVKELSGATAFTFVLLYYQPNLNDIMKYLATRWANTFSGRSFFESIKLLFKPSPVATIVDSTKTPPPPPPNQMNNNKTKNNNNNNQ
GV1-cds546	639040	639255	1	hypothetical protein	-	-	-	-	-	-	-	-	MSNASSSSIPSSSMPCPASSTIHSLPKLIQEYTDTLNPFELQGLAIAKDHLGPSFDMKRSSGFIRWMDAKK
GV1-cds547	639273	640643	-1	DesA Fatty acid desaturase	Cyt-b5~FA_desaturase	cd03506	Delta6-FADS-like The Delta6 Fatty Acid Desaturase (Delta6-FADS)-like CD includes the integral-membrane enzymes: delta-4, delta-5, delta-6, delta-8, delta-8-sphingolipid, and delta-11 desaturases found in vertebrates, higher plants, fungi, and bacteria	-	-	COG3239: COG3239 ,COGFAMS2, COG3239,I Fatty acid desaturase	-	-	MLTWKKDNDERVRRKIVKIHNKYYDITNFAHPGGPMAIMAANRRDATVLFESHHPFSDRDMMNDILKKYEIHEEREKCEKYLLPGEIENGDNNLFDWDETLNSEFTLELRDKVKKHFKYQAEERGVSLLEATKATPQRWCEWGAMASATMWSFYTMLYSQSIFWSWLNVLLCPAIYWMSGAMLHDGSHFAVSRDWRINWGIQYMYRAITSPYDWLHQHVIGHHPYTNIHNKDPDLNHSGKELRLTEHTKWNKGYIKQENKYFILSVFILIVFNIKNSAYLILTQKYNNILHKIPNDLKYSILHVCDIILYMYFFFILPFQTWTPFYAIKHAIIPFLLVSVIFNMNASVNHLHSESIKGHNKNWYIHQVTTSNNFGTHWPHYYTSIGLNYQIEHHLFPTV…
GV1-cds548	640762	642792	-1	hypothetical protein	-	-	-	-	-	-	-	-	MADQEQPQPQSQPQSQPQISTEEAPAAAPVAELAPPVVKESPPATASTAAATVEGAGASTATATVEGAGASTATAGAPGGAGTIAKEEGAEVGSAASTAKPGAEVGSAASTAKPGAEVGSAASTAKPGAEVGSAASTAKPGAEVGPATEHQNPFEKLASTAKSGASTAKSEASTAKPQKPQKQQKPPPRSSKGARGMGGMDGMGGMMGMMGVPMTTMSTSNVDLPFLKNKLIQELSQYDIDEDRDMVISIIRSSEYIKQLKKSQHKPTIVQEGIQDFIDGVQDKILKIPEGWKTEYTQAENTSTLNELFHNMLKKYKDSEEEGGEMTTTDLYSLYQISNNAQNCGSSSPPPPKSSDSSKGPSMFSKLKNAVATRKNKPGDPKAAPGAPGTTPDGTPKKS…
GV1-cds549	642885	643712	-1	hypothetical protein	-	-	-	-	-	-	-	-	MNFTNITFTGIPEQKINMDYTWHELVNYYYYLFLYFFSSTSYIYLVLWIQNRLIERELSYYSNSDSDSEETEENIQNETAKIPYENAMFEEYDNLEGKELTEDFVKDLSLNTITETIPRVGDVLMYYDSELESFVYHSKTKEIPYKYLETVARKYVIHYDCKNIYVDIRKEYENGVNKCKEIKEKEKASAEQTTTTDAEPSNENKKKQLFVKLKSYNRKAEVNSKQKDKIYILREHSNRYSYRGKIEEYKEPVTSECENTDPTIDFSTFKKIKSI
GV1-cds550	643860	645431	1	hypothetical protein	-	-	-	-	-	-	-	-	MSSPRGKSLSPRSRARALMRSSRLTGPALARGGPVDIVFEDDAEDDMPLFPGVDDPNGPNIPIVVSPRSRPRSLGRSSRLPLSVALAHGGPAVPVIPPPLPLPAVLLRRQMRPPRSPIPLPFVMLDGTDMGDRPIDHGVLGIFQHRGFRAGELRDVSSEIDDYVYGNDFRTVVAPMTEAQKSQFRVTCWVRFQNTLLVPAVNRMFSARETHMLQLTQPQRAYVRAQHSKLSPLQFFACNLYTKDSPGTSFFYALNRILLQVDAASQDIRLNALPYDDDKRVFNVWFYLFLSGIHKLIIPVPANFRNYPRSHPTVRLYRGLGVGENMSTVLWQPPEISESLDASHQLHTHMSLGFSSFTASVDVACRFSVPRVATMHPHIMVFEPRRGRIALPSLRLVSD…
GV1-cds551	645422	646498	-1	NK domain containing protein	-	-	-	-	-	-	-	-	MSHSSKYSFDISPIRRSIIQTQNFDVKNPFVIFTTGPTGSGKSGLVRKTIQRLYPSIPVMNYESFILDDLIEKNDTYKQLINDILDKYDCRTSIDVGSMCNIQNPSQELIKDMNDAYWKIRQDKGYCGIPSESCDDLFNSQWKQAIREGKNIVIETTGRVIPWWFIKYFHTLSSTQYNIIFTYAIASFDILIQRNINRAMTNIKQFIENGDNNAPRLPDISRTNFKKATDTILKTLITLRNICLRLGKSNDIRCGNDEQTPPNPTNLINNKGKYVLLIFDNNNRSKLIYDSRSRHDNMMTNGEFITLLSRFALNNEKEGGGIKTKRKYVKKSRSIKKGMRSFRTRGRCGRHTSRKYQR
GV1-cds552	646623	647507	-1	PD-(D/E)XK endonuclease-like domain, AddAB-type	-	-	-	-	-	-	-	POG0597: POG0597: hypothetical protein	MIYKYISYVYIKNKTTKTKMETKASQSSQSPQSPDIDYLARLNAHPRDKRITFDPIPHTYMIDGDPSVKYTSVTTWNHSHFEEFNADAIIGSMMRSKKWSESKYYGQTPDQIKAGWDKNRDEAAAAGTAMHFDIECFYNQCPRTNDSIEYQYFKQFVEDYPNLEPYRTEWTVFHEELRISGSIDMVFRNKEDGTLSIYDWKRCREIKKTDRKCSKNPVIEHIPDTNFWHYCLQLNTYKAILESKYGETIRDMYLVCLHPENANKSYHRIKVMDLTDDIKRLFAQRLKQVKDKTD
GV1-cds553	647575	647664	-1	hypothetical protein	-	-	-	-	-	-	-	-	MKSKSRIPSVIAQVSVIKSHYGLIHNSSL
GV1-cds554	647752	648753	-1	hypothetical protein	-	-	-	-	-	-	-	-	MSSPFLGPSWKSVGGYERTPVGNYARFPYLTSETAYIDNISSGGGGGGATGATGPVGPQGATGSQGSQGLQGIQGIQGIQGIQGAQGDTGPQGAQGAQGPSSGVTSIVAGTNITISSGTGDVTINATIPSLANGYAKWFIDTNNNSIIIPNTNTGTVVEGIYTFTAPTFTTGIGNNFVVGGSGRIRWTGINPIAIAGQLSIQASLQQFINGSWFNVINISQLPNPALVGFGARILVTNSQGNVTTNSTNAYDFFLNQTSSIDISTNPAPIGGLVGNMTFNTNMRTNDEMYVVFLTNGAFNTGTIGQYRVLFGSNITSGTNGGISFNISEMPFT
GV1-cds555	648816	649364	-1	hypothetical protein	-	-	-	-	-	-	-	-	MPKAKTSRNNAKKRKQNRTHKFHGKADFSTMSMSAISNDGSNWHVDTDVNGVKNHTNLTNTDIMNIMAHPAHKVDLRTRLLESLRGVDRYEMPRLIETPETDEIGMFGEIDYPHVRIYRKKCPTQQGSVLMNNLSPLHEATIVPRNEVIHLAPLHSLHTMKPQRKSTKKRAKKGKKSRKNRK
GV1-cds556	649429	649644	1	hypothetical protein	-	-	-	-	-	-	-	-	MEKYFDISKFFMKNEQMKERIQSIPATVYGKPVKVNEEQQKNIVKDDVPINNAKYMDELYSDKFLDVYFSP
GV1-cds557	649665	650180	-1	hypothetical protein	-	-	-	-	-	-	-	-	MLKNIADFNKVSDYLPLFNAVLITDLFVIFLLNITVIKSKVLRQWYSQYNLSAVIADVLIILIGLIITRAIYYYVFDSFSLLKFIILAVIVQITHDILFYIFFSNIPRGVNKMIDTFKDYANDVSYKAILADSGMMIMACLIASYLVNKNTNTNIIVLISFIYLLPYLLYN
GV1-cds558	650530	651519	1	hypothetical protein	-	-	-	-	-	-	-	-	MLYYYPPNTTNSCPIFVHMFLCKLCDYNTCSKKDFEKHLLTKKHKGGEYNQNTTKKSPQHNMVCECGRTYNHRASLYNHKKTCKGLKQKNATQDANIVCVEGGASVASIDKLQLTTDMFMKLMNDNQEMIKIIKDQQNQLNTILPKIGNVTNNNMTTNNTNNNFNLNIFLNEKCKDALNISEFIESLKITLEDLQYSRSNGLVEGISNVMIRGLRELDIYKRPIHCTDVKRDTMYIKDDEKWEKDNNNIKMKETIVKIANKERNAIGEWVDLNPDWFDTEAKQMEYLTLINKICEPIENDVKNEKKIIKMIGREIVLNKDSEKLLLKDN
GV1-cds559	651590	652054	1	hypothetical protein	-	-	-	-	-	-	-	-	MSKEELKAKKPKYTETTTGTHCMGEGWTVCCPNKHLMYDRYIPTKQVVSLYYKGGIYRIFVCTTRCLSEVKNMAKNNPELFKKTFIKSVKQNGDLVLKHRDTGAIAQIAKKVDTYTEKKPGKNGKSSVKIQAGGRSRCNTRRRNRRSRTTRRRR
GV1-cds560	652141	654000	-1	hypothetical protein	-	-	-	-	-	-	-	-	MKHSSITKNKNKRNRVTHRNNTKHNITHPQSGGVKVLIGRNPSNTAERSIEREVTTLEHFKRILDTATDLRVISSSSLNSFVIRIQLAPGREFFKSDMVGDDGNRLNFIQIVDATSGMEITEVIIKICIIGNATIPRDYVLNSRSINKLGVTSDEFNNEYDTQRYLYSSMMSTSGTPFCPDAFGKLEVTSQANFNELFSIIKGNVAPSNEFHRTFDYIMDLLARRSHYIGLILMESVQRNYNLFTDYLPGQRLYVHRSFKELSDVIYAINIVTIYRGKLFLLDAHPNNWLCDPTAPLLSKVKAIDFGRVYRIHNEQATMRFLDNVRSNAVRYFQRILCVAPQSLNRTIMDFINMMCVSDEQRMRILSQPQQAQFTEAANLLVENLQEVITIFNRELLFS…
GV1-cds561	654112	654732	1	hypothetical protein	-	-	-	-	-	-	-	-	MSQGQGSYPQYYSSICTSCWYGGFFSVPDPVIGCRACGRYEDGATVPPNASGTEIPYVSSIPTQKIIQKVVRVDESEYIMNKGALSVFTKPVSTYSYVNWNQQSDRAVPGIVHHNVPSRGNSTRTSITRMRPGSMSAPSSSIPGSKGVDMKHGSYDRYLAKLKGAKALRTQSHASTQNVVPIQGNKTRMFGVAYSNNCQYPVVCVP
GV1-cds562	654840	655046	1	hypothetical protein	-	-	-	-	-	-	-	-	MSSSTNMSQMFFNNSNGGGSGGNYPVVRVRTTSAPSPAPLLRMRPRSALLSLSNIMTQNSTPCRSCGH
GV1-cds563	655164	656579	1	hypothetical protein	-	-	-	-	-	-	-	-	MDNFDLNISNYSVKELEEILTLVPNYNEQDISYNKDKICNKIMNDSTLSFEAKVKLGDFFNGVSNLLGKVFMDYMKSKNSKDDTHGNVSEFKDMKNTMLKNTNNLIISDPYSAHNIKVEPTRVGPNFDQYGTMRGVINPLLRNTILKGINIDSRFRDNYYTTKSTDLQINLPFRLDNVISYRVVGITLPLSFYNISQSYGNNIILFNVYDPTSGLITANSPYKMILPDGCYNTTQGNSTNSSCLEVVINNYLANSPDSPNADPINSGLNLSYIIDRTSGRSIFAQDPSVTTPAPTAPYYFEIITNVEYDLKSNAPVISYDTNLMLRLGWVLGYRAAKYSSSNTNPPTSSTNYGSIVSEGICFTKFPVYGFLSIDDYNKNANDYFVSVYSRSISVPNIIS…
GV1-cds564	656661	657389	1	hypothetical protein	-	-	-	-	-	-	-	-	MSNRNRAFVRATKSSNSDASDYLNNLRAKVKFAGTSNLASTVALQGGMLPLRTPGGRLKPYQGTYGFSSTTNSPKTYCLNTSRSYRDLLDITKGKYLLTPPNPVSTSLTLLNIEPSEIYNGVFFEDTFKGSSEMINNTTPFGPNLVNQIIYDPNTNANQLIYVDPSYNMFYNSTSCQSTDRYFNNIQLRTDLGLNGKERLDRIANLNLFTGFVYPSKFSLEYNEGDCINTNNGLQTNTNPNI
GV1-cds565	657473	657712	1	hypothetical protein	-	-	-	-	-	-	-	-	MYRIYMPVDMVLAITHSKMRRQRNDRVNKERIESIRLAHAVASASDNRSTYVKHDERQHREKIGNSIKNSNCMEMFRFW
GV1-cds566	657808	658452	1	Nudix_Hydrolase domain containing protein	-	pfam00293	NUDIX NUDIX domain	-	-	-	-	-	MVGSGVILAAYHKNKVYYLFGKEGSMEHDKKCHWGDFGGGAKTGEDLLDTTTREGAEELNGFFGSKADFEKYILKNRIDEIAYDKRYTYIVRADYDEKLPYYFNNNYKFICEYLKGHVEHPTNGLFEKSEIRWFTVDDLKREKHIFRDYFQNIIDIVIYNHPKTMSKLKNMAPNVVRATRAKFSTSDLMKCARVGKKNTSKYSSRKRRSHTRRR
GV1-cds567	658538	658960	1	hypothetical protein	-	-	-	-	-	-	-	-	MISKRVCPNDDPSFTRTMYTIGFLKKGMSPKEILQMRAQVYYCICIIVRAALIVAVYHWRSKFVVRVLVFLGAMLGIVNLGSRMTGTQWWSKKFQFIMSIIIAVMVILTHFNIVDSRSMSAAMLVSLLGGLAQSFAVGFC
GV1-cds568	659066	659632	1	hypothetical protein	-	-	-	-	-	-	-	-	MSKSYQASGANRNSKQRNRFIARLEIATTRFSDFTFKENRLWREERVWKGCIYGTPLIMSSKIDTGRPTLVIEMNNDRNRIEGIGFVFNRPCDDNYRRIYSDPNTNRYIYEGEYRLDRQAVVDEYYKKVLWTLDMLLFKGAGHSKRSIGITRLPAWLMFNVYDYDFGEVIWEMFEKYVKMDVKKLYAK
GV1-cds569	659713	661323	1	hypothetical protein	-	-	-	-	-	-	-	-	MSNDKSIIKKLKDVNLYTIDELKELLGIEGSYTVDGIRAKFDKLNEDYRKLSTNGFLDKAMNRILGDLDMNPDVEPRTNSSPKQMNDWWSNQYLTQDDPKQNIKITDRKDKVKIFDPDSVNGHNQMKREQLGVVNSRVQEFVQDSLNPTLKNTTERLLVIDSLFRQTITPYSPNPASPASSSIFTMDLSEPLVNVLSMKLYSYQIPYSWYTVDSAYGTSCFWVKWETPLGSGGPTLIQVENGNYTPAQLISAIQAELDSVLNNSGPFSGNHFDISYNTISGKSSFSFNTNTPGYIAEIIFYDSANENSCAGVLCGNTMRLDSNLGWMLGFRPTNDTTTPIVFSRTVLSDSGVSPPTRLYSDTTVDTYGTRYIVVVLDDLNQNRLNSGIVNIVDTSTTLS…
GV1-cds570	661406	662455	-1	Glycosyl transferase family 2	Glyco_tranf_2_4	-	-	-	-	-	-	-	MSLHTFTLKGAKFKDYKTLRENKKIIPYVKKTKTVALFTNARDEKYIKEWAAHHLLLGFDYIFITDHLSTIPLKSVFHNFSNRVIVSTCNKKNNIKIELMNKAIITAKRYNVDWFIYLDADEFIILNHKTITNIKQFLQVYNEVDMVGINWLMFGSNSLNKDPPNIIGHYTKSDLILNNHIKSFVRTNEAINATNPHMYNIKNPMNFFCYNDHMPYIKPVHEYNIPFYKAPIYIAHYLIQSKETYIRRKCNLPRDDTGTFRGITQNDINSIHLHHNIVDNLQPKIQYEHKIAEFFNKLHRSNITPITPIASIPSISIEDSPLAKDTADFIDSENTLNANDGRLSLIHES
GV1-cds571	662573	662851	-1	Nucleotide modification associated domain 1	DUF1599	pfam07659	DUF1599 Domain of Unknown Function (DUF1599)	-	-	-	-	POG0093: POG0093: DNA replication, range: 57..149 HHsearch against CDD matches: pfam07659:DUF1599 Domain of Un	METHTPDRVAQMTEVQQTALELFKKKNTDYGDAFAKFGVIGVLMRIEDKIQRSLSISKNGVTLVDDERIRDTLIDLHNYAAMAIMLLDEKTH
GV1-cds572	662992	663930	1	hypothetical protein	-	cd07221	Pat_PNPLA3 Patatin-like phospholipase domain containing protein 3	-	-	COG1752: COG1752 ,COGFAMS2, COG1752,R Predicted acylesterase/phospholipase RssA, containd patatin domain	-	-	MIKEIVNELVNNIDKLSDNGVKEINIALSGGAFNASYTAGCLYFLRELKERDLIRINKISTCSASSLLGVLFMIDKMDVFVDKLYKHCEDSFKENKRVIFSDDSMSCLLEMIRSELPEDVLSIINNKLYITYYDVVECRRVVVCEYKTVDELLCVIRRSCFIPYLTMDKALEDGRYLDGGTPYIFNREESKEGVKNLYINVITLNNIVDAVVIKKDKTNIHRILSGVLDIHNFFFRGKKTSMCCYVEDWSISRKINFKMIEWRIYCVCVFFFILTKLKAWIPEKYYKENNILNNVLGQFRCEVGKNIEYYCV
GV1-cds573	663966	664352	1	Transmembrane protein TauE-like	-	-	-	K07090	K07090; uncharacterized protein	-	-	-	MNKIVRILLSFLVGVIGGSMAIYTGVGVSLMVPLVLFFDIIKDYKTAVGTMFLAVFAPISSIPAYNFYKSGNLDIEVGISIGLGYFVGSYVTSTYFLDSIKREVLYLLFGLLSLMLGFIFVKKSKLIF
GV1-cds574	664409	665182	1	hypothetical protein	-	-	-	-	-	-	-	-	MLNFSLKGKKRIPSHVSLVRQRQILQLSQQKHNTVNKSAHDQVIIVNVDEAAKDVITYEIGEQSNIIIDPQPCVEEPVIETLSSVITNINQEVLEPILETPETTEAVETAEIVETAEVVETVEVVETVEVVETVEVVETAEVVETAEVVETAEVVETAEVVETAEAVETAEAVETTEVVETAEVVETVEVVETTEVVETAEVVETAEVVETVEVVETAEAEETTEAEETTEAEETTEAEAANETDKKKKKKGKNGRK
GV1-cds575	665263	666837	-1	hypothetical protein	-	-	-	-	-	-	-	-	MSSPVNTSLTCNSAKVWAFYHEHPEIDFEKMNIMFTDIIASIMQTTNPVNNGNITSQIMNGIANIQAQLTNQQTEYGKLLFLKLTEFKKDYIDDLKMILSSNIADKIAPLIKESNGSILDKTQLLLSEIVPKNNEALSRQINDNIRSFCSTITDEISKTSKTDGEPLSQSSLDSFIKNIDTKFSNVIDSTRKMVDSSKDAAMSQFSSISTSQLALQSEVKDFLKRMENSSSKGKISENIVLNILRGLFPSAEVEYVGSQKESGDIMIHRKDRQRILVENKCYESRQVTSDQVKKFIHDVDIQNCSGLFLSQEGGIVNKENFEINIHNRNVLLYIHNVNYNPEIIKIAIDIIDSFKAKLDEINLTDDYPISKDTLEEINKEYQLFVEQKLNQLKIVKEFS…
//

## Sheet: Supplementary Table S11.2
Supplementary Table S11.2: Gene annotation of Giant virus GV2 genes
back to Index
locustag	locustag
start	start
end	end
strand	strand
annotation	annotation
pfam_domain_architechture	pfam_domain_architechture
cddid	cddid
cdd_description	cdd_description
koid	koid
kegg_description	kegg_description
COG	COG
TIGR	TIGR
POG	POG
sequence	sequence
FOSMID_ID=GV2	LENGTH=671215	GC=34.98
locustag	start	end	strand	annotation	pfam_domain_architechture	cddid	cdd_description	koid	kegg_description	COG	TIGR	POG	sequence
GV2-cds1	287	1861	1	hypothetical protein	-	-	-	-	-	-	-	-	MSSPVNTSLTCNSAKVWAFYHEHPEIDFEKMNIMFTDIIASIMQTTNPVNNGNITSQIMNGIANIQAQLTNQQTEYGKLLFLKLTEFKKDYIDDLKMILSSNIADKIAPLIKESNGSILDKTQLLLSEIVPKNNEALSRQINDNIRSFCSTITDEISKTSKTDGEPLSQSSLDSFIKNIDTKFSNVIDSTRKMVDSSKDAAMSQFSSISTSQLALQSEVKDFLKRMENSSSKGKISENIVLNILRGLFPSAEVEYVGSQKESGDIMIHRKDRQRILVENKCYESRQVTSDQVKKFIHDVDIQNCSGLFLSQEGGIVNKENFEINIHNRNVLLYIHNVNYNPEIIKIAIDIIDSFKAKLDEINLTDDYPISKDTLEEINKEYQLFVEQKLNQLKIVKEFS…
GV2-cds2	1942	2715	-1	hypothetical protein	-	-	-	-	-	-	-	-	MLNFSLKGKKRIPSHVSLVRQRQILQLSQQKHNTVNKSAHDQVIIVNVDEAAKDVITYEIGEQSNIIIDPQPCVEEPVIETLSSVITNINQEVLEPILETPETTEAVETAEIVETAEVVETVEVVETVEVVETVEVVETAEVVETAEVVETAEVVETAEVVETAEAVETAEAVETTEVVETAEVVETVEVVETTEVVETAEVVETAEVVETVEVVETAEAEETTEAEETTEAEETTEAEAANETDKKKKKKGKNGRK
GV2-cds3	2772	3158	-1	Transmembrane protein TauE-like	-	-	-	K07090	K07090; uncharacterized protein	-	-	-	MNKIVRILLSFLVGVIGGSMAIYTGVGVSLMVPLVLFFDIIKDYKTAVGTMFLAVFAPISSIPAYNFYKSGNLDIEVGISIGLGYFVGSYVTSTYFLDSIKREVLYLLFGLLSLMLGFIFVKKSKLIF
GV2-cds4	3194	4132	-1	hypothetical protein	-	cd07221	Pat_PNPLA3 Patatin-like phospholipase domain containing protein 3	-	-	COG1752: COG1752 ,COGFAMS2, COG1752,R Predicted acylesterase/phospholipase RssA, containd patatin domain	-	-	MIKEIVNELVNNIDKLSDNGVKEINIALSGGAFNASYTAGCLYFLRELKERDLIRINKISTCSASSLLGVLFMIDKMDVFVDKLYKHCEDSFKENKRVIFSDDSMSCLLEMIRSELPEDVLSIINNKLYITYYDVVECRRVVVCEYKTVDELLCVIRRSCFIPYLTMDKALEDGRYLDGGTPYIFNREESKEGVKNLYINVITLNNIVDAVVIKKDKTNIHRILSGVLDIHNFFFRGKKTSMCCYVEDWSISRKINFKMIEWRIYCVCVFFFILTKLKAWIPEKYYKENNILNNVLGQFRCEVGKNIEYYCV
GV2-cds5	4273	4551	1	Nucleotide modification associated domain 1	DUF1599	pfam07659	DUF1599 Domain of Unknown Function (DUF1599)	-	-	-	-	POG0093: POG0093: DNA replication, range: 57..149 HHsearch against CDD matches: pfam07659:DUF1599 Domain of Un	METHTPDRVAQMTEVQQTALELFKKKNTDYGDAFAKFGVIGVLMRIEDKIQRSLSISKNGVTLVDDERIRDTLIDLHNYAAMAIMLLDEKTH
GV2-cds6	4669	5718	1	Glycosyl transferase family 2	Glyco_tranf_2_4	-	-	-	-	-	-	-	MSLHTFTLKGAKFKDYKTLRENKKIIPYVKKTKTVALFTNARDEKYIKEWAAHHLLLGFDYIFITDHLSTIPLKSVFHNFSNRVIVSTCNKKNNIKIELMNKAIITAKRYNVDWFIYLDADEFIILNHKTITNIKQFLQVYNEVDMVGINWLMFGSNSLNKDPPNIIGHYTKSDLILNNHIKSFVRTNEAINATNPHMYNIKNPMNFFCYNDHMPYIKPVHEYNIPFYKAPIYIAHYLIQSKETYIRRKCNLPRDDTGTFRGITQNDINSIHLHHNIVDNLQPKIQYEHKIAEFFNKLHRSNITPITPIASIPSISIEDSPLAKDTADFIDSENTLNANDGRLSLIHES
GV2-cds7	5801	7411	-1	hypothetical protein	-	-	-	-	-	-	-	-	MSNDKSIIKKLKDVNLYTIDELKELLGIEGSYTVDGIRAKFDKLNEDYRKLSTNGFLDKAMNRILGDLDMNPDVEPRTNSSPKQMNDWWSNQYLTQDDPKQNIKITDRKDKVKIFDPDSVNGHNQMKREQLGVVNSRVQEFVQDSLNPTLKNTTERLLVIDSLFRQTITPYSPNPASPASSSIFTMDLSEPLVNVLSMKLYSYQIPYSWYTVDSAYGTSCFWVKWETPLGSGGPTLIQVENGNYTPAQLISAIQAELDSVLNNSGPFSGNHFDISYNTISGKSSFSFNTNTPGYIAEIIFYDSANENSCAGVLCGNTMRLDSNLGWMLGFRPTNDTTTPIVFSRTVLSDSGVSPPTRLYSDTTVDTYGTRYIVVVLDDLNQNRLNSGIVNIVDTSTTLS…
GV2-cds8	7492	8058	-1	hypothetical protein	-	-	-	-	-	-	-	-	MSKSYQASGANRNSKQRNRFIARLEIATTRFSDFTFKENRLWREERVWKGCIYGTPLIMSSKIDTGRPTLVIEMNNDRNRIEGIGFVFNRPCDDNYRRIYSDPNTNRYIYEGEYRLDRQAVVDEYYKKVLWTLDMLLFKGAGHSKRSIGITRLPAWLMFNVYDYDFGEVIWEMFEKYVKMDVKKLYAK
GV2-cds9	8164	8586	-1	hypothetical protein	-	-	-	-	-	-	-	-	MISKRVCPNDDPSFTRTMYTIGFLKKGMSPKEILQMRAQVYYCICIIVRAALIVAVYHWRSKFVVRVLVFLGAMLGIVNLGSRMTGTQWWSKKFQFIMSIIIAVMVILTHFNIVDSRSMSAAMLVSLLGGLAQSFAVGFC
GV2-cds10	8672	9316	-1	Nudix_Hydrolase domain containing protein	-	pfam00293	NUDIX NUDIX domain	-	-	-	-	-	MVGSGVILAAYHKNKVYYLFGKEGSMEHDKKCHWGDFGGGAKTGEDLLDTTTREGAEELNGFFGSKADFEKYILKNRIDEIAYDKRYTYIVRADYDEKLPYYFNNNYKFICEYLKGHVEHPTNGLFEKSEIRWFTVDDLKREKHIFRDYFQNIIDIVIYNHPKTMSKLKNMAPNVVRATRAKFSTSDLMKCARVGKKNTSKYSSRKRRSHTRRR
GV2-cds11	9412	9651	-1	hypothetical protein	-	-	-	-	-	-	-	-	MYRIYMPVDMVLAITHSKMRRQRNDRVNKERIESIRLAHAVASASDNRSTYVKHDERQHREKIGNSIKNSNCMEMFRFW
GV2-cds12	9735	10463	-1	hypothetical protein	-	-	-	-	-	-	-	-	MSNRNRAFVRATKSSNSDASDYLNNLRAKVKFAGTSNLASTVALQGGMLPLRTPGGRLKPYQGTYGFSSTTNSPKTYCLNTSRSYRDLLDITKGKYLLTPPNPVSTSLTLLNIEPSEIYNGVFFEDTFKGSSEMINNTTPFGPNLVNQIIYDPNTNANQLIYVDPSYNMFYNSTSCQSTDRYFNNIQLRTDLGLNGKERLDRIANLNLFTGFVYPSKFSLEYNEGDCINTNNGLQTNTNPNI
GV2-cds13	10545	11960	-1	hypothetical protein	-	-	-	-	-	-	-	-	MDNFDLNISNYSVKELEEILTLVPNYNEQDISYNKDKICNKIMNDSTLSFEAKVKLGDFFNGVSNLLGKVFMDYMKSKNSKDDTHGNVSEFKDMKNTMLKNTNNLIISDPYSAHNIKVEPTRVGPNFDQYGTMRGVINPLLRNTILKGINIDSRFRDNYYTTKSTDLQINLPFRLDNVISYRVVGITLPLSFYNISQSYGNNIILFNVYDPTSGLITANSPYKMILPDGCYNTTQGNSTNSSCLEVVINNYLANSPDSPNADPINSGLNLSYIIDRTSGRSIFAQDPSVTTPAPTAPYYFEIITNVEYDLKSNAPVISYDTNLMLRLGWVLGYRAAKYSSSNTNPPTSSTNYGSIVSEGICFTKFPVYGFLSIDDYNKNANDYFVSVYSRSISVPNIIS…
GV2-cds14	12078	12284	-1	hypothetical protein	-	-	-	-	-	-	-	-	MSSSTNMSQMFFNNSNGGGSGGNYPVVRVRTTSAPSPAPLLRMRPRSALLSLSNIMTQNSTPCRSCGH
GV2-cds15	12392	13012	-1	hypothetical protein	-	-	-	-	-	-	-	-	MSQGQGSYPQYYSSICTSCWYGGFFSVPDPVIGCRACGRYEDGATVPPNASGTEIPYVSSIPTQKIIQKVVRVDESEYIMNKGALSVFTKPVSTYSYVNWNQQSDRAVPGIVHHNVPSRGNSTRTSITRMRPGSMSAPSSSIPGSKGVDMKHGSYDRYLAKLKGAKALRTQSHASTQNVVPIQGNKTRMFGVAYSNNCQYPVVCVP
GV2-cds16	13124	14983	1	hypothetical protein	-	-	-	-	-	-	-	-	MKHSSITKNKNKRNRVTHRNNTKHNITHPQSGGVKVLIGRNPSNTAERSIEREVTTLEHFKRILDTATDLRVISSSSLNSFVIRIQLAPGREFFKSDMVGDDGNRLNFIQIVDATSGMEITEVIIKICIIGNATIPRDYVLNSRSINKLGVTSDEFNNEYDTQRYLYSSMMSTSGTPFCPDAFGKLEVTSQANFNELFSIIKGNVAPSNEFHRTFDYIMDLLARRSHYIGLILMESVQRNYNLFTDYLPGQRLYVHRSFKELSDVIYAINIVTIYRGKLFLLDAHPNNWLCDPTAPLLSKVKAIDFGRVYRIHNEQATMRFLDNVRSNAVRYFQRILCVAPQSLNRTIMDFINMMCVSDEQRMRILSQPQQAQFTEAANLLVENLQEVITIFNRELLFS…
GV2-cds17	15070	15534	-1	hypothetical protein	-	-	-	-	-	-	-	-	MSKEELKAKKPKYTETTTGTHCMGEGWTVCCPNKHLMYDRYIPTKQVVSLYYKGGIYRIFVCTTRCLSEVKNMAKNNPELFKKTFIKSVKQNGDLVLKHRDTGAIAQIAKKVDTYTEKKPGKNGKSSVKIQAGGRSRCNTRRRNRRSRTTRRRR
GV2-cds18	15605	16594	-1	hypothetical protein	-	-	-	-	-	-	-	-	MLYYYPPNTTNSCPIFVHMFLCKLCDYNTCSKKDFEKHLLTKKHKGGEYNQNTTKKSPQHNMVCECGRTYNHRASLYNHKKTCKGLKQKNATQDANIVCVEGGASVASIDKLQLTTDMFMKLMNDNQEMIKIIKDQQNQLNTILPKIGNVTNNNMTTNNTNNNFNLNIFLNEKCKDALNISEFIESLKITLEDLQYSRSNGLVEGISNVMIRGLRELDIYKRPIHCTDVKRDTMYIKDDEKWEKDNNNIKMKETIVKIANKERNAIGEWVDLNPDWFDTEAKQMEYLTLINKICEPIENDVKNEKKIIKMIGREIVLNKDSEKLLLKDN
GV2-cds19	16944	17459	1	hypothetical protein	-	-	-	-	-	-	-	-	MLKNIADFNKVSDYLPLFNAVLITDLFVIFLLNITVIKSKVLRQWYSQYNLSAVIADVLIILIGLIITRAIYYYVFDSFSLLKFIILAVIVQITHDILFYIFFSNIPRGVNKMIDTFKDYANDVSYKAILADSGMMIMACLIASYLVNKNTNTNIIVLISFIYLLPYLLYN
GV2-cds20	17480	17695	-1	hypothetical protein	-	-	-	-	-	-	-	-	MEKYFDISKFFMKNEQMKERIQSIPATVYGKPVKVNEEQQKNIVKDDVPINNAKYMDELYSDKFLDVYFSP
GV2-cds21	17760	18308	1	hypothetical protein	-	-	-	-	-	-	-	-	MPKAKTSRNNAKKRKQNRTHKFHGKADFSTMSMSAISNDGSNWHVDTDVNGVKNHTNLTNTDIMNIMAHPAHKVDLRTRLLESLRGVDRYEMPRLIETPETDEIGMFGEIDYPHVRIYRKKCPTQQGSVLMNNLSPLHEATIVPRNEVIHLAPLHSLHTMKPQRKSTKKRAKKGKKSRKNRK
GV2-cds22	18371	19372	1	hypothetical protein	-	-	-	-	-	-	-	-	MSSPFLGPSWKSVGGYERTPVGNYARFPYLTSETAYIDNISSGGGGGGATGATGPVGPQGATGSQGSQGLQGIQGIQGIQGIQGAQGDTGPQGAQGAQGPSSGVTSIVAGTNITISSGTGDVTINATIPSLANGYAKWFIDTNNNSIIIPNTNTGTVVEGIYTFTAPTFTTGIGNNFVVGGSGRIRWTGINPIAIAGQLSIQASLQQFINGSWFNVINISQLPNPALVGFGARILVTNSQGNVTTNSTNAYDFFLNQTSSIDISTNPAPIGGLVGNMTFNTNMRTNDEMYVVFLTNGAFNTGTIGQYRVLFGSNITSGTNGGISFNISEMPFT
GV2-cds23	19674	20501	1	PD-(D/E)XK endonuclease-like domain, AddAB-type	-	-	-	-	-	-	-	POG0597: POG0597: hypothetical protein	METKASQSSQSPQSPDIDYLARLNAHPRDKRITFDPIPHTYMIDGDPSVKYTSVTTWNHSHFEEFNADAIIGSMMRSKKWSESKYYGQTPDQIKAGWDKNRDEAAAAGTAMHFDIECFYNQCPRTNDSIEYQYFKQFVEDYPNLEPYRTEWTVFHEELRISGSIDMVFRNKEDGTLSIYDWKRCREIKKTDRKCSKNPVIEHIPDTNFWHYCLQLNTYKAILESKYGETIRDMYLVCLHPENANKSYHRIKVMDLTDDIKRLFAQRLKQVKDKTD
GV2-cds24	20626	21702	1	NK domain containing protein	-	-	-	-	-	-	-	-	MSHSSKYSFDISPIRRSIIQTQNFDVKNPFVIFTTGPTGSGKSGLVRKTIQRLYPSIPVMNYESFILDDLIEKNDTYKQLINDILDKYDCRTSIDVGSMCNIQNPSQELIKDMNDAYWKIRQDKGYCGIPSESCDDLFNSQWKQAIREGKNIVIETTGRVIPWWFIKYFHTLSSTQYNIIFTYAIASFDILIQRNINRAMTNIKQFIENGDNNAPRLPDISRTNFKKATDTILKTLITLRNICLRLGKSNDIRCGNDEQTPPNPTNLINNKGKYVLLIFDNNNRSKLIYDSRSRHDNMMTNGEFITLLSRFALNNEKEGGGIKTKRKYVKKSRSIKKGMRSFRTRGRCGRHTSRKYQR
GV2-cds25	21693	23264	-1	hypothetical protein	-	-	-	-	-	-	-	-	MSSPRGKSLSPRSRARALMRSSRLTGPALARGGPVDIVFEDDAEDDMPLFPGVDDPNGPNIPIVVSPRSRPRSLGRSSRLPLSVALAHGGPAVPVIPPPLPLPAVLLRRQMRPPRSPIPLPFVMLDGTDMGDRPIDHGVLGIFQHRGFRAGELRDVSSEIDDYVYGNDFRTVVAPMTEAQKSQFRVTCWVRFQNTLLVPAVNRMFSARETHMLQLTQPQRAYVRAQHSKLSPLQFFACNLYTKDSPGTSFFYALNRILLQVDAASQDIRLNALPYDDDKRVFNVWFYLFLSGIHKLIIPVPANFRNYPRSHPTVRLYRGLGVGENMSTVLWQPPEISESLDASHQLHTHMSLGFSSFTASVDVACRFSVPRVATMHPHIMVFEPRRGRIALPSLRLVSD…
GV2-cds26	23412	24239	1	hypothetical protein	-	-	-	-	-	-	-	-	MNFTNITFTGIPEQKINMDYTWHELVNYYYYLFLYFFSSTSYIYLVLWIQNRLIERELSYYSNSDSDSEETEENIQNETAKIPYENAMFEEYDNLEGKELTEDFVKDLSLNTITETIPRVGDVLMYYDSELESFVYHSKTKEIPYKYLETVARKYVIHYDCKNIYVDIRKEYENGVNKCKEIKEKEKASAEQTTTTDAEPSNENKKKQLFVKLKSYNRKAEVNSKQKDKIYILREHSNRYSYRGKIEEYKEPVTSECENTDPTIDFSTFKKIKSI
GV2-cds27	24332	26362	1	hypothetical protein	-	-	-	-	-	-	-	-	MADQEQPQPQSQPQSQPQISTEEAPAAAPVAELAPPVVKESPPATASTAAATVEGAGASTATATVEGAGASTATAGAPGGAGTIAKEEGAEVGSAASTAKPGAEVGSAASTAKPGAEVGSAASTAKPGAEVGSAASTAKPGAEVGPATEHQNPFEKLASTAKSGASTAKSEASTAKPQKPQKQQKPPPRSSKGARGMGGMDGMGGMMGMMGVPMTTMSTSNVDLPFLKNKLIQELSQYDIDEDRDMVISIIRSSEYIKQLKKSQHKPTIVQEGIQDFIDGVQDKILKIPEGWKTEYTQAENTSTLNELFHNMLKKYKDSEEEGGEMTTTDLYSLYQISNNAQNCGSSSPPPPKSSDSSKGPSMFSKLKNAVATRKNKPGDPKAAPGAPGTTPDGTPKKS…
GV2-cds28	26481	27851	1	DesA Fatty acid desaturase	Cyt-b5~FA_desaturase	cd03506	Delta6-FADS-like The Delta6 Fatty Acid Desaturase (Delta6-FADS)-like CD includes the integral-membrane enzymes: delta-4, delta-5, delta-6, delta-8, delta-8-sphingolipid, and delta-11 desaturases found in vertebrates, higher plants, fungi, and bacteria	-	-	COG3239: COG3239 ,COGFAMS2, COG3239,I Fatty acid desaturase	-	-	MLTWKKDNDERVRRKIVKIHNKYYDITNFAHPGGPMAIMAANRRDATVLFESHHPFSDRDMMNDILKKYEIHEEREKCEKYLLPGEIENGDNNLFDWDETLNSEFTLELRDKVKKHFKYQAEERGVSLLEATKATPQRWCEWGAMASATMWSFYTMLYSQSIFWSWLNVLLCPAIYWMSGAMLHDGSHFAVSRDWRINWGIQYMYRAITSPYDWLHQHVIGHHPYTNIHNKDPDLNHSGKELRLTEHTKWNKGYIKQENKYFILSVFILIVFNIKNSAYLILTQKYNNILHKIPNDLKYSILHVCDIILYMYFFFILPFQTWTPFYAIKHAIIPFLLVSVIFNMNASVNHLHSESIKGHNKNWYIHQVTTSNNFGTHWPHYYTSIGLNYQIEHHLFPTV…
GV2-cds29	27869	28084	-1	hypothetical protein	-	-	-	-	-	-	-	-	MSNASSSSIPSSSMPCPASSTIHSLPKLIQEYTDTLNPFELQGLAIAKDHLGPSFDMKRSSGFIRWMDAKK
GV2-cds30	28233	28868	1	hypothetical protein	-	-	-	-	-	-	-	-	MSQVITNSNWYKNFTKGFIDTSSPPPPIPKKKMPLKQDILIRANKMIDIGFITTIYFILGAIVANIITNFQTKFNSSEEDKKTLVHSSLNLIVLIWINGVLIYFARNLVELIPYPFDKFFGFEHKKVKELSGATAFTFVLLYYQPNLNDIMKYLATRWANTFSGRSFFESIKLLFKPSPVATIVDSTKTPPPPPPNQMNNNKTKNNNNNNQ
GV2-cds31	28916	29068	-1	hypothetical protein	-	-	-	-	-	-	-	-	MFLFTIFVDNEYTAKKMESASKKLGFYMMWQWVKKGKKLVIACDFHKKDE
GV2-cds32	29098	29493	-1	hypothetical protein	-	-	-	-	-	-	-	-	MYSLVSVPFYDHKTQCYRKVIKLNRAPPPNSPLNQIIKRVGPIRLSPFQVDSAFSGCGGNGGCGNGCGNMAQCCNLLITSVQDKNHLMCIDDIPNLFSFLVTNGFTIDTSITKMMQASNVKLSNDLICFFS
GV2-cds33	29590	29838	-1	hypothetical protein	-	-	-	-	-	-	-	-	MAKMSKMSSKLAKCNMGSGSSFASSLFTLIVYVAIAYVLYKVVMYLMNMRSSAMPNIPSNKNQNQNGGCSTGTCGGNRPASM
GV2-cds34	30028	31179	1	PKc domain containing protein	-	-	-	-	-	-	-	-	MSIQTKLINQGGFGCVFYPAIECNGTINKSMKYASKLLKKDSRTEHEYNIGKKVKKIELYQYYYAPVISMCDVDLAKIDKREKDMCRIINKNKYGENGDFAIMKIPYIKNIDISTFITRPGVDKKEVLSYILDSYTFLLNNIRILNINGIIHYDLKMPNILIDEKTKTPIIIDFGLSIPISDIRPDNYQVYFYSYSPTYYVWPLDVHVICYLVNITSFITSESLEEIVNIYVKSNSVMRIFSDKFNKDFKDMAIRTYSKYIGMPKDIIIKELVKNCNTWDNYSLSVMFLNIIGFISGGGFSNNKLIIEFSKLLLMNFHPDGKKRLSFEETKKRYDELFSLNETLGGYKRLLFNFNDRKFNESTIKETKQQEKLTPVAMKFKKK
GV2-cds35	31186	31533	-1	hypothetical protein	-	-	-	-	-	-	-	-	MAITWRQHIKNTMARMEKGTHLKEVLKEASKTWKTVKKDTSAVVGKVVGKTKRAHRKSGRKGTKARKGTRKHKKSHRRGRRGGAAVPAASDALGKGGCGGGSGVAATASPVDVSN
GV2-cds36	31718	32548	1	hypothetical protein	-	-	-	-	-	-	-	-	MVKNEAGGCKGKKVARKHTTKKKNELRLSLSSDEKYAIVKKVLGNTCDVICDDGKDRRCIIRGKFTGRNKRDNMLDSGVYVLVGMREWVVEDVTQGGSGGNNKGIRYCDLLEVYNSMERDILRRTHNVFSTLKDETGNQVNDGDNSIMFVDDNTLKYQSMIKKMEKKSGSEESGESDDDCIEQSVVITTNVKHVGKGIIEQSFDISDDDEDEGEDEGEDKGEDEGEDEGEDDAVKPTSGKVSEYKIDNRAEIPSASSYNKKKIVYHQESEINVDDI
GV2-cds37	32572	33702	-1	Zinc finger, RING-type	zf-RING_2	-	-	-	-	-	-	-	MSQQPNDINENINANAHDENQRPNLEDFVYASVMLPLARANLLDYLYASGIPLRPMQLGGGGGAVDMDGVASILANSLYDRRPVKTVVNEEGMAELSEKIFTTQLAEELKINTVCGIWQDDFEEGERIKILPCNHAFKADAIDKWLTTEKAECPICRFSLSSKEVNCGHISSNIVDEYHVGGGGEAMVVDDAQDDDRFQQNVPQINENHIAARLADNIHNRLHREDPVRAVYAGAYASRQSVSVPINQLLQSRRNIINNIARVSGGARGGLRFPPVAAAAAAAPPAREPEPEVAVAPIAPIAPVAPRIDNNNYPYINNIYYVQNIINNNHLDADHGENGERRANINNYYYDQDDNNISNRERDDIEEAIRRSLQEQ
GV2-cds38	33826	34314	-1	CHAP domain containing protein	CHAP	-	-	-	-	-	-	-	MTYRPIILYKKGPNKIYTHYGIPFQCVELIRRYFILYYGLTFQSIPDAFDMFSSVNSLIHIKTNRNILLETILSKDVDDLRVGDIIFWKRSRINDNYGHVGIIVSSTKMNVIIAQQNTDNLVEKYNKSDIIREINKKNSKFLGIKRLPDYIPIPIRIRYQIK
GV2-cds39	34352	34459	1	hypothetical protein	-	-	-	-	-	-	-	-	MNILFARFLNNLRSWIVITTQYDQSNNGQNNIDSI
GV2-cds40	34584	34706	1	hypothetical protein	-	-	-	-	-	-	-	-	MMTKIKIAHGFDIKNALAVFGNSATNRTSTSISVVNMVTY
GV2-cds41	34687	34818	-1	hypothetical protein	-	-	-	-	-	-	-	-	MIAHPITTTVNVAILAIILTYISAMKVKCGYCIIFLKLNMLPY
GV2-cds42	34905	36863	-1	vWFA domain containing protein	DUF2828	pfam11443	DUF2828 Domain of unknown function (DUF2828)	-	-	-	-	POG0678: POG0678: gp165	MSLPILSSSKTSSASSASLISSIDNIFTSMAVAAAASSPVCQYGENSHIEYKKVGVENLQERILQFQFQLVRTTDASKLQTVALETREILSYIMPVIRSRNDGISEEERSCYINMGVIMFKLLAHTRDIVSGKGEYMLFYVMLLEWAKIDMLFFDFVIKSLVYDSTASNDNDRAQAQAHPLGSWKDMKYFLTFMKKCLIEDETIWSDAQKMSTNNALYSQMVNRIIGLINEQLRIDSTTLSQSGSSFSLVAKWIPREKSKKFGWMYHYLAMDYSRHQIPGDNTHPSYERAVTRAFMIYRKLISELNRRLDTTQIKQCDKRWAEIDFNNVTSITMNKQSKSFLNVKQNGKTPRYEWDDDRNECSNNYEEYIRDVVKGDKKIKGARVSVIDFVKSAIDVTE…
GV2-cds43	36992	37594	-1	hypothetical protein	-	-	-	-	-	-	-	-	MNSSPLFKTPDEASNTNNDSNSIYIPEVDYSKKLKLINLTSIKIYLTYINTENEIETIRQKKLNIEAGSNIVTRNQLINIIKDNQKRNNVKYKLMSVMVHNINVTPDTLASYIENPGDFISLFTLSRIDSFELQPTISMLKQYNGIYFFFFECPPDSAPASDSTSSASGKKSSNHTRRVYIAKTASHNKTKRYDNYIHRF
GV2-cds44	37742	38293	-1	hypothetical protein	-	-	-	-	-	-	-	-	MSNKGKSREINDILDCAFTEPDYSHYDEERDYQRPRNTGFGGLRNSTQVTSDIKPEKNMFLKYSQNDSNVKKSDTQIIKQIVVDDNNFPSLGGGGSSSGGDKHNSQQQSSWAQKPATLNFKKVVTTPIVVPTENTNMNTKEQSASRSSYYNKSNSYLTYNRIRDNSEKIARYKMENEYSSDDY
GV2-cds45	38743	39132	-1	hypothetical protein	-	-	-	-	-	-	-	-	MEEEKPYDFEGSGENDFSAFCYDSTQDYEEENKSPIKLKDGWLEELSSYFKLNGLLNFLREPGKQKHDISISNSIMNTIIDKKLGTITYHYDNKKSIKAYHTYDYPEIYYNKKLYNNPVEWIKYEFPKK
GV2-cds46	39304	40005	1	hypothetical protein	-	-	-	-	-	-	-	-	MSYNNGNDRNSSSHRNSGKYIPRENHDDRRRDDRREEPRRDDRREEPRRDDRREEPRRDDRREEPRRDDRRDDSHPSICIPRTFRTIRGDQTKRAVFNTFRDLRIGHIDRIDTVHKTDQRGEHYCTVYIHLKWNMSSQLARETRQKLLDGNDIKVVYDEPWFWKCTMSNMEKPDDRVPKPHTTSRPRIDLGDGVRALSRDPRSDDREDHSSEESEHHNQSQLCNMDPEDGRDN
GV2-cds47	40184	40933	1	hypothetical protein	-	-	-	-	-	-	-	-	MSSSLKIGETELSLIKENVYKIETNKLILDSIRDNMEQHNIDMNTSIHKSVTYKRSHTHSISEAEIKASSIISLSKFLNKKENKRGLSFDIMLHFIGNIGNQLTFLKNEGFSIPFFSLEDIIVINETVFVFVNNEKVFKIEKDEISSRTNIITIDYPLMYNPTTSFIPPNIGFEDSRRSPREMKLPIHIHFSTAFYSLAQLCMYMFLRKKIKDEEDYDKEASPFIYTSLYWCLKRCLDKDENRRILLYV
GV2-cds48	40978	41778	1	hypothetical protein	-	-	-	-	-	-	-	-	MSIATLKRKTNLGGNPRNDPISGIGTKGFALNGTLRNIGGVGQFRMVSNVTRTRFRGNTPMGSGGSGGAYPIYVFNSGDCCNNDASIVKKSTKNTQGMLDERFKGILYGTYPNTWVKDDANSYRITKTQGQYVENVTKKVGSCNFAPPLCCSVTNKCDCPQGRYIYIGTKKKLFYRPTTKNIGNFTPRGDTVSQSTYITAGGLAKATNLPTPACMQHYPPMLSHTGCNTNVVTWQQAKAIGLLPPNYMNCPPCEPSPCATICESAA
GV2-cds49	41884	42162	1	hypothetical protein	-	-	-	-	-	-	-	-	MKVNIYLSHPINIYYEFKLDNNDKISNIINYLHNLYPITRHNYEPSIEEPKFTILDTNEKIDIFKTYEEHGLCDGCNIKINLKILPKMSTTN
GV2-cds50	42268	42900	1	deoxyuridine 5'-triphosphate nucleotidohydrolase	-	PTZ00143	PTZ00143 deoxyuridine 5'-triphosphate nucleotidohydrolase	K01520	dut, DUT; dUTP diphosphatase [EC:3.6.1.23]	-	-	POG0085: POG0085: deoxyuridine 5'-triphosphate nucleotidohydrolase	MSGDSVVTSYIRRPKYTMDMFIMKHPEQSTEKYTEIVRMYKEKVSEHNKKVCESKYPDSGFDLLVPYDYSEHAFGYTNNRISPTTFRAPLGVKCAMVLVDSSTEYAASSATPVGYYLYPRSSIVKTPFRMANSVGIIDAGYRGEVMAVVDNINSANNDLKACLDRYAPPMSRMFQICSPTLEPFLVRIVEREDELGITERGCGGFGSTGV
GV2-cds51	42902	43237	-1	hypothetical protein	-	-	-	-	-	-	-	-	MATRKQMLRSYKSWRRNNPTAHQRTLQLKRCGKKCFLGSKKSFPICNAGSCKRSKGGIMSAYVRAREMTRRARDRTIEKHRAPYYYAIAKKAKSLLKRLFSSSRKTRKNRA
GV2-cds52	43384	48342	1	hypothetical protein	-	-	-	-	-	-	-	-	MYLLRRAWDYLKPADATSNPVIAATETTEKDIDLVIEKSEGLLSSAAAGINVTVDAAELVGSKTNIKQRVGQIRGHRGYRGKTPEEVAAAAAATENLNDIDEIVEKARVANNIAAVANNSNATNSNQLSDTLDTARGLVLDVSYLPINPEQAREAAYYKKINEISTLAGEAAYYKKINEIATLAGEAAAASQEAEAAAQATAQAAAAAAAASQEAKAAAQATAQAAAAAAAEALPTALAAAQATAQEAVATQAPSVATIAAYTILADEQQYQANDELNKQKYTCLPDVVFEYNEAEQQKLTALRQQLIAINMSTSQFRDSCVADSAVFLARILKKYNNWTSSFDDDITTRVSQLMMARFTESWAPYLNRPADNNDTSVDTNNRIFYNRVTSCLDALDTY…
GV2-cds53	48488	49387	1	Ribonuclease H1, N-terminal	Cauli_VI~RNase_H	-	-	K03469	rnhA, RNASEH1; ribonuclease HI [EC:3.1.26.4]	COG3341: COG3341 ,COGFAMS2, COG3341,R RNase HI-related protein, contains viroplasmin and RNaseH domains	-	POG0365: POG0365: ribonuclease H	MPFYAVHKGKRRGIYTDWNECKQNIFGVRHPIFKKFNTKEEAEYFLIHGFGTKTNQSMLDTLGKSNDTPSAGDNAKIDGNNETDKNGESGGSGDVIANAKKHIIHIFTDGSLIRKKSKNGAARVLCGYGIYIPAYGQMEELRYAGTIRDNKTNNRGELKAIIDGLNYILCCIDEKVGETVGATVGAAATAAPDAEFPYKDDKLKETQIILYTDSSYSKLILGDTGVKYRKAGYLVSKKSDEQVKNADMVQEIMEIRDRIAAYGMELVVKHVYAHTNLDTFEANGNRLADEYANIGANRP
GV2-cds54	49463	51052	-1	SSL2 DNA or RNA helicases of superfamily II	SNF2-rel_dom~Helicase_C	-	-	K15711	SMARCA3, HLTF; SWI/SNF-related matrix-associated actin-dependent regulator of chromatin subfamily A3 [EC:5.6.2. 2.3.2.27]	-	-	-	MEQSSKAPQDHEKEIGKAVSYFHDFLTAANLEKKEYQTEGIRFCLRNEISTHHHSKNARGGIVADEMGLGKTIMMIGLIIANFKSRTLVVLPVALVKQWEQQILKNAGHKALVYYGAEKRKITDEALAKAPVVITTYGHMIRRDISVSTATHPQPHTHTRTPKNRLYGLAWDRVIFDEAHHLRSKNTQIFRSVATLKANIRWFVTGTPIQNSIHDFYSLCALLGLDASYYTEKHNLREIVASFVLKRTKKSVGLTLPPLTVHTITVEWENNSEMLLSQSLHSGIACLMPAPVADEGAAAPTTPPALPDIDRDAVPRWFPEPSEAKIGRMIQAKQSCIYPRLACRRSVPQMPPIEDSTYCSKISKVVETIVASKDNGKRKIVFCHFRGEIDYIQERIIAE…
GV2-cds55	51183	51632	-1	Protein of unknown function DUF5856	DUF5856	pfam19174	DUF5856 Family of unknown function (DUF5856)	-	-	-	-	POG0375: POG0375:	MPSKTRKKMNRKSMASCNSKHKYTENELVLKFIEFLNIIKVYHWKTLSYPEHKATDELYESLNGRIDEFMETMLGKTGKRVNLSSVKHIPFYDYTNVKIFKHCIEIFKAYLVNMSNASYFKNPANSDLLNIRDEILGDLNKFTYLLTFH
GV2-cds56	51746	52021	1	hypothetical protein	-	pfam07885	Ion_trans_2 Ion channel	-	-	-	-	-	MIKAPHIKHLKTVGLLLLVVILFSLSLYIFFYGEITNATTLVDYLYFGMMTTTTLNASDMNPTTQRLRIYISLYIFTFLYVLIFSNVIIVD
GV2-cds57	52169	53107	1	Zinc finger, nanos-type	zf-nanos	-	-	-	-	-	-	-	MSSQSATARRSSTSYTFGVPGSQVTLTIGKDGNRSLKLSRGAAAVPVTVPDRKFPDGWVGPANMPFCKVCYDAGLPVADYTNHYVKDQPGHDGKVVCPTLLAQKCLNCGVPGHTSNYCPEKLRAERERSERENKERELSRKAVSTGQAWATVGQKGTTAKKPRIEDMNPEKTQQPKSTAATVVAAPRKTYGGSFAALARDNSSSEDEGQAEIQNTAPLVAAPSAAVTNPAKPLTWAQRAAAVAHKPAPTVVAPPPANVRMAADTRFQLHAALCDNIEVDKRSAMVASKRAAAAAVATESARRRKQDSATVPA
GV2-cds58	53618	54193	1	hypothetical protein	-	-	-	-	-	-	-	-	MSTRKAPSKSATLFKNGTIKKGNDGNNWIIVTTSNGIQRWKKVAVSTAKSTRKNSAKPRPKSKRVLEMEADPNTVWGKNRPLEELWESLASGKKVVLIEKGGKHKIFDMPTGKMTIRKMYNTFDDDPNIVAVLSSNLSQDAYEVYLYPKAKDKSVEYVIKNYKKYFKPIGPMPKDLIEKGIPAQRKVLFPA
GV2-cds59	54179	54379	-1	hypothetical protein	-	-	-	-	-	-	-	-	MSLSSFLQKVPKYGDFIAFFCFLFVIFVLSFKPNKTLFDYFLILFSIGGVAVDGLSMFLTLTSGRK
GV2-cds60	54460	55230	1	grpIintron_endo, group I intron endonuclease	GIY-YIG~NUMOD1	-	-	K26041	ITEVIR; Escherichia phage intron-associated endonuclease 1 [EC:3.1.-.-]	-	TIGR01453: grpIintron_endo: group I intron endonuclease	POG0430: POG0430: putative site-specific intron-like DNA endonuclease	MAYIYRILNKITKKCYIGETKCKDVNKRWNQHKQTIEINKGCPALRDAVKRYGIDNFEFSVLIICFDNERFKYEIEYIKKYNSVAPNGYNLTNGGEGGGFQGKTHTEEVKNGIKNKLKQKYIDNPELKKQMSERNKIVMSNPEVRENIKNGILNSEKMKKNIEDKRIGNYKQIKHTDQVKNKISESLKNYHASNVKNERNNKIGTKIKQYDMNNNLLNEYTSISDASRKSSIQRKIISLYLRGKTNIAGGFIWKYA
GV2-cds61	57246	57539	1	hypothetical protein	-	-	-	-	-	-	-	-	MDTHNVAHPTVQLMANFMNYLSVSLYESEFTKNHQDSYATLQSIYDNVILTPSELPQLHDIKQFYENIVYLGNVTYTDDPDYYTYKRGLRKYFTTTK
GV2-cds62	57656	58309	1	hypothetical protein	-	-	-	-	-	-	-	-	MDEHDENNEMCPLVTRPLKTGDLLLCDDLQYGSWGMFSWFIKFMTKSDFSHVGMIVVDPEFTNTPLKGTFVWTSGISDIPDPDDNTKKFGVQLVPYDHFIQTYGGKIYLRRIQFDTEREYNQIFNTDALKEIHRVVYDKPYDVVITDWIEAYCKKDRHPQKTSRFFCSALIGYIYTKLTLLDAAVDWSILYPSYFSTENKTFAMLHNATLTKEHEIL
GV2-cds63	58331	59326	1	hypothetical protein	-	-	-	-	-	-	-	-	MSKTEKVRKGPSESATKFSVGFVKKGNDGNMWKISATAAGVHRWSKIQVARTPNHNKTVKNNKNSDKNTDNASLEDLKKLAKKHKVLSAGKSKGELALLIFNIRGTGLSTEELRKIVDLLPSKDKRKAKEMIANQTDHPISDYRGLWRPAPKPVDKMSRNEIINNLRKFRDAWENEQGRNQGLSDEIMADESDTNLRERLIGYFSETTKNQAANWIRYNQDGGVGGGVSETTPFKMTEYAADVYNGFKNRDKIKIVKVVKGQAALDGIRKAFFGDDKVQADKWQKKLKWSSRDIAESIFFIYERKLRKNTEKVCKFVIGRKGDGSVLGQVI
GV2-cds64	59323	59796	-1	hypothetical protein	-	-	-	-	-	-	-	-	MVCSTSCVVATIFIVAMIFTMYGSDKTNAIRDFMRLLTPQQIVVYEKIANERRNIYFMGFGLGLLASFAFLAWNHMSKAGSRRLNRTSTICIVGAITFTINYFYYMLTPKSDWMILHIDGDSQKKAWLHVYKLMQYNYHFGALLGLVGALTIGNIFC
GV2-cds65	59959	61044	-1	RING-H2 domain containing protein	zf-RING_2	-	-	-	-	-	-	-	MSFVKKVIGFALGGGALGGESCVNEKQSTGIRVSQRAKATSEMGIQVGTAVSKTMRQEQMRYQRMSDAWRRLRDTAATQNEASSTVSRLTDQAEDYHIGKVISKLLKPEKEKTCIVEEHTCCVCLDAVCDKNMDMTRTSCGHVFHLSCLLKSLKMKNACPMCRSELENSRPSHPANVLTPVSSEQMIEEEISYFPIAAHTQSIALSRHPKRRVKELLRIFGFTLLRTVAEYIHDENMPPGWFDDGDSTDDSEDDGEDHEEGESDIATESGDEEEQEDENEAQDYDIDIDDADVNEFPDPDPEPYNDVNEQIRDIRASTIHSIRVINSWRHRTSNRPLPNEDLRESLNQMSDDADNLYAHFT
GV2-cds66	61206	61466	1	hypothetical protein	-	-	-	-	-	-	-	-	MAKMTKMNKKRFTRKLKKGTSAKFTRSKKRSSSSQKKKSKSKMNDTKNNDVSKSSIILSNLEKKKKGTLSNINYRSFGMAARMSRL
GV2-cds67	62041	64254	1	hypothetical protein	-	-	-	-	-	-	-	-	MLLAPLTVESSELGGYYFCGRHNHGYWDIFPKPVGFVKTLPDWITERQFKRVMIGERPKFTTPWDQTSSDFRPEWRWVTSTSEIRRHKEKEEQLMKEWDSKDSRRIRYEYKDFVDFQTREGKKFTSKELEEILRNNDIVTKRSSRNTLSRRFELDAGLNPVGVRQFFEKQIFSNPPGVEFTPALLKPYMLNLIRVEAINPNPRYPNELVPVPVALYSGLYYGDTCCGEVFDKMLTPDEVRAYRYDSAHTFKDPEERNAFFLQICKMVIAGIEKDGDHAQDCANHGNHGNCIVDFFKVDSDYRCNKILYNNFLRDRVIMLLFHKIIEANEKMREIIEFQKMKSVAVEHALDPGVYIDDNGNEQRHPPRKRNEKAAMELILKPTIHSVKSESHDSQRGHYE…
GV2-cds68	64451	64792	1	hypothetical protein	-	-	-	-	-	-	-	-	MAKRRYSKSKKRVSSSRSTRGRRSRHTKRHTRRRGRGRGRRGGANNPGAPEIMWPLKPNQLLPGLPNYQRGGGHGVVNGGGSCPSGGVGQPTGGSMLYKNGLWNIKNPAGGCS
GV2-cds69	64789	66099	-1	DNA ligase	DNA_ligase_A_M~DNA_ligase_OB_2	PHA02587	30 DNA ligase	K26441	lig; DNA ligase [EC:6.5.1.1]	-	-	POG0018: POG0018: DNA ligase-like protein	MPKQQQASSISATAAAASADTLIETLPTLYGVEKNGKIKTWCASIYLKGANASTNPAYAIIEHGQQEGKKQTTQRDYTEGKNIGKKNETTPLAQCIAETKRKWTDKRDKESYQITLPSQVSEAAGPTATATAATTPTIAKKYFPMLAQSFAPDSKTAKKNTIVFPCYVQPKLDGLRCVIYLDPITGEIRRQSRTGTYFDTMTHIAQSLTPLFAKYPNVVLDGELYTTEMPFEELAGHIKRKLLDDADHEKLKAIEYHIYDVIDETPTATYEVRHNSIKRMFASLAASTVSSPHALPPYIRLVNTVEAKTPADFKSNFAKFIEEGYEGIMLRNKEGKYRGNYRSHDLQKYKEFVEEEYPIVGFTQGDGRDKGTVIWICRTKEEKEFNVRPRGTIAARTFL…
GV2-cds70	66254	66616	1	hypothetical protein	-	-	-	-	-	-	-	-	MVRLYGKLSVDGPVAVNRYRQKNGMLGCEIIITSNPGRFSVPVAENTMKLLAKPIQIIIDEKKHDPKLGKLIYTTKEGETFTAYHSIVFPKIVNESDKIVYENQAKWFEAMRVTAPVRCD
GV2-cds71	66750	66923	1	hypothetical protein	-	-	-	-	-	-	-	-	MKFGKSNLFSIFLIIVAFVIVISIGGLIFRTVKQGSVYEGFTNGLQRLVFNGWYYDH
GV2-cds72	67233	67826	1	hypothetical protein	-	-	-	-	-	-	-	-	MPANTQLVLLNSYAGANSWNIVNVPVTDAKGEQGSISGAYRFGGTTGLIGVPFNPQPAPTSGIPAIFVVRPGDPNWKSRIDNNDQSMDLATTGGWSPDTQFAQGSNSGSNQIGDQFNYFAEHWLNVTGLTSGQTAVWANWYGSFQNYGTYSFSVTTSGGTNNYTGNFNPPNVGNTNWNWSAPAPEAPLCWNAKNSGM
GV2-cds73	68257	68706	1	hypothetical protein	-	-	-	-	-	-	-	-	MASPSINPNVTPNGFAPLGHYSSNWPGAGNSTCTYCSLDFAIVFQNNVTKYYSYPPVVLGNANNCSSYCNPNIYVALNTPIPDNTSIILLNSAPNVNDWYVVNIPMSSANGDGGSIQGAYMFMGRRRYKAISNSILYQYRQIRRVQHVV
GV2-cds74	68796	69602	1	hypothetical protein	-	-	-	-	-	-	-	-	MPVPTPAPAPAPAPDIKPMPVPTPVGGRCDRSCKKVSNALIANSTYGVCKFDKSKGYKCLPCPTYGKSGMDCNQFQKCSGCPPNMIANFPVGWQPTKRRDDGGGDDDSWRYILDNNMDGDDDDDASWLDRGGGGDGRNTYRKRDTMGKDRRQPRSWASYGPYGRDDGGGMYSSDGTGGHNVTRRWWRNDYNKYQTNYNNNSNDSNGNNNGNNMSSRGNGYGNNDSDSCKQGTNFIKKFLNNIMGGGGGVGGGLGGIGTPVPYMDHINF
GV2-cds75	69682	69924	1	hypothetical protein	-	-	-	-	-	-	-	-	MKQINHTKLFVHGLRTALIFLAGFIIYEILLEVEREWNKINPEHKNYNLHKKRGLKFFLILLVDLIILYTLQIFFGHDNL
GV2-cds76	70080	71939	-1	hypothetical protein	-	-	-	-	-	-	-	-	MIFSAIANALSLHIRKIETNKDDKSDTQITETSTNASIMATNTIIAPAPVKTNTSSDPSAVPAPLKTECVICCEKYNKSTHIPIKCHGCGFEACRQCHATVILDPANQIPNCMECHKEFTREFLVEHFTQKFITQDWKKHRETIMFQKEKALLPTRQRVAELVRRKDTLRDEEAKLAAEIAELETRRRTLATEKQRIEYRIRVGPAADAEGQAGGNAATQRAAFVRPCPNTAANCRGFLSTQWKCNLCNMWACKDCHEIKGDEQDAEHTCHPDNLASAKLIDAETRGCPKCGARVFKISGCNQMFCTACNDCAFDWVTGRIETVIHNPHYYEFQRQRNAGQAPRVAGDILCGREVDHATSRHVLDIFPREAISSMIPVWRMANPEFYNYVINQQPKPQK…
GV2-cds77	72535	72918	1	hypothetical protein	-	-	-	-	-	-	-	-	MKTHLNYDTMALSSYPPTPPSTPAPAPARSFEDTSQYHGWYSPALQQLRLSNPTYHSFKGNTMMGPPYTYWYQGKKRVLVTEITHTSIPTARQVKNGDIYVGQIDKYCCRSYMRFRESSSSSDDENE
GV2-cds78	73008	73889	-1	hypothetical protein	-	-	-	-	-	-	-	-	MSAATATPANNANNNNANNQEPGLEIQVCEFEDDTVYSVAPGAAAAGHCHHQQGSVDDELDSSSDEENEVIDGNFPLLRSASSIEEEPSTPKSSVAAPTADANIKRVDFSDEATTAKILTFLETRGINTNKLVQEHMIKYGSRARYAVDDDGNIVGFALFDNEVIQEMLNGASETEIERFMESKPFIFFQLLIVDDPYHAGTAARNSMWSKRLIDSVTACIVKNGKIGIVRVDVDNQEEIEKYRSCGFYTMEDMGVPSYSTMKDKVAVLGYTPLGLEQTAEIFKKFYSRGARF
GV2-cds79	74067	75086	-1	hypothetical protein	-	-	-	-	-	-	-	-	MEDIAQSVNPDTHNAPYDYTKTDINGLPARYVLAKNPRDPEGGYVVAKVIDIPVPDDETTDVSESIHTLNPPRPPINPLYNFNTTPEHLQDPSKFIIQHRLGNHDLPYRRIDPELYTNEERMWYTSGILPRPIRAVMIYQLKCYCCGDFQICDDDIHWESTDCENRLGYKYCSSCKPYFRQAIFKTLAPIWVFRLKYEEWRNQDNIKSGRPFIWVHRTRRDAEGKRDVLGSSPYTYTKWRVINWVTVKHDMPHPSLDGTSVVNDPEDSITIEQISETVIDGEYYNLTKLVSVMDVLITNKGMLDDPENYDPNIDDPLNKYTHEEKVKIVREAKRNAVLS
GV2-cds80	75250	75507	1	hypothetical protein	-	-	-	-	-	-	-	-	MTLTPSFCGTASITRPNVSISGCVKFGQSSGNAPSPKAYVSNGYVMNNAGYLANPSRSAQISANNAGALTRAEASRMGLPLGGRR
GV2-cds81	75831	76052	1	hypothetical protein	-	-	-	-	-	-	-	-	MSLNPSNLSHPAFASESPSAKLSFHINAFNGNTTNFNRGPSPKSASISPVQPRNPPSFSPTLVSRPVGSIMPM
GV2-cds82	76053	76391	-1	NFACT, RNA-binding domain containing protein	NFACT-R_1	pfam05670	DUF814 Domain of unknown function (DUF814)	-	-	-	-	-	MYTEVFNGNYHIRLGKNQQENDSIVRTSPQTAMWFHLKDFPSAHAVVTNIVKPGIYEREVIIRAATLVKDNAKQGVNNLQKLSVNYLPIKNVKRTEIQGQVIMTKSPKIIQV
GV2-cds83	76510	76821	1	SWEET sugar transporter	MtN3_slv	pfam03083	MtN3_slv Sugar efflux transporter for intercellular exchange	-	-	COG4095: COG4095 ,COGFAMS2, COG4095,S Uncharacterized conserved protein, contains PQ loop repeat	-	-	MNKNSEELRIIPYTATSLSVVGRFIFMFLLYKNKSTNSLSLIFCILSIFSSGMWIYYSVQSNDTPMIVRSSIEISLLTLSAMYIVRNKVRQYYESLRILPSLN
GV2-cds84	77420	77569	-1	hypothetical protein	-	-	-	-	-	-	-	-	MSLVDNSRNCRKHISHSYLPSVSKVIRNQKQEHSQKCIRGGNKRKVVEG
GV2-cds85	78014	78259	-1	hypothetical protein	-	-	-	-	-	-	-	-	MRPGCICNSISRYSGVRVSPLEWQIANLGMTQQQPQQQPQQQPQQQQQQQQRQYQCSPAMATCDGLFEPSPSHFRTNNLDY
GV2-cds86	78337	78465	1	hypothetical protein	-	-	-	-	-	-	-	-	MVIWTNKDGYDGRDSFSTTVTQFSTMLRASVIHRAKMLPMTH
GV2-cds87	78598	78699	-1	hypothetical protein	-	-	-	-	-	-	-	-	MSGQNETETETVARYQEIIRKLEETLQATRNDL
GV2-cds88	78902	79261	-1	RMtype1_S_Ara36733I_TRD1-CR1_like domain containing protein	-	-	-	-	-	-	-	-	MAETANLHAEIEALREQLDYYHQHHEEQRIQQQSHNQWIAENLEEAQRIIDNIVGIKGITEDPLKAAIELGISSHTATTADRKQQQPQQQRKILEERLMSRLTTSREHDFIAMCDDQVQ
GV2-cds89	79995	81464	-1	hypothetical protein	-	-	-	-	-	-	-	-	MSGNYNTANAANNTADQIFTKETSEFGMPVFSDPHTQETYKRLEDEYKKKYNLKQAYDKQEFLRRMRIDIRREYLTRKKQLKTIQTHAAVEFRNAEMSLQEHYASSNQGEAPYRIRGIDICAPLVSQIPLGYGEVLDLKAFHAKSEFSKVVDFHKSLSQQIESELRWGQGIVALREWYDQSPPTSADEEEESGSAVNKRGAFGGCYDDNQDDDETDTNTLNTNNKWGLPMSAEEREILEKGEAAQNQRSEDPSCYYTFVNTHDAIDHAAWVFNSIQERQATAGMTEEDREAHYREIQRRAYSDDEEEEEQRWIENTRNSDGGLWDEEAIADEAEYRRELAQMKTNGDGDDYADVQQLEVVKVTEPKERITASAAAGGMLSAQKKAVAGAAAKARIAKQQ…
GV2-cds90	81610	81813	1	hypothetical protein	-	-	-	-	-	-	-	-	MKNYTSLVPSPGTSPTTNYIRFQNDGRVVTVVTVVTVVTVIEDLVGWRTTLAYRDWKNSMNAFVGRI
GV2-cds91	81774	82313	1	hypothetical protein	-	-	-	-	-	-	-	-	MEKLDERIRRENIGNSGNNISIIPPYDDNGDIVINGVVYKTTVVPFYYCIIDLIIINDIYVDIIDNTSDETKKTILASGKIRKYRVNGSKMDYNIYVEFANENVYHVNKRGIVMRMKVSQDMRKLIINTMVNFVGDGNKGGESANSGLVESGRAGGGGGGGAKGGWFGCLSCFKAHNHQ
GV2-cds92	82651	83871	-1	hypothetical protein	-	-	-	-	-	-	-	-	MASNQRQPQQTPYVSPFQASQDRLDWEYTSECLDEVCWLSGGNTCYYSSECSMTPPTPNWMKEDPDNYWDSDDSEYGEVLQTHNALARAGAFQLAPLVTAEAAPTPPAPSATSATSATSAQPAPSAPVYNPNDPLRYFLENGEIAESEYEKWKLVKEEPHQREAHQCQPTKYRRKTPDYGPGYNSDNDTDSDGFETTEDGTILIYGTGYSKQFNDGNYRDKRVFDPWNPMPDPTSNKRYTTVANDHAFMRSRLTCLEQYCDLGAAGTKQEDDTTTTATTTNTNADTKRKLSDSFELKIIWERFMSAEASSSTPNLQNFWQENALITYEALQNLRADQNRRQARAWRPHPEYHTTPIETLETTFETIGRMCRCISDDFNTHSVLDYVDEFIVMLYREIEF…
GV2-cds93	84107	84358	1	hypothetical protein	-	-	-	-	-	-	-	-	MNDYIVKPKFWINRPHEGPEEFEFDLVGVTFSDGVSRLICKSDIVPLSYTPCVVYNINEMMGSCYEIGSYKKDGDKYVFISMD
GV2-cds94	84493	85008	1	hypothetical protein	-	-	-	-	-	-	-	-	MTLLEGCLLYPAQYNLIWRVSFISAFSSAYAVYRGHYNLAIVPSSVLLTSLNYWRLPTYGWRRNLDIACVCSALIYQNIRAYRMSTAVPYYRIMGIASLLYPMSIYLYKKKCYWGSTYAHCMLHVIANIGNAVLYSGDRGEGVCHPPRWSAAAFCPFSYPCFFRGHIVCSI
GV2-cds95	85008	85127	1	hypothetical protein	-	-	-	-	-	-	-	-	MLRRLPMDLCIGQALPMRKVSGRKIQGMGTNDLPGYFGE
GV2-cds96	85565	86188	1	hypothetical protein	-	-	-	-	-	-	-	-	MSISNIASKSKLLYLVIPYQEMASKNGVSSESSELFDREMKKMRGDMRIKMRAMARMNAAAKRGGRDEGSVACFDMSDMTDKDIAIVCEELWVDIKLWVGHDTNLYSCGEKARLFILRNWMAMLYVVLFMIVFRWYVGGGKDACAYGVGWGAFSFVCEMMRYIGEVFMGVLLGICGWCCGVLPVIVCGCFYELLSEDDRDETNAEIE
GV2-cds97	86289	86918	1	COG4122 Predicted O-methyltransferase	Methyltransf_24	pfam13578	Methyltransf_24 Methyltransferase domain	-	-	COG4122: COG4122 ,COGFAMS2, COG4122,R Predicted O-methyltransferase YrrM	-	-	MYLTKYLNKRGYKNFEGYCQLEKKQVEDLISLTRKPNINVMEIGFNAGHSAEVFLRTNPSLTLTSFDLGIHDYTLAGKCFIDNSYPKRHTLILGDSTMTIPKYIYDNDIENDTDNTKKFDVIFIDGGHDYKIAKADVTNCMKLAHKDTLVILDDTIFTKGWEQSYTIGPTRVWLESISGTETGNNIITEIKHIDYSPGHGMSWGKYNLV
GV2-cds98	87046	88161	-1	hypothetical protein	-	-	-	-	-	-	-	-	MSTTTFNTATLRRIVRAGTNSSFGSRPGMRRHQWTEQELQELSLAYLEHKGQMPIWKIADMLQFSFSSPKPSRNEDDDDAPMIATPNPTNTRAPSIPAIMSKLMDCVYLETGGLLGYETVKPSLLHCQVWKHVKLSQKHREMIAEMKIKSEENAAKCCHPEEPQPQPQPQPQPQSSSSSSSHRCSIGKVRSRKSDDDECPPAKRRKIITDDDDEEHIDPGNLQAVMASLDQRLANLSLQFGGVFAEIESIRGDITNALLPPPSQKSTADPNTTPICSKCDKLIEGELGGFSVSYADPSQPQGTYECYDCCSLSPSEIKYIEQRQAELEAEYEAQGQQPVSPVYSDYDSDEYWEEDYHNGYGYQYDHGEECS
GV2-cds99	88327	89109	-1	hypothetical protein	-	-	-	-	-	-	-	-	MPRPGRAVRQSRIRVTSALYEDTEEVIRAIEELERSSPTMYYKDYGTLRDILLQRGIIEPAPGHRERSAVLVASRANSPPRGAAAVASSARPNLPPRSVVEGTQEAPGLTRRLEEECRPYRMESIAIRQRIGDVSQQIIDLRFLRSYLNPKKQQDTKKMDQYMLEILQKQEEIMRLRDRLIELSAIVENIHRQYEVPYVEHPSAFGFIGGSQSRTRKTRTRTRRHKWSLKYKRSIDCKHPKGFSQRQHCKYGRKNMRKKR
GV2-cds100	89232	91664	-1	hypothetical protein	-	-	-	-	-	-	-	-	MNNSTKIIHSVSIRRQTLSTSSKMFSRSFSKSKTQAQKDIAERARVNCESVRRSSACCGEHNYMYTHDGFRVFKNATATTYRAHHLIEDFKQVYEEGNSTLPYHAALTALHHKTASTAVSRFLCQRRNIEKLVHLYDAPTPAPAPERPPIELDYERSQHLLAKMEFALPPYHPKRTVIVRGVGIGVMNFDPTKLPIEQRFIKSCCLEESSADTCCCHVGSSHESVQYVNSRGDLITVHYFRRKNDYFNTTFRMWGDDSDREKAVPHSPKSQISETEIYPYPIDQVFEDESKMATEATREGFAYVWSNKRYHSRCQRRKLRCQQLTSGELPKYGLILVHVETKEIRSANPHPIPGHDEECCQSFTARYEQIRADVHARAIKEGTLAPIKSAEPTPAPRFD…
GV2-cds101	91781	93010	-1	hypothetical protein	-	-	-	-	-	-	-	-	MDQQPQQAQQAQPTTPKSGRSTKAAATHLTLQVRDNLIDVVMRVITREYNNAIDANRLRSIIVAETDPLITVTTAQQAQHQPPRVKDIGAFFKTSSRDQNDATNKVREPVLTLLSSPPTEFLSDETYGAQWTQVSGEWNKVMTKLAPQTAATTADTTPRHKIKVDLKAGRLFNYDADITFIDDETGATLTKQKAEFKYNAARVNELPQFLSLQAKYSLFPATIPTYDEFYYTNYLTKYVAIDTGRNPNDADDIKLALAELPIPPLAEYLNSVTKTDTKDLPFFAQLKEREDILFKKEKSALVDESIAQYLALYGSQIDVNAFTNKLVADQTDKHYILWKNGQFHHDTITQEEMSDIKFHSIKNGNTIVLQSATKPSITYHLLLRWRNHKGILNPAWQIS…
GV2-cds102	93150	94688	1	hypothetical protein	-	-	-	-	-	-	-	-	MTGSRYRKGMMPSKKFFTEIGGVGARSATIRNTILAQATPRRPAPTPSDSSVNLFNIYSFGNIFDGKAFNGFPDKKLASNHWSALIAASVRWKNLISFNSDLLNVIKTMYKNKFGKDWKGYELLGVNNSYTGKIAGAAPILFKGTKIPYGFVLAINTTMLINGFPESDGTFSKFEQKNIEDVFTHELGHVLGLCNVLEPEYIVIPPTAPNKAPDGSWASYYKQESKPDYKFIAGGDYGPFRATYLEHYKDINSAVTRFVAMSPYIALSDDGKHWNQAMIRHELWSWDPSSSSYRKVATLNYGSFFNDLMAPGYNSVYANTQHHFLISRKSLKYLTEARVDGHRAYNEISPGASEVKSTIKYANAGSTPAKPDYTYILIGTRGVIVPGTKGINSGPSIIT…
GV2-cds103	94818	95177	-1	MORN motif	MORN~MORN	-	-	-	-	-	-	-	MDAATRRQNKAFSNIHFGFPRYWNESIVKCSDGSIYKGHLTRDGERTGFGTWTCPVTLSTEESTKFRTKHIEYCGVWERDEPNGPGAYYVIYDDGKNVKRITEFHGTWINGMPLCHGSK
GV2-cds104	95461	97443	-1	DEXHc_RE_I_III_res domain containing protein	-	-	-	-	-	-	-	-	MSAASHHRQWSVAKFECERTHLCEFLKGPIQAIEQGKRRLLIRAPVKSGKRQMVEYLAMRDNTSHPTRKHKFLTQWHRKADEDQRVELKCYGIEVLSGITDKKKDDYNNKIRDTLNSDPRITLIIHIDECDHGSGVRQAMANIWRKWRDDERVIFILYSATPEEVIYSREIAEIGSAQGAENGDEEEMIEEFGEGVRFDYTPQPTFCGPARFLDAGLVFESRPFFEKVSHPQPPAGAPQLPPFFRLTAQGREIIADLFREVETGNSDRNILLIRLSYGDNDMEKPNAKENKAIYQFLKNIHMFPELEGCSIYVDKDEQPTGIDHTVVTSQKIQWSNPNSWRDLTTRRPIIIVYDQTFSRSTEYAGHNRTFATHDYRNQIIFSISSQAVERMNHYSTRYP…
GV2-cds105	97719	98249	-1	hypothetical protein	-	-	-	-	-	-	-	-	MELDGIVKRSESKNQQQHTSTMAATMSSNYWTATAFYTMPFQQHKEEEEGSTKYTHDDCGVKCFVTADAPNDFTPLEPHCANCGYPPHICDPYYTRCDAYKPGRWFSEEKGEWIDQKPVALTPEQEEEARWNQHKYGLCPICKTGLDDKADFTFNYASGTENGIMMCFDCDAKLNN
GV2-cds106	98413	98688	1	hypothetical protein	-	-	-	-	-	-	-	-	MEVNSNQNQSDVSTDTLSKTKCKWYISEGIGWIGSVLVLIPYVTPLDKTVDFVLNTLGASGLFIVCLTSKQYQSVIINAAWVIGGFYKYFS
GV2-cds107	98882	99307	-1	MORN motif	MORN~MORN	-	-	-	-	-	-	-	MARTTTHENSVDNVWTVATVKYADGSIYKGHLTRNGERSGFGTLRYPILIYGAVDPNNMDKLINWMEYKGTWQDDEAHGYGTMTRFRGDGTSNIIFQGEWCNGDRVEERESRDVHQVEETESSDDDEEAHVERQRNETTGW
GV2-cds108	99636	100247	-1	hypothetical protein	-	-	-	-	-	-	-	-	MDPTVLVYSSFKTHTKVTTMATNGQILSTSAQVNARPFCVKRRFLRDHGDDGEDVERWYPEGWWGDAEHDYFHGHEEESEDERSCVDDDDRAFGEQEQEQQKQEEVPAKPHYTTYRIESWHWYQRTSPSTEHTIEHYNASCEKRAHLVEPHVMFLRDNVTKVKGFYFYGNGFPMENLAETDGYVDVRTGKNYPSSQALFEDIK
GV2-cds109	100366	100989	-1	hypothetical protein	-	-	-	-	-	-	-	-	MAQRQRAGLITPRSLDRNGLSVFSNSQFIRTASLSIQHPFHRRGAAVARAAHNRKDIRSKRIAGIFQFAVSRTASLSLQHPYHRSGAGGARGAHNSEVTGSNPVSGIYHSQVYRICHAVNTATNTSRCSSAEERLKPQPSPPSTSNGLTEGWLSAHNGEDVGSKPTTGKNSLVVLWLKTTFFFITHFSICHSFLDFRYIGVFPPSGK
GV2-cds110	101690	103279	-1	hypothetical protein	-	-	-	-	-	-	-	-	MDSVLKFGCSVSIKLQSNQSTMAQTQNSNSLAVVLGTNQIVERCFAKMANDVTLQVRDKLIDIILAVLARECEDFDVESVRRLILAEIPEPTVTIEKRVKNQDPETKTKKTKTVELDADGNPVKRARKEKVPKAPKATLSEEEKAALKAEKEAAKAAEKEARQAAKQLEREAAKAAKAQADAEKPAKEPKVKAPKEVRIPIPWCGVVIESRCHALRSYHGLFAQCVSDKTETGEFCAACEKAGAPFGTVAMRKACGLFDYTDPKGKKCVRLANVIDKFGFENHAVEMFQVEADKYDITIPHEHFEKEVKQRGRPKSASPRAAKGKGKVATTDTTPASSRTASDADNSDTETENDEPVAAKAPKAAASEKKQQARKKVEKTAAAAADAEAPKKRGRPAKA…
GV2-cds111	103486	103830	-1	hypothetical protein	-	-	-	-	-	-	-	-	MDRKVVVYSSFKTKTTTSQTMPVYTKNAKQFKQCAPAPAPLTAEEQAARDKKQAFIEARKKEIEASNAAFMAAYRAAHPIPEMPTGSPYQAAREAWINGQAGTDGAFDHWTASK
GV2-cds112	104132	104740	-1	Ubl_ubiquitin_like domain containing protein	-	-	-	-	-	-	-	-	MAMRLLVKLQGFKNLSTTEFTMDAASSDTIGALATKLEKITRVSADRLSVMTGLVFGNPSGSFKKLDKNVTVSDHGLRSGSTLMVFVPVGQQDSSDTVAAPAPQDTRRKVCVGKAEYRSSASEPMKTGDIMAVVGETNKRKRTILLFEGVEYANAQEWLTKAFQNSGRSCAVKIEQSQAVGNTPRPTRYVPPSDKCKFGQYV
GV2-cds113	104822	105010	-1	hypothetical protein	-	-	-	-	-	-	-	-	MCVYILTLFSYEWFKTGFLICHSFLDFRYIGFFAPFGEIDSPSADAKEYPLPDCLVTQCFFW
GV2-cds114	105651	106043	-1	hypothetical protein	-	-	-	-	-	-	-	-	MSPMTPGSAEVSALTTGAWFLGWKADRWTPIPRFEEEWALATTSKARADLLDTYFPLASATLTRHQRSILMSVSLPATKSSHPDAELTFCDGTVWQRSCGFAYCVEDTPDGEGYWYCDECRRYGEEEAEE
GV2-cds115	106982	107488	1	hypothetical protein	-	-	-	-	-	-	-	-	MSTSFNVPYERMGDSDLSQRLLSSPAFGSQRQSEPTPEKIGPPKEKLFKEFLKSMIEANIAFGLDSTNEKLREFNKIFDFSVSKDVTDDITSIKEEIDNKMSKSKKSSVSSEGKLVSSFPSAAAVTESKIPTPIGSLPRLDVLKTDVSEGGKRRRSIKRKHRSIRTIL
GV2-cds116	107642	108049	1	hypothetical protein	-	-	-	-	-	-	-	-	MASTSTPTSSNRTKGNHNNNIDNTVSLHLVMSCEIFWDYETNILVDRNQFDPKITNRSEKEAFQSLSQFLCLHMKQHIQDELISEGRRQMLSQLDEVFPKFHIHGQTVHEILYPNDPTNSDHCRGDGKIFICTHC
GV2-cds117	108141	109532	1	hypothetical protein	-	-	-	-	-	-	-	-	MSSAEATMDQPMEQESTFFKQAVNSLTFDKESSSCIPTTESVGSQLGGTNNVSIDSLTILIMLAHGLINLTPEAIQQQVSHPVIEPSGLLHTQNLAIFGFAPTGIANIGNCQELSTISDVIQKELELLIQLKIDESLQSIEDKTKQLTLDQNDQQRLKGIKSKRAISKKNIFSKVCNFCFKVFGRLTSLRLTSLSTVVNYTFKNIWSVCKNILPSSVFSSSGGGKRKSNEITDDSIITSSFSMSHDMCVLMLDDLRSSIQNFDRVRFPIICQGLEHIPVYKEALNYCRERCRKLYIVKGFGSNPLLTYVNKHFQYNCIDDKPLNMGVVKLKFSIDINGNVNSNTRIYDPRRLMTETGYIDPKTGSWWSSMQGWLDRCVEPGDETVCVVDLSCSGIVCEK…
GV2-cds118	109627	110475	1	hypothetical protein	-	-	-	-	-	-	-	-	MSSAAGQYFPNSQYYQQNPNIHSSYIPMINVPTTSRLPTQGELVASIELLIAQVGELSRKIDRVESRVNDWVNLSIAERMIIAEKGISALKTCHNEHSAKIHTSEKEIDDLFGYLKEVKEDANDNYRCIDRVSDVLSHHASKLRHAKQRSRDLAKKYAEIGILRRRISKCEEFNTDFAECFVEPLQLRGIISNMSDKVDECDRTISYMVRYGSDINAGGSCAALDNTIPEYSTFCDEYEESKMGELPACMLDEYFSNYCDEEDVSAKKDVHVLEEDDDFVEI
GV2-cds119	110503	110934	-1	hypothetical protein	-	-	-	-	-	-	-	-	MSLNVEDLLYALDNDNNTGVAGLTASKIKQEKNDVLQKLQLSKEELKDFHTRLADYRYVDEINGLQDGRYIRWIPLNVETAEIKLTNGAFLVRTTLNDDGVILICRNTKRQSVVVKFDNALIFQKLSEQELILVKALTILDKK
GV2-cds120	112130	112432	-1	hypothetical protein	-	-	-	-	-	-	-	-	MYTKTPKSFSKYIFLDFGKKVIVTIFSTKKRDCEHYGMSDVCIVFFKSKTLFCKKDIYKCPFLKNPKYFWKKRFTSFTSASALPILCGLPLCFAWMIAVV
GV2-cds121	112448	113335	1	hypothetical protein	-	-	-	-	-	-	-	-	MSQNARFFLCESCHFKCSKESEYTRHLATLKHQKFTKVYKSLQKNATADNALVCECSKTYTTRMGLWKHKQKCPIVKDKNDTIISSDFKDIHGVDKDDLILKLLKDNEEIRQILKDVIPKMGNNTIINNNNNNTTNNFNLNFFLNEQCKDALNISEFVESLKITFEDLLYSKKNGLVQGISNVMIRGLKELDIYKRPIHCTDIKRETMYIKDQEKWEKDETREIMKNTIEMIADKERTALQIWTDENPDWMETEKKQIEYLTMLRSISEPIEYEEKNGKKIIRAVSREVIVDKKD
GV2-cds122	113482	113781	1	hypothetical protein	-	-	-	-	-	-	-	-	MVFGDFWYYNIFEEGHNTPPDEVAYRMMQESSTAIKHTPSGEIYYNTVYSPRLPHTTVRTYDEYVAYNNVIKQHKMLNDKKEMSENRVLFFLKEMFCCR
GV2-cds123	113895	114233	-1	hypothetical protein	-	-	-	-	-	-	-	-	MRQIHTQILIVSITTFIIYGFIDSLMFGILLDEGLAKVFNKIGLRPDNSDVMVGALSSSVAIVISTYIKNYNKKIFGDLLEHPALDIIGVILGTYLYVTIIREYRKVKHYYF
GV2-cds124	114331	115212	-1	hypothetical protein	-	-	-	-	-	-	-	-	MDDSIKPATNQGFFSYVFMLTKFKRDDLVNIVQYMTLSIIPIILLMYFLKKYLPTVTHENSSLYILVVTIIEMTIMVIGIFFIDRIINFIPTLSGKYYEIINLTNVIIVYVLVMMMSQAGYRERISILLHRFDNWFKVDDMIVRYFGYTPRPFDMFSHEAGQYNLEVGRISGEGRPDVPQDTILKAKASMKNKSGTAANNKGTQPTTINPQISQQYAAPPPVPVQGPSMSNYGGGGMSGGGSMGMTQPVQNFNSMYANTATPMVGAATPGMDDMFMEPEAANGALGSSSWSSW
GV2-cds125	115346	116293	1	ThyA Thymidylate synthase	Thymidylat_synt	PTZ00164	PTZ00164 bifunctional dihydrofolate reductase-thymidylate synthase	K13998	DHFR-TS; dihydrofolate reductase / thymidylate synthase [EC:1.5.1.3 2.1.1.45]	COG0207: COG0207 ,COGFAMS2, COG0207,F Thymidylate synthase	TIGR03284: thym_sym: thymidylate synthase	POG0092: POG0092: dUMP hydroxymethylase	MLKRLAKANMVPLYLEDYNTDNKDRSHEEFQYLNLIHDVLQEGTVEHSRNGITKSIFGSAMIFSLSGGVIPILTTKRTAWKTCIRELLWFIRGDTNNAHLQEEGVHIWDDNGSRKFLDSRNLLNNKEGDLGPVYGHQWRHFNAEYDNCDSDYNGKGIDQLAQIIESLKNPATRTSRRMIMSAWNPCQLDEMALPPCHILCQFNVTDGNKLSCSLYQRSGDIGLGVPFNITSYATLTHLLAKHCDLEAHEFVYFLGNAHIYQDHIEPLKEQLTRDPYDFPTIDICMKRENINNYTIDDFKVKDYKFHESIKMKMIA
GV2-cds126	116424	117443	1	hypothetical protein	-	-	-	-	-	-	-	-	MSNNASLSAAKRRRGGAPPPMSSAQPPGTPGVVNLPPGLPPNFRQLPPQIQQQMLRQIQQRGPPPSTLPQSSSPANNPISVNKPIVGQNVMGGSIGVSAGGVGASNGPYVVNSVLHNRATVEVTGLHIRDLPMTSTGLPCLPSGAPLPPNVLFKLHHDELLNQDATLNDYSNRLQMLTNRVDRIEKTGGKSSGDGVGAVGDEVSGNYDNIVDDTNFIGKVVDNILTNTNLSDIINQIEPLQKENDNLRALLNSQQTTLNELSGLVMKLLNNGLPTYVSSNANGCDYLTANPGVGGEYSGEYNSDHITNETSNGLEEADEGGEDDGDGEKVDADNDEVES
GV2-cds127	117692	118738	1	Cupin-like domain 8	-	-	-	-	-	-	-	-	MKEVIAVLVFCLVLFIYLHVFFHLKKCDDLEVYEMSNPSKEKLEEICDIRQPVVTFFSNDTLTDICNFNYIKTNYSAFDIKIRNVKEHDDETELYVPLAISESVELFKKDKDSQYLSEKNSEFLEETGIIKHYRHNDMFLRPSMVSSCSYDIIFASLNTETPLRYEVNYRNYFVITHGKVIVRVFPPKATKYLYANNDYENFEFRSPVNPWNVQEQYKSDFDKVRSMDITLVTGQMVHIPAYWWYSIRFVKSNTSICAFKYKTYMNTLAISNHLFMRLLQRQNTKRVIAKKMDLKINKTELDTVPMLDNKDLTNDVKIDIEDGLGSTVGIARDAVIVSNKEEVTKIEL
GV2-cds128	118748	120196	-1	PKc domain containing protein	Pkinase	COG0515	SPS1 Serine/threonine protein kinase	-	-	-	-	-	MKKITSVIKKTIGNLFPSKDSSETNSYTIDTIDIDDLNESAYYLRATPITLPKVSSLSQPPPPPPHPHPPPPPSLEVLPVKTQLTETGLSLQKISTTKHVNVALENPHSVETPSLELYKNSKDEQIISLDVYCIIDYVIDKISSAYYESNMKIHSNALIEYYNKQLEYESELASILNTNELYSIKKCVDGIINKDKNFIFNLRSIKLYATDYIIPGVCCGVFKTSDLIIKVDRLHDSFKSELFAMSYLGKGIIKPYNIVLPYIVKLHNSRKKNKLCFSIQPRIVDSFTIYDWMKLISNRRLNIDTYISICIGVSRTISFLHSKDFVHGDIKPGNILIQNITNIPYIIDFGLCGINAVSEGTGGTKPYCNPTTLNVYNDKEDSYEWTKICKNNDLWSISL…
GV2-cds129	120303	120683	-1	Ubl_ATG8_GABARAPL2 domain containing protein	ATG8	cd17163	Ubl_ATG8_GABARAPL2 ubiquitin-like (Ubl) domain found in GABA type A receptor associated protein like 2 (GABARAPL2, also known as GATE16)	K08341	GABARAP, ATG8, LC3; GABA(A) receptor-associated protein	-	-	-	MPSTYKKNTSLEERQQKSKKMLSMYPNRIPVIVEMSTSSASYTTYIEASHKIKYLVPYDICLGQLINIIRDKIKLDKTKGLFFFIQNKLLPPSSIIGEIYNCYGDEDGFLYIEFCEENTFGNYSHP
GV2-cds130	120784	122757	-1	hypothetical protein	-	-	-	-	-	-	-	-	MVVQKVRSDVGGICNLVLFMGLFATSIRAIPVQLSVAGSIKYPIKVACECDYSIYVDGKYIDNDKTEVKTFDYLETGWNATKRYYPYIHEESPKIIAFNGIGNEYSGFLNGFIMDMNNGADYTKYQEWRCKDFSKTPPSNWFTYDYDDSDWSISTSYGANYQNNSFQIFETERREIHLQAEWLWTQNNRDANIYCRKKNNATSPLPSVVITTTSPPLVTTTIDHPPTTSTHTHVETTATHPHVSTTIHHPPTTATHPHVSTTIHHPSTTATHPHVSTTIHHPPTTATHPHVSTTIHHPSTTATHPHVSTTIHHPTTTTTHLHVSTTIHHPTTTMAPPRVPTTATHPHVPTTATHSHVSTTIHHPTTTMATPRLPTTTTHPHVPTTTTHPHVPTTIHHPS…
GV2-cds131	122877	123692	1	Cytidyltransferase-like domain	CTP_transf_like	-	-	-	-	-	-	-	MCDIFILLKYITENNIKKVTVNADITIESNCDSETTSHKDNYYSMLCFKDLRIFAPHVVTEIYISKIIEDPQYIDALKYTTNMFCKNKELYKYYSKIKTAASVSSEHCGQQFPNLFYIKFHKHTSETGDDIDPPIFIRDIYTKGITFGTFDLFHYGHNNILNRCKNFCNYLYIGLSSDELNERKGKISVDNYEKRKNIIECAHLGDEIFKEESLELKNDYILQTGAEILMMGDDWLGEFDWVSCDVLYMERTPNISTTLLKTIRKMTSNEL
GV2-cds132	123760	124947	1	Protein kinase domain containing protein	-	cd14016	STKc_CK1 Catalytic domain of the Serine/Threonine protein kinase, Casein Kinase 1	K02218	CSNK1, CKI; casein kinase 1 [EC:2.7.11.1]	-	-	-	MFHSPLSHQPNYIKPEEMSVEIPVNDTTADINDTNPIPEKYRHRTLINQKYIFEKKIGAGSFGCVYRGKNVISGDHVAIKYEATEAKIPTLLWESKILNHLAGKQGVVKLRYYGTESNKNIIVMDLFSHTLCEEIEKIKRGDKNTSITTKPEDVDKSTTASSPDEAETETVLYKKDSDTAHASSDDDGSGGAGVSQTIHSQSIPPTDSTTILPSVTPHIIETVKYLISMIEIISRVHEAGVVHRDIKPENFMLSVDKRLHIIDFGLSRFYMKGEKHIINTCDKSIVGTMRYISTHIHDGNVYSRRDDIISIMYVTIYLLKGKLPWMGIVPQKGELASKEDIVYAKKVKTTVTELCEGIPYLFQKLLDYSYSLGFEDKPDYSYMTRQCKNYLKLYI
GV2-cds133	125007	125747	1	Cold-shock protein, DNA-binding	CSD	KOG3070	KOG3070 KOG3070, Predicted RNA-binding protein containing PIN domain and invovled in translation or RNA processing	-	-	-	-	-	MSSASSSVTSAPVRLTGRVKWFNNKTGFGFISVVGGNDQFKDASEIFVHHSAVTVSQEQYRYLVEGEYVEFSVVVTESGAHKFQAGDVRGVKGGKLFCETRREHRVAQEGASGSREHRNQHQQRHQDGESSRGSGATRGGRVTRGRGGYSRNGESGGEWMLVRRGHTGDRQPYRPRQQRPERTERTERPERHTQKHEQEHPASANTSTQSPAPVETPALATTGSSDVQSTPRTASSKKPRQTKPTF
GV2-cds134	125868	126257	-1	hypothetical protein	-	-	-	-	-	-	-	-	MGILKKDDYIKILNYYKIPIGPTDSSKTIKIKAEEILADKLCKCIKKVKQTDDEIDTETPTEAESKAIGICTDSIFRRKGLKHSGFTCKKRPKFLKYPGKNYSLQTRSKYLSKKQKMRRIFLTRKNRSK
GV2-cds135	126404	127291	1	hypothetical protein	-	-	-	-	-	-	-	-	MPKPTKITFKPKNKKVIVFDLDETLGSFGELGSFCNILDEYYGDKQTSYKMLHDLLDLYPEFIRPQIMNILKYILQKKKEDKCKYIMIYTNNQDRVWVEHIKAYFEKKLKSKIFEQVICAFKVDGQVLEINRTTQEKTVDDFFRCTKLPRDIEICFVDDLFHPKMEEDNVYYIHVKAYKHYIPTSALVDRFMNSDLVKDVKNKEELRNFLTSKLKYNIPEKNKEEQDVDIIVSKKLLEHIKEFFNKDEKDSNKETSSSLLSPHSHYDISAKRKSFKRPKNVYQRNRTLKKKLYYL
GV2-cds136	127326	127817	-1	hypothetical protein	-	-	-	-	-	-	-	-	MSARSQIVLKKSVNNIFGTQSGVLQSVIKMKRKNKINLSDTVNINDINNINNNMKTIIDVNNNINSRLSETHEKTNDTPNDYYHRHRDRKLEYQKSYNRENDEKIKEYNKDYYLKRRAEILEKAKTRVICECGCDVQLSNMNAHKKTKKHLKRVGCLIDASTD
GV2-cds137	127975	128430	1	COG0393 Uncharacterized conserved protein	YbjQ_1	pfam01906	YbjQ_1 Putative heavy-metal-binding	-	-	COG0393: COG0393 ,COGFAMS2, COG0393,S Uncharacterized conserved protein YbjQ, UPF0145 family	-	-	MRIFTLTTVDENKYKPLGLVRGTIVHSVSFFRDILGNITGLLGGRNSAINKKIDDVYAEAITELEAYTKKTYPTATSIAGVEISLTEMREFIICVATGTAMVEITNKPNPTQNQVLKSAPMPRMIAAASGGKKRRTKRASHKSRKSRKYRK
GV2-cds138	128517	129206	-1	PDI_a_family domain containing protein	Thioredoxin	-	-	-	-	-	-	-	MTGEAISLTDNEIAMLKNKHGIVLFHMNGCGHCVNMMPAWNRVISELKDTMKNEIILGAIERGGIEKFHEHGIKPNVNGFPTILYFNPSKLHSPEVYNNDRNYEGFKQWIMEKAKQDKTSRTRSRSRSRGRSRSRSRSKDSGINNNEIYMAIKDYEKHTNKKNSLMGDNNGLILKQEGGGYRKSRKNRVKRLRRTRKHRRTHRRRSHRKNYSKLHVKTGGGGCGCSKLW
GV2-cds139	129336	129986	1	hypothetical protein	-	-	-	-	-	-	-	-	MSYKIILITVLFIIVTYFVLNYTSADFKEALTTKQDSPDTKCPDILIQKGSQLFLYNSKKHMVPGVNPVTFNNLEEYTEFLDWQKSSGLVCPVLFLQQTEDTQGESVYKIRPGPTDLQGGLPPASSIKMPPPRRHITKILDASRDDKPFNVNSYPGYDTSNIDQGEFTPDMMLDYITQSTGLSPNPMDPNWGGADFTQGLIDAGYYDDNNVSLAVG
GV2-cds140	130032	131033	-1	MUS81 ERCC4-type nuclease	ERCC4	-	-	K10848	ERCC4, XPF; DNA excision repair protein ERCC-4 [EC:3.1.-.-]	-	-	-	MLIKVDNRETDLFPLIERRVDIIDILEKESASESNPKNKRSNVSQCLIPTHLYCDVDIVSDCSVTLNTSNALKSGENDKSHKIKKEQLHIGDIVLEDNAGKTVIIFERKTLYDLAASIKDGRYNEQSFRLNKEDTHNHNIVYIIEGDIERYNEKKGRISKKVLISSMFSLLYYKGFSVFRTNSICETADVIVFFADKYDKTCLTDKTRCAYYGSVAHGGGVTTGDGSPNKSPVGDTEKEESEKYCGVFKSHKEKNEYITPDNINIIMLACVPGISSKIATQIMNEYKTIQNLLYQLEKEPEALNTFMMKTESGAMRKISKTCVDNIKKFLLKQ
GV2-cds141	131130	131402	-1	hypothetical protein	-	-	-	-	-	-	-	-	MPQRNGQRSRNGRSAMARRVLFSGPGSADGLYANTHNGGGTKKGGAQPSGTGFMIPFAQRSQIAVPALNKDFLFKFRQYYDAPRHTGPKL
GV2-cds142	131541	131849	-1	hypothetical protein	-	-	-	-	-	-	-	-	MVGSGLVGRTLRVDSLSNRGCIFGSMAGLAPTVGLNPNLLNVYRKDTNYCQWKCLPVNCKDAFAYMKKNGLIFSNKATGGIGRTAWSPGIGVLKGGGKQTFI
GV2-cds143	132026	133045	1	RNaseIII, ribonuclease III	Ribonucleas_3_3	PRK00102	rnc ribonuclease III	K03685	rnc, DROSHA, RNT1; ribonuclease III [EC:3.1.26.3]	COG0571: COG0571 ,COGFAMS2, COG0571,K dsRNA-specific ribonuclease	TIGR02191: RNaseIII: ribonuclease III	-	MSSPKLNTNESKNILNDSDIIPCEDGYIFNPYNPENREITLNEVQSILSSYGIPASLHNFDLYRRAFIHASYTKRPQLENARENIKIMPQPSNCIPLKTKSNERLEFLGDGVLECVTKYYLYRRFPKENEGFMTEKKIAIVKNESIGKFAIEMGLHKWFIISKHAEEKRTRTNLKKLGCLFEAFIGALFLDFNKISIHDDDKWFDNVFVTGPGFQMAQKFIEAVFERHVDWIALIKNDDNYKNILQVKIQKEFKTTPDYLEIQHDPESGYTMGVYLCLGKEIYHMDYKDAIKYSELNSFANIRKYYEEKGHILVHFASGTHKIKKKAEQMACEFALQCM
GV2-cds144	133162	137328	1	DEXHc_ATRX-like domain containing protein	Helicase_C	-	-	-	-	-	-	-	MESDTELDARIKNLESRLLESNQKISNPAEASKADIEENREINESLKNLKSKRISLMPQSSAVSVGALSSLLSSVKSAFSSQGESQQEVEPTTSDPKALLPRSVHEQSIKDRAVLLQQQHQGEEITEEGDVPYDPQLEVLQAPKLGSQVLPSGQPGVEFAAQRMIHALQTNLAPPDVLERLEKKGNPGLGDMTKARPVPQQRQKIVIRLVTPPEGEGAVRPPNIVIVNKSKEQLVDRKTIMERLHDVLPTAAAKPHEMGKESLTSDKPSKPSLKASLPLPTSETAASLTRQIIIIRKLPTKIHLVEDGSLILSMGQKPDESGDVAAAASTVMTSSASLLVKKPRGRITEAPTFGEMSSDVEKMVITDTAVHERMPKVRPPGIIVSSYYMNNREKFINFI…
GV2-cds145	137437	138633	-1	hypothetical protein	-	-	-	-	-	-	-	-	MSFYEFTKNENKSIIWGLLHEGGVFRDLPNTQVDNVKKQFENTIQSMKPDFDLFFDQNDEGDDDYEQKASEMITNSNKAVIRKMVEQIGALKPKKPINIRQAPEQRVAPVNLPVPPRFGGGGGGGSVSANGMPTKKPKIEEIYRADDLQKNRMSELEIRLKEKQSEMDNMLNNKKPDNIDFTDKSITDDKLSSNEMERLLAEALSSRERELDKLIPSPVDKSNKPESIASSVRGAVPKRPQESMKKNVSFNETENEEIVYSKDVNMGAEVNGGMNESLDTNVANEDENGNSGGLSFLSKLKKSSGDVKPPSSHIQYSYNTVTLDDIMADGGMEEDEGDERDDPNLEMRIYERRKTDEMASAGESHKLNEKINIIQNEIQDIRRIQDRILNLLESKYNT
GV2-cds146	138881	139921	1	Glycosyltransferase family 92	Glyco_transf_92	pfam01697	Glyco_transf_92 Glycosyltransferase family 92	-	-	-	-	-	MFFDIFYKNNKIYLIMPIYNKPANPLQIIIRVNNIDLPLSESFVKDSNEPVLIYVYNVPSADTEIASEIEVEVSCCEITKTYTLQHIISPTPTTPTTPCQYFLTLTTLFHNDYTIFPLFYNYYKSQGVSHFYMYYNGVITQQIKDFFEEYGSDNITLIEWNFHYWNPRNFKYSHHAQPAQIHHAIYRYGKNASEYMISCDLDEYLHIPIQTEKEKDRYAHNGITLKKYIDSHRDIDIFGFCNIWATTLDNKYPTKPVLPDKILTVESINPYKDRSKNIYKLNSIQTVGIHQVGESDPTSFNENLKSITDLQMYHFYNWSRHERTIENCNIVVSPPTAPSSQFTNLY
GV2-cds147	139905	141047	-1	Ulp1 protease family, C-terminal catalytic domain containing protein	Peptidase_C48	-	-	-	-	-	-	-	MKSKKIQSILEFAKNASFNRDSRDNKNKGNKRNKNKKYKKNKTRSKKSRANKNSSSISRKKTLKMKSRLRKRPIMRIPTSNRQARIHKIVDEDESIQRHPDGFIKLKCSPKIQENDFTCYSNESLMKLKSLWNARHPDVIISSNEPREIWEALKNHMKSVCNKESCWLKQNFAAPGIDKEMLNYTFAPKSPDDWKKNPNEWLNSIDIENVMKQYEKEFPFFDFIGAAPIDFDAPKMYGECVWEELCHFDLNISIRNGKKKIGFVFNTDPHYLSGSHWISMFVDLSRNFIFFFDSTGNPPPKEVKRLIKTITQQAKAVGIDLRYIQNNKHHQKKPTECGMYALFMIINLLRDNMKPEDFIVDIFPDEEMEQFRHKYFNKDL
GV2-cds148	141202	141909	-1	hypothetical protein	-	-	-	-	-	-	-	-	MEAMDISKSIMNDNATIVNVSNQNNYDISFNSIDYLTLEIMANTDSYNKYLKKNNLDHDSVLKKEKRFYRKRIISMTKDILFNNSFGQDDLILNAFNTYARICISYFKFKDTMDTIQGEYTSINNISEDVCDIPNNRDDIDINEANKLFMRQIDKKVLTLDNFVIKTAPPPEEMVVPQTKDFNLKDPKYKKKDIKKFSKPKACLNHLAPDGVNVIISKKEKSEIELSLDNVVLAD
GV2-cds149	142010	142588	-1	hypothetical protein	-	-	-	-	-	-	-	-	MSYASSAYTDNKMYGVVDKLFICQNERTDALNNRISSRNIPSAPLQPFYYQVPVSTKYGYMPILDQSKPATVPLNSYPIFSPHVTFNPGNNMAPWSGFSNNINIESTLRNQFFGLQDCQQAEYVPSSSSDLYKNYIPPKPIKQPFPGLFKREVFDHRNPNRHNLGNHFFNNNTRNEIKDIVPECEKHFNSGY
GV2-cds150	142744	144489	1	AsnB Asparagine synthase (glutamine-hydrolyzing)	GATase_7	TIGR01536	asn_synth_AEB asparagine synthase (glutamine-hydrolyzing)	K01953	asnB, ASNS; asparagine synthase (glutamine-hydrolysing) [EC:6.3.5.4]	COG0367: COG0367 ,COGFAMS2, COG0367,E Asparagine synthetase B (glutamine-hydrolyzing)	TIGR01536: asn_synth_AEB: asparagine synthase (glutamine-hydrolyzing)	-	MCGIFYVQRFLQNTDSVTKTLNKQQLSDLELFQNDFSSIIHRGPDNSSFLNDAQPAKNYACIWGFHRLAINGQTPESNQPFFIKNCRLICNGEIYNFRDLIKEFNLEEEYKSQSDCEIIIHLYKKIGIRDMLRRLDGVFALVLHDYETATTYIARDPVGVRSLFISGYDYTYRNSIVVSSELKAINECYRAYAKQFPPGCYGMYSKNTTFDNSNTPFFNFYSFYENVSISQDNATLDVKRVYNYPTIEDTEDNICAKISTLFEEAVVKRLMSDRKVGALLSGGLDSSSVVAIMCRHMPAKDLNTYSIGLKGSTDLLWARKVAEYLGTNHHEVCLTEEEFLGAIEGTIKQIESYDTTSVRASIPNYLVSKYIYKNTDDCVIYCGDMSDEIFGSYRGFMKA…
GV2-cds151	144471	144725	-1	hypothetical protein	-	-	-	-	-	-	-	-	MINLKEFAKINITLGIIFLFILLVNNDLTIPLPIVALITLGYLCSAISCHVNLFSISVKHHKIVYYFITLLGSIIIAKHYSSAL
GV2-cds152	144791	145033	-1	hypothetical protein	-	-	-	-	-	-	-	-	MMNYKEFFMALRTIGILYLFYLQFTYSVNIPMSVILLLTVGSLGLAFFCKSKNNSQVVNHNLYNYAISLAGIFLILKQYA
GV2-cds153	145145	145381	1	hypothetical protein	-	-	-	-	-	-	-	-	MVCPLQQQQAALTQMGGGSRRRKHGTKRRRSRASRKTCRHGRRHACRCPGGCTRSTCPCYKGSKRGCSNKCRGRGCRC
GV2-cds154	145534	150339	1	Hint domain containing protein	DNA_pol_B_exo1	PTZ00166	PTZ00166 DNA polymerase delta catalytic subunit	K02327	POLD1; DNA polymerase delta subunit 1 [EC:2.7.7.7]	-	-	-	MSISAVVPKYDTSFRLFDFNIFDEKRDKNDDADGEGDEGSDSDGAKKYKKDEKFTTIQMFGLNEKGETCAIFVRDYQPFFYIKVGDEWSIPQKSAFISHLKEKVGKFYQDSILDVESKLIRRKKLYGFDGGKEHKFVLIKFKNVATMNKVKNMWFQVKAGKQVLRRDGYIYFNTKTEIYEANIPPILRFFHVHDISPSGWIGFETKRAKQLHGGRSIQSTTCKYEYELASRDIIPLNDKETIVPYKICSFDIEASSSHGDFPIPIKTYKKLATNIVDVCDAVCRNTGATSGAEAMEHITPALLRQLVFTAFGYGAPAHPEIDRIYTKIKVSEQRLATLFDVWINYHIPDIKVNDALKDINTIEKMFEKISESNNANAGDDDGGDDDDIVEEEYKDVEEI…
GV2-cds155	150353	151498	-1	hypothetical protein	-	-	-	-	-	-	-	-	MWFNERDILKHFTTSFNIIELPDLNGYVLPHAGTEYTGQIIAHTMRFKPTKRFSRVYILFYPANSSETHKTAHEYEVPYKSCLTIFEKIWKINTRNIEFIPYNIVTTTLPRLTRNEYRDSLVIVSADFSHFLNLQTAYELENCAANSIIHNASPPPKCIDIVDHHDTFTRLYSFLPATAQPVLQWVGRTRSPGVKGVGYLSFLLRDEHIVGSGNSRLPDGIFVTCYDANMTGRECLGKWFDEGGGGKKWTKKEEEELITDVVRKGQSDSRLTKGSASDLNVPIKYCTVTYLYRDTQTAPDKFIRGWHGLLASAFYLPEVFLEHTFDNGRWINPRDKEWPQDYNFKLDDTLASLDRKAGVTVGTSSRGEKKIYTSALRYVRL
GV2-cds156	151598	151993	-1	hypothetical protein	-	-	-	-	-	-	-	-	MPKSSFFMYPRNDDDYGFGWDINFDWKMGLTMDSWYGRFLKGVYNFIVCVLQRLYSILGFYIMWILLHYGAAHLYPMYCMPLTMMGLLLSPFMTSAPHCIALRWLMTEGSNVIITMWAVLGAYAVQLMLRR
GV2-cds157	152127	153467	-1	hypothetical protein	-	-	-	-	-	-	-	-	MNNDTGRRNHVSHDNPNRGYTTRHSTYDSPFNMDFEYGYLSMITNFSTFVSRTQDMYSQIEEGFSELLETQRERRLRSYTSRQRNIREALLSSNEEEVDVGHGRDEGEIQNSSNNTNNTNNTNNASNANNNTQRQRDRLPNTNRLFNMGDMFYSIIPRTVIIDPNNTGLRSSSQNRGINGLTIHQVEEHTEIINYGSIPTNDILNTECPISISPFTSDSIVLRLKRCKHCFIPFRMMAWMETHSTCPLCRLSIVETEPVGDTNPSENVDQPASTNNSDFTNLFNNIRNNIVNGLNNTTSVPTPTPVTSEQGHSNGSDNRANNINNILNQLPNLSVDNVNNDSIVFSFDMPHNSDTYDSQLNDLNELSNSYIIPQLSQLFSNTLSRGLSRSTTAPPTDNN…
GV2-cds158	153603	154763	1	UBP5 Ubiquitin C-terminal hydrolase	UCH	-	-	K11833	USP2; ubiquitin carboxyl-terminal hydrolase 2 [EC:3.4.19.12]	-	-	-	MTETHKKKEDTTRFEKYSGMGITGLANLGNTCFANACLQCLSHTYELNDFLSKGDGDYKKHLSNKPESVLLVEWDDLRKLMWSQNCVISPGRFINTVQRIAKITNRDLFTGWSQNDLPEFLLFLFDSFHNALTREVIMDIKGNIKTKKDEMGKACYEMMKKQYTKDYSEFLNIFFGIHVSVLTPIPQQTQTQSNPANSCDTTYLSIRPEPYMLIHLPIPSKEELHIEKTDKNVTLFNCFDKHCERESLEGDNAWFNETEKKKQNVNKRLLFWSLPNIMIIDIKRFIPSYATGRMKKNQQFIDIPISNVDFSKYVEGYAKETFIYDLYAICNHHGQIDGGHYSATIKNSNGKWYNFNDTQVKEILINDNIISGNTPYCLFYRKKKFN
GV2-cds159	154797	155687	1	Link domain containing protein	Xlink	-	-	-	-	-	-	-	MSSISYNSLSGLQGDPLTYISQMATSGKRSLDSSSVSTRIIILIAFIVIMILYYVLFSSLGNNSGGSSSGSQSGVESGGKRTLEVILWSIFVILLIINGFQYFFNVNVTASIKDIFTDQPKVDITVQEPPNESVVPELKLKKEAYNIPDNRFTYDDAKAICMAYGGDLATYNQIEESYNKGGEWCNYGWSDDQMVLFPTQKKTWDKLQTIEGHENDCGRPGVNGGRIDNPQARFGVNCYGYKPIITSAEQNAMQNTPVYPTSMKDINLQKKLDYWKKRVPEFLLSPFNHNSWSILG
GV2-cds160	155791	156366	-1	hypothetical protein	-	-	-	-	-	-	-	-	MEQAGGKGSILPLRASDLVFNRKSDGIMSCGYKISNALLNSTLNVQYGGGGGGGQPNKDRKTSEYDIKTAKLMEDLVVPSGLYYCHPITKHKVFNHKIVKEDKGNKKSKSNNNSDESDHEGDDSVIDESLYDKLLELVSPDSRRKYDKKTRKVRGTPSKSKVGKKDETASAGDNAKIKQKNKKTKKVRFAE
GV2-cds161	156478	156837	-1	Protein of unknown function DUF5760	DUF5760	-	-	-	-	-	-	-	MAAQYPSNIEKSIQSWVELDNELKKINDKLKDLRTRKNDLEDKIMDYVQENDMNNNFINISDGKLKFCETKQTSPITLGFLEKCLGEIIANQQQVKQIMEYIKNKREQKVVPEIKRYYN
GV2-cds162	156959	157510	-1	hypothetical protein	-	-	-	-	-	-	-	-	MARKSHNKRHRGHRRGRRGGTLAPLTFGDYPGGADPQWSASVTGGRGDDGFKSFIQQVTGGSQGAGASVAMNKYAMEGAGQGGAQSGGGSRRRRRGKMGARTRSKRMTQAQGQAQGQAQGQAQGQAQGQAQGQAQTGGMFATFGALLKEALVPLGLLAVQQTYGKTYGKKHRRSGSHTRKHRR
GV2-cds163	157583	157798	-1	hypothetical protein	-	-	-	-	-	-	-	-	MKEMKDKISEYCLEFIKKDEVKKELKNLFKPIISLILEEIYPYIYLSLLLVVISFFLVLGIFFMLVKSKSI
GV2-cds164	157887	159155	1	Protein of unknown function DUF5871	DUF5871	-	-	-	-	-	-	-	MEFNSSAKICTTYNDYDFSKIVLTDPEILNGGSFFTKLNVDNSMFYIQTPKCVSKQGLTITAGKKSYIDLMFSNEHSDFIGFIENLEKICIEKIYSKRNSWFTNDIDQSDIENAFTSALRSFKSGKNYLLRANIASSKNMLKLPSCFVFDENEKQLTLDDIKQEQELITVLEIQGIKFTSKSFQFEILMRQVLILSDKPVFQECVIKRNQVTSIQNNTTPLPTILSSTVSQNSTITEEQQNANVNTPLTNDTMTESHNNTKPVPATPIMVSIANKSFKNGEYEDDKKDINVEIDNEDVNNKNTVEILDDKKKQGTLEKEKESHNDKPKIPEFTDIMELTDADLEIKNDESVKIKPANDIYYQLYRVAKEKARTARKLAFDAYLEVKKIKKTYMLDDSDS…
GV2-cds165	159338	159889	1	hypothetical protein	-	-	-	-	-	-	-	-	MLRELQKTFKAHHILLLLGGIILIYVLYNYSSNKNFYPENMAPKNRRGGSGSAQSGGPRQPSGANDGTFYVDYAPVNSNDSNLAGLPSNCTGQNTNAPSDLLPSDNNGSWGLKPQGTGDFLGVNFLNSGYLIGVDTIGSTLRNANQQLRSEPPNPQIIVSPWANTTIEPDPFRMPLEIGCGPQ
GV2-cds166	160001	160591	1	WLM domain containing protein	-	-	-	-	-	-	-	-	MDLNIYGYILSILIVIVIIKYYFDSDLANLNCITSSVDGNKYCVRQRLQQEMAADLLATVTQSMKKLVDYMHRNYPTYENVQRLVKNFNPKKIIENDPEDEHTAYSENKGEKIAFCLTKSKTDEKLIDKNTLTFVAIHELAHTMTLSIGHKEEFWNNFKFLLENAVRAHVYTAVDYAKTPIQYCGILIDENPLYKK
GV2-cds167	160660	161178	1	hypothetical protein	-	-	-	-	-	-	-	-	MKIYNNKLLITVFFICIFIFAAYNIISPACSSSLILEGFDTSDVSNITENSNIGDEYSMYTGNASNTSPFAFKYDSSKLPLFSNIFGNKCLLGCVSPTSSIDVDNNRCTENVNMLNSSRTYKKCPWKCVPDILEKRPELKSVYAPYLEKGYPICEKKNEINHCSGCIPDAYF
GV2-cds168	161149	162099	-1	Dihydrofolate reductase domain	-	-	-	K00287	DHFR, folA; dihydrofolate reductase [EC:1.5.1.3]	-	-	POG0496: POG0496: Frd dihydrofolate reductase	MEHNDNDNNNDNNNNGNDKSLVKIIVAVCKGGGIGINGKLPWKISDDLKYFSKLTSGDYGKYMRDTEKYISMDKPSAKICKDELNIKKNVIIMGKNTWLSLPNYPKPLPYRDSIILSTTISNNDDTYPEYCQPGYNHDLNIHLSSISHAMRFCYSDHDSDEGMDSALYRSEKGIERNDRENMINSCRKRYNEIWIIGGEKVYKSIIDMNSMMNSMMNLLIDEFYITYIDKEYKCDTFFPLIENMNLYSLESIEAKICKCEDHDGISYVNVYYLVFKPVNKYYNIVVDGIMNMNPLIATVENIELVKKLKIGIWNTS
GV2-cds169	162210	170828	1	hypothetical protein	-	-	-	-	-	-	-	-	MGDTLKNNVYKLNYISNKRVNENQIPEKIVVFYGNLNPYTKNEWGISEDDLMRQFNIFIKKSEGESEEEYSNIFEDLFSPLEIQNIKSYDIEISFSFERIYGDDTIETVKKKIINNIKIEKEFSFDEMYLFSKRGIRYTPLQLYNKLSNNDTVSVTKKALIDFLTNSHRRNLKEECELLLRTDRYKLKDVYTYDDIYDLFFKIKDESPDQGARAGQGYSDSDSDDEGSFSEINILPIIEDIPIGQRVAFNRVDYVFTTNPFNININDSTEFDFLKQSSHQLYTISTTNKKLIIDYEPIVCETIFLCLAEDVLRHIETVNEQQDEDSPPILSETVVQIYYPYLAQKQYTTLADLQANRQELLEATRQLTSDKAYQEMIKNVDLFYDIFYQRDANTGANLS…
GV2-cds170	170946	175580	-1	RpoC DNA-directed RNA polymerase, beta' subunit/160 kD subunit	RNA_pol_Rpb1_1~RNA_pol_Rpb1_2~RNA_pol_Rpb1_3~RNA_pol_Rpb1_4~RNA_pol_Rpb1_5~RNA_pol_Rpb1_6~RNA_pol_Rpb1_7	-	-	K03006	RPB1, POLR2A; DNA-directed RNA polymerase II subunit RPB1 [EC:2.7.7.6]	COG0086: COG0086 ,COGFAMS2, COG0086,K DNA-directed RNA polymerase, beta' subunit/160 kD subunit	TIGR02390: RNA_pol_rpoA1: DNA-directed RNA polymerase subunit A'	-	MFSQKGQTKSTLQNVSPIIGIQFSIMSPEEIRKSSVAHITDRNTYDNNKPVVGGPFDARMGVLEPGMICPTDGLDYMQTPGYFGHIELARPVFYIQYLTTVRKILNCVCIKCSKLLINKETNSRFLEMKPDQRWNSVFQYCSKINRCGEDTHDGCGCLQPKRIKKQDMATIVAEWESTEGDEGGEEGAAKKNPTLHLIPEVVLKIFRRISDEDVSFMGFSPQFSRPDWMICQVLAVPPPAVRPSIRMDGQQRSEDDISHILVNIIKINKTLHDKINENAAQKVVDGWRDVLQYYVATQINNNIPGIGQVAQRSGRPLKSIMDRLNGKGGRVRGNLMGKRVDFSARSVITPDPNLSIRELGIPLKIAKNITKPITVNNLNKNFLLKLVRNGPDEYPGAKI…
GV2-cds171	175925	179491	1	Homing endonuclease PI-Sce	Hom_end_hint~Hom_end	-	-	-	-	-	-	-	MPSSIQKMKNAKKNDSKKDTTTKKEDEKKYKKSNHKDSGSDTDSGNNRSDSENDGENTELNDQHHDKPKTPKEDFDIQEYRKMLAGMFPSKYMSDRVKALDQNQAAPSVATNNAVACKKGKKSTTTVSNKVDENKKVTRSTTKAAQEQKVDKKTNGKSKKKHSDDPPQLSSDDSTSSTSTTCSDDDSEDDEYSSGFDEFAKEQLKNGKFNIVINLVNDKNNKSKNDESDNDNSSQWETDEDDSDDGDDDDSEYDPEYDSEYDDSEEDYDDDDDESEYEEEEEEPIKMTIKTGSESKNKRTNDLISYGHTSRSSKSKKDRSSPNESQMTPESLETIQTIKKQMEEILKFNKHDKIAQETLNIMLNKEKDYKEREEKKLRTQKRHHLKSFKKLLRKKNSTN…
GV2-cds172	179612	180307	-1	hypothetical protein	-	-	-	-	-	-	-	-	MKNMLKNKTSLIIVCVFIGILICYFTMCNCRTNYSLVEGLDINPDLTSKKNPMEDAVAKAKGMTAPPPAPAPPAPAPAAAPATTGISKPKSTIPTAVTPVKPVKKEEDNFQAGREGFQRQRPIDFGSIQESKSDEWNLSKWVKDAMRYAKGMGNENRLDSYQYNTGPPIPLPEGELFFFKDTKFSPDCCPGTYSSSLGCACLSKPQFNHLVTRGGNNTVPTGRKTSYYNEY
GV2-cds173	180435	181247	-1	hypothetical protein	-	-	-	-	-	-	-	-	MSMSSPIIDNVNKIYQKSTYLEKYGGSLIFSIFAVLGVAIYFVYLHLKNNSEIIKKDWNKHRCSPLYIPFAGMIMNPKNMSKLDFTTENFSGCFELLLKEIMQVVLAPLEAASILISASVSILMGVMNSFAEALANLRGLLLENTGGTAEKQTELVSIITKFAIKIKSALAKGQGILITVLYIFFSVYQIISSSFYVLLVGSSIILGVMFAVLILVWSIYIYFFLIPFVGSLIASAYLWVPVGLTLIYVSFMIMVLVVVVFTANVIRKTN
GV2-cds174	181368	181901	-1	hypothetical protein	-	-	-	-	-	-	-	-	MRTVDLLNSIFIIIVFIVLYVTNILAIGKKNIENNWAVYRCSPMVMPFANMFGHDTMQNFAYCIQNMQTNFMAPMLAPSNYANVLAVSGVSSALDGQTNSLGLLSNVRGFLSNNFGSLFNVFGNITLLMTLLVQKMRDMMGKLVGTFYTMGYMMVGTADTAKSTWDALPGQLLRGLG
GV2-cds175	181992	182435	-1	hypothetical protein	-	-	-	-	-	-	-	-	MPNSSSSKYVKRRAHRRTKSRRHAKKYTIKKVMRGCNSKQYGGAQVPLGNSAVGGNTVGVGMPNNATPGSVDAITKASATVLKAQTFAGGTGTPEEFTDKVQINANNSATTGSPPQKGGYKSKHRRRRYKKSIGRKGRSRRFRGSRK
GV2-cds176	182567	183115	1	hypothetical protein	-	-	-	-	-	-	-	-	MNPQERLQLDKLIRANDVADNTNSIRELKHSKPIADDVMTLIKIKRDYQRLSKSNPSQFDSICISRCSFLFNNYTDIFNKIKKDEIDLNILFQLIHILKMIEDGKLDQHTGSYEVGKLLKSIYIDSAMKKAEHTNKAHESKHGKDKHSATPPVKKISWAEFKSKNLSQTTTEIASPSNSNTK
GV2-cds177	183237	185741	1	TopA Topoisomerase IA	Toprim~Topoisom_bac	PRK06599	PRK06599 DNA topoisomerase I	K03168	topA; DNA topoisomerase I [EC:5.6.2.1]	COG0550: COG0550 ,COGFAMS2, COG0550,L DNA topoisomerase IA	TIGR01056: topB: DNA topoisomerase III	-	MSAKKQTTLVLVESPAKCSKIESYLGPGYRCIATYGHFRELDGLKSIDVKNNFKLSFVSMMEKMKQIQRIRAEIAECPGGVIIATDDDREGEAIGWHICDMFKLPVTTTPRIVFHEITKPAIAAAISNPGKLNMNLVNAQFARQILDLLVGYNISPQLWTHISSNAKNSLSAGRCQSPALRLVYDNQKEIDAAPGKMVYNITGYFTKLNIAFTLTRQYDTPSIVEEFLEDSVNHDHVYNLLPTKKTTKQPPSPFSTSLLQQKASSELHYSPAETMSICQKLYESSFITYMRTDSKMYSEEFIGKAKEFIREKWSDKYINTSIERLCLGAGSGSESGVTDTKKSSRSSSKSAAADSVKAQEAHEAIRPTKIEIEKIPDTFTQRERNLYKMIWTNTVESCM…
GV2-cds178	185827	186783	1	hypothetical protein	-	-	-	-	-	-	-	-	MGLLDIFSGITKKVNETDLSRKKEEIDSLYNEMLSITDKLTETAKKIRDLKTKIDEMPSSSDSTEKNVDNNTTGAESTSVEPVNEDQKDNKEADEVEESGEGEEKEPELESGATQPIVQTDEKPEVKSGNTESISDSLFGSMSSELPGVSQTPAVAPPAAPPLNMAPAQPGAMPTFSNFTPATTNATPAFGATQSNPFANIPVNNNNNNNNNNNNNNDILKSDIGVPTISSSELGGGKKNRKTRSTNKAPRRKRRTRKNNKSMTQAQGQAQGQAQGQAQGQAQGQAQGQAQGQAQGQAQGQAQGQAQGQAQGQAQTAV
GV2-cds179	186972	187700	1	Zinc finger, RING-type	zf-RING_2	-	-	-	-	-	-	-	MEFTYNESRACKHKIITIRSAFFLFYLFSIYYDFNNIEKDKYFTYYLLTLSSIFLCICNSIRYEYAYNKIIGHTFESHEEFLEWKKTHSLKKLTVFLDGYEKGISIFFLVNTITIFRFVPKKIFYDISCFIIYIYTALSTIVLIGIFLFCCSLNISMIDFFLSSDNYNYNSNRESIEMLNNINNTNTINNVIYIDDKKECCICLDKNTTEWVRTPCDHEFHKKCINDWYKTKNTCPICRSNL
GV2-cds180	187746	188843	-1	hypothetical protein	-	-	-	-	-	-	-	-	MNGLQNKNVYTEHPLISREQTYVLERKLVTVHSEDRDVCAWPHSSYFEITLPQQLTNVQSIRLIESNFPSVNNVFTNSNQNTKLTFTLHSGSQGTYTITIDEGFYSPIQLANELTNKMNQAVSNTYTEFIVIYHEVNQKIWFGNKIDEFQLNFEIKETYYDTSTTANTYENCRVLPPNELSTCMSTRWGLPYYIGFNRSNYDSIGAANGLNYEYKSAVDPDYNWLPAGGFYVTAPSVVSIFGDTVFYMDLFNYNDLDELMPYPRRTNAANNNSYGGRVDAAFAKIPILGIPVSQYFDSRNSMLQNMSQFFPPLERISKVKIKLRYHDGRLVDFSNCDFNFTLQFDCYRDEMARDLRLRIPAQYRM
GV2-cds181	189030	189638	1	hypothetical protein	-	-	-	-	-	-	-	-	MSANVQMRKFSPIDSVSYKYKGTYYLINICALLAFVGIIIKVVFSSLKIGDEQGPAFATLVGYVFTTFALIGLLMGVVSYYFKVMNTPSCSNIYPSFFQIVGLIIILFVIIRQSTVFSKMINTQQVDPEFYKFSNYSSLLIFIQLMLIFSYLQSNLGCMNSSTTAISSPSLGTLYLSITLFILNVLTVGIMEVILRLFSTCF
GV2-cds182	189728	190522	1	Bacteriophage T5, Orf172 DNA-binding	T5orf172	-	-	-	-	-	-	-	MSEGYIYCFGNKSMVGIYKIGMTEKTPEHRLSEANSSDTWRPPTPYVIEFAKRVFNPREKESIIHNILKHTRINSKREFFNESIERIKLIFDLPDGQYWQDDKPNVTSFIPTYMPISAPQSRVSLLMMDSVNTPDCDTMLTNKIIMNQSDTQNITEDISDNSENGETSRNVNGCRVMSLCFNNNQRIRHRIRKNKPDESNWVGVYNAVEDGILFEGQILTLNQFASRHYSSELPNRTPKVNAWFECECDINGAWISTYELPAIR
GV2-cds183	190541	191431	-1	3,5-epimerase/4-reductase	-	PLN02778	PLN02778 3,5-epimerase/4-reductase	K12451	UER1; 3,5-epimerase/4-reductase [EC:5.1.3.- 1.1.1.-]	COG1091: COG1091 ,COGFAMS2, COG1091,M dTDP-4-dehydrorhamnose reductase	-	-	MKVLLYGKKGWIGQKIYDLLINEGHEVIVGSCRAENVKGLEDEIIAFQPTNIISTIGRTHGTIGDVNYTTIDYLEQKGKVRENVRDNLYSPVMIAVMAQKHNIHYAYLGTGCIFSYDSEHPFGEESNGFTEESVPNFFGSSYSVVKGYTDRLMKMFDNVLNVRIRMPITEEINPRNFITKITTYNKICSVPNSMTVLPELLPIMIDMCKQRITGTVNLTNPGLITHNEILEMYKEIVDNQFTWENFSVDEQRKILESERSNNYLDTGRLESMYNVKHIRDSVRDVLVKMKNTSCNV
GV2-cds184	191573	192541	-1	RfbB dTDP-D-glucose 4,6-dehydratase	GDP_Man_Dehyd	KOG0747	KOG0747 KOG0747, Putative NAD+-dependent epimerases	K12450	RHM; UDP-glucose 4,6-dehydratase [EC:4.2.1.76]	COG1088: COG1088 ,COGFAMS2, COG1088,M dTDP-D-glucose 4,6-dehydratase	TIGR01181: dTDP_gluc_dehyt: dTDP-glucose 4,6-dehydratase	POG2307: POG2307: epimerase	MNILITGGCGFIGSNFINYFYRKHENAMIYNLDAMYYCASEENIEEDIRKSTRYKLIKGNLCSYDLVNHIINDYNIDYIIHFAAQSHVQNSFDDSLQYTKDNIVGTHNLLEVVRKYGKVKKIIHVSTDEVYGESMIDKNENKKTEESILCPTNPYAATKAGAELIAQSYYHSFNIPIIITRGNNVYGPNQYPEKIIPRFIKLLNEGKKVTIQGDGSNVRAFIHVLDVAKAFDIILEKGVIGEIYNIGSDDHEEYSVRYVAEMLIKKIKNSEEYQDHIEYIQDRPFNDKRYYISNEKIKNLGWDIKETFNEGIDDLIKNNINR
GV2-cds185	192648	193100	-1	hypothetical protein	-	-	-	-	-	-	-	-	MKLINPSPENFNKNYIYFNDPIQNTIINESRFIRIIYSTPNIIFNGINVLISFVIDSVEKQYNKNIINYCIEKNENAISVINNIEKTILDKYSSNKTPSYNLALQVTSGSLKLFSESIDKKKNIDIILKISGLWEDDSSYGITYKFLVTD
GV2-cds186	193282	194271	1	ATPase, AAA-type, core	AAA	-	-	-	-	-	-	-	MKFLETHFDDYLTTRAQTSLHPKKTKTYYSFPHKLDHLKNIIFYGPKGVGKYTQALSAIKKYSPSDLKYEKRLTINSNKENFIIKISDIHFEVDMSLLGCNSKVLWNDVYNQINDVVSTRPEANGIIFCKNFHKIHSELLDIFYSYMQSQSFHSNKLIFIIITEHVSFIPDNILNNSQIISISRPSVSNYNKCLSSKNVLDNQLKPSNINKISNIKNIVTNITTLTCPHEPVCNAIIEHIKNPSNISFLSFRDILYEILIYDLDIGECVWYILNELIRDNLLNNDNISDILLKTYIFFQYYNNNYRPIYHLENYVYNLITYVNGYTKSS
GV2-cds187	194249	195217	1	DnaJ domain	DnaJ	-	-	-	-	-	-	-	MDIQRARSILNLKYNYTPDELKKNYRILALKHHPDKNGNSEESCKFFQDINAAYLFLLNFDISPDEGVHRDFQDKENTEGQYPTESYIAIFRVFIQSLLQKMTTSISKDNASITINTLMKIIVEDCHELSLKMFEDLDKETAYNIYEIITTYHKEFHISSDKLSLFEKIMIKKMAQDNLVVISVSLDELFSDNNIFILDHDDKKYYIPLWHTELYYKLRDTSADNTSVELIVRCIPVTQSHIYIDTNNDIYVDLRMKITDLLEKKCIDFEIGGKMFTIPSNVLYITNNQTYVLPKQGIPVINTKNMYDVSTRSSIIVNIELF
GV2-cds188	196516	197334	1	hypothetical protein	-	-	-	-	-	-	-	-	MPKNAIEIKPQFVCSCGNIYKFASSLCYHKKKCIVYNTQSSKLDSVSSSQEVSSGLTGENMKITTEVFMKLVNDNQEMIKIIKEQQQQLNQIIPKIGNITNNTNNTTNNHFNLNVFLNEKCKDALNISEFIDSLKITLADLVYSKNNGLVRGITDVMIRGLKDLEIHKRPIHCTDAKRDTMYIKDNAKWEKDENHTKMKETIEKIADKERNALQKWADDNPDWYDTETKQIEYLTMMRSICEPIENDEKNEKKIIRSLGKEIFLDKNELTAK
GV2-cds189	197433	198377	1	hypothetical protein	-	cd08215	STKc_Nek Catalytic domain of the Serine/Threonine Kinase, Never In Mitosis gene A (NIMA)-related kinase	-	-	-	-	-	MKTFKAKKRHVTKQTDKHKRIKSSKRRKHSKKKYYHNRKIAGGSLIGQGNFGCVFRPDIVNGNKNIVSKVVLKTNMFNEYRHEYKILHKMSNVDPNGKFHSLLTNAQDMTPNLIPPDFDKCSLSRPTYDVKEFFVFNMKYCGSNNLTYYLHNSFRKQNNMMGVTGIEPSILFTLLTNIIVGIKKMIKVNIVHKTLDTDSIYLLEPVSLENPHCQKIIDFGEGEVRKYDTFSDKYQDYIMLFSSIIKILDSTLRSGHHNKTYTEKITLLKQLFIELLTMVNMPRFSQDELIKKYISSLGIIFGSSYSEYANNKYK
GV2-cds190	198559	199542	-1	hypothetical protein	-	-	-	-	-	-	-	-	MSATTTTSSVSKSSAPKEIISGETFNPSKDIKYSKPKVNTSGGKSVGVLNASTNSATFIATPLMLTWGVSEFADKKTGEKTYSMSLQFPGEEYNTPAISKFRANIAKFEEKVKADALVNQKEWFGKSTMTAEHVSLFWTPMLKFAKGENGEPDHSKNPTLNVKIPIWEGTWNVELFDPQSRKIFPDSSNEHLTPVDLIAKGSHVAVVLQCGGVWFAGGKFGVTWKLFQGVVKPKTTLRGKCHIQLSSDDKKLVATQEIDTISDDDIPRSSTQAEDSDHEEEQEHDDDSTPTPAPAAPAPAPAPVVAAAAQDSDSSGTKKVVKKVVKK
GV2-cds191	199945	201291	1	SAP domain-containing new25	-	-	-	-	-	-	-	-	MMASHGIIGILIDNTNDVEQNISNSYVTSPTANLHENMIIMDTTSISVSEAGAPKAKRRLPSSILGGLEDDKQQERENSVNSKTISKSKIVKKRISKKGCDSLIDIRNGKKGIDKNGEEETETIKVKEKEKLSIKNFETMFSYNYNMVELKKICLQYKLPRSGNKEELMLRVYDYFKNSIYPIKIQRVFRGYLQRKLNFLRGPALKKRSICTNDMDFYTMDDMVEIPTSQFYSYKDEDGFVYGFNILSIYNLLMKDSERPKNPYNRNEFSIKIKDDIRRIIKLSRMMKVPIEIEIKQEIMDPKKRMEMKILELFQLMNSYGNYSNSEWFTNLSKSEHIRFARELVDIWNYRAQLTLTKKIEICPPHGMPFLGTPYHINVATNINMNNITNDTIMRYNVQ…
GV2-cds192	201547	202191	1	SWIB-MDM2_like domain containing protein	SWIB	-	-	-	-	-	-	-	MAKKTSSASAPAVVAAPVAAPSKETAAPKTPKTPKASASKDVAPVPPPAAAHTEAHTEGGALETSSLSSLFSEFGSKLQTLSSGLSSLRSDFRTLERNVAREMRAAQKVSKRKRKSGNRAPSGFVKPTLISKELAEFLGKPAGTESARTEVTREINAYIRQHSLQDKENGRKINPDSKLKALLQLKKGEELTYFNLQKYMSPHFAKATPVAASS
GV2-cds193	202388	203437	-1	Exo 5'-3' exonuclease (including N-terminal domain of PolI)	XPG_N~XPG_I	-	-	K04799	FEN1, RAD2; flap endonuclease-1 [EC:3.1.-.-]	-	-	-	MLNRFLQSKCRDSISCIPLSSLSGKKIAVDISIYLYKYLSENALLENLYLMISIFREHNIIPIFIFDGKPPVEKNETIEMRRKIKHSAREEYYRLKVILDNLETEQVNESANNDNEKNTTTVEIDEDVYIDIATNVDELQNAMKQLKKKFVVLKQKHIQDAKMLLQAYGVTYYEAPGEADILCANLVSKNIVYACLSEDTDMFVYGCSRVLRYLSLTMSKVIMYDFEGILKTLSMDMDEFKKVSILFGCDYSKGSTTLNSSNMNIFNSYKMFTNYKSDTKIMDDFYDWVINNNVNLEKIVQTSRENMSLFDIHHTNDLEVYDKIKIMNGPVNRPMLIEVMKKENFIFMK
GV2-cds194	203650	203844	1	hypothetical protein	-	-	-	-	-	-	-	-	MAVTRQQSKKIIANSNPAPTPDPAPTPTNHAVKHAHGIDFVEASKEWRKNKVKFENCTFEYILL
GV2-cds195	203861	205471	-1	hypothetical protein	-	-	-	-	-	-	-	-	METNYLPEYSNVTTNHTALDNCKDIKLKKNDYTLLHLLRNNDKYYSKLKGINKNQTSNNSNNPRQSEINKQLIRMYDYMDNEFNTFKTIENKSLCFKHVFKRINDQNHEILKKSLFTSSYIPPNIVRYIREKSRYFLKYTCNIGDERSATVYFIIFEDSKFELNNIRKKGASYFKNCILKIYLWLNLLAKYADIKCGTHLTSYIYLTPFKRRLPGFKSEKDTGNVGSESYNDYELYEDEYSHNNILRPVNVNGGVSDVCEANSTILVYRKEEWFKVFIHETMHNYGVDFSLLNITNANKSLHNIFSIKKDIKIYESYCEIWARIMNVFFETYFEINTNKKFSSRTTRRNFLDKLYETPKSLKYYGRRSQNRDNTGTGRTLGVETPRIKNKHEVFLKKFY…
GV2-cds196	205574	207901	-1	NADAR	NADAR	-	-	-	-	-	-	-	MVRSRLDPSVNYTELKSIDPSDSKETNYKAPLYEATVLGVNTIISIGQIKNTFVDKNIVYYPIYLIKNNKVISQIGVYEIFEENVPSILDDEGDINIEKTPPPLIYSFVTKSLIQKAVFIPENPSLLSSTAAKARAKPATTKSKILTSSAVASVEDEETESDDENIQAAIHASLVAAKDAPPLGQVKIPKRLPVQTIDQYGAEIRNYRDHPDTPWIQKYCMSNEFNIVKSPVDSDSLFYAICDAIRSVYPDRDINVINLREKLANVISVEQYSAYKSLYDSFNLQLQQNRQRNEEIVAENQDLKSRLTSSQSLSEKKQIRERALVLKAENEELKEKREAIKDNMKYIIFMKGVHSIEHLRDIIRVGEGASEFYADEWAISALEIILNIKLIVFSKNDFD…
GV2-cds197	208037	208918	1	Fut1_Fut2_like domain containing protein	-	cd11301	Fut1_Fut2_like Alpha-1,2-fucosyltransferase	-	-	-	-	POG4142: POG4142: glycosyltransferase family 11	MITCVLMGGLGNQLFQIFTTIALSIELKEKYMFPNNICGGARTRTYWDTILKELKRNIITAPLTSLRLPVYKEGEFKYNKIPLSPNIVNQNGGAILYGYYQSYKYFEKEYKRITNYIKLDEQRKMVRDKYFLDPEYSIPKNCVISLHFRMGDYINLQESHPILDTEYYIKSIGVILNKLKIKSDNVDRRVTILYFNEKEDTIDVLKKIELIKSEYSFIEFKCADSESNLEDWQQILLMSCCQHNIIANSSFSWWGAFFNNNPQKIVCYPDKWFGENLKSNDVSDMCPKTWYKI
GV2-cds198	208915	209679	-1	COG3306 Glycosyltransferase involved in LPS biosynthesis	-	cd06532	Glyco_transf_25 Glycosyltransferase family 25	K07270	K07270; glycosyl transferase, family 25	COG3306: COG3306 ,COGFAMS2, COG3306,M Glycosyltransferase involved in LPS biosynthesis, GR25 family	-	-	MSTATSDKLINNISDIKYCLYINLEARKDRKEHIESQFKSVGIVSSRRFNAIKLKNGRVGCSMSHLKCLEIAKKNNWPYVMICEDDLLILDSTKFVQHINQFFSLHGNINDSWNVLLVAGNNVPPYMKVDDTCIRVSHCQTTTCYIVKNSYYNILIGNIREGIERLIREPERHNFFAIDKYWIQLQKKHTWYMLAPVMAVQREDYSDIEQRKTNYENIMKDLDKPNLLKNIKTMKELPPQPITLPSINTIHMKY
GV2-cds199	209750	210598	-1	hypothetical protein	-	-	-	-	-	-	-	-	MFKNSNVDKKEKNKNEWDRLNSNWKKIRNENKKQRPELYNSTDSDETIDSENNTNLIININIKTENDEPITENNSKILKRCGSSYDELLSYQDCIITEKNEIKCDTPIFHDGVEDSKTHFTSSVSSSNSTSSHNYFDEYDNDNDNEYFTDTQIIHASKITMEYIKNKYSVDNAPSLEVDYSINYNMKVLTHLGNYYNIIANNNANKSFFNTLTSTNKNTKSTLKPKPTPPPKKMLKSDLIKNIVLFETNEFNHPTVLRYRKMLEYIDELKSDKYFSSFVLFP
GV2-cds200	210671	211717	-1	hypothetical protein	-	-	-	-	-	-	-	-	MANATINPNSNRTLRQYTILDYEDITNAGFICNLSQETLNVISKLSEQVGAPTYIKTPIFLKKDVKGSGLGMSLGLGVSGGLGGYKKTKPRGNEITDEDWEAIRAFQTTQKHISEGIEKHMDNIRGFLNKITDKNEDAMIRDIKNEISQLVTHETSQENMMKIGYSIFNIASSNSFYSELYARLFKSLMNDYDIFKQIFENNFKEFMNLFNTIEYVDSKKNYDKFCDYTKTNDKRRAMSLFVVNLMINEIIEKEEIVDIINQIQKLISSYICKAEKSNEVEELTENLYIIITKSKESLSHVASVQESWATIINNLEFVSILKPKMKEYPSITNKTIFKHMDILEEIKN
GV2-cds201	211913	212779	1	Glycosyltransferase family 92	Glyco_transf_92	-	-	-	-	COG0463: COG0463 ,COGFAMS2, COG0463,M Glycosyltransferase involved in cell wall bisynthesis	-	-	MSTTTVCLIAIFKNESHILKEWIEHYLNQGVDKFFLIDNNSTDEYYSILEPYITAGKVDLVKDTKKHAQAELYNKHFLNKCRSYEWVIVCDLDEFIYGRKYCNSIKDFLSKVHNNFSQVFIPWKMFGSNGFDTIEKEQPSSVISTFTKRLIYNDTKKNNYSFVFKGNKMYIENKCIVRTKYLVKIGIHHSETLNNRYLTSYILKNNHIHEINAFTEINENIIENSALHLNHYAIQSLDWFMRVKATRGDNTAAINDNIRNKKYFQKYDFKDVDDLELSNITNKIDQSK
GV2-cds202	212864	214285	1	SrmB Superfamily II DNA and RNA helicases	DEAD~Helicase_C	PTZ00424	PTZ00424 helicase 45	K03257	EIF4A; translation initiation factor 4A	COG0513: COG0513 ,COGFAMS2, COG0513,L Superfamily II DNA and RNA helicase	-	-	MSGKYPPSNRNRYNNRYKNGEESDKGHPPQFSNRDNNNNPRYDNRKNNRIISRVKENEGEGLNMTIPVNTAEIPPNVVVESNVEGGNVEEYIPKEFDKWEDLEGVIDEDIMRGIYAYGFDTPSLIQRKALLTMFDKRDIIAQAQSGTGKTGVFTIGALQNIDPKVNKTQAMILAPTRELAKQIHGVISGIGVINKDIRYHVLIGGTSTDEDAFQLKTIVPHIIIGCPGRVYDMMRRNNIVAKDINMLILDEADEMLSIGFKDQIYNIFQFLNSNVQVGLFSATLPNELQALTDKFMRNPVRILVKSELLTLEGIKQYHVALNDDSQKYATLKDIFSIISMSQCIIYCNSIKRVIDLTEAMINDGFPVCCIHSNMDKVKRDEAYMEFKAGKHRVLISSNV…
GV2-cds203	214366	216477	1	DNA mismatch repair protein MutS, C-terminal	MutS_V	-	-	-	-	-	-	-	MIADLTKYLTELKEEQLRKLEEMNKNMENGGKSNNTNTNTNAEKPFTNNKTSFQLPISYLENKREINKNILNDLELIEAKDPLGDSLYYSILKPKSIFGKRFLNDWSKYYTTNTEFLKDSQNFYKSYENQYGGDLKSPVTMITGVDNKETVINPHDIYDEIDKLWIDIAGDVNFKHRFNYIDVPILENLNKSSGVMQLLSIYNLSSPVISLLSPIILMIIPFFILKFQKIEVTVSGYITTLKKIFATHPIGKMFSLMDFSTLSWDKRIYLLMSFVFYIIQVYQNIMSCYRFYKNMILIHKNIFILRDYFTYTINNMSHVLNITSNLNTYSDFRKELLRNKNKLETLCETFSSIRPFKISFNKLMNIGKIMKINYELFVDNDIKECVNYSFGFNAYYEHV…
GV2-cds204	216595	217548	1	hypothetical protein	-	-	-	-	-	-	-	-	MALFNTQTIFNLFITIIIGAALYYYIRFKFRVLEITQREHAKVLQSVIMSMNNPRGQLQHLNEMNAGEMPGYGELSNINQDNERVKRVNHDDLINVSDDDSDSDSSSSGSSGSSESDSGSESEEEYEEEQDHNTKKIIIGGNIESQTIEHLTGPDIKVIELSHPLYPSQNVDNEDNEDNEDNDDDDEVDDDDEDDDDDEDSSENGNGNGNRDNTVNGHEVTSAVTEVDYLENCDNTEDKINANVGDESGNLGHEEITIKTVFKTKESDTHTHNDFNGMNVQSLRQLYKQKLSTEGKNMSEAAIGKLTKKELIKNLQQ
GV2-cds205	217688	218134	1	hypothetical protein	-	-	-	-	-	-	-	-	MSWGTCYAGSNNIHFNFPPIMDDGRNFATWQPGAVINEKIRENNNITSNWDYRTFLQTNATKIIEANSISACNNCGACPPQYIGPQNPVSQLNTPFVFASPLDNSQPFGYETSDLKNMYLSRYELQSRMIAPSISQSQFLLQGVPRAN
GV2-cds206	218250	219356	1	hypothetical protein	-	-	-	-	-	-	-	-	MAKTRKIKKTLKGGGKQNKNKPEAPKAKAKAKTKKSNLKDGGVKKLAKTWAGKEYEKFVAWLKTPTAEQYETYLKAPPTAKNDLEAELSKSGIPISVKAFKVCKSSFRRKQLCCGKASRFVGSVMDAVKPGKKFELVAISYKMPNPRAVEAQSVFSVEMGKVDYFKDCSPGKRLKLLESIMHAEEEVKQKGKGALALVKSINKELQSCTGGYLSLAAKFHETDDVDPVWGSAVCGGGGVCFGSTQPGKASSRLQAVFSLDAKDPSVLSVCGSTVSSMFPPIEVKPDGSRISPRSGAAGNLGMWQSLFDPEAKTASEVFLKSIGSSKGKSAPKPAKKDKDKDKDKNKDNQGGGWSNNKLYYAVFFSKKI
GV2-cds207	219384	220034	-1	Sphingomyelin synthase-like domain containing protein	PAP2_C	pfam14360	PAP2_C PAP2 superfamily C-terminal	-	-	-	-	-	MIKNTYFRLIITLVILIVIILASESFINKYVYERGKPINKVVIPDIIQENTPKIPYLDVISDIFIWFSGVIFAAIFLFNGQYKYLIFYFVIFLLMRLVTYIYFISTTLPDSSKNCVFGSNFFTSSMNMGSCNNLGISGHFINIVFQLGLLYRYYGSSYWLLYIIMYLLGFVLICASRNHYTIDCLTSTFVGLFFIYEINNIQKGLNYIIGKKYFNI
GV2-cds208	220111	220623	1	Domain of unknown function DUF5824	DUF5824	pfam19141	DUF5824 Family of unknown function (DUF5824)	-	-	-	-	-	MKLKKYYALKYLPKKLSRRDTAYEKKQLDKSRKLYTQKKYYTRKRVASYPHKVSNHIMRARRIYAIENIFASKDLAKKTGCSIAALRAIEKKGEGAYYSSGSRPNQTAQSWGRARLASSITGGKAAAVDFNILDKGCNHNTSKAYKMALRATHKHSHGTRRVPKSKYIKK
GV2-cds209	220720	221760	1	CCE1 domain containing protein	Pox_A22	-	-	-	-	-	-	-	MPHVLSFDVGMKNLAYCLFLVGENCHDYKVIKWDVINLCTPVVRKCNNGDLGGAESCINEAKYCKATKADVEGINVVLDVDVDHETETETETVNIEYYCKKHAKKSNLKIPPSDLDIKKIRKGKLADIQAIIDKYQIKDVDNLGQPTPRQKNSKDKMIDMIKHELCNNYLDHIENVRATDMDLVTLGKNMMAELDKFVVPYNYKDDDLGGLAHSLPTDNKYKIDIVIIENQISTIASRMKTLQGMIAQYFIMKYTPHIEFISAANKLKMFMTKKKTTYTERKVESVEVTKDLLETLPQLNEYKGYLDKNKKKDDLADCFLQGVYYLTLKKMITIHQELDSSIDISS
GV2-cds210	221895	223472	1	Protein of unknown function DUF5767	DUF5767	-	-	-	-	-	-	-	MAEIIDIGNLSELDNNFMDSGRGGGSSNKKSVNFGGGLELLMNDKLKNGGGSNKSGDMNIDLDDLNDIENELNDLTDSIGSNKISSNFKSDLFSSGSIKLNSYGGSGGGDDASDGGFSEPRYGNVSGSNTGNIGIGASTANTDTDKKTWDGFGKFSNVPMNPDAPVDTTPQMSKEELLREKFKILQKLEELETKGIRLTKKYTMESSLLEMKGEYETHVEEREKKNSIKFQQKLLMTAITGIEFLNNKFDPFDLKLDGWSEQINENVDDYDEIFAELHEKYKSKAKMAPELKLLFQLGGSAIMLHMTNTMFKSAMPGMDDIMRQNPELMKQFTQAAVNTMSQSAPNFGNFMGDMMGGGGGGGGGGGPQMSSNFNTQRPPPPPVATKGPNSIPPPRREGD…
GV2-cds211	223548	225269	1	Glycosyl transferase family 10	Glyco_transf_10	-	-	-	-	-	-	-	MISIVALINVIEWTKDGDNYKNIEESISSVVKQTYKKWELRIVLYGYGNILNDNDNDLSDKPLNEVLDEVKKYETKYNSIFEEQCNQELEKDEYKIIVIKYPETNKYADALERVVSEKCIYDYIALLDTMDIWSPNKLEIQASKLAEFKRIEVLGSKSVYNEEVSSIPLDGLYNYNLFKINPFINSTVIFKRGVLKNLEQSELVACEGYELNALWLQLAIQQGVLYNISDITVKHMSPLSLEKYNKCYETDEFKKIVEALKKKYVRIKFFSDYCVSGHCKQEYEKIGLYKPIEYYGKYKKIYFTTTETYTHAILLNCPVPPNLQVDKENVVGLAQEPPDNSFLALNNNNFIEYAIRHIGKYFIGSVGNLPVTTFIGHHGFLFHDPPPPITTLIPSHQKP…
GV2-cds212	225311	225664	-1	Protein of unknown function DUF5754	DUF5754	-	-	-	-	-	-	-	MSNKNKTLKIKKYKKQTRKFPSRIRLYSTPRIAQKMAYKYLGKTAKLYPASNPEKKYKIFDPKNNKWVNFGQMGYEDYTKHHDKNRRKNYLTRTKFMRGDWKNNKYSANNLSRNILW
GV2-cds213	225792	226397	1	hypothetical protein	-	-	-	-	-	-	-	-	MNSHLKPSQNNDKTENFICDFKNVCLKENVHLKRDKNSEIYSLQLYLDNPKYNLDKIINLNMYNILYELNHDNFEKIEIKNWLSSSEIDVLFIFKPFGKELGIKPKYMYIRATEVIENGKKIYTGCDIDYPYSDELINYEKVTTRISTMVVNFESNHKVNINYVFKLELAHSLPIYMENILGLIMKKMFLNLKKFIEAINH
GV2-cds214	226510	228054	1	AarF Predicted unusual protein kinase	ABC1	-	-	-	-	COG0661: COG0661 ,COGFAMS2, COG0661,HT Predicted unusual protein kinase regulating ubiquinone biosynthesis, AarF/ABC1/UbiB family	TIGR01982: UbiB: 2-polyprenylphenol 6-hydroxylase	-	MYKRVLTNNNSDNNSENSENIETELSSVVDNDTNDIDDNTNEIDDSSVKEHTSEPVSNKYKNVWYKVLNVIKQLKPSITKSLSNSWFLSSCVGIYLKYFIIYKCSKKTPENYNYMIKNITTKLSEKNIFFIKIFQAFANNNNIMDKDLFNYFIQYTDKVTYDKTEIDYNGLYDLINIARANGDELIIDGEEPIKSGNIALVYNGSLNGKRVIIKYRRQNIESKFMRSMEELRILINITKHLPYLCDLNINDLFDENYQIMLNQLNFSNEVKNNQIFYDKFKDVGNICIPKVYSYFTDKNPEVIVMDFIEGKRIEHIDADDKDEYSRILSRYNLKCVFYDAIYHADLHSGNVIFIKDQANADTPPKLRIGIIDYGIIGRMTREEQNTFFMFFKVLVSKNY…
GV2-cds215	228154	236733	-1	Protein of unknown function DUF1810	DUF1810~UCH	-	-	-	-	-	-	-	MDDTEPKTKGQQEEKKEKDAIEKYNVGTLKMYISPEIIETNKSGDFKKRKLSKMYYLRKYTRTPSELQQTQKISAPAEPVAAPAGPVAAPAGPPPGIVPPLNQNLVPKVGGLFSTNNFDSDNSPTAVNSPTVVNRPSGMSQYNNNSSGYSNESIANKPNFDSEPYISSLIKFTTAGFPPNSTIKSRVDTFFNIKLFRAYLKKLGEPITLFDKNNKTISPNNIIPGLSPTNSSSSSILNEKKRIEDSNKNVIQIKSQNEEELVGSVYAFLFTKPSDQEKRQQSDLSKSRTLKPSLLMIKDGDEYSLLGAKIDNVEKQINAMGASIVTNQISKITPERKIYKTIEDEFTKKTGTTFPGTSSDTRRTLLYTPVNVVTNPSIDTKINDLKAIINTGQVDLSKM…
GV2-cds216	236834	237280	-1	hypothetical protein	-	-	-	-	-	-	-	-	MMNILNDAVNSLNSSTFFAGIMMICLNIGSRYIQINLDESTESYIKYALTKEILVFTISWMATRNIYMALMLTAVFVILADYILNEKSKYCLLPKSFIKTRQASELLQNKIITDKEINDASELLEKAKIQKMKMNQLNYLDVYNSNKF
GV2-cds217	237361	238149	-1	hypothetical protein	-	-	-	-	-	-	-	-	MNSIIFYSILLFILISIFMPSIYNYAYSSFVGRFLLIILILYFSKQNIFLGLIFVTIVITCSYPLYEGFNVGKISIVTDHPRPVNVNNKNDIFNYYNNFYCDASKVQEWSSIINDTKKKYTADEVYLANYNLTKYNQLCMNNGMYDSNVNQILDDRKPKGVGGFFESLYSGFVNFGSNAFGQGNVVGDNSAPNGCSYKGENDRFVYYRPDCLLENNNNFMCNNISSGSAVYQSAKNVANDINLSNTSQQNAQYIINTQKWVC
GV2-cds218	238203	239192	1	hypothetical protein	-	-	-	-	-	-	-	-	MLISKINSAKYQYSKKLKIPLYPSLKKQEIINKNNFIAPTDIIQNLPIAATINHDIVWKPTDNVDVKDVDVNKDPTIVLENETIKNTNKLGFIILRNVNNTITNEYWKECFRCIRMFYPNNRILIIDDNSNKQFVTNEVLNNTMIIESEFPKRGEFLPYYYYLRTNFCEKVVILHDSMYIKRYINFDGFVNDYNFLIHFCVNYINDPGCYQSQLNLLRALNNKNLNIFYNKKEQGLWDGCFGSMSVISYNFLKQIDDEFRFIQLIPHITTRTERCAFERIIGCMLQYKCKKSSLFGHINRNCDWKLDFNKYKNHMYNSKKPVIKVFTGR
GV2-cds219	239271	240029	1	hypothetical protein	-	-	-	-	-	-	-	-	MTLPLALFASSYNDGDVSGSMIQNTKSSYIDGGKNMYSLGNTSSGNTKQKNTNLRKTIKQKPTIHNESKLSALLKSMDESSDTENEDSSNDSTDRLSNFVGFGENVGPGIDSKNGYPPLPQLNSKGTSAATSAGTGNSTKYPAYDPSSTNTIDTPVSSGYPVSSTSYDDAPSNYANQYYKQFVPYLNQGMNSMPEDSKSALIEKLNYIIDMLEEQQDYKTNSILEDLILYTFLGIFVIFIVDSFARSGKYVR
GV2-cds220	240160	241746	-1	hypothetical protein	-	-	-	-	-	-	-	-	MMQPIFYRYNLTNWFRTNRICSTDRPTDTLYLNFVNNIVTHITDTSSPIMIDNIYVNETERASNYYEDIVKLINKYPYFNKELDNGNKKSIVIERKMSKDKLKCSLMSHDYNAIVTMNKRSLYKTDISTSNILSIDTVMGVVISIPFYCRFENKEYANTLPIYYSSIYYDPREIKDRHVIEMLQTHHYKIYDDWDRALMRQIDYKNNSDEVIGTTDEEMLASSGVANEDIKKGMKRQARENMRNSKKSKIINKISSMNPYEKNCLNISKHKEKIHASIYKYTGLSIPKMIVPFVVYHRFYIPLSSQPSQDWHRIEYRFHPSIQLIKIGTENITLLYEFLESCYEGLNMNTFIESRKSYKYKLPFKCAILPSLRHIFHMIKQELCSIYILLQKNTVVTLS…
GV2-cds221	242004	242996	-1	AdoMet_MTases domain containing protein	Methyltransf_11	-	-	-	-	-	-	-	MTAIDSVIYKIQGSSCWVIILLFMIILTSLVYLYRLFFINSNSSSTSDDVNDTNQEGFTVNKEFTLKTGEETFDKFYANLYENLFYSNLVDDYEVGVILNKTSPVRESDVLVIGSKTGTRVDKLAKKGYNGYGLESSKDMILYAMSKYPGNNYVLGTGMNALVFQPEKFTLITILDFAIYTIPDRRILFENCYKWLVPGGYIAIHLINIGGFYDSQVYGARERRFSPTVSRLFDKKPMLNPLGNNDAVIGDIIYKSDMTMNDPNVIELKETFKNRKNGKRRQNLQSFYTPDQSIILSEAKDCGFNMLAQYDLLPYNRPFQYVYLLYKPSN
GV2-cds222	243069	244154	1	hypothetical protein	-	-	-	-	-	-	-	-	MDAEFLINDIRTIGEFKGESFSKYKKTDVRKELLNCLLSSKIEHACNWAAELICAGQFLDLWDIILTFLGKHIHLANPKLAVYLEMRYDNFKNIISSGYTDDIIRLRNNPKIRSLFAEIICILCSSNKKHSFQGIKIKKEEEYDMTYMTNKLKAPSVLYAQSVYRKDDPKELFISINEFAYHISGDSKNALQACYWLEWIMEFQKICANKKEKCLCERRSDMPVEDKFQMDPIWIIWEILLNNSGKSVSADDKIKTKILNSILKLYCLKYTPGVKKRRRYLIYYAISILTEKYDTKVEIIKDKDLVETVVKKINAIYKQIKKNEIGPKVDYLMCDIKKSNTEKSIDKLQLVNKYDFGMRDM
GV2-cds223	244236	244640	1	CETS family protein	PBP	cd00457	PEBP PhosphatidylEthanolamine-Binding Protein (PEBP) domain	K06910	PEBP, TFS1; phosphatidylethanolamine-binding protein	-	-	-	MKVKINDILLRENKIYTTRQINRKPKISISEKEKNNLLTLIIVDPDAHYPDNPTEKYMLHNLVINTNETIWKYKSPNPPLDSPPHRYFILLYRQSNIIKLDETINQRNKFDLNTFVKKYKLKKIDEFVFMCKKV
GV2-cds224	244653	246947	-1	Delta-60 repeat	DUF5122~DUF5122~DUF5122~DUF5122~DUF5122~DUF5122~Hint_2	-	-	-	-	-	-	-	MSDLDTTTFNSPNGFLTTSFNTLVSEPLPQDVAVSVVIRSDNRIIMGGYSTYSTGSYITLSCYNTDGSLYTGFGSGTGKVLEPTPLTPNPCIVNDVVLQSNDYIVVTGYLQNSLSFNSIFVTRFDSNGNLDLTFGSGTGSVLINPVVFNSGLLVFDNCYSNSVIIQPSDGYIVLGGYVRKSSVPTQNFIALVRLQPNGLPDASFGTIGTGVVFANFTSSNNDICSCLSIQTDGKIVSGGVTIPLSTPTDIKFAVSRFNTNGSVDTTTFNSSSINPGCIIIPHFFTNSTDYSNGLGINNNGDIIIGGFTIKTSGESCYAIASVTTSGLLDLSFGVNGQTVLDLSPTYNLIGPSFTSGSNSLALQTDNKIVITGGFINTITGAEGFSLARFDTNGALDLTF…
GV2-cds225	247021	247395	-1	COG4852 Predicted membrane protein	DUF2177	pfam09945	DUF2177 Predicted membrane protein (DUF2177)	-	-	COG4852: COG4852 ,COGFAMS2, COG4852,S Uncharacterized membrane protein	-	-	MTYSLIISSILLVLIDSVYLSMIGKPLFEKTVAAIQGSKLVVNFPPAIFTYILMAIILNYFIISASKPAFDAFILGFCVYGIFDFTNLAIFKNYTLKTAIMDTLWGAILFYVTTLITYKVKKMF
GV2-cds226	247475	248476	1	hypothetical protein	-	-	-	-	-	-	-	-	MSKKGSKKNNSNRRQSKSKSLLKTLLGGDDGDNVFDSNIKTVSESEKPAEKKSAFDFFDKFSPPKDYKSENGSDEDTSKVSTAKGIFSSSAAVAATATSVATDTESESSTGWFIFRVIIVGIIAIIFILNMTGYLDDLTAWFTNTLGPYINPILVKIGVMDSTPTTRVENGTPNKTDNVPQLEQNIGSPSSAPPSGPPPPPLSPEEQEQQRKINELKPIPIQPDERQTPLINKHESARPPGTQPAPFEPQKSREQEKKESIQKALEYAQKNPQYPTPDASSSKTQLPRSSKAYCYIGEDRGHRSCAEVSPNQQCMSGDIFPSMDICVNPRLRV
GV2-cds227	248537	249322	1	Fibronectin type III	-	-	-	-	-	-	-	-	MSTAPHNLVAQAIDGGAIVLTWSASSPLPAVSYTIQYKIGGFGGFMTIGTTANNITTYTIANMNDYAFVNNSTTYCFRVSATENVTTGPYSNIADAMPFNNSLPMYLWSRFSPNCGSNVSTATSALTDNLKQQMLRKASVLQYFTTGSLNFTTNKLWSMAARNQLTRKKSYATQTQDYTNPNTTNMTNPTQPNIGLRQVNNRLTCWTPQPTIICNSTSASNVPGKIKPLCFSLKAPYNNYKNPKTYGSGGTKLVSFIKTIN
GV2-cds228	249468	250433	-1	Concanavalin A-like lectin/glucanases superfamily	Laminin_G_3	pfam13385	Laminin_G_3 Concanavalin A-like lectin/glucanases superfamily	-	-	-	-	-	MSDIAKPPNIDAAAPAATATPSNVAAAPPASFDDFSSKKLVDGSSEFLESNSWIAKLAFLLMVIIGFVILFRIMVGLLNWLFSPSGKVVLINGLINGSQSTIISQDPNIQNSMTILRSTNEKDGIEFTWSTWLYLNGFAGDAGRRESDDMDFAQTYNTSYKHVFNKGSTTNNNSNGIAMPNNAPGLYLKSDYTGLVVVLDTFYEPTNVKITVDDLPMTKWMNVIIRVQNKNCDVYINGRLVKRHVMTQVVKQNYDNVNICLNDGFSGYLSNLTYYNRSISVVEIQNIISAGPNTKPISKSLDLNETKPRYLADAWYFNQVR
GV2-cds229	250611	251390	-1	Concanavalin A-like lectin/glucanases superfamily	Laminin_G_3	pfam13385	Laminin_G_3 Concanavalin A-like lectin/glucanases superfamily	-	-	-	-	-	MDLKLIIGVVIVVIILYIIWSYFFTSIQVIMSFQNGIESTQSQVSGKSVAKSGKNSYSFSMWVYVSNWNVNYGEQKNILAISSEDPSVPYVFHVALDNTRNDLNIYVDYTNPNGMTMTDSSGNPGAPMSTQFCKVSNFPIQSWVNISISVYNRAVDIYIDGKLVKTCPLPNVASPIGAGSTIFIGGVASSVGTSRSLTGFEGHIASVIYNPDVISPQEAWNIYARGYSNTGFGFGNLFQRYKLQFAFLKDNSVVSSLTI
GV2-cds230	251500	253548	-1	Concanavalin A-like lectin/glucanases superfamily	Laminin_G_3	-	-	-	-	-	-	-	MAGSSEFISSVTRFIIYIVMVISLIMLFTSGGLVAGYSIGIFLILCILTLFSFKNIGNLGILSSDDNFLTFTWCFPVVLLLFFSRNYLSDKVKDVTDPLTIILIGLLLFNFSISFIIDLFSFIFMKIVEVGNALLPFLIGIVSIAAIIGVVFFWDKISTLVKILSIVGIIILGLLFFNGEDIIAYISTNKISLSINILIIVAFGIVNYVLYKYTENGLMSNVFLILSSLFVLRWLYLYAFKFYGISGSKTFTNETGEGPKSQNDFLSYLMDMNFYCDSIKSIFTGSIKYFFLAIFLFYVWFIFYIYYKNSFDFLTTYKTLSLTGFIALGVIMMLLVVYSLAGGGQGVKQMGIYSAFISKIMTYFLGIVVVLGLIIYALTKVLKMPSTTVQIISIINFLL…
GV2-cds231	253706	254317	-1	HNH nuclease	HNH	-	-	-	-	-	-	-	MKIEFVIFIITAILIANTYYDGKLVKMLHMVKNSKYLKMATFGFAGLSLYLFLKKNPNNSKDFLGQANQLIKTLPMTRDSASILEPFFNLTSSKAFTDSNEDVYVNSGAMNMSGGSDHASQINRMMNSGRGTTKRSVSETKKKFVAANQNWICGECKTQLPAWFEVDHVIALHNGGTNELSNLVALCRNCHGKKTAMDRLDKL
GV2-cds232	254401	254937	-1	hypothetical protein	-	-	-	-	-	-	-	-	MDVLIAYTTNIGENATGSIVFDLSKYFNDVYLYNVDIWGIVSIFYQYLLFPSTKFNMPVNEYKIFTHKIMDILIENIFVNGNKIINSEKLVKSIRNFNSYLKSIGEQRNKYSLYGIKEQLKSIDVTGNILFFKSVEDSIILRKARMSNRDRLKSIKIGGRYKNRKSRISKATRRKAVN
GV2-cds233	255057	255665	-1	Protein kinase domain containing protein	-	-	-	-	-	-	-	-	MCEPGKLSPDDLINIETVCGDTLMRINDETTKGSINAYNINNNLNKFKIINMPELGISLHDFMDNNKLDPVNLIEINNIIITYVLNVLPYLNKTGVVHGDIKAPNILFSKENVKIPVLIDWGLSYVSNNDKKGIPEDLYTLRIQWQHPFSTFLFSRDVVAQYVSFLNKLKHEKIKITRESIRIFVIPLFSNFKKKIQEYIIF
GV2-cds234	256071	256502	-1	ERV1 Mitochondrial sulfhydryl oxidase involved in the biogenesis of cytosolic Fe/S proteins	Evr1_Alr	KOG3355	KOG3355 KOG3355, Mitochondrial sulfhydryl oxidase involved in the biogenesis of cytosolic Fe/S proteins	K17783	ERV1, GFER, ALR; mitochondrial FAD-linked sulfhydryl oxidase [EC:1.8.3.2]	-	-	-	MVLDSKIWGPHYWFFLMTTAICYPINPNDVTKKKYYELVQNFPLFIPDSKMGNRFSSLLDTYPVAPYLDSRDSFIKWVHFIHNRVNVSLKKDEISLSQALKEYYNHYKPKALQIYEERRYRRKLIFFVSVVLGIGAAYYLYKR
GV2-cds235	256528	257385	1	Zinc finger, CCHC-type	zf-CCHC~NUDIX	-	-	K26430	D250R; Asfivirus mRNA-decapping protein g5R [EC:3.1.3.- 3.6.1.52]	-	-	-	MPNNTYIYILIMNSNSKSLKIQYNTFCNNCGKIGHLLNDCKNPITSIGIIAFRYNNSHSCFEYLLIQRNDSFGFVEFIRGKYPLYNLQYLQTLINEMTIEEKNKILTMKFEDMWKLLWGDFSNGQYRNEETTSKEKFEYLKKGIKIKDIEYNIESLIASSNTKWKEPEWGFPKGRRNYQEKDIDCGIREFTEETGYSSNDFKLIENIIPYEEIFIGSNIKSYKHKYYLACMTNNTLDIQDYQKSEVKNIKWMSFDECLNYIRPYNLEKINIIEKINKVLQEYRLY
GV2-cds236	257426	262717	1	DEXHc_ATRX-like domain containing protein	-	-	-	-	-	-	-	-	MSLSVSSSKNKSSLKLKTSRDVESMVESPPPIESIKTPEEAPIELYDATPAPSPSPDVTKTPVPLNLSISSFSDVSGPPSTRTSASAKASDNPQLSSINTSNSNFSDIPSMPNISSSTSIRPSKTPTPVATPASTPKVKSSKTSSATPSIAASSLPSKASSIKISSSPLVPISIKSNSDIPVSSNKTFATAVSSQSNPVSTPVSTPVYTPMSTPKKLSASNGNKESNENETVYTLSSTPISAASSSSSDVEPVVASSAAAAAAAAVPSVELSSIPPPPPTPPPELPPIKEFVFGEKKPDEKRRNKSLKDKDAQELKSITEFHKKKESSLAGAQAQLVDADASPSPSPEYDAEAGHEAYDFLYPTLDDPNFNIKIASKREFGDTQYDGTIYDSLEKIKEH…
GV2-cds237	262812	263918	1	hypothetical protein	-	-	-	-	-	-	-	-	MLSLDKIQKGISEVRESSGIDSLGENVRAGVGNLRNSVTAGVGNLRNSVTASVGNLRNSVTAGVDRVSAIGRRGNKSNLFSTPSLVSTRPMASISSTTSKQRVRPGKLSLYVKNISTKKISVPIKCVGANIKSTLENILSSNIEGKCSIEGYIKQRSCNIITYSSGLVTGSIAIFTVVYECLVCNPSQGMRISCNVKNITNAGILARVDDSESSPVNIFIARDHHYNIPYFSELKEGDDIMIRVIGQRFELNDPFVSILGELELEHQREPRNSIRREIERAREDKQKETGAGLLSTIFEGIGISQPSQKSTSDEPVGEEEAVVSESGAENQENADEAAEEETEEAVVAEAAAEQGQGEEGEGEEENEQ
GV2-cds238	264141	265457	1	hypothetical protein	-	-	-	-	-	-	-	-	MSTASQSVTSNSATTPALKRTVTRIKKQTTNATTKPTFPTPTPGSTPPQPTTQLPSTTPTEAENITISHSIRIIKDPVTNSYTYSYITPYGNESLETNTHNNVFDSDSNSNDSDDSSSVDSNDSDSEQNRYLLSSAKEIAEKLNTQSIDMEGCEPLYSVKQITYDILLPFILINMHASSRSNILALLNTTVISCIEGRCISEGFIKPDSVRIIDFKCGKIIGKNVQFNLVIECLICNPIEQTVICCFAKNITQAGIRALSADEHLPVVVYIARDYSSNNPNTYYNSIKEGDAIKVRIIGKRFEINDKNIQIIGDLVIPKKERLVASATSQQKSKLPPIVIDGTVTTTTTTTSTAYTSSSTSSGPISSESTTSKLKKTPKEPKAPKTPKEPKEPKEPKAS…
GV2-cds239	265565	265879	1	hypothetical protein	-	smart00512	Skp1 Found in Skp1 protein family	-	-	-	-	-	MNTITTNTTQKILSDKSYFVNSLKDLKDKIESISIFHQTKILNIFYENNIPINENKNGVFINLTYVDSSILDKVYKYLIYVNKQEEQLNELEEQKQKIATSFFS
GV2-cds240	266025	267086	1	hypothetical protein	-	-	-	-	-	-	-	-	MSSIVQNEDSISLKKTKDINGNNSVASSLNSIVKKQFVNMTEQYNIYASAITEMENKIKALKSIMLSDTFLKNCQHMAICCDTDGIESNTFSSKKNNKNPNVTSNSYNDPKNTILNSSESNSDSLNNDYFTPKQSDSLFWCFYILCNGFNSYEYEKNYFTAEQQFKIQTVEKVKRGENKQILKDNKISKKYFESGLMENIKPKILHALCLFYGINVFYVHNNTYYDINVNVEKPTSVIRYNTETHNYSVSVTTTPNICEYIEKIKENYLKIDNLEKPIRTITSYSVGELVNICNKLDISIINDSNKKKQKQNFILIYYKNYNLYIIVKNCKLFNYLYYFVFFILYYKIDYNIK
GV2-cds241	267136	271170	1	mRNA capping enzyme, catalytic domain containing protein	mRNA_cap_enzyme~Pox_MCEL	-	-	-	-	-	-	-	MSAPRSKQTTTTISTTPSKDMFNIMTQKYLDNVLNKQDGLSELEVKFGTKGIKQITKDDFDNVIRKLISSGFKIIKSQEYCLKIQSEFTDVTTGKRKLSYIRAEIYGLSSIQTYCRTDKIDAVNFRFIKKTKAKEGSEIIPPVDFDDFNFRLSYQKESLIPQTSDIAQAIISTWENDKKIFRHINRTTLIHDDYPFQVDLSVVKESHRKDGHPILEYSFKSAKVSECEPKYEIEIEVINSKVGAGTRFRNGIVLADYLRTGIKLVLAGIQGTNFPVSYHELFKVKQQYYYLLHPQEKTKKLAAARSSGSKSRQAELEDVVESGINITLTPNHFIGPSSYTLQILNIAPINEDCTTPNIRNDYSVTDKADGMRKMLYVASNGRIYLVNTNMDFEFTGAIC…
GV2-cds242	271263	272759	1	Ribosomal RNA methyltransferase FtsJ domain containing protein	FtsJ	-	-	-	-	-	-	-	MSYYILTSGINFKIHKNIFLSFESSNENSENNEVTSYNKNSYISHSLFDFLSKFKKQIEISADAWDSIKKFTNPYEFIHTIIPGNKNSISKLKPLSRSFYKMLELWKLFKFDEIRSNHLLPNINTFHLAEGPGGFIEATSHIRKNANDVYYGMTLINDDPGCPGWKKSNSFLDNNSNVKIIKGEDGTGDLLQLTNYKYCKNRFLNSMDIITADGGIDVSIDFNKQEKLVSKLIIAEVIYAVTMQKKGGHFILKIFDIFSKLTVDLLYLLSSIYAEVYITKPYTSRLANSEKYIVCKNFLLDSSVKLSDAFVEEFPKLNDAKTVASILNIEHDYYFLNKIEEINAILGQRQLENIITTLNIITNRNNHDKIESMKKNNIQKCISWCEKHDIPSIKLSFSN…
GV2-cds243	272769	273596	-1	hypothetical protein	-	pfam01762	Galactosyl_T Galactosyltransferase	-	-	-	-	-	MENIDTTLNNDNDNDKSKKNVNGIILILSCQKHKDTRLKEFSLPKTSYNNWDVIYVIADLFLEKDYILDDNFLYVKCEDSYLHLLKKLVLSIKYLRELFNIKEGILRCGDDLIFNESNLLKFLHEKTKKYDYYGQAYNGKNYKCSVNTKNDVRKIKRDFFMINYYKSHKDDFLNPQHNLKNVNISLYSIRPDIYGAAGVIYYISNKACETLIRHMESIGHNILHYDRFTKSYPYTIEDCAVSFIMYINGIDFIHSWCFYDTPHTDTIARHTNKFK
GV2-cds244	274079	274672	1	hypothetical protein	-	-	-	-	-	-	-	-	MAKNGIANLIRTYSQTEKIHILHTLQMYKNILEGGSGDSLASVNNSKRFENFELDNLVISPASNVSRNFAATPTSTIPGASFTKKDNKKKQHQQQLLRDDDQDASNEGDTPGPNSAPEELSSVIHKNDNSQDVKNIDDVFIRITEIYTQEMYNIMYNTLILIKNNEQMYTSYMDGLNKMLEPTNNRIKKWIDENIVF
GV2-cds245	274673	275608	-1	hypothetical protein	-	-	-	-	-	-	-	-	MSGIDTNLDKRLKETESCYNFEKLDYKSGLFDETVDATYIIHLEGNGRYDNILKQLEEYKPTKSVFILLNKGFKCSKKGINSPSADLTDSYLQIFKHAKKHNLNNILILEDDFIFNEKAKDSDHIKNVNDFLTSKGSDNFIYILGALPWFLVPYNSYNYRVLCSSGTHCIVYSKAHRDDYLLNFSKKQIVTDWDVNYNINFTSRFIYYTPLCYQICVNSENSKDLKFSNKYAAFASEMVKYCNYNIVYRILGLDQNPEPGYKIVYLYAKLIFYIVLLFLIYAPFILYYIYKNFDIIKHYVLSVIREIRSRT
GV2-cds246	275708	276625	-1	hypothetical protein	-	-	-	-	-	-	-	-	MNIYDYIKNIYTKSRIFAKSVEIKARDDLNKLLGMFFQPDLSENITAANNLKKNIISWLLIGVTVSIISYPNILMGITTFFFFMFIAYFYHVVTHVHKNIFSIVHHYHHENNNLFSHFIQVVLELSIPYPFVMFSYFCNISLFNPWIILYFMLFYCSVHNINYSIFKVNGVHRLHHKEVNVNFGPDVCDVLFGTKHNSEDCVENTNHYIPNIIIITGIVMILKYLCKTEWVKDALVLGVINILSLGIILLFFSSIILWHLECKKYNNVVENRLCKRPTAPVKDDREMTPRTSVSLSTQPSDEKKE
GV2-cds247	276679	277230	-1	hypothetical protein	-	-	-	-	-	-	-	-	MDMDNLEKKDGPLSDKPANKSADKPNSYKNDKNLKMMEDNIIRRTCHYLYEKLSLKEVQESTMYRHIHDTFIFLICVIVLFNNKLSHLAIIFMIVSMDAFSIVVLQRCPLTDLERKYIKRSSCDDRDELLNSIGVSYDCDHEYEKQIELLINVWLMVAGKCMCIVLMKMFNIKIFNFNNIYSE
GV2-cds248	277619	278587	1	hypothetical protein	-	-	-	-	-	-	-	-	MDNQKNSKKAPKFLCEICDFKCCKKNEYERHINTIKHKMITESNKKTPLGGQTGFKCVCGNEYKYRPGLAKHKRTCPEINMVSLSQMCQDNNDTINDKNKNEDENITVNTNSNVTKDEILLKLIKDNDEMMKIIKGQQEQINTLIPKLGNTTNNNITNNFNLNLFLNEKCKDALNMSEFIDSLKITLEDLLFSKNNGITRGITDVMIKGLKELDIYKRPIHCTDIKRDIMYIKDEDKWQKDDNHYKIKNTIVKIADKERTALQQWAVDNPDWIETENKQIEYLTMVRSICEPIENFDKYERKIVKNVGKEIIVDKRNILSDK
GV2-cds249	278618	280123	-1	hypothetical protein	-	-	-	-	-	-	-	-	MSQPYPTIINAPLNFRTSNTLITTKVPHYPPKLNSGTFIIPGWTRPNANGMNPNINQADFNGPDFKARPLKHWRRQLRVYNNNGKGPSNNSRTARIADLDRPGLTVYHYDPDCACVDNEGGNSYIIANNKFSYETKGDKYSTPLSDATIQNNGFNRVPSNATPAEVADPLTPAYQVLTGLYNTNCINCSPQNNVIKGAIAFNSQAYYADSFAKQQSRCQTYEQNISTNRTDTSTYFGADGEPLWPNNSPTGPQVVEPVNFGSTTYNKDNFFNLYDVNYTGNGAGSFSYVNSILFTPKITCNASYVIVGLYVNPPSLAALIQATIYDSNNTIICQGLNTEYTYINTNPPFVPSFNSASLKFYFPKKIYLNPSTSYYIQFKTINNINFDWLTNSSYKLSGT…
GV2-cds250	280242	280991	-1	hypothetical protein	-	-	-	-	-	-	-	-	MRRLTRRRQVKNRSKHSRKYKKTRSRKYIKKRRSVTRRRVLRGGVILKKEQRKYVDCFFDSLNEDSNNDIKNQKPSYYSSYDKALFCLNNLYKSLGKDLFIQMLGETYFKEKYNRTFYNENCLAKLRLIKFLSYIYDRISNGDTISQDAEHVEFVPTMYTKDSVKPMLMNLLCSLDGQCLNTTSYVSQDFNSGEGRQLLQGIHTNLTNLASSAYIDEETRNAIEDILPRINLDGKLAINPTILCSVLKI
GV2-cds251	281102	282253	-1	hypothetical protein	-	-	-	-	-	-	-	-	MTNTRPRINNPLNFSKSNSLITTKVPHYATKDGTAVSIIPGLSRPLANGIDTNSTENQISNGPDFKARPIKHWRRQLRPSTFGGITTSGSRVASIYLATTPGGEVYRASNDCACADLNGGNAYTISEKFTKQGDNSLTTDMLNNGVKIENEGYVQVGDTSAPQGTDENYQILTGRYNTKCISCTPPARVIKPATTLLSKAYYTTHEAYMKSRTNTYEQKLLTVPIQGTNADYYDANGQLKWASDSPNGSQVFATTDAYNPQSTRTCNGRKAGTTIFKPNNRQYACQGAVDSSTRLDRLKQTTVNTNAASLKAAFGAEGASSCAYRGISDTPYFLKSKYQPPICSQKNLGAIYRQNHTVCFPFKSSDLEKQYNTGLTYFLGVGT
GV2-cds252	282354	282689	1	hypothetical protein	-	-	-	-	-	-	-	-	MEFIITGLFIIFFSYILLYSLYDVLFKRSTIEGLENGVKQDDKEGDKEGDKEGDKGDKEEDKDKKDSKSDIEIAKEGSSMNDDANSKIEEGNDKHPNRTFNTATDLVKKNP
GV2-cds253	282818	283651	1	hypothetical protein	-	-	-	-	-	-	-	-	MSESNNNYPYYANILTPAQLGMSPGSSLRNIENGVAGLVNYIKLLVEGYSPASSTGKPLGNRYFLKTNQNCTNIDGSKVTRSLYINNIPSGGLGVLPSGAMGQNFTSLQGLLPGALEDILSLSRIDFMGAFSSMELPKCQSVTLQTINNKNQIGYDTQYVALSDLNEVPPCAFRNGYNPVTDTKCSEGFMVGLDNENDSDRDNQVNKYKNNKNKNKKTKNKNKNKNKNISDIGIEINISDTPISMPDDIFLKVMIYSFGAFWIYIILKLLANMYKKK
GV2-cds254	283772	284173	-1	hypothetical protein	-	-	-	-	-	-	-	-	MFGDIFHAITFGFFKKKDEQAVPAAAAAPVPVVAPAPTGAAAAPAPTGAPPAAATGAATGAATGAATGAPAAAALADLQSSSGGQGGGSRRRRRGSPKNRSKSKNGGSSMGFGRVGGKNKRSSRKKTTYKRRK
GV2-cds255	284243	284515	-1	Major intrinsic protein	-	-	-	-	-	-	-	-	MAFNKYLVEFLGTLFFLYIIIATGNALAIGAALALVIYLGGKISGGNFNPAVSVMMAMAGKLPKQDLIGYILAQILGGLAALELYKRFKF
GV2-cds256	284615	285184	-1	hypothetical protein	-	-	-	-	-	-	-	-	MTSVPVKKLQYYFNGPPTQTVLIKQRGNNGIQTCVAPAPNQQYPTDQTGNVANARASFVNAQKNFYSTNSTNVNTSKVASNTNYTTSMFHSHYQRRVLAGKPIPVPVSGDQYINMIKYNAIGQSAYKVGLAPNAPYQTKNNDNTIRNIRRQRCRNGGCVAPKKKGAVDNPFQSGGSSRISNTGNRQIYV
GV2-cds257	285281	285778	-1	hypothetical protein	-	-	-	-	-	-	-	-	MSNLGGGFQGIAPTLIGGGAGAYGGSGMVGGSERSIDRFSLVQAWNGAAATGTINGYKRAIGPFRVVNNAGDFLSRQNYTSGGSNQVNNVRRTLTGYKVLGGAIQAHKDNTGIPSASCNPRFVYDGADYVRFKKLQAINRNYNDYSFGGDQFNASQSPWRRVHRI
GV2-cds258	285952	291435	-1	RpoB DNA-directed RNA polymerase, beta subunit/140 kD subunit	RNA_pol_Rpb2_1~RNA_pol_Rpb2_2~RNA_pol_Rpb2_3~RNA_pol_Rpb2_4~RNA_pol_Rpb2_5~RNA_pol_Rpb2_6~Intein_splicing~LAGLIDADG_3~RNA_pol_Rpb2_7	KOG0214	KOG0214 KOG0214, RNA polymerase II, second largest subunit	K03010	RPB2, POLR2B; DNA-directed RNA polymerase II subunit RPB2 [EC:2.7.7.6]	-	-	-	MSKSKPSSISSKQIHMKGMEGAKDINIDVNIGGGNNIELQITSIDSSSSSKPEKTGGKGVIALSRLNKKQNKIEAGNKKDEAAVGVLVKTKPVFKDADIEIDSSSKKIRNTLDIIDRSGQIPYIETPWSIIGSYFKNQHLKRLVRHQIESYNDFVNNQIQKTIEMFNPVLVASEHDYCKKSRKNKLEMEITFDKFNLYRPQIHENNGATKIMFPHDARSRNFTYASTMTIDINIRYVIRTGENLENTQTHYKSIPKVHIGKLPIMLKSSICVLNQYTHINNNVSGECKHDAGGYFIINGSEKTVLGQERAAENRVYCFNTSKNNNKWAWTAEIKSVPTAKCISPKQINVMISSKNNGFGYPIYVQIPRIKQPVPLFVVFRALGIISDKEICQHILLDIE…
GV2-cds259	291590	292579	-1	Caspase domain containing protein	Peptidase_C14	KOG1546	KOG1546 KOG1546, Metacaspase involved in regulation of apoptosis	K22684	MCA1; metacaspase-1 [EC:3.4.22.-]	-	-	-	MKYALLIGINYTGTVNELNGCINDVNNISAFLKSSQNYNLFITMTDNTIIKPTKANILSAFNVLTRTVKPGDEVWVHFSGHGSLMRDTSRDEESGFDSCICPIDFQRSGFITDDIIRTNLALRIPKGATLYIVLDACHSGTGCDLRYKYDDSSYFIDKNKPMPDIYVPSDWALVQTSYEFKRYNKTQGDVYCISGCQDHQTSADAYIGGAYAGALTSILLSSLKSNPLQTYKWKHLLKDICCGEKINKFSQRTAITSGLPLNLDSNVFSNQVVSNSQLAKKDIIQSSLQQQTHNTRHLKNILNNLQSSSSLGIRSNKIRLNMGNIINKI
GV2-cds260	292701	294290	1	ATPase, AAA-type, core	AAA	-	-	-	-	-	-	-	MTNPVNNNKKRVRKCFRDFIDIMDTKSNYYIMFSHFADAPNGSNGSNGSNDPNTNKVEKINNNANTNDNSNIIKRYVSKNADDVPLPLPRDNPECIYHSSSETHETGDAGENAKLKSKIETEVEVIKVDIDDKRACYDANCLKCGHRIPFKINKIDIDVEIKNIGDLIKLCNDYKLAENIEYNINMKALHKIKPDLIELNNMIGMKHLKENIVDQLLYYLQNLHLPIFSNSKSVNNGDFLHTVIYGSPGTGKTEVAKIIGRIYSNLGVIKSKKSSSSSSSASLSPRTLSSILSDKKKTSSSSSSSSSSSSSSSSSSSTRTKFKKVTRSDLIAGYLGQTALKTKDVIKDSLGGVLFIDEAYALGNTEKRDSFAKECIDTLCEALSDNKENLMVIIAGYEK…
GV2-cds261	294333	295895	1	hypothetical protein	-	-	-	-	-	-	-	-	MSDSTKKSIIINQSFLSGSNKVTTSSNNTHSKKNRPKLSDDIIKPNKLKKMLLDKINAKRKAEQTSSLSSGVNNNTNSNNNKNSNIDVSKESKIFSSEFKKSLEFLDNYINTKNQNPKIKKANDNSHSKTLKRQNIGSGSLTTDILKSLQNNKNVQQQPQQQQQQQQQQRSQSPVYTPTTIQPRMVTQPQIAAPAPMFQKIQLQLPPSQPATIMPTQPKINLEIGKNSPGNMIYTELPPELQPTVSSPQLQMNMPTMPATQPIITMNTPPLNMPMAPLTGEIQEIPGIINNLESDYKDLYNDFDDNDDIIGKTSLTTSSATFSPVKLSDDTPYGCLKNGKKPTFRAYNKTIKHNIKFNDDSQEPHTERQTKLKELQDKHKRKAILNSDTSTNDDNEHDL…
GV2-cds262	295905	296837	-1	GlsA Glutaminase	Glutaminase	PRK12356	PRK12356 glutaminase	K01425	glsA, GLS; glutaminase [EC:3.5.1.2]	COG2066: COG2066 ,COGFAMS2, COG2066,E Glutaminase	TIGR03814: Gln_ase: glutaminase A	-	MSFKYSDVENIFKKISSEKNKGKNASYIPYLKNIDPSIYAISICNVKGETMNFGDFKTELSIQSVSKVFTLALALEKHNIKHLQDKVGNNKEINEFNSLKDVVKIHNHTINSFVNAGAMATTSLLHDDALSDKENIQKMENDILKNMENFAGRKLYINKKLYLSEFKTSNTNKEILKKLMSFNRLYGDHNVVLEVYTKQCSVMVTSQDVAIMAATLASGGVNPITKKRVVSKSNTDYIVEHMADHGLYNESNDWWKETYLPCKSGVAGIIMIVIPGIMGICISSPPLNKYGNSYKGIETGKLLANIPIYS
GV2-cds263	297163	300243	1	MutS Mismatch repair ATPase (MutS family)	MutS_I~MutS_III~MutS_V	PRK05399	PRK05399 DNA mismatch repair protein MutS	K03555	mutS; DNA mismatch repair protein MutS	COG0249: COG0249 ,COGFAMS2, COG0249,L DNA mismatch repair ATPase MutS	-	-	MSLISTYLDYTKKYSEEYGEKTVVLMMVGSFYEIYGERNNGSAITGSKIEEISKICDLSIAQKTGEYVMAGFTYTKIDKYLKKIQEAGYTSVVITQDPSNPKIRNIEGIYSPGTFFNADANEISNNTMCIWIERVSFSKSSSIIIGLANVDIYTGRVIIFEHTVEDKHNPTTYDELERYISTYKPSEVILITNVNEKNADDIINFTGITSRNIHKIYLSTDNAQTGENKFIEKAKRCEKQTYRDEVLRKFYTHNVVESFIQSTFNYEYATQALIFLLNFLNEHNPHLVNKIREPVFDNKSDRVILANHSLKQLNIIDDDNYTGKCSSVLRFLNNCITPMGMRKFKYKILNPIFNVDKLNKEYDITEYMIEKKGEDQVTEWRTKMGELKDIEKLHRQIIH…
GV2-cds264	300359	300814	1	hypothetical protein	-	-	-	-	-	-	-	-	MSNGPAHIQTVSEASGSISNVAQSTFSSLANTLGLPQLRDSFFQNIIYILITIIILVGILVYIQMVGPTGNNPLNLPPTKEIKKVEIRKIVEGFDISNKSTSSIADNADNAQIMPDSNDNGYEGGHDGSETDLHLAHTEDYDEQSSKRRRH
GV2-cds265	300953	301186	1	RPB10 DNA-directed RNA polymerase, subunit N (RpoN/RPB10)	RNA_pol_N	KOG3497	KOG3497 KOG3497, DNA-directed RNA polymerase, subunit RPB10	K03007	RPABC5, RPB10, POLR2L; DNA-directed RNA polymerases I, II, and III subunit RPABC5	COG1644: COG1644 ,COGFAMS2, COG1644,K DNA-directed RNA polymerase, subunit N (RpoN/RPB10)	-	-	MIIPVKCFTCGKVIGDKYRYYLAEVKKMKMSEDMKNDKVVYLTQEFRDKTPEGYVLDQLKFNKMCCRRHFLSHVDIE
GV2-cds266	301339	302241	1	hypothetical protein	-	-	-	-	-	-	-	-	MSTKNKSKRSRRSHSRSHKKSNSRKMKGGSGIGVRIESGSPNQYINPVNLEVNCPGCKSDNTTGAGAYSLNTPLPDFPPSWNKALIMKGGGSCGGGVPGNPIGGACSQAQRQFLQGGGAKSRKMGKKRRGMKGGGMMDNFWSFMKTPFWSANKSGDVLAPSSKGISISGLGSPESTAANPPMPFRQPWPYQLKQMDHAYQRGGGRKRINRKVTKKGHKGRSLKGGNIIDDIQNFGRGITYNLGKVYNDFSGYSNKIYAANPVPSFGQFPRGLSNNNFNKFPFNPPLEKIYRDADSYATRL
GV2-cds267	302353	302697	1	hypothetical protein	-	MTH00018	ND3 NADH dehydrogenase subunit 3	-	-	-	-	-	MSISETFYNLCLPSKLYMILGIILLIVSYFHDLRTKDEEKICLGNLKCAIKNKPAYYAFNLTFILFWAWFLNLLCRYGWVKTAWFIFIFPYVVLFLVLLLITKMVVGIAKTQGR
GV2-cds268	302864	307612	1	RpoB DNA-directed RNA polymerase, beta subunit/140 kD subunit	RNA_pol_Rpb2_1~RNA_pol_Rpb2_2~RNA_pol_Rpb2_3~RNA_pol_Rpb2_4~RNA_pol_Rpb2_6~RNA_pol_Rpb2_7	PRK08565	PRK08565 DNA-directed RNA polymerase subunit B	K03010	RPB2, POLR2B; DNA-directed RNA polymerase II subunit RPB2 [EC:2.7.7.6]	-	-	-	MSMNSEIAWRVIDCFFDDNPNILVKHHLASYNDFITNGIKRIFKEKNPIILQKEQNPDDNTFNLRCELYMGGKSGNKLYFGKPVIYDDENNGAEKRVHFMYPNEARLRNMTYGTTIHYDVDVEFIMRDFDGNIVQNNITLEKIFLGRFPIMLQSELCILSGMSPSVRFNMGECRNDYGGYFIIDGKEKFIISQEKFADNMLYIREYKDKDELYSHSADIRTVSEDASKPERTMSVRIVAPGARYTNGQIVVVIPNVRKPIPLFIVMRALGVISDKDIIEYCLLDLEKNESMIDLFIPSIHDANKIFTQEIALKFIATFTKSKTTSHVHDILMNYFLPQIGELNYINKAYYLGYIVYKLLLVYTKVDKETDRDNFKFKRVDSPGRLLYDLFKEYFSLQQA…
GV2-cds269	307799	308476	1	DNA-directed RNA polymerase II subunit family protein	RNA_pol_Rpb5_C	KOG3218	KOG3218 KOG3218, RNA polymerase, 25-kDa subunit (common to polymerases I, II and III)	K03013	RPABC1, RPB5, POLR2E; DNA-directed RNA polymerases I, II, and III subunit RPABC1	-	-	-	MASQQQKSSSGIITMIHKSRETLVKLLGEQKYDTSEYQDFGVNEVHAMYTNKDIPKQMDMLMSANKGTALEKKVYVKYHLGKTLRVENIQDYVDDLFTFENVLNKKTDTLVIVIKQEVNQTLMNILNEFWERNRIFIIIFSLERLQFNILEHQYVPKHVILTDEERESLFKKYNIVDVKKLPDISRFDPVAQAIGMKPGDICRIERPSKTAVISNYYRHCSQVIL
GV2-cds270	308611	309447	1	hypothetical protein	-	-	-	-	-	-	-	-	MIDIQTYYLNQLDNLNNQYTANTTDYVQNFINFKSDQLIYNINIRNLNTKNFELENPNNPYLVAKNNLKNLNDNYAALAVEVNEVFLLKSKNINNIQKKIDILTEENEILLRDVSNVSDVNNASHPFFNNERYMYYRSIIYLITTVSGVIYILYLLQSTPFVEITKNVVVNTKNIASNAIDKAKGAVGNADANDPNVSDNSTRNMIILLLVSIVIIVVFYLIIYLVRRANPKGEESKTQKEIQRIADSCKRDKSESWVTSQLEKIKSYLVTPDVPNNS
GV2-cds271	309580	310578	1	hypothetical protein	-	-	-	-	-	-	-	-	MDYSNMFSDLAPIFESGYRAQRNSDPAIKQGVQFLNDERSIINGLIPNLNLISQTGGSGMDSAKIVNGRILEGLSTATTSPTATNIAPVPSTTPSSTTTQASPQVTPVSQDTINSLKNQYQSTLNSLNTNMNLLTTNFGGGIAGNDEMTQISKDISLKTGDVRKIILQNVGNIRNNLDSIYSQITQATNNNIIITNQEYEQISKQLNDINTQIINNYRELNKPEMDIDYVSPVAGAEETSILSTQRYYVYILWFIITVIVLYITVSNLINPSSSTWSLAVSLIIIIGLFAFLIYNNIGTWYTRVDNDIRSFEWPSFNNVFNFDPLVSIKYTS
GV2-cds272	310723	313473	1	hypothetical protein	-	-	-	-	-	-	-	-	MSFQSFAQGNEFQNKRDARIKRTNHRYKERFTNSSSSYIEAFSGNSNGSTAPSTTTAASSSKVAPIPAEYQFKNIQRVNKSENENMKGVIKDVNKNVNIAVGAGENTSDVASNFLKSNDKNSLINRNITTVNGIKGAVNSMGIFSAYPSEVANNSNANFDSTDINIYKSLSLPMNEVNSYKIISSGEPNSANTAILGPPSQMPTVDAENNIGKYAGKNVYVYDRNPLLGNNINYFGNYNTSLSLPRDSKTAGTNAIQCFERAADAAAQYKLSRVWAGVDNFGNCHIGESPSGAGGPKQSYSKDLVLCEVFPGVVLTNAMVLGANGGLYDGAPKENDMENSNLLNKDTLDKTVLADVDPIHGVTINSVSGSYGLSEGIENKDNMQFADSVLNSTEPNTTG…
GV2-cds273	313561	314592	1	hypothetical protein	-	-	-	-	-	-	-	-	MSSQDSISNTQLAYNNNSKNLLDSIQQLTETETDLLTQVTNLAGADTNATGINTSDLNNPETNRRIKKLLAEIKNIEQIKTSIYNTLTTSYELTQQQIEAIRPIVANSNVANQLMADALNLKLEKLGEEIQLNNNSQRLIGVNNYYARRYEAHSSVMKKIVLFCGIIILVIFLMKIGFISDGISSILIIATLVVAIIMIGKEVWDISRRSNIDFDRYNYPFNEKNIPARTHNRIDKKTDETYARQFVNNICSDITKTASSVVGDQGGNSSSTADAGSGAGNGSTNASSPTVPQPSSTVTTASPMSTSTNKENFVSKNGRLSPMTNPCNSTYYTKAPEPYNACQ
GV2-cds274	314733	315551	1	hypothetical protein	-	-	-	-	-	-	-	-	MAPSIDDIKDEIKKNTSNSNSALNQQMGGNNSCEKVTPQILDTLKKVQSTAESINNTLFSPELNNAATDLNKQLAYQAAKNAVSNAQLSYDIAQQDYIKSRPNGSSEYQELLKNRYQQTGINELNELNLKFTDTTNLINSIIVVVGEQDIAEKNMKILLKKLEEENEKLNDIINSENTQALTYNRRSVYESKLNETVKNWTVFPSIIYWTLLILWVGIVLIYLRNISFKTIGLLIALILYPYFSTDIVLWVLTKIQILWNFIFTAVHNRITS
GV2-cds275	315658	318717	-1	DNA primase, phage/plasmid	PriCT_2~D5_N	-	-	-	-	-	-	-	METPKTFNTTKSKPNQNTIMSASSTATDYEQYMKQFYMKKNDQATSGLSFTHTRIPSQPHGVTGGTFYIPSEKLREFWTKYSKHVVMNRRHEYLTEKQLSGAGPILVDLDFRYDASIDSRQHKKEDVENIVELYMEEVAKIMNISEGQKKEITVFVFEKPSVNTDDEKYTKDGIHILIGIHADRAVHHMLRNSILKKIPDILKHLPLKNSWDDILDDNISRMVNPVGWQLYGSRKPGNDAYALKYQYNFVYVKNETQEDEEHDDEERDVNDDCDNDDQEDEHDETESCSASNTKSTSVWGWEYEEKNVSFFDYVKNFHLLSAQYEGNPTFDVLDSVRREYEDIKKNKMRRTPQTKSGTIMRRRVASSTSNILEITNREQLTDEIDRIFNSLETREHFIK…
GV2-cds276	318886	319689	1	COG5078 Ubiquitin-protein ligase	UQ_con	KOG0417	KOG0417 KOG0417, Ubiquitin-protein ligase	K10580	UBE2N, BLU, UBC13; ubiquitin-conjugating enzyme E2 N [EC:2.3.2.23]	-	-	-	MANNKIIVGGGLGSETTACPPVSIPKETIDRLLKDIRDMVTSSLESDGIYYKHSENNILKAYVMIVGPPDSLYFGGYYFFQFVFPTDYPHSPPLVTYLTNDGITRFHPNFYKSGKICLSIFNSWRGEQWTSCQTIKSSLLTMLSIMDNKPLLHEPGVKETHNDYNSYHIMILYKNIDFSCIQVITDFMNTNNIPIEAEYKQHFYGIMEERLKRNSKDILEIIRTNVSKNINNQYTVRSLYGMSFQVNFDNLLEKFMALMKKHNINID
GV2-cds277	319826	320296	1	hypothetical protein	-	KOG2691	KOG2691 KOG2691, RNA polymerase II subunit 9	K03017	RPB9, POLR2I; DNA-directed RNA polymerase II subunit RPB9	-	-	-	MHFCVNCDNMYYIRLSEEDPNSIVYYCRSCGHENKNISLNSVTISKTSFKNTKQKYNSILNKYTKLDPTLPRINTIKCPNQSCKSNHEGREEEGLVVESKKKGTGEAGQAGQEAVGVASADSKREIIYLRYDDINMNFVYLCPTCDTVWNTEQSLS
GV2-cds278	320502	321413	1	RNA polymerase, subunit omega/K/RPB6	RNA_pol_Rpb6	-	-	-	-	-	-	-	MSLSDEENLDISKKEDGSDADEGSVAGSETGSEGKSDIGGEEDAVADVDAGVDDEDVAASDIDESEGEGEGEGGLGGEDEEPPSFASGLKKMASASNKLLSNIQDVVSNVGKNVGAPAGSGEDLLTKFTTSVKMPSSRGRRKKSAQATTSTFEEEEGIEQADEEEGGGNDSDEDDINTKLKKFDKELRDNYLLNFHPESLVQNYDEIYNLARVVRNDNGIVVDELHRTLPMLSKYEKSRVLGQRAKQINDGATPFVKVPEGVIDGYLIALVELEEKKIPFIIRRPLPNGGSEYWHLEDLEIIN
GV2-cds279	321410	321919	-1	RPB9 DNA-directed RNA polymerase, subunit M/Transcription elongation factor TFIIS	TFIIS_M~TFIIS_C	-	-	K03145	TFIIS; transcription elongation factor S-II	-	-	-	MRQIENPAQFRENIRKKLETILGDSEVAMNLEKGIFNSSLGKAKEKCIVKKWDNKYFVLIYLDLLRTVYINLKDEKIRNKMKTREIQAHKLAFMTHQEMSPEKWEKLIEDKKIRDENKYEPKLEASTDKFTCRKCFSKKCTYYQLQTRSADEPMTTFVTCLDCGKRWKC
GV2-cds280	322129	322509	-1	hypothetical protein	-	-	-	-	-	-	-	-	MSDKICTPAQIYLVVSVILLILSYFGMTALSQQLTLNQSGHPALHSLNFTYQKDTRTSYVVQAILIVLWTWLLSYLCNKGYSQLSWFLVLLPWVLMFLAFFVYIIETVKGLFFNTTGSLSHAMNLP
GV2-cds281	322595	323575	-1	hypothetical protein	-	-	-	-	-	-	-	-	MPNTDSKKKSRNITFLIVEKNGDIKEAEIKEDVICAEELAKKCKFKKADGYSKRTEWGYTFKCDNGDSSKIVVEMWGKDDGMANHENKYEFPPPLDHDLYFGACALIARDYKNNYTNLTEDMWDDIYEYLFGGFESLVGNEDEDDDEYDELDDIPSNKKTRDGYLKDGFVVDSNRRVDRIGEEDSCGNSDEEDDEDDSETDDSSDVDEADDDDICEESEEESEDGDKECFKKKAKKGVTNNNNNKNVIMEKNKDKVHSVATRLVISSDIKTKNVKDKNKYTEKEKDKYKTKDKNKDKNKEKEDDGDNGWKTDESSELSEEEYSYSK
GV2-cds282	323758	324339	1	hypothetical protein	-	-	-	-	-	-	-	-	MNRRNTTRSTVDNKPKTYPIKIYFPTISRDILQKNLFDNNGRKSNTSTLSTYLVNENVKTTLYGSTGMFDITDNNLYQLYPIDKPVKELTISATLKDNVKQNYVLNVLVDSSYMKRYTTPSFQIPYEYHTEKIKINTYKLVPNSNTQFIIELKDNKIHDFYIKTNVGETNIVEINTFLKKDIISFLSLLNLYR
GV2-cds283	324377	324997	1	hypothetical protein	-	-	-	-	-	-	-	-	MWSWIIKVTLFSLLLIFLIHYLYSFFKTTLTSPKLKDLVNKPQVKYNTIYKSLQNTSDGGSANLGDRHDGDGDGRGNNNTNVSKASNMKSELMKYVKELSSVSGSTSVYESQNRGKNETVANSSMNYDGLSNSNIIMPQNETTSIYSPANILSDTGANGISTRVNNNTKYMRDINNISSHPTSATSPLDYGTPSMSSSYSSSYSPY
GV2-cds284	325099	326244	1	hypothetical protein	-	-	-	-	-	-	-	-	MSSLSSQYTIPYDEQTEILKSFPPEIKFSYERSTHKKVLSDIYVIIPKGRKYFAWFTNRNRKNVCIFLEVGGQNHKITNMFYRHVSFDDSLSYGTIFYGTLFRTSADIDAGINDNEIFSVENIYFHKGKDVDHYCFGDKLKLIKTIFENSLRYNTTFFKKSVVFGLPVITTSFMDAYDSITKLPYSVYSIQYRYLARGGGANAELERSNVIEYYHYIKNGSGDNGRDGVSSNKQISPVCQLPNTVVVIEPAPVPTNNRVNMRDHIPSNSNSNSNSNEISKVFYVKPDIQNDIYYLYKINTVNFSLISDEIAHIPDYKTSVLMNKLFRNIKENINLDSLEESDDEEEFENIQIDKFVDLNKTFKMRCIFNHKFRKWVPVKVV
GV2-cds285	326342	326818	1	hypothetical protein	-	-	-	-	-	-	-	-	MESSVLKYERLANINNSHSANGIDPKMASSQTSAVTPGNMQFGGPPTSAEALAGNAGYKIINGNQFGGGRSRRHRRSRGSKKYARKRSLRYRLKHKKSGKRKHRHTKRRGQRGGYAQYLTNQAFTLGQRLPGFPLLPSESALANPPPFMPYRNCPGGM
GV2-cds286	326929	329277	-1	Intein C-terminal splicing region	ResIII~Intein_splicing	-	-	-	-	-	-	-	MTDARTSNKEDYSTYLGEKGYSIFKECLSVEEQHYIRSELTMKPFIPKSPIQPTPFTIYLESPLKLYVPRYFGIETYGPPDRILIQPGNTISLAFAGELRPYQDAIVDKYIKHVGACGGGLLDVDPGKGKTVMALNIVAKLQKCALVIVHKSFLLNQWIERIEQFLPGARVGRIQGQILDIEDKDIVIGMLQSLSMKEYSKTTFNKFGLAIYDECFPRNTLIHTSRGPMEIGTLYDLWIARGEGNSISNKYVRVEKDVEKLVDVLPKILSFNQITSRFEWGQMTHAWKRHKKELVKVYLMCGSFICTPEHKILTTKGYKCADELIIGDYIECMYNITNDVDISINELFKKQATLTSTSTAFLYVEKYTPPTNPENDHIFGKSEEGYDVFDIEVKDNHNF…
GV2-cds287	329460	329903	1	hypothetical protein	-	-	-	-	-	-	-	-	MFKKTLNTNNLMSGQFLLLIIFVVYILFNVQTPQPIAAMVDSTFGYVLIIALFAILAINLNPIVTVVGIFAIYLLFKRSSISTGSLAMTKFLPTENVKTQYLSAFNQFPVTLEEEVVQQMAPLQPGPPMAPKTFHPIMNNLHSASGV
GV2-cds288	330061	331029	-1	Alpha carbonic anhydrase domain containing protein	Carb_anhydrase	smart01057	Carb_anhydrase Eukaryotic-type carbonic anhydrase	-	-	-	-	-	MPDQDSSKKTSCNTSPINIDMNASVPSCNIMCSYKYNYNDSKCVVSINTLGYLEIKYDLKRDGTEPQSFLNRDSYNIAEIRIYQPSIHTYDGKQADIELIIHHVGASNGQSQTNPKELYVSIPFIASDSPLVSANNGGIILENIILQYAKQTPSPGDNTHHLNIDNFNMNNFIPNAPYYFYIGTPYDTTACNITDINYIVFDTIRGGQTIGSSALEKLKKILPTSRASYPIAKNSVYLSSNNPNYSGGTTGDDKIYIDCQPTGEDGKSLYKLRGVDELNNQAQINNGLKTILKFFTSPTSQFIIAVFLGIVVIKFGKKVFSR
GV2-cds289	331226	335002	1	hypothetical protein	-	-	-	-	-	-	-	-	MTITPKRRKLNKKHHQPVIHQSNSLLLGQSGGADVRADNVEINPEGSGYYSIDVEVPIEYDDQPTTAMMLLCNNVIEVKLNCKGKYISYDAGSKVTCEIVSVNGMNIVIVLENEDGGNDIISIPYSESFIRDMIGGDSTVKRNDISVKGERNTKITGTNSWDFKFNLKEILGRKSGDLKTLIKKFNVSNRKIISTFVSFVEANSFILKFKNIRVVTDNIPENAININFSVKNDTNVSSSLNANYRGLVLQMLTEPKLNLNITNIPNADTPISEKFSGDELIVSNFLKKCAITSNGGIIDIKLVQLIFIFFYIIIQDPVRKAKYSYQNAISSSSTEMDETSAKQLFKQFYNNRTFFNFLSFVYMSISNISNPKDLSFKNIFINMRQIASQYSDLKADLVF…
GV2-cds290	335232	336116	1	hypothetical protein	-	-	-	-	-	-	-	-	MAAHIEKMKDFEPSGSSPSESKTRKVDVTISGAPLNTKGAEGDYSFHSDALKGENIGYYQGIDGDSFYMFITYSEEYKRWQIISDKPTPSMTKTGVVAYIACDPQDAKKTYLASVSGIKKWFIKSSDSSPDSAATDMVAEVKSGGESPAASAEAPPVDVSVTAASASAAASKIAEPPPDLETMKTICASVVEAYDDITKQFKAIVYSNQESVSSFEKNLEQTISALKEAIESLDAYKKNPPDIHGGIYKGGKGSGSSSSKKNRKSHKSYHPGIGKTRKHHSHSEPKRISFVHQA
GV2-cds291	336219	338156	-1	AAA domain containing protein	AAA	-	-	-	-	-	-	-	MFPIPNLGGIGDILLIQNLKTGIYYIDITIILLFLFLLHHSEVYTHVLKFINFVYSMNKETVGQMTINLTKGDMHRILYQGHQYSSGYSSINIVIHYPDPIIHILDYYSDNIDFMTKQKNDKNDKNYKQIKNKDDADIDSKICSSHVNRLIDCCMDCCYITKIDTDKKNKKTIANLRYVEVVDKNNNAAKIYIPRTNLPIEIDNGIFLLTERIYTHRETKNSNFTDYKKMNFTLLMDKKHDISVLYKFIEKCEKTYNKKIEDKMMGKIFIYEFLQSEVHRSKYDDDDYDGNKQDQKLSNILCSEYQLNTTKDLRKNCFFTDVDKIIKRIDFFINNKAWYEARGIPYQLGLLFYGPPGCGKTSTIKAIARMLDRHIINVNDIDKIKKVSDLKNIFYGDYI…
GV2-cds292	338401	339108	-1	Protein of unknown function DUF5755	DUF5755	-	-	-	-	-	-	-	MSRKCPPGVICFENVTLIIFFIIAVVIIYLAYSRSTANSGSGSGSSSSNAGNNNDLNNRDTNRVIIGSMSGGITSGDSFLDLIPRMGTGYTRGPADVLLNPYTPPLRDDRYYNMGLSSLGAGMGAGGGIPINVATRSVNSAYRQVGILTRVNGPETILSLMGRPLFPSQDKWQFYTMSDKNQSVKLPVTYKKRSCTSDQGCDNIYNGDTVYVEGYNDAFKATIYDNAIQYSIPYY
GV2-cds293	339216	340052	-1	hypothetical protein	-	-	-	-	-	-	-	-	MKSKKSSSRFTGSSDILHNKYVLYASFFFAILTAAGYLLSNNLEAICIFVLIGFLTTYFSKNMIVVLLVTTVATNFVVMMRNKNGSLIEGMDPKDTTGETEASTTTSPVAAKEEKKDKKPVGSEPSQAAPNASASMEEVAAANGNTKNNNNTTNTEGLSNLSPAPVGSEGNSMLDLQKGLASGYGDQKEQIYKALSSLGGAGAAGTTSKMSSDTLNQQTEMINNLKSIQPILDTAEKFLDKFENSSISKLFSSAGSIPGMSLLTGGLGKTSSPVGAQA
GV2-cds294	340211	340987	-1	hypothetical protein	-	-	-	-	-	-	-	-	MVKKKRTDIFNSYRDKKTAPTYEDLNAFMGPSMLSPKYEDPNLNFGISPESPESRKLSMSDSGASDSDNDSPGECNVSYKTDGTYAANTSDKDLKLYEMKCMLDKKRKAIYNKNNEVKELASDNPYLSSVLSDYGNMRGTILEEKKSQKTALKILAKHIREISEHIKDDEFQLERIRDDMSILMDEIDKLRKDISYIRDKMGDDFSLSYIKRDKQPQNNRQYESDNSDNTYDSGDSSDNSREFNENSSEGEYVYDERY
GV2-cds295	341047	341277	-1	hypothetical protein	-	pfam11820	DUF3339 Protein of unknown function (DUF3339)	-	-	-	-	-	MVSLGGIVTFIKRMMFILLFIVYIPGFFFQIPKGGSKLAVAAVHGLIYALVYTILEVLFSMKRIVMCASTGGMGSV
GV2-cds296	341371	342141	-1	hypothetical protein	-	-	-	-	-	-	-	-	MEKIVEAVSSAGGVSGAVGAIKDAVSGAAPAAAAAAGGAGATDPVASALSSIGGGGGGGGGGGGGGGKFNKMASMMSGGMPCQYELPMEFFTGFVFIFLIYFLVFGFVPYEDIVSKMTKYVIEFPQKMYNSLVGKMPSSVKNSKSGSIGSTINKLLSETIPNMIEKEKNKLMTPLQKKLEVLKKKEKDQNKSGNQNFFTEYMTKVKTQVMTMSEKIRHNIIPAIFISIIYYIVWYVIFKIIPGILKYGINMAMSFK
GV2-cds297	342320	343324	1	NrdF Ribonucleotide reductase, beta subunit	Ribonuc_red_sm	PLN02492	PLN02492 ribonucleoside-diphosphate reductase	K10808	RRM2; ribonucleoside-diphosphate reductase subunit M2 [EC:1.17.4.1]	COG0208: COG0208 ,COGFAMS2, COG0208,F Ribonucleotide reductase beta subunit, ferritin-like domain	TIGR04171: RNR_1b_NrdF: ribonucleoside-diphosphate reductase, class 1b, beta subunit	POG0089: POG0089: ribonucleoside reductase beta subunit	MSVKQTLASTSKSSEPLLTENDSRYVMFPIQDNEIWKMYKKQVDCFWRAEEIDLSKDIVQWNSETLNDNERYFISMILAFFAASDGIVTENLAVRFMGDVQLAEARAFYGFQIAIENIHNEVYSLLIDSLIKSDEQKTKLFAGIDNFPCIKKKSDWALRWINDKRSSFYTRLIAFACIEGIFFSGAFCSIYWLKKRGLMPGLTFSNELISRDEALHTEFAILLYNKMQKKYPKQKVHEIIKEAVEIEKEFICEALPCRLIGMNSKLMSQYIEFVADRLSLQLGYEKIYNSLNPFDFMEMISVEGKTNFFEKRVSEYALSEKTRTDNIFELNASF
GV2-cds298	343316	344509	-1	Galactosyltransferase, C-terminal	Glyco_transf_7N~Glyco_transf_7C	KOG3916	KOG3916 KOG3916, UDP-Gal:glucosylceramide beta-1,4-galactosyltransferase	-	-	-	-	-	MLTTKPTLSLSLKIKKEINVEPEPTQTTETTKTTETTQTDVANNIDNNIDNNISEETLPTDNANQIESIIPKIVFIIPYRDRAEHKVFFSVYMKHVLEDIPKTDYEIYYVEQKDRLPFNRGAMKNIGFLAIKYKYPNHYKDISFVFNDIDTVPYSKNVIQYETTHGVVKHFYGFKFALGGIFSIKGGDYEITNGFPNFWSWGGEDNYMQKRVQQAGFLIDRTCFFEILDKNILQLCDGIKRLICRKEAATVVNMTTMDGLITIRNLNYEFKDEYINVYHFETTRDPRSLRFEEQNIAVETKIRLEKEDVKNLLQRKMNEVRLPSHYTNQTRPQIQPQPQPQPHPHPQQRPPQQPYPQPQLRPPPQNVPQAPVRQHHTQRPASQGNFSSRMGMGGLSK
GV2-cds299	344618	345751	-1	SUA7 Transcription initiation factor TFIIIB, Brf1 subunit/Transcription initiation factor TFIIB	TFIIB~TFIIB	-	-	K03124	TFIIB, GTF2B, SUA7, tfb; transcription initiation factor TFIIB	COG1405: COG1405 ,COGFAMS2, COG1405,K Transcription initiation factor TFIIIB, Brf1 subunit/Transcription initiation factor TFIIB	-	-	MPEPSLSRIPITHKTYKNKITNNNNKADLWEKINESFRLCNDSRAGVQKVAQDKESIECIYRSAGQRELCDTCSSPVSLSDEGFLVCTNPKCSIIYTDVVDQSAEWRYYGVDDNQMSDPTRCGLPINPLLVESSFGCKILCDGVSSYEMRKIRRYTEWQSSPHKEKTQYNEFQHITIIANNAGIPKIIIDEALRCHKKISEHQTFRGSNRDGIIAASVYIAFRIHDCPRTAKEIATIFNLDNTSATKGCKNAVCIINEIENDMDNSEKTSFCKTRPEAFIERFCTRLSVNTELTKLCQFIALRIEKNNLIPENTPHSIAAGIIYFVSQICGLNISKKDVNKISETSEVTINKCYKKLESIKDNLIPRIILEKYSPKN
GV2-cds300	346052	347470	1	hypothetical protein	-	-	-	-	-	-	-	-	MGNNLSTVKNKSSGQNMNSMSEDIKKLADSNSKFLSKLNDIATNYILGQNFQDMIRLTNSKYCDDLVIITSKLLKQSYSHQEIHYAYQKIFNKNIGVDIEQNSPLVLNKRDAVLGGIMNSEQKKKMCIDIAKYYVKIAHLFAAIITTLNPVFSWRSSASSSRALLRPHVVDEKQDIKLTTTLQDKHYISEMAQDIKVENLNFCNSRISDLMDMEEITNLMDGKNIIPDGGEAVSTIKIKTNLCSSNLNNNTEGYSRKKTVYDLPGFAELSRLYYDRYNASKGRFDRMSASSEGEKKRNIALLYTLFTGDKNPPKDIKSFKDIPLHSFSDDIECENMDSIFNKTYMGTTKDKLFVEYVDMVKKMIYNSNMIRNSLLEIIDNIFILNNNSNDAQAATDEEM…
GV2-cds301	347610	347876	-1	hypothetical protein	-	-	-	-	-	-	-	-	MAKRHSRSKRSLRVARAALKRTARKAATATQAATQSLKQAAAAAQAAAQAGGASYGYGEAATQSQSQQGGRRRKCKTARRRRRHSRRH
GV2-cds302	348131	350437	-1	PepO Predicted metalloendopeptidase	Peptidase_M13_N~Peptidase_M13	KOG3624	KOG3624 KOG3624, M13 family peptidase	K07386	pepO; putative endopeptidase [EC:3.4.24.-]	COG3590: COG3590 ,COGFAMS2, COG3590,O Predicted metalloendopeptidase	-	-	MTKNSNNNNKRKRYKSNKNISKIKNILKNKTKKIKSVEFNKYKGSKNSRGFKYIKMPFLDTSIVESKNLLIPLKYIETNKESVDTEKSVSYVLETIKKDEKENNLDARKDYYTYINYSWMKEQDVKLNYEKYYFVKLDSFRFVQDTVNNRVIQLAKEYYKNNKTADAKKVEKIMKSMEHKNLTYDKIKKHIDIMINDYEKYVNNDDLIGYLSNINRCEIISWGCPINWSTYQDEKDAVNIRSHVQSPGLSFYDFDLYITGNETAKYTRKFRQEFADKFCEFVTELYDKMLGPNHGLNPRHVIECEIEILKSMDTSTEDDSPDFYNVVSIHDSENKLGFNWRKFAEGVGFSSANVPKSYITGSKSYIKSIIKTLNEQWKTPKWKAYWYYMYLRQFCLYNK…
GV2-cds303	350630	353245	1	von Willebrand factor, type D domain containing protein	VWD	-	-	-	-	-	-	-	MKAFILFSLLSFASAIVMIPSDGNMTSLESTHLLNSTKIDNSNTEHHDDHHGDPQPDKHNTNYDNSRHRPHLAVVETTSRTLLFSDESDSSADDTVEGNGRRLLRRSSKGSSPPPPTVRRAPPPPPPTVRRAPPPPPPPVKRASSPPPQSSSKAASNSKSKSKSKSKSKSKSKKSSTTASVTTPTTMTQPKTLVVNKYASVDDKLSKKTKALAKKFETEFASWVITAEGQDAIKFCQTLGVSNKPEIYNGCIEDMRVTKSKAIAQESALSAEEFLAKEVANPSKRYCVASGDPHVTNYDGELFHIQEPGIYTVARTPDTVFEIQEKMRKNGAIKPGVPSCMTGAVVHYKQMNIEVDVANFGKILVNGKEVELPEDFTLTFGGLQIRYGKQVIEWKGASV…
GV2-cds304	353351	354244	-1	hypothetical protein	-	-	-	-	-	-	-	-	MMTQKNAENFICEKCDFVCSKKSNFDKHLLTRKHKNDDKKMPKNAEQNVCECGKSFKYRQGLYVHKKTCKLDKNSESINSVITNAYDKKTEEQIDSKTDKELKDLVKDLIKQNGELVKTINEIVPKIGNTNNITNNNHFNLNVFLNEKCKDALNINDFIESLKITLEDLDFSSKNGMVRGISNLMIKGLKELDIHKRPIHCTDSKRDTMYIKDKEKWEKDDNHSKIRNTIIKVANKERNSLYLWVEKNPNWFDSEATQIEYLTIMRNICEPVENEDKNEKKIIKNIGREILIDKKDM
GV2-cds305	354319	354600	1	hypothetical protein	-	-	-	-	-	-	-	-	MVTNFSTKKCDLEHYGLSDEVDVFSNSRRGFSKNGHLFLSIFEKSKILLKKTIHFIHFGVRPAFICRGFVTIMLCVDETVVVTWRPLCCGMIA
GV2-cds306	354629	355270	-1	Protein of unknown function DUF5759	DUF5759	-	-	-	-	-	-	-	MDELFRNKEDSDAIKKINLDELYDRKKTYDLSKLSTYNKILNRIHDKIKITSRQKINEQFCWYIIPEIMLGVASYDRTSCISYILEELTSNGFVVRYTHPNLIFISWKHYIPSYVRTEFKKKTGMIIDEHGNQIQEYDDYGNPIENRGPVANNPLSANSLDPFNMGLARKINNGKNNGNDAPKKEFKPITEYKPTGNLVYGKDLFKKIEDKFS
GV2-cds307	355400	356407	1	RssA Predicted esterase of the alpha-beta hydrolase superfamily	Patatin	cd07207	Pat_ExoU_VipD_like ExoU and VipD-like proteins	K07001	K07001; NTE family protein	COG1752: COG1752 ,COGFAMS2, COG1752,R Predicted acylesterase/phospholipase RssA, containd patatin domain	-	-	MTIKHIVLGGGGPFGVVAFGALKYLHDINFWNIKNIKSIYATSIGSLMSVYLTLGYDYDYIYNYFVKRPWEKIFNDIGMENFIDFYNKRGLIDLYPLYYKSFNILLDAKGLSTNITLKEYYDYCGIELYFVTTEINNFNGVILSHKTHPDLELITCLCMSGSFPGLFRPIVIDDKCYTDGGIFCNYPVKHCLDDTGCDKNEILGIRKLGDSVNVLINDDSTIFEYFSKMIDNMIDYINDEKGIPDIPYDIKCDMNIFSSYETWINVPISQELRAALIDKGSEYAKTYYEKWIEENIDTAIIKDENVVDNIVKNMNDNNIVLAAKPDSIALHNEEL
GV2-cds308	356535	357020	-1	thioredoxin	Thioredoxin	-	-	K03671	trxA; thioredoxin 1	COG3118: COG3118 ,COGFAMS2, COG3118,O Negative regulator of GroEL, contains thioredoxin-like and TPR-like domains	TIGR01126: pdi_dom: protein disulfide-isomerase domain	-	MSEQVFKLKKILTSLPTITQFVVVAAFVAILIGCAYYIYKTYIAPQSDRSFYEGYASGMNLRREGGEPDMASLYFFGVEWCPHCKDAKPVWEEFVKENTSKSFNGKTVNFVNVDCDKDSALADKYGVSGYPTIKLDKGDSVIEYKSKPSKDTLLSFLQSSL
GV2-cds309	357373	357711	-1	hypothetical protein	-	-	-	-	-	-	-	-	MSEATSEILNNMSDKTTNTMYMMFVGFILIIFAYGTGVKNNRFFFLLMKVGIVALYLYVFTIVYRSLKNIFNINGLFTSPSYNSLKIFFLLFTVFEIFIILLVAYVLYSVFF
GV2-cds310	357864	358487	1	ERV/ALR sulfhydryl oxidase domain containing protein	Evr1_Alr	KOG3355	KOG3355 KOG3355, Mitochondrial sulfhydryl oxidase involved in the biogenesis of cytosolic Fe/S proteins	-	-	-	-	-	MRNHKSIWGTRRFNKKISRKTFTRKDYMSGDGMMTSVWGPAAWHLLHTISFNYPINPTNENKKHYKEYVENLTNVLPCKYCRMNLKNNLKAHPIRMCHMKNRETFSKYIYNLHEIVNKMLGKNSGLSYCDVRERYEHFRSRCTQNDGGKIFKFNKTRKNKKEKGCTEPLYGKKAKCVIQIVPQEEKTPSFVMDNQCIKVKAEKPKTR
GV2-cds311	358587	359342	-1	hypothetical protein	-	-	-	-	-	-	-	-	MKLTNLHIFLIILLALVLCSTLGGTCSREGYRQRYGRSKSSSYANPQYRGYGSYYQNLDDSAVSASNRSMGLSDDTNNPYFNNNIYGNDDLNVGDYSDPSGMFSSSYKKSNNKHTNYNSAYRRERTSNKMFDSVSNGAMNGSLFNSSNSYSNNDDNDNNDNSNGVSSSQIPPGQEDLYILKSQIVPPVCPACPKCPSVNCNDKCGNNKCPPCPACARCPEPQFECKKVPNYSSANIMGNLPIPWADKLDLK
GV2-cds312	359508	359885	-1	hypothetical protein	-	-	-	-	-	-	-	-	MKLTKLHIFIIILLVLILCPTLGACSVQEGYENRYPDTSASASSSTGTSDSSGQQYSRQFSNYSKFDHALDKTTMNNNPVYTSSYNTGYSAPTNTASQMSGPGNTATASGSGSNKGFLAWLKSLF
GV2-cds313	359973	360806	1	RnhB Ribonuclease HII	RNase_HII	pfam01351	RNase_HII Ribonuclease HII	K03470	rnhB; ribonuclease HII [EC:3.1.26.4]	COG0164: COG0164 ,COGFAMS2, COG0164,L Ribonuclease HII	TIGR00729: TIGR00729: ribonuclease HII	-	MVIFICILKIDLNLVVILVYKRNIVNQHKNIIITQMSSKSTKNSPLKISHFRVDSHDDSSDEGDYSKPFIEIGVDEAGRGPMFGRVYVGAVVLPKDCKLFDFTKMKDSKKFHSDKKIKEAAEYIKSHAIAWSVKYAEHTEIDRVNIRRATIECMHQAINEIMEKLNASADKLYLLIDGNDFIPMMKLCGGDSYIQIPHICVESGDNTYASIAAASILAKVSRDEHIGAMCKEHPELVEKYDLEKNKGYGTKKHMDGIREHGISKWHRRSFGLCKDFS
GV2-cds314	360995	361636	1	DnaQ DNA polymerase III, epsilon subunit and related 3'-5' exonucleases	RNase_T	cd06127	DEDDh DEDDh 3'-5' exonuclease domain family	K02342	dnaQ; DNA polymerase III subunit epsilon [EC:2.7.7.7]	COG0847: COG0847 ,COGFAMS2, COG0847,L DNA polymerase III, epsilon subunit or related 3'-5' exonuclease	-	POG1929: POG1929: putative DNA polymerase III epsilon subunit	MKVFVFDTETSGLPKERNPSIYDTDKWPHVMQISYIIYNTETGKLEETYDAYIRLNPWVIVDPVSEGIHGITREIMEAKGVPIQEALVRVRDAISKVDICVGHNVSFDKRFMIVEGIRNSIRMNFPMDYCTMKNGKEVCKIEYTFSNGEKGFKFPKLMELYEHLFPGIPAPQNLHNSFADTIITLKCYCKLAHGVNMSIESREFRALFRENCC
GV2-cds315	361633	365172	-1	hypothetical protein	-	-	-	-	-	-	-	-	MYIRKIGKKIFRRTRKHKFYGIKVKKGPSMLTRKRIRRGGEGGEYDVHSVIGNYASRSLFLNKDKCKELLFSAVKAQESKPGEIINYSPNAEGDKEYCDNKYKTYINMNVDGLRKRQIKEQREKAELEGLEQERLEQERLLEQEQLEQERLEQEEKERLEQQLQQQNQPNITPEEQSIQQQQQQIQQKQQLKQMLETQLKKEEKDKNTEIYNNNPGFKKFTAKNNHFLFRNFVFYKGKLSMIYDVIYGILKLIILYKEHFFINKLSSGIPGIFKIPKDRTSSVYNEVVNILEAYTEKYSEFIIYYNSAVSESEKFKVEEVQKVVGLLKVKVNKIVKRPSFLDIEKLLKLLYNFYDICLTDYVFYSLYIQILSYRLINLDYDKILDISNKYNAVSEVFRS…
GV2-cds316	365308	366681	-1	hypothetical protein	-	-	-	-	-	-	-	-	MSDQDTKFTDIATALRYCQDIVTSYFDEGVQPNINILEKAFDEKNKVIKACDDATDLYIKDDKGAIVRDDEGNAVNNETTDKDQEKICTIKDIYVLAYFIMKKNLKEEVGDEVNFSKLTYSSANDAAAAFRQNISKLKEKMSGVPGFGMAQTVETMTVDVPKAEADPFPKPTVVKPVDATTKYANATMPNGADIYKKANELLEAACAKLTSLNGNLPNLTKHITTVAHTIRIEHTLTNYEDYYTVMGFNDKLHEEYEVPTFKDYIKEINIYEMVKKFIDNITFTGNNSMNGYVFTLHDIVGRRVSVKKTNPKNSAIASDYCKARDIFIKILQFIKGQYASLNVLRAKFGINEQSSFNILFVYSSSGGLKASSKICNPVALKKDSQDPLNSVEKDRVTSP…
GV2-cds317	366725	369343	-1	NrdA Ribonucleotide reductase, alpha subunit	ATP-cone~Ribonuc_red_lgN~Ribonuc_red_lgC	PLN02437	PLN02437 ribonucleoside--diphosphate reductase large subunit	K10807	RRM1; ribonucleoside-diphosphate reductase subunit M1 [EC:1.17.4.1]	COG0209: COG0209 ,COGFAMS2, COG0209,F Ribonucleotide reductase alpha subunit	TIGR02504: NrdJ_Z: ribonucleoside-diphosphate reductase, adenosylcobalamin-dependent	POG0088: POG0088: ribonucleoside reductase alpha subunit	MTNPPLPSTPPLTPSSMLAEQEMRVKKRDGSYQEIRFDKILTRVKKIGSQAGITINFSALVMKIIDQLYDGIPTTKIDELTAEQCAAQSSLHPDYGTLASYVIISNHHKNTDPSFVSVMRRLYEFVDKDGKHTPLISESTWNIINNNSEFLENIVTQHLKNDFLFDYFGFKTLERAYLMKIGGVIQERPQYMWMRVSIGIHGDDMKSVCNTFILMSEKYFTHATPTLFNAGTPRPQLSSCYLISMENDSLDGIFNTLKECANISKWAGGIGLHIHNIRASGSLIRGTNGSSTGIVPMLRVFNNTARYIDQGGRRNGSFAIYLEPWHADIVDFLDLKKNQGDEEMRARDLFYAIWVPDLFMEKIKTDEEWCLFCPDECPGLADVCGAEFKTLYQKYESEG…
GV2-cds318	369428	370672	-1	DnaJ domain	DnaJ	-	-	-	-	-	-	-	MSKRGKSPPKIMDPSRNPDGSFRSREEYERAIHELHNPPPVSQGFARASTDLGVDLSRRRYHPASEADMVRREEMQRPPPRAPSPKGQVGSISVHLHRSRLIAAEYERVRREQLAFYAMLEQKYGAIKGDDDSYLVAMERYEYDKEKERKKQAKVAAGTMVPFQSEAEMEAMIRGLDEEVRTRLHNATWANQRADAHWRAYDREKARKEEEEIERLRQEAERLRREYEARQEYERRQREYEYQQYLERERQRRQYEYEQERRYQEQRRYQQQQQQQQWNQRQQQHQSHARGSRAPSPPRRDEPESPKSALNRRYPVPETRPAAFAVLGIPASATSREIKKAYHHGALLLHPDKNPSNQDEATVRFQQLQQAFNILNPQGGGRRKRHTRSRRHKLRKITH…
GV2-cds319	370851	371309	1	hypothetical protein	-	-	-	-	-	-	-	-	MKKMIPSFNISINSVLCVILVFLFLSYLGIIKVYHKETFMPNINNNNQLMPGAYPVSANVPILADEYKVKQNTNITKNNNSNNWKQYPVYPSSYKQQTNNVKYWNTPDNGTCSPAEFCGTPYEYTQIKKDFPSKGIPIGADVIRVNWWASKP
GV2-cds320	371383	372999	-1	YqaJ viral recombinase	YqaJ	-	-	-	-	-	-	-	MVDACVQTDDILINGIPLNEYLQHQDGNQDSNMQVRDVWLEIESGDSGDDEAQTEELETTSAAIYLTEEERQYFTESIFDCIDELVQSNASSFSDPLFHTKLESAIYEIINSNLMDSNSIFQKDLFDIPDEIDEEIEEIVTYCIDTYFNSILPPRSHPTTFITQSTNIAEITKNIAYLNSVPQHEQRTPEWYIRRYNMITASSAWKAFKSDSNVNQLIYEKCKPLSIASAPTEASRGVGGGEDDNSTSPEHVTQYVNTATEKTYVNVNSPLHWGQKYEELSRAIYEKRNNTKVGEFGCIPHSEYPFLGASPDGINIDPTSPLYGRMLEIKNIVNRDITGIPLEEYWIQMQLQMEVCKCRECDFLETRFKEYADEEAFISDSASENDADFCLTAAGTLKG…
GV2-cds321	373125	373676	-1	hypothetical protein	-	-	-	-	-	-	-	-	MSKDKELQELNNIKYKSMILNNNSRNNLSPIETNDTSNINDFLEKEKKHHTGEHWSKLDKTIKMQKIRAFVEKYSIDNNLNQKDTKSLLAFLTTSLDQKKLSKTKDVVYDKTTGVIKSIPCLLFNTTHKKFTLKRCEKRQSTMRSLAPKRANKTVRTGSRPGSASASKNNSNHNSDDESSGAK
GV2-cds322	373860	374414	1	hypothetical protein	-	-	-	-	-	-	-	POG1380: POG1380: anti-sigma factor, range: 1..104 HHsearch against CDD matches: cd00085:HNHc HNH nucleases; HN; pfam01844:HNH HNH endonuclease; smart00507:HNHc HNH nucleases.	MKSISIKGKRNTDKINSMNNPDIIHERTAIKKWSPEILALYENHDEQVNVVNKIYMDVMPLVNREIFIKEIEKKIDGYKRQDIEKKLYEPDKFIDMEAVLSKLTACRILCHYCKKNCYILYSEVLSKTQWTIDRIDNDYGHNKDNIVIACLDCNVRRGTMNSERFKLGKQLKFIKKDSESDACS
GV2-cds323	374538	375251	1	hypothetical protein	-	-	-	-	-	-	-	-	MTSMNLNYTTQNNLLLTNLLKYYELDNNMDYMLRIINGESRISLRIIDWFATNYAKKYYTVYTIGGGDGSVTSRRFKVYVDYKLKLKAYSKKRFDPFCRWDRITVPYKDGKYIQTTIGQLNFFKWALENNVIRYIEENYANIEKDMNNRNSTSKKKMLSAGTACSTMSNVSTESNESNESNEYNEIIQNGHQDNVDELENGTKGDINNKTRKKREELSISATKSIKKEKVEIIVNFD
GV2-cds324	375448	375870	1	RHOD domain containing protein	Rhodanese	-	-	-	-	-	-	-	MGNAASIRKINCEDMQKACKNTNNYIIINTLDPSMQKCLILNTTKVENEEALINSIIKKMKNKNIIIYGRNCNDEKVYKKYEQLVSLGFTNVYVYVGGMFEWLLLQDIYGSELFPTTSNELDILKYKSHRIFDVQYIQNG
GV2-cds325	375879	376610	-1	COG1428 Deoxynucleoside kinases	dNK	pfam01712	dNK Deoxynucleoside kinase	K15519	dck; deoxyadenosine/deoxycytidine kinase [EC:2.7.1.76 2.7.1.74]	COG1428: COG1428 ,COGFAMS2, COG1428,F Deoxyadenosine/deoxycytidine kinase	TIGR00041: DTMP_kinase: thymidylate kinase	POG2352: POG2352: putative deoxyribonucleoside kinase	MSFSASDSPITQRLCRCAVSGCQYCDKPIIVSIDGNIGSGKSTKVQNLKKFYEQKGRSDILFIQEPVDTWESVVDKDGTPILMNYYKDNKRFAFRLQMLAYISRLKLLRDAVKQGYKYIITERCVATDRNVFSKMLYDKGDIEHDEYIIYNKWFDEFITDVPIAAIVYIKADPAVCLERVNIRGREGENIPIEYLAECSKYHDEWIDKENIPKLVIDANRDFKQNLEAREETLNMIDKFIHSL
GV2-cds326	376685	379336	1	hypothetical protein	-	-	-	-	-	-	-	-	MLIILDNIIYQNRLNILCYNYVSTSYLYKTIALDKLFSMEVTATQSQPHSQESEIELHIDLHQKKLSKAEWDYTEIPESKEEIDILNMIKKGFNDVNIKCNSAKSIIGVLKTSVTEEIMVFLFNKYFKTKIQEICDEYDYDGFDCVEILGKNKNLKIKKIDEMRISNNNFDENNDKIYEYILLEIIDNLISFNVDKKANWYHYYYTLHFMRKNEIENLNKYVIEFVDHVLKKYESNFNVKTFIKYSQLFIEKNEYLLKYQDSGLYEHQKQIFTKCKSQTPKLILYIAPTGTGKTLTPIGLSEPYSIPNPDKKVGGVITKKNRIIFVCAARHVGLALAKSAISAMKKIAFAFGCNSVSDIRLHYYAAKESTRDKNGRIRRVDNTVGDEVEIMISDIKSYI…
GV2-cds327	379413	379580	1	hypothetical protein	-	pfam02150	RNA_POL_M_15KD RNA polymerases M/15 Kd subunit	-	-	-	-	-	MKKSYLNKRALLSTSDDNSHVVYACDSCGISKNHLSITVERKHKGYLCDYCIKLS
GV2-cds328	379567	380769	-1	Calcineurin-like phosphoesterase domain, ApaH type	Metallophos	cd07378	MPP_ACP5 Homo sapiens acid phosphatase 5 and related proteins, metallophosphatase domain	K14379	ACP5; tartrate-resistant acid phosphatase type 5 [EC:3.1.3.2]	COG1409: COG1409 ,COGFAMS2, COG1409,T 3',5'-cyclic AMP phosphodiesterase CpdA	-	-	MKLYNFLHAFVQYSLISALFTASVTALPMNILPHSRIDMSIDPSIDPSIDPYIKYTPRDISILSVGDWGSAALGGYHLRNAQNTADAMKIYASEYKPKLVLNTGDNFYYCGIQNTSDPQISADYVELFGNLSLPWYNALGNHDYGFNPDAQLELNQTIPQWIMDNRYYHKRVEFNYNDNDNVNNINSLNDNISIALNIIVLDTNPCVNDYRGDDPKKWDPCSIQYPLCSPVAGECMFHENIINQSCKTQLDWFNTTLSNIPPTEWVFVIGHHKADEIDAEDFQSLLSSNRVNLYLNGHNHNLEHYSIDGEAKYMTTGAGGMVIIGSNGNSNVKLHEESPEFKHKNHDFKSMWSKITTGFSSHTFIDKGTKVKTEFWDINQNILYVFTVSHISRILNSMIT
GV2-cds329	380871	381059	-1	hypothetical protein	-	-	-	-	-	-	-	-	MILEERCYVVYGKGFKPLKIKGYSNKNKLVESLKLKGFKPKSSLLNCNSQNGKKCKTTPTFY
GV2-cds330	381120	381605	-1	hypothetical protein	-	-	-	-	-	-	-	-	MEILSRLPFDLQEHILVKVMKRYKLRDGEYVRQIDKSKYAFLDYIMRPSINKNSFHYHEDIFQDIFNSNDDRELFRYKFYIKNLYDDPLRKESHVDDDIADVRIEYKNNIYYYEISIYRLKMKNIDENNFTSEKMRKDIYHKGPLADNYFWDFLEFSYEVK
GV2-cds331	381687	381914	-1	UBI4 Ubiquitin	ubiquitin	cd01803	Ubl_ubiquitin ubiquitin-like (Ubl) domain found in ubiquitin	K02927	RP-L40e, RPL40, UBA52; ubiquitin-large subunit ribosomal protein L40e	-	-	-	MQIFIKTLTGKTITLDVESSDTIDTIKAKIQDREGIPPDQQRLIHGGKQLEDGRTIADYNIQKESTLHLVLRLRG
GV2-cds332	382006	382398	-1	hypothetical protein	-	-	-	-	-	-	-	-	MFIYFYRITRITRTTKITLVTMATPTEEKVNTDTCLAVKKRNRKHSAQSLPQGLEHHMMKKYVVYYREWIDRSHTKEREYFKIEKHPDLPKSWTSSKSSKVKLSDKLAEANKIVDELEKKRKEKLENETP
GV2-cds333	382480	383235	1	hypothetical protein	-	-	-	-	-	-	-	-	MIKNIFNTLYGYATYKPHNRGNQFKQNKSTPKMAFQVPIIAPVSALTKIQINNNNPILQKVPAIKPNINNHETQVKVQNFYKLLDATSLALTESDIPFYLDCGTLLGCIREGKILSHDTDVDVTIHLSMWDKLLTAVDFPKYGLTVKRKYKGFPDYSGGNLISVYLTEDRAENYCDIYANPAFPLLENATMNDKEYPVPKDPELYLRQLYGNWRIPSGAHADTTYHRNNGLILSDYKKNWDLKYTIYKCKF
GV2-cds334	383341	385428	-1	Listeria/Bacterioides repeat	Flg_new~Flg_new~Flg_new~Flg_new~Flg_new	pfam09479	Flg_new Listeria-Bacteroides repeat domain (List_Bact_rpt)	-	-	-	-	-	MAGKRRSGLSNHRRAYRCDVNCNSSSSSTPVAPTTYTVTYLGNTNTSGTAPTDGSSPYTGGSNVTVLGNTGSPVLAKTGYQFAGWNTAADGSGTNYVGGDVFNINANTTLYANWIIGGVRLVYNAGTGGSGTAPSSSGTFYTAFSTADVVGNTGSFTNGSLVFGGWNTAANGSGTSYPAGTEYTMPGAGTVTLYAQWINPATTYTLTYNAGTGGSGTAPASPTSYSSNSTANILGNIGPYTNGSLVFYGWNTATDGSGTSYSTGSTITMNANKTLYAQWGSTPLLTVTYDANGATGGSVPAAPTDYPTGVQVPILGQGSLTRAGYSFLGWNGSSTGAGSVYAPGYTFASKTATLYAQWAPGSTVKNCGGGTGSNTYIFYNYPFAQIVRGTDIITIYTTC…
GV2-cds335	385368	385505	-1	hypothetical protein	-	-	-	-	-	-	-	-	MYIFLITNNKYCIIYEIYNINKYYIIWPVKDDQDYRTIEELIDVM
GV2-cds336	385690	386976	-1	AdoMet_MTases domain containing protein	Eco57I	-	-	K07317	K07317; adenine-specific DNA-methyltransferase [EC:2.1.1.72]	COG0286: COG0286 ,COGFAMS2, COG0286,V Type I restriction-modification system, DNA methylase subunit	-	-	MSSPPDSRPQYSVVSKELTAALSKTDKKDNGIYFTPPSCVHHNIKLLLPYLPKKVASNAKFRILEPSFGSGEYITALRASFPVSDITGVEKNKTIFDAVVQKYFPTTMPTPGITLLNADFLAYESGAPYNLIIGNPPYFVMKKEEVDAAYQQYYDGRPNIFILFIIKCLRMLASGGIMSFVLPKSFLNCLYYDKTRKHINDNFEILNIVECSDDKYIETAQETVIIIIRKGAGNAAAALNTPFVMSGAYTIFNTKENIAIFKRLYENSKTLTDLRFKVSVGKVVWNQCKDILTDDESKTLLIYSSNITNNCLEIKTYKNDEKKNYINKPGIRTPMIVLNRGYGTGEYKFSYCLIGDGGDGDRDYLVENHLICIECVDKIDNASAIARYKKVMKSFADER…
GV2-cds337	387238	389550	1	TROVE domain containing protein	-	KOG4465	KOG4465 KOG4465, Uncharacterized conserved protein	K11089	TROVE2, SSA2; 60 kDa SS-A/Ro ribonucleoprotein	-	-	-	MAGKSKSKSGTKGKSGAKGGSAIKTAMSAHNNPAARIKIPQTIGLPGQVANNAGGYSFPLPLEQEWMRYLIIGSKSDNGSYYQCGGAIATTISRCIMAAVASPDTCEHLIRDIVDVSVKGRAPKQEMTMMSLAAAIVFPPDNVCKAQALAAVNQVCRIPTHLFMLIQYIRDLSQDKAKPGKGFGKGVRRALIEYYTSRGGLELAVLVTKYKNREGWTHEDLISLLHINPADMKDDGGRLVLEWIMKKDKPERKIAANPAKGIVATTLPAKMERTEFLKRLEAIPTLPKSEKEQETGIFNSVKMAIGSVFGGAAAPSKEPTKVHSTPLPSQRLDVMFEIVHPDSPMCGPLKLMIQDTEPLQNIRQTLIDIGIGTSFVFRYNGSIISSTKTLRDISYDKSK…
GV2-cds338	389581	390003	-1	CRAL-TRIO lipid binding domain containing protein	CRAL_TRIO	-	-	-	-	-	-	-	MPYTCKICENDPSSHSFKNVGTINNISYYYTCPAKATKYNDVVGITEHYEGVLSENKNEWIWVFDCNKFTTKHLLEINVGIELAKLISSKFSSSLNSILIINPTWHILVVMRLVKPFLNNHIKNIIKILPRWDIQSLSII
GV2-cds339	390118	390483	1	hypothetical protein	-	-	-	-	-	-	-	-	MDLYTNIKFFIFGGSIMVGTNYLLEKYHNGPALTSYLYCAPTIYLIIAYLIYKNRGLNGYYTFVVHSLINYLANALIIIVLIFVIKNITRKLFYSSVIVAILFILYSVYYFLNIYKIEFTP
GV2-cds340	390598	391392	1	COG1266 Predicted metal-dependent membrane protease	Rce1-like	-	-	-	-	COG1266: COG1266 ,COGFAMS2, COG1266,O Membrane protease YdiL, CAAX protease family	-	-	MLTNLYIYVIVIGAYNIYNYIKDLPFHYITQSNFSVCEKMNNTFCIRISYFVMAIVLYLLTIKFINLTLPKDAPKVINTITNDKPSFFGFGSLVGIIISILSFIFNIILGFSSFTGFKHSSVVDITKNLVTIFTGMMMTSFSEELIYRGLLIGVTKQFLNTNICVFLSALVFGYVHVKCSLKYGITALITGIILGYGYIHYGLYWCIGLHALFNFIETSLYTITRVKVNNKLMVGERVTPDDDGIMTMIIELIVLYSLYHFGYF
GV2-cds341	391412	391558	-1	hypothetical protein	-	-	-	-	-	-	-	-	MNKTAKRCRLVRGRKETCCINSKRGYWCWSKKTKKSVSRKMKRTCCRK
GV2-cds342	391736	392380	1	hypothetical protein	-	-	-	-	-	-	-	-	MEASIAAATTTYTDVISKFKDLKNEYYTPRGCMILTVSNDFSKEFLKKYPNLEWKTKYNSYAESNVLTAKINITIFDRPFVVYLHRPIKQVHRWEYENFFGFGGHNEGFSLDRIILTFEETFDNSIDIEYLLMTGTLIGSDIEGDGQGECCAIDEKYIKNTLKLLVVGGYVKYWAAFNKFKEWFKERGFDLEFDINNGGMLTSFIFEDYEAVEK
GV2-cds343	392397	393170	-1	Phosphatidic acid phosphatase type 2/haloperoxidase	PAP2	-	-	-	-	COG0671: COG0671 ,COGFAMS2, COG0671,I Membrane-associated phospholipid phosphatase	-	-	MLKNILEPFTNPGDINIHHGTFTIDLVMMLVIGVIIIPYVFYNIRLLVPYPVKSNLKLQDYYIIIILLVYLIIGGYQQYFWTKQNKFRKEKIIPKTKLDKYIYNLFGENDNWVYIYNFIYYFIFGLVIISIRDYKHFAILVIGGIAMMTGLSIIWYLFPNDVSSRMKTNKYFLKKTQAIDEVGNNACPSAHVVFAMYSFYLLKNVIGYMAAIMIPILISISCMATTQHVSTDIILGAIYSILFYNLILKNIFPTIFK
GV2-cds344	393233	393601	-1	hypothetical protein	-	-	-	-	-	-	-	-	MKRFILFNNYIKNCNITSPPMRPLQLVDPVDLVPGETYLIREKRPEYAHLNCKGTFVKNDYPRHEYQCTITHFTNVIITGNKKSNDLGLQDTYWNYYKADALITAYTNHVLREITGDPSFRI
GV2-cds345	393695	395380	1	hypothetical protein	-	-	-	-	-	-	-	-	MITRLIGVSKTTHTRHDTENVVVGGIDTNLGSLGALNGSVGENKLKGSIVNAREVAAARGLMLFGPQGKGINVDTSVRSASVVLVRLDKVEVSAFTLREAILAVKLELSGDNRVLAPAVKSERSLGEDKSAGIRDTRVIVGETSVSETRSHVGLFVAVIIVIRLITLTPPVSASNINSAGLVEETRAINEGTSGVSNSIVATECVDSIGKSIDSIGVVEGLSAKNTVEKLVALQRRTVVNVLIRLDNPDELLNGVVKVELDLVGRRANGLITSELKLLNKILVGVLSHASALISVQEDIVDIERGSNQRLVVGVVDTATDGGVSSVVGTVKRTDGPQALIDGTDIKVDLDLVILESNQRKSKTGVAAIPELKGDIQSSLGESIAGGANLTRSISLARTV…
GV2-cds346	395662	396375	-1	hypothetical protein	-	-	-	-	-	-	-	-	MFSLLSKIMILPTNLDINKNLEKQLPNTTSTNYVSGGLSANNTNAAFNVDINTLDKSAIKKETYYKMKYIMNSLDKNWAIKKRENIFYLKNLDNSTKDIITEDYLNKRVIQKIYNEAILRTSTSENINNEIKNHEQTVTQTANSNIGSKKKEDIISLKDGILALKELMNKETIDMNKELRQEIYIMIFLMNALESGWSIRKKDNKFVFRKRHNHRKEVYSDDYLVNFLKNNLKNIVF
GV2-cds347	396511	397695	1	Poxvirus VLTF3, late transcription factor	Pox_VLTF3	pfam04947	Pox_VLTF3 Poxvirus Late Transcription Factor VLTF3 like	-	-	-	-	-	MPSFKHKTNKKIVVDKKKVMTLDGMHRELQTEFKMIEEDVLPALIKEKNKIMGMLQQSKNTEHGDGNGDGAGNGKEYKLDVAKEIELKDRLYDIKNDISKYKLRIKDYYLNNSRFIFDYFENKKEITNGTNRTKILNSFYRLNDSMNESELNRANENNVQKFFSNLDQTYINVNDYIFSTDICQSCNKGEMIPVEHEGIMVCNFCAKQVTCLIENEKPSYKEPPKEACFYAYKRINHFKEILAQFQAKETTQIPDEVLESIKHQLNKERIPLSKFTNSKAKEVLKKLGYNKYYEHIPFIKDKLGIKPPIMTPELEETLCNLFMEIQGPYAKFCPEDRVNFLNYYYTVYKLCELLQKNEFLSYFPMLKDKEKRIEQDDIWKKICEELNWVFIPTQ
GV2-cds348	397767	398414	-1	hypothetical protein	-	-	-	-	-	-	-	-	MKLSRRGKLARRGKHTKRAGKYLRYKSKSKKFSGSKRYHRGNKRTYKRGKRFHRGGGSTTLNDFSFLVKKHGSPFEQEQTFDVVIEVTDNNQVATIKLKRKDKQHITFTIKGAYNDVMELLMTPSKEKILYDNPAGVRLYDTGKEVDFKNLKVDIGDDTYDFYRSHQGKSGRIMSRNFNKFGSLRVELKKLTENVTPHNISSNIYTIDDLVPYNE
GV2-cds349	398476	400137	-1	hypothetical protein	-	-	-	-	-	-	-	-	MKLSRRGKQARRGRHTKRAGKHLRYKSKKFRASKRYHRGNKRTYKRGKRFHRGGEVRVDGGKIDKKRPGVVIDLSNTTNITDADITETNIAFYPEGYKKWFSTRNSMYYGNVMDRGNSDRQGGYEFTFNSLNSGAYVIQFNNVPLVFTKEGFFTGTKAPGKFKVVIIEEKPFEDPNDTRTKALRKFRAILIRQDENIGKYDNDGFSLEVHFRNLESNNLNDFKSMLINTTNLQKLESNHDKKYNFNYTENIKYFELFSKAADVLSAYVEAQFMAQQNIIQGQQRIRDERERELTQIKSENNQKAENGIGKIVKTIQQLGDDFTVDPYMSDRQKSLGKINFGQVKNQLIQFANTEKTRIDNTAIDANTKVNLKKQIDKLLLLLLLAQFMYMKILNIKYEL…
GV2-cds350	400273	400536	-1	hypothetical protein	-	-	-	-	-	-	-	-	MYGTLDFSELFKRFIKYIIEGLCVAIVAYSIPSRSLKFDEIALISLVAAATFAILDVYVPSLAVSARTGAGFGIGANLVGFPTPLRV
GV2-cds351	400730	401659	1	Protein of unknown function DUF5832	DUF5832	-	-	-	-	-	-	-	MSHHNPNKLPEGVTPKYLPDGKENPKYVDLLEEDKPIAGQKFVCLSFVSPEHIIKQKEHFLFEEFIKQWDFKKSMEKFTQFLNFVSFKYSISFDKLTADFQDFNKEEGATLATASTISDDYKTFTDNNEEELDQRFGEQHKFQTSVRGIKVRGVFATQGEAELRCKLLREVDPNHDIYVGQVGMWVPFHPEAYKTGRVEYMEETLNSLMADKKKNEDMAKQDFEKRVREAKQKAIEENMKKAEESGNKLTQTLNEKGELVGVANVANFDGLNEDSTMDDIKKTIFEGENVVLDKNSDHGLSKLTNKFEN
GV2-cds352	401791	403158	1	hypothetical protein	-	-	-	-	-	-	-	-	MVKNKTTKISLKYKNPLKLFIILTTIILSIILIYFLYRWVKKAIYIYRLKTDFYKLQSIGINVKNYNIIYFDENKKKHITNKNKVIRKENDRFKNKNAIGFIPDKYIVLDIDFKDGINNSNFLMDYVPKDTVSEKTPNGYHFYFENDTGKNIETYVQLSINGVKYSVDILARNSLVTMSPTNINGKDYYWINSIFTHTPAKLSENTWLLDMIKNNKPFHRRFDNVDINLNIQGAFIIVDNINIESQIRFFTDHIKIYSKKIKLLNGVIYFYDDNYFFFSSGSFNKIKNKTYLINEMERIITLIKPSYIIDLSLIYSNYLKPTSIVHVSSAIIHNSFNNYKNINSIDDYVKTEKIIKKTKYSINDVITINNMSNNNVKSIISEMIKGINYNDTKYDNKNI…
GV2-cds353	403226	404071	-1	hypothetical protein	-	pfam04665	Pox_A32 Poxvirus A32 protein	-	-	-	-	-	MSVGLELAKFDMRSISFRPDENKGPVIVLIGRRDTGKSFLVKDLMYYHQDIPIGTVISGTEAGNGFFGEHVPKLFIHDAYNTAIIENILKRQKAVLKQMKKEIESYKRSTIDPRTFVVLDDCLFDNKWTKDVMMRLLFMNGRHWKIMLVITMQYPLGIPPNLRTNIDYVFILREPYIGNRKRIYENYAGMFPTFESFCQVMDQCTENFECLVINNNAKSNKLHDQIFWYKAQTHGPFKLGAKEFWEMSKDIHSDEEDEQYDPSNVKRKGQGPKIQVKKNKW
GV2-cds354	404240	406405	1	hypothetical protein	-	-	-	-	-	-	-	-	MNIDSGDTIFSPGKGTFSLYYRKVDNSGFFSSLEDSELEIKNSKNYVPIYENYFNFNETNYNSINLNQRYYVSCLSGIVDKNNIQASVIDSFDSVSESLTIVHKPIFIKFSPLIDPIKYMTGKYDNVASESTRGTLNSEVLNLPTFSKLDNSQGIFKANDRNNSAYVDGFFSYLSSQLLNHHDFINGLDFYGFFNATKNNFHYNVIDDIDYLDKNQYFNKHKNILFNVEDIESYSIDSGSSQGNKNGTRNMKHKIKIENNVTSDGGNGEDNDGIQYVIPDDFDSVCNELKGVFNDTPFIATTNTTDTTVDVCDSSSSEYCITDINTIELPPSCDSNFGIDKAKDDNIKSDNNNVVNNSGDIEEFHIKEDAVNSSDSETESCSSRSSYTDDDDDDDVDRC…
GV2-cds355	406558	406818	-1	hypothetical protein	-	-	-	-	-	-	-	-	MDNLYISAAIIACIFLLAKFIEIRFISKPNLDKDGEPEPKPMKNIFRDSIIVFISYILGHFIMRQFSESPVILGEKPDVFTGAPGF
GV2-cds356	406917	407948	-1	Protein of unknown function DUF5764	DUF5764	-	-	-	-	-	-	-	MDDFNLSSLQESRNEYCSRLITLLTPCIIDGVKSIFEESWKLCSENDEKSKYLMTFQNFLSRVPKWNPNIISQECSRIKEKSNCGYISDLITCVHILQLKMLSCMRVGTKQKKVNVNVPILEDFVHKVYINAARKIYTNVYLFEIGISSLKAQKNSRELEIIIRECILQTIRENIPVEELLKLYMNETVEDVVEVHEKEEIISQNPVIETPVAGSVSEPLTTDSKLSTEDKDTISKIKAASMSTSMSASSSNGVSFNMKNNEIIPIEKINNDNRDDNDDYNFGDSNGDDDYDDDDDENIRLKIGDNVELSVDAFPSDAIESDAEDDASSDVDITIDEIPLLDD
GV2-cds357	407949	408803	-1	HolB ATPase involved in DNA replication	-	KOG0991	KOG0991 KOG0991, Replication factor C, subunit RFC2	-	-	-	-	POG0996: POG0996: Putative DNA polymerase accessory factor (sliding clamp loader)	MESHDKNELKCQNHLRLDIHGNIKQKLKYFIEIKKIPNIIFYGVSGCGKNTIVKQFIQDIYHNDKESIKNYVMEVNCAHGKGIRFIREELKFFAKTNINLKDGDFFKSIILLNADKLTIDAQSALRRCIELFSHSTRFFIIVEDKYKLLKPILSRFCEIYIPEPIIDGKIVNLHTHAINEVYHMEDIVKKNNIKLKRELKVDKEYTLNQLMELCSKLYEKGYNSLDIIRFIETSSARDESKIFEFMITFNKIRKEFRNEKILMFFILNFFFFRSDVTLENISFM
GV2-cds358	408929	410101	-1	Gmd GDP-D-mannose dehydratase	GDP_Man_Dehyd	KOG1372	KOG1372 KOG1372, GDP-mannose 4,6 dehydratase	K01711	gmd, GMDS; GDPmannose 4,6-dehydratase [EC:4.2.1.47]	COG1089: COG1089 ,COGFAMS2, COG1089,M GDP-D-mannose dehydratase	TIGR01472: gmd: GDP-mannose 4,6-dehydratase	POG2307: POG2307: epimerase	MTTISTTITTTTINTITTPTTHSTPSVYNDISLNTNILNHKRRIAFITGITGQDGSYLAELLLSKKYIVHGLIRRSSTINTSRIEHIFNDKNLKLHYGDITDSSCLEKILNMIKTTYPNMERLEIYNLAAQSHVKVSFEMPEYTADTDAFGTLKLLEAIRNNNLEKIARFYQASTSELYGKVQETPQSETTPFYPRSPYAVAKLYAYWIVKNYREAYGIFACNGILFNHGGVRRGHNFVERKITLGLGKISRGESDRLVMGNIDSKRDLGNAEDYVEGMWLMLQADEPDDYVLSTNETHSVREMIEIAFGMCGFDIKWEGSGVNEIGYNSKTGQALIFIDEKYYRPTEVEVLHGDSTKARNILGWEPKTSFVKLIEMMVKHDTRSVISFT
GV2-cds359	410600	411136	-1	hypothetical protein	-	-	-	-	-	-	-	-	MKSISSSSIFTSNNSIPLIIFVFIFIGVGMFFLIQKTTEKQKIKQDRINSTANDESSSSGNLEKKIIIESRNTPNQMNINDSPNTQNNSVFIDNISTPFSDEVGLFIQRNDSNSGFGTASGNKVNINKYATPQPYIPPFGTGKETRCVERQIKRPNTTNTVLSTGNSDLVKTSSDASY
GV2-cds360	411209	411784	-1	hypothetical protein	-	-	-	-	-	-	-	-	MKTAVSFSLLALLPALTFAFFLPFPMNIGNTKVNEIPKVTPDDVCPFIQYIDNEICANESSPVKHATNEVVKNTIFHHDHHDNERFDPTQLCPLFSYLNKTYCISSETGNHAATHVKDEIVNQIKIVKHIFESIKSKNTSGVNEHINPKELCPLIELVDKTFCKSETLFENKIDPKDLCPILEEIDTKLCS
GV2-cds361	411893	413782	-1	hypothetical protein	-	-	-	-	-	-	-	-	MEVLAIPIIAAAGLLYATNDNNKNKVREGNGVRKKKETFISGAASGTGVRAGTNSKLNDVPDDNYPKNAIVTDSYNNIYKGNAVTDKYYNDTVGNRILKNNDQFNNPYNTNVNTGVNSQSALYSLTGDAINTNDFGHNNMVPFFGAKLRGRTADADTHESILDSYSGTGSQKICKEERAPLFAPQPGMQYTNGMPNFTDFFQSRVNPGTQMANVKPWEEIRVAPGLNQGFTSCGSNGFNSGMEARDLWVDRNVDQLRVDTNPKLTYSLENHQGPSYSWNVQQPPDAKTYGQVEKFLPDKFFLNTPDRWFTTTGLEKAERGRPSELLKDQSRICTTSEYFGPNSNLNGTKEHATEYYEPAKRSKYDGKPVLNISARGKNEPTKFDYGRGTTRLHSTNRST…
GV2-cds362	413887	414402	-1	hypothetical protein	-	-	-	-	-	-	-	-	MSFTRFHDDPCRIWKQQQEATDPGKWRLNVPGNGDKPFYMMDPSIRLQKWGANLMTNTTNLESSLFGLDRNLTRDCNPQNNYKDVNTPTSALAYPSCAPFTDQSRVTNPAWWYRDLEQPNWDYLHLNPQENTCMSFQNNLSTRILEKDNFVPKVPCFNYNTIDITQKLFNN
GV2-cds363	414617	415936	-1	DNA-directed RNA polymerase, RpoA/D/Rpb3-type	RNA_pol_L	-	-	K03011	RPB3, POLR2C; DNA-directed RNA polymerase II subunit RPB3	-	-	-	MEPRISNLIEEEGYLKFTLVNCNMSIANALRRIIISDIPTFVFRTFPYSQNKAEITHNTTRFHNEIIKQRLSCIPIHIDDINFPYHDYVVEVDIKNDTDNIIYVTTKDFKIKNISSGRYSDESAVRRIFPPSHLSGDYIEFARLQPRLSENIDGERLTFTCGLDIGKASEDGAYNVISTCAYECTPDQAKASEMWGEKEKAMRKENKSAEEIDFEKRNWMLLEAKRYSIPNSYNFIIETVGVYENMDIVIKACEVMVSKCRKFLYDLENGNVPIIQSETTLKNGFDVTLIGEDYTLGKVIEYYLYQEHFIADKTLSFCGFRKPHPHSTDSVIRVAFHNQVDKVGVSGYFQGACDSAINAFTKIVEQLGGELSKSSKSPAPVAVSAAAAAAAASSVSKSS…
GV2-cds364	416180	416962	1	hypothetical protein	-	-	-	-	-	-	-	-	MSSVLYYSNFCEKSKKILQTLAKSNLKEELHFLCIDKRVKGPTGSWYIILQNGEKIIMPPQVNRVPALLLMKQGHQVLYGDQIMSHLQPREVAINMVATNNNGEPSPFSLNNDCIGGFGVASDSFSFWDQTSDDLSAKGNGGLRQLYNYVTIDSNMRIEAPKEDYTPDKIGSVSLENLQQQRNNEIQINMEKQVKVNEHPSQQQMLQQQQQKQQLQAQFTQQQQFQQQLQMMGGGSGGGGGGNQMRQQAQPSQNKQVRFN
GV2-cds365	417083	417484	1	hypothetical protein	-	-	-	-	-	-	-	-	MTDGNDKSLLMNAFNDHFFEFIDDIESVFINDLSIKKVKSALTLIRKMNPVLIIKIWYSYIASNYEKEINDNNINFFIEKDYKNDLVNINSSDSIMKNIDCLREPIRNMGKENQDKSFKYIQNLCLLSKLYAQ
GV2-cds366	417500	417595	-1	hypothetical protein	-	-	-	-	-	-	-	-	MKINYIKYMKINYIKYMKINYINNKICITDN
GV2-cds367	417671	419260	1	hypothetical protein	-	-	-	-	-	-	-	-	MSKKTNNNKSGKDSNTKSDDIKTETVPNEFKTVIHDFISDFSNTFPEYSESLEEYFTTVSVVSDDGNGVKTERLINEDGVNKLYMYCKDVYPARFFDILYKNGDIFKHDNNNDESSKMDVNFLPNIDFVKVWNTPDISDNTRNTLWKYLQLILFSIITNISDRDSFGETAKLFEAINEDELKTKLEETFKNMQSMFMSDSGESGKSGENAKFNGANMDNDMGMGMDMKDFEKLAEQFKNMTGEDGEIDMSKFPGLSGFPGFPGFPGSTSAGAAGDAETDTGNDNKKKTEIPNPETIHEHISKLLNGKIGSLAKEIAEETAGDLDLGIDMDDPEKINMGNVFQKLFKNPGKLMNMVKNVGKKLDDKFKNGDIKESEIMQEASDLLSNMKNMPGMGNLTSM…
GV2-cds368	419346	420110	1	Protein of unknown function DUF5762	DUF5762	-	-	-	-	-	-	-	MNQQPPTPFWLNEPTILFNKNQITQLWPNDKMSNTEKLNAISRFVIIASLLGYLLTLNFKMLLICVVTLAVLAILFHVQSNQNKENKEKAESSSSSKSSSSSAAKNKIKESFINEMLYNELKPDYTSPNKSNPMMNVLLPEISYDPNRNEAAPSYNIAVEKEINLNTKDSVVDTMFSDEKDKQREYIKKKLFSDLGDNYNFDFSMRNFYTNPNTTIPNDQGGFANFCFGDMVSAKEGNEFALGRWQPRIGGTYN
GV2-cds369	420277	420855	1	hypothetical protein	-	-	-	-	-	-	-	-	MATVKDYVFDNLTRIGNDSCGMNQRNIQNLNASNYTLNNFFSSDCNMVRPIEFATNQPGVNFTGSHQVGMGGCNIDANSELFNGRIMTHPRCRISLFERPFKTVPFLGKGEANPLVESRLWQGDYNINKKSVNPTSEVCFVNHEMYPLIPSIAATITNPSNLVEGVAANGWIRGGIPSRELERETRYNSCSS
GV2-cds370	420922	421332	1	hypothetical protein	-	-	-	-	-	-	-	-	MYNTTFLCTYKLHNDEDDQDTIYRHEYLYAFGLKEYDSDKIMKTLEYIYEKLKNNADFIEILESHFHYICDNNNNKNHDIVLQFLFSFHTFNLFHACLTHLLSDDISCGGDVDVYNKSHETFIDNKKVLINEISKK
GV2-cds371	421381	421737	1	hypothetical protein	-	-	-	-	-	-	-	-	MASTQNKNTKSDYCLQQRDFRGIFTHVTYVNAQNGKAYVDALPEIGYLPTYMSRESFSKNSVDIESSLFGINSTNLVDPQAPVVPQLKKLPEYSFFDRLPLIMPTPLVIEKNQRPFPI
GV2-cds372	421841	436066	1	Collagen triple helix repeat	Collagen~Collagen~Collagen~Collagen~Collagen~Collagen~YadA_head~YadA_head~YadA_head~YadA_head~YadA_head~YadA_head~YadA_head~YadA_head~YadA_head~YadA_head	-	-	-	-	-	-	-	MSGVTNTSTLGYIRTYRDNVSAGTKGSTGPQGSTGIQGVTGTIGATGIRGATGVTGPQGATGIQGPRGQSSSYYNYKAETTNSPNPITTPPPSLGHIMWNQWEIDQNNATTLYVSNIDDDLVNISILLTLVNAGDQIILQSKLDSSKYQIWNIVGVPTPSGPGYVEWTIQPLVPPSFTWNFFDQEDMILIVNNVGPAGATGVTGAVGATGDTGAVGATGATGHTGAVGATGATGHTGAVGATGATGHTGAVGATGATGHTGAVGSTGATGHTGAVGATGATGHTGAVGATGATGHTGAVGATGATGHTGAVGATGATGHTGAVGATGATGHTGAVGATGATGHTGAVGATGATGHTGAVGATGATGHTGAVGATGATGHTGAVGATGVTGHTGAVGATG…
GV2-cds373	436163	441199	-1	Glycosyl transferase, family 25	Glyco_trans_1_4~Glyco_transf_25~Methyltransf_24	-	-	-	-	-	-	-	MIEEINNKKYKVNTGEFKKNHHDEYNKLIIKDKLGEYERIVSLLCEMTLYPSSACKKCALYNPTHGGFIPISCSSSFEKIILLKAADDHKSNIVENCETHGVTNIVWSMEDQEGGGDIIIFSEDAELIEEDMLKSGRAIIVTTSKTNTIPIEYKEGEEGEDSGIYTEYVLSNTHLSVYVPKYHQDIFTDIFYYYVDNIEKILYYDNLIHLCIMVKNGGELFEQMLLRNLNTFDRWTILDTGSTDGTIDAIKRILVGKKKGQLYEEPFINFRDSRNRCLELAGKTCKYNMMLDDTYIIEGDVRSFLNEIRGDQFGDSYSLTVKSHDVEYISNRITKTEKNLRYIYTMHEVIQDKDNTNVRVPENRAIINDLNNDYMQNRSNARKDYDLKCLYEMLEEYPD…
GV2-cds374	441377	443761	1	Macrocin-O-methyltransferase	TylF	-	-	-	-	-	-	-	MNVTNNVNTSKLLFLEPSSISSGLTKQLYFIIYGIIDCINTKKTNFIINNFRLEPMTYKFCNIGDILNIHYLNILLKEYNITVFDRSDASFSIKSVTYGLNDKIIDITSQTLSRFYNNNKLVIPAHTILNDINGDPYPGQMKYLFINYTINGITTQECYSEYISNDIVVNLQNPISIHNWEQIDNCYINNKQLFDSFLKKIQFSSRLAEHSENTLLIDREQKYVYFDDVNFTNKKINVIHLKVENNILDDILSHNKMTKEEYVIALQNKYIVMIEKYFSKNDIIFVLSYDLDNKVVKFLKENEYEFYYTKKNIFDGREKHAIIDLHVGEKCNNCFIGNWNFDKKNGSIYSYLLYARNDAIKNIFIDMYDIKERELIKNNIIFYNINNKTLNELVNNKHT…
GV2-cds375	443864	450490	-1	GT4_PimA-like domain containing protein	Glyco_transf_25~FucT_N~Glyco_transf_10	-	-	-	-	-	-	-	MNKDAYYLQFGDANGTSYIRTQIVNNRKKWKYVGVLHEYISCLEETNGSEVITGKYYTVSGRTSSRNKAGDKYLKDALILEKAYEEALQNKDDIYNRYGFYCANSYYDAGKYEEAIKWFKITLNNKNWDQEKYMSCLKLYYSYKNIGKQEEGFYYLVNGFKYDKERVECLCELVSHYCAIGQNDVAYGYFSIVKSFYNDKYISSSINDKLFVEVSKGNLFLPYYMIIVADKVGDKDTGIKMYKIIFTKKHHEKSTFFIGNMLYNLQFFIEHAKDDQEFLNLFKDYINFLLSIGYHVYDHEFMRNYEKYGIEIPKTEDYKFSKNDCNISNKILLYIGYSPCKWNYTYSLKNALGGSETAALCLARKFPKSYEVYIAGDLEEEKVDNMTFVNMESLKKIVK…
GV2-cds376	450634	450819	-1	hypothetical protein	-	-	-	-	-	-	-	-	MKNNKEPHMCLNMIVKDEAHIIEDTLTKLLKKIKIDYWVISDTGSTDDTKEVITNFFKKKI
GV2-cds377	450942	451298	-1	hypothetical protein	-	-	-	-	-	-	-	-	MVKTRQQQAKQQAQSSIKNECGVQTRAGARKLERVELPALVLSKEMSKRHQIKKAISKRSKEVQTDRKLEKLVKYSKHFKAHHKQTNHEMLAVWKNLESAFQLIDGLCKFRDRVEGKC
GV2-cds378	451449	452843	-1	hypothetical protein	-	-	-	-	-	-	-	-	MFALKKNEGFDRLLKMIGEQNEKNVDHSCEIEKILNSLKLTMKTWKTDTGMYYIIKYDKTALGMTQEDFTSIGLLRSVVVDESGNIVSYSPPKSLNINSDRELHFNNNNILSPTDKDNTNEWDVEEFVEGTMINLFYSVKGGGWEIATKSTVGGNVTFFSPKNPKDNIEIREKDTFRNMFFETCAKIGIEYEKFPKDFMYSFVLQHPKNRIVLPITEAKIYLIGLYMINQDTLEVNHMNRAGFVKTYCNNQVLTPKSLFSTEYTVAGFAKEFASMNSPYNMMGIVFNNMITGERMKMRNPNYEMVKNAKGTENKLLLQYLSLRHGGCVAEYLKTFPEYKVDFSVYRNSVHAFTKNLHQNYLDCFVFKKKPFGEFPQQYKKYMITLNKKYIDELRENKNC…
GV2-cds379	453071	460024	1	hypothetical protein	-	-	-	-	-	-	-	-	MSNQEPALSPSSQIQPLQQSENPNSPPIPDDELPPPPYESPEDLLAPPPPLPLPDISAAAVVASSSPSSPSGVSIGLGDIIQIIAPTNSSINDQIYLIIYADQNKIKLINAATSTSLILTIGPSGGFTDESITSIYILDRPQFPGYARQNDLTVGKWINISFGGDLPTIITGLITDLEEDMIEVKTYPGDQIFYIDFAYKGIPENIPIERIEIRSPPNKVEEARLSAVSAKGPNVGAQIAQSGDEDVAQGSEPISIGKSRSVAGSEEEDIAAKVPVEEMKSMLQEILIDADSIQFGDELAPIVQVVELPEEQKRYSIEKQTSDLLNELVSEVPNEKRTKSVLNNIHSLIERFCQLREEFSIFDANGNAVARPYNTEHYKPLAKTLMSLNQKLFWIMPIA…
GV2-cds380	460487	461389	1	hypothetical protein	-	-	-	-	-	-	-	-	MSTNKKVPKKFEKYSCEPCDYITVRKSQYDRHLLTHKHKLLNNTNKKVPKGSEQNAYHCSCGNTYKFASSLCYHKKTCKVINVVNTCPGLTSLTESSNKIVSNELVIKLIEQNEKLQEQLVSLSREKSVVNNIVNNTNNFNLNLFLNEKCKDALNISDFIESLKITLDDLAYSKNKGLVEGITNVMIKGLRQLDIHKRPIHCTDAKRDTMYIKDCEKWEKDDNHEKMKDTIIKIANKERNSICKWVDQNPNWFDTEEKQIEYLTLVRNVCEPIENYEKNERKIIRNIGREVLVDKVVKSS
GV2-cds381	461543	461797	1	hypothetical protein	-	-	-	-	-	-	-	-	MFNNLITRDTLGIVSIFIFIILFGLINALKPSIIYNKDLSFRRFGIGYKNKTVVPIWFFAIILAILVYVGVNYIFDYRAGVEYY
GV2-cds382	461803	462750	-1	hypothetical protein	-	-	-	-	-	-	-	-	MSQSSNDSGASKTKTTDTTNNQNNTSDSSLPPYTVPPQPKKNPFNNTLPSNSTGTSNPPDPATAIFSFFLITLIYFIAKYQVNDSMAAMLNIIYVIAILSTQISINASLAKSVCNNPNSTNIGILTTIFPMLFIFGLLELMLNIYPGWVEPFSNTFGYGIVKLSGLSTTIKNLIKSPQTSSTDKNVAAALNNIYNDPSIFINQFSYDNKEAFDLTWNNSYANGNGMFVQSAKTADQESNLYKEFRQCVKLKDIVGRFIWYILVGVLVTSKSYNDIISRPCSLNPDVASKMAKEFQENNTNKGSQSDTPDGFKYTA
GV2-cds383	462836	463204	1	hypothetical protein	-	-	-	-	-	-	-	-	MEKPILTEPGVKYFMNQVLKQCNEQRFVFTNTVYNLVLFLIFILIIGGFLYYKYRGKLTPEEKEIIFREQKQDVLSRLNSLNVKIENSKKGNGFGGNTTNLITDLPLWDVSSSDVVVNPYYR
GV2-cds384	463332	464138	1	hypothetical protein	-	-	-	-	-	-	-	-	MSRSHSHISIENALIEYYKLKDKYDDKYDSKKQTIMSDEILSLSKKKDKIARLAASRKCIVCRAEGGTIFTDENRILKAVCGNKSTPCGLNIEISKGKIGRVEDLIDVSYKKIESIKENIIKYKLDLLFKYITDSQLQQKFGEAKGELEAEMVKYEKLYSAYIDVMNNPEKIKEIKTYNTEIFTYVEQIKQIMKEYMVSNNREQLKTVIDIYLNNIIPIAEKIRNATYLYNDIEYVEETQVFKLIQNKNTIKNMEIFLDRPHVISFVK
GV2-cds385	464219	464947	1	PAP2_like domain containing protein	PAP2	-	-	-	-	COG0671: COG0671 ,COGFAMS2, COG0671,I Membrane-associated phospholipid phosphatase	-	-	MNSPTNIISKEGLPFYNKDSSNLSYSPAQYKQGVLLDSKKQVGREENMNLVDRKSAMNATVGRNAKNDKNETLYIAAQYISNTVSVMYISVFVSLIIFKDKRWFYILLIVFIVNILGTIFKVLTIRFNYDFIRRPGTCMDENMTYDFLESNFILEKIKNSVDSKDYNVMGFPSIHVTRATTILALTYLFFPKYRKITTIFAPIYIALVAWSRMYLNCHTIIQVVGGVLFGTISAKIAYNICK
GV2-cds386	464999	465913	1	Zinc finger, RING-type	zf-CHY~zf-RING_2~zinc_ribbon_6	pfam05495	zf-CHY CHY zinc finger	K10144	RCHY1, PIRH2; RING finger and CHY zinc finger domain-containing protein 1 [EC:2.3.2.27]	-	-	-	MSSCHNDDDDDYGVHTSEKTHETGDAGEMRKFNKEKSEIENRFMNCGHYISGCKIVAKCCDKEFGCRLCHDSEISDHTIDRYEISEIVCNLCNTRQPASNQCENKECDNNIKNIEFAKYYCGVCHLYSDEPAAEIYHCEKCNICRMCSSGYTREDYYHCDKCSGCINKNIKDTHKCISEAFKNDCCICLESIFLSREGIFILPCGHIIHSNCYVSSLRQNKYTCPLCRKTMLMGEMRQRMIDEYDNIITSIEYNESIHIMIACNDCDYKGEVIFHPIGLKCGGCGGYNTVNKGVRESGEADRAI
GV2-cds387	465965	466285	1	hypothetical protein	-	-	-	-	-	-	-	-	MFKTLMRTLNMFSVKNMYYNEMDKRLLVRYMSKYSVSRIELLCCNAMKNKCDCSRTCKKFEPIEQKEKNFKCEITNKTPRPGDIDCDCEVMCMAKKSETMTIMENK
GV2-cds388	466287	466685	-1	Protein of unknown function DUF2784	DUF2784	pfam10861	DUF2784 Protein of Unknown function (DUF2784)	-	-	-	-	-	MYTQIADLIHYLHIVLVLYIIVGWFITPIKYIHLYLLLIIFVILDWNDFDGQCILTRLEHYYRYKNTKPDTEPDKEKNERPEFFRPLINKLFNINLNREESRRVNYFVFMSAFLLGFLRLLKHYKIIKVTIF
GV2-cds389	466735	466962	1	hypothetical protein	-	-	-	-	-	-	-	-	MKYISIPLFVLSFIIGMAYIYLSNPPQRSILIYPTVDNNNKFQYKDKADNCFTFVAKEEKCPYNTGSLKMIPIQV
GV2-cds390	467090	467329	1	hypothetical protein	-	-	-	-	-	-	-	-	MNIKKWLHSDTSKYIISIILGLGLSTLFRKECQGEDCIIFTSPPINELEKETYLYGDKCFTYKNKSEACDSQKKIVRFA
GV2-cds391	467370	468050	1	hypothetical protein	-	-	-	-	-	-	-	-	MTDTTSIEDLPTDPMMGGNQNNISIQKMEMNNGSGGMNMPPPPQIQGQVYSPNIAGLNGQQQQHQQHQQQQQQPNVINELVSGLQRASASGLTNLPSRDIPMNTMNMMSDQQVQPNFVPRQPPNQPHVNYIEEHDEDVMNEVKNANTINTSDNMENIYRLIQVPLLVGILYFAFQLPITRKYILKYLPSVFNADGNFNISGLIFMSSLFALGYFGLTKMIEKIEYI
GV2-cds392	468172	469854	-1	hypothetical protein	Poly_A_pol_cat	cd20921	polyA_pol_Pycodna RNA polyadenylate polymerase from the Phycodnaviridae family of viruses	-	-	-	-	-	MVNDSPDSSILYYENRELELLKNAMNIEAKKRGERIAQNPVMKEIISVLEKFIRDKKLVCYGGTAINNILPESEQFYNRNLEIPDYDFFSPNAINDAKELANIYFRQGFSDVEAKAGVHYGTYKVFVNFFQIADITQLDSKLFSSLKKNALVKDKILYSPPNFLRMAMYLELSRPSGDISRWEKVFKRLNLLNRHYPLKAINCDPETFKHSLSARSYNKQFQYEKEKIQTTIKNIASKERLVFIGGYANVLYSRYLHNNERKYLEEIPDFDLLSNTPDKTAKSIKEALEKQDIRNITIETKPAIPEYLSTHYEVRVGSQPVAYIYKPLACHSYNSIKVNGKIFRVATIDTMMSFYLLFLYADRPYYNPRRTLCLCEYLFRIQQKNRLKQTGLLRRFSVT…
GV2-cds393	469941	471170	-1	hypothetical protein	-	cd08558	PI-PLCc_eukaryota Catalytic domain of eukaryotic phosphoinositide-specific phospholipase C and similar proteins	-	-	-	-	-	MSQTEPQSSAASSPSILSNFSVKNMRALLHTSVSPSAIHWFGMSFVVVILLWLITYVTTKLNLKRTNCLSIQSYYNEPTKINSSWTSLNSKDYQKNLRDFYIKTAYNCCASGQYKNDYVSLCALHNAIVQGCRCLDFEIYCLNDTPVVAVSSIDMVGVKQSYNALPVSEVLNDINTYAFSEVKVPTEGKEQRFCPNPKDPLLLHFRLKTNKVNVLNQLASEIAQTLGNRLLSIEYMREYNGKNITKVPIQNFLGKVIIMIEKSNSSQGMPILYQSKNLWELTNVTTNSAFIHQKSFTDIKNATDPNEIIDFNRQNMTLVLPDISEYDINYIFTVPQVLGCQLMAMSFQNNDQNLVTYNDFFEQAGSAFVPKPDSLLYIPVVIEKPPPLSPRLSTATRFH…
GV2-cds394	471274	473001	1	Major capsid protein, C-terminal	Capsid_N~Capsid_NCLDV	-	-	-	-	-	-	-	MTGGLLNIVSFGNQNVILNGNPKKTFFKSTYAKYTNFGLQKFRIDFTGQRTLRLSTDSKFTFYVPRYADLLMDTYVVVTLPTIWSPIMPPSSCSENWAPYEFRWIDNLGTQMIKEIVISVGGQTLQVLTGKYLLGLVQRDFTDDKKKLYDQMTGNVPELNDPGNSGSRINTYPNAYYTSLSQGSEPSIRSRKLYIPINAWFTLSSKMAFPLVALQYNQLQIDVVMRPIQDLYTIRDVMDPANGWPIVRPNYTKEYMQLYRFLQSPPSVSLATDTYQNPAQSDWNADIHLISTYGFLSTDEAKVFAANEQKYLIKSAYEWNFNNVTGSQRVWLENTLGMVSSWMFFFQRSDINLRNQWSNYTNWPYSYLPVDVVPAPVNPLTDYGGQYGALNLACVPPPP…
GV2-cds395	473097	474149	-1	GuaB IMP dehydrogenase/GMP reductase	IMPDH	KOG2550	KOG2550 KOG2550, IMP dehydrogenase/GMP reductase	K00364	guaC, GMPR; GMP reductase [EC:1.7.1.7]	COG0516: COG0516 ,COGFAMS2, COG0516,F IMP dehydrogenase/GMP reductase	TIGR01305: GMP_reduct_1: guanosine monophosphate reductase	POG3235: POG3235: gp120	MTKIEEGLKLDFNNVLIRPKRSTLNTRSDVDLTRTIRFKNCISLKTWDGIPIIASNMDTVGTFDVYSILSKFKIITAFHKFYDVSDFIEYQEKNNMKFNPDYFMVSTGIQDHDFSRLTRILASIECNWICIDIANGYIKSLVEFCKRVRAAYPDKIIVAGNVVTREIVEELILNGGVDVVKVGIGSGSACLTRMKTGVGMPQLSAIMECADAAHGVGGHIIGDGGITCPGDMAKAFGGGADFVMVGGAFSGHNENPGELVTHTDGSQRKLFYGMSSSHAMDKHYGGMNNYRASEGRVISVPYRGPLENTVLDYLGGLRSTCTYINASCIKHIPLCTTFVQVSQQLNTSLV
GV2-cds396	474296	475654	1	hypothetical protein	-	-	-	-	-	-	-	-	MPFYTNLWSNASNYNKRKNVESNIEYNRDSYDELYEEQYTNGNYKEGFGLGDVTGSGDSSDSSGATGATGATGTTDSTGATGATNATSQPPNLLTMLFPPTPQPNILTSIFSGSTGTTQLFTSLGLPGLNNVIAPSGIPGVPGTETEATISKEQTALANQIFIYVIHILVSIVLTYLWGVFGANALFLVTLSQDEKDYLFPTKPYNLPYCDEKDTSKCLFDYGFPYDLSPRMCNSNEQVLHLIEKEEKNINILTAFKDGGSGDGVSDALFNYIFNSVYGGIGRGGRGATKMLLNLFSPSDSTTPKNKESWSTEMKFSPIRKALIFLIIPIVFVYILIPIMGLVSGIMGAIFGILNNHPFWGIFFSLIFGIFIFIGNGIWTSLQTVYFFGYYPCAIVETK…
GV2-cds397	475761	476918	1	Glyco_tranf_GTA_type domain containing protein	Glycos_transf_2	cd00761	Glyco_tranf_GTA_type Glycosyltransferase family A (GT-A) includes diverse families of glycosyl transferases with a common GT-A type structural fold	-	-	-	-	-	MARNKNKNGSSTILPFVSVCTPTFNRRPFIEMMVSCFNSQNYPKDRMEWIIVDDGSDPIEDMVAQHPNVKYFKYDKKMTLGKKRNIMHEKAKGDIIVYMDDDDFYPPERVSHAVEKLTSNPTALCAGASEMYIYFNDRGKMVQFGPYGKAHATAGTFAFRRALLKDSRYNEDACLAEEREFLKNYTVPFVQLEPLKTILVFSHSHNTMDKRILLDEMDKNGGTAVNPGNEYIKYSDKKVSDFIKDAKIVNFFTKDLEEALRGYTAGNINMKPDVMKQIGEIEKKRKDMVAASKSKGATIMFQEEGKPARELNLNEVAEMLTKQQKQLSQFNSLKELYGNTIRENSRLKEIIDDQQKILDEKNLLIAELELKISASSDIVLINIEK
GV2-cds398	477067	477492	1	hypothetical protein	-	-	-	-	-	-	-	-	MVKDWDNLQQYENHDPNVGGEMYYDDDDSQSKNSRDRRGGGGGSGPRRRFYPSNVQGRFIVNAVTGVAYPWRVGSIYEDLLWKVCDSSARRGKYEPDMYFYDSPKQAISHRRYKADVYSAETLDWWKGKVAKMTKHLECED
GV2-cds399	477603	478547	-1	Collagen triple helix repeat	Collagen~Collagen~Collagen	-	-	-	-	-	-	-	MSARSYSSYTSYINTKLCCKDNIAGPPGATGATGATGAVGHTGATGHTGATGHTGATGAVGHTGATGAVGHTGATGATGATGHTGHTGAVGHTGATGHTGAVGHTGATGHTGAVGHTGATGHTGAVGHTGATGAVGHTGATGHTGAVGHTGAIGHTGATGPFPTPVLFSTGNTGNVVIYDPVTNAWYHQIGKTFIIQHPLNINKYLIHACLEGPENGVYYRGKSEVTNNESVMIQLPEYVTGFAQDFTVNITGIYDGKLNVYNSTEVDANGHFTVYGENGKFHWTVMGKRGNINIEPNKNEVTIKGVGPYTWYE
GV2-cds400	478666	482076	-1	Collagen triple helix repeat	Collagen~Collagen~Collagen~Collagen	-	-	-	-	-	-	-	MSFYNSYTSYLNTRSCCKDNSTAINGIGVTGARGIQGATGVRGGTGDTGQQGETGAQGETGLQGETGLDGVTGPIGATGLQGIRGATGIRGATGPIGETGPQGIQGETGVTGPQGVTGVDGVTGPIGATGLQGIRGVTGVTGPQGVTGVDGVTGPQGIQGVTGVTGPQGVTGPSGGDQGVTGPIGATGIQGATGVQGATGAGGALGYWGSFWSTTSQIIVGSTGTPMTVNNTDPDSNGVSIVSNSQITFSSAGVYNIQFSAQIQDTSSGGSSNYIYIWFRKNNFDIPDSNTRLTLDNQNSYTVASWNYMLKVNASDYIEIIWYSPDSGISLVYNNTISPNIPSVIITAQQVMYTQIGATGAVGHTGHTGADGHTGATGANGHTGETGAIGHTGATGIQG…
GV2-cds401	482187	483521	-1	HolB ATPase involved in DNA replication	AAA	-	-	-	-	COG2256: COG2256 ,COGFAMS2, COG2256,L Replication-associated recombination protein RarA (DNA-dependent ATPase)	-	-	MNNLNEILGRDQIYQKIKTILEGFQENKKDITIKRGIYIYGNPGSGKTDFVVNLLREQNYDIIKYDAGDIRNKSIIDTITKHNMSDKNIMSMFEKKVKKIVIVMDEIDAMNSGDKSGINSLIKLIRPKKTKKQKMEEVTFNPIICIGNYQINKKIKELIKVCHTFELKTPTSEQITCLLKEMNLKFDKSLNNTIVSFIQGDLRKLGSIHQMSLANTKENSILQTDIIKTIFQQKSYNDDSKKITQQLINNNYPIEQHKVLMNETDRTTVALLWHENIIDVLGKYDKNVSIPFYQKVLDNICFADYIDRITFQNQAWQFNEMSSLIKTFYNNKLYHEHFAKKTKFNPTEVRFTKVLTKYSTEYNNSLFIKNLCQQLSMDQKDLFSFFLYIRGLYNEEEIY…
GV2-cds402	483658	484221	-1	hypothetical protein	-	-	-	-	-	-	-	-	MDIHSDKINISFRKASILVAVITFLFLTPIFIIIVIRANNKKQIWAPMVSKCPDYWTITKNNEDQIKCTPGNVNSKDVLNPNGFYTYQLPTKQNKYDYAIKNGVEWDGITNDESLRKGFPEKQNKTIFWLLSKLFLNESPPYHKVQDPNYLNNVNDVNNGMNDLNRNKNAKPGNNNYNLLDALNPKK
GV2-cds403	484316	484711	-1	hypothetical protein	-	-	-	-	-	-	-	-	MSFNSVTLTIAAIIFVILLAMTAFFIYQEQKSKFDIAPSTCPDYWNLEEGNEGLPYICRSNGVNMGSCDGSSDVRPTYAPTTKSKNLCDLFADKYNYISTTCNKDNKRINWDGVTNNPELISKCKITVPST
GV2-cds404	484929	485474	1	Protein of unknown function DUF5761	DUF5761	-	-	-	-	-	-	-	MFSSSQSCSNPTISNVYTKKISNGRIDITEPPPDARFSMWDKIPVNQITTFRDALTGNWADTDLSNAFFSKDNIQIIQNGLRAEVYRLSNGEYNIGQQDNDELKIIMRALYLESAVNLPTNIRDQVAALNQHVLNHCVPKLLNEIRAYLKYKRDASSMYTVMTWPAYDTVKGKTLELKPWF
GV2-cds405	485601	490748	-1	HATPase_TopII-like domain containing protein	DNA_gyraseB~TOPRIM_C~Hom_end_hint~DNA_topoisoIV	PTZ00108	PTZ00108 DNA topoisomerase 2-like protein	K03164	TOP2; DNA topoisomerase II [EC:5.6.2.2]	-	-	-	MSATTPNVTPVDKIQKEKVVRAPKIPKITNILTTKPSSVSEPANTILEPASAAPPSSELAKYQKMSEKEHVLKKPDTYIGSVEITESEMFVFESSSSSSSEAPGIVLRKIQYIPGLYKLFDEGAVNSRDHVVRQAQAIADAKPGAMPVTCIEFEISEDGTISLTNDGNGIDVAQHPDHKLWIPEMIFGHLRTSTNYDENKKEKIVGGKNGFGFKLVLIWSSWGRIETVDHIRGLKYIQEFKNNLDEICPPKITKCTTTKPYTKVSFRPDYARFGIEGLTPDMRALFEKRIYDIAAVTDKTVKVKYNGAIISVKHFQQYIDLYIGAKGETKRIYESPDPRWEYVVSLSPTGEFQHVSFVNGIYTQKGGKHVEYIINQIIRKLTEYIKTKKKVDVKPTTIK…
GV2-cds406	490897	491895	1	hypothetical protein	-	-	-	-	-	-	-	-	MPEYNLYSNLFKKKCCPPKPLKKNIYNPNLISKFPLNMRIAHQIVASVGTANQCYTVVDKQLNAYGKWAGCPGGSGPGYSSTMRYMPYENSSGLGPSIGGSICNCNYQDNKATNTTPITSPPVNTTPPVITGNTEAGSTLTTTNGTWTGTPTPTFSYQWYRGGVTQISGQTTTTYVTQQADIGQAITCQVTGTNVGGSAIGISNIITPTAPTSTVLIDTNNFNQLIGTLTYYLAQGNTPYVMPAGSFMTSFTVNIEGTNIVIDFQNASNTTLFTWSDNQTRIHTVATTVNLATAVNIAGCSQFTFTNLYAAMASYPGTGIANLGIIIYGYII
GV2-cds407	492097	492402	1	Protein of unknown function DUF5756	DVNP	pfam19060	DUF5756 Family of unknown function (DUF5756)	-	-	-	-	-	MHSSYKRRPDGKYTINGRVFERLVGSRAQVWHETAYKTTGGLTRMDLVMNKHGRVVSSKKHKTAKQEKRLLKHGYTAKKGKFGAVKLASAHKSRKSRKSRK
GV2-cds408	492511	496605	-1	hypothetical protein	-	-	-	-	-	-	-	-	MAEAQDCEYVNTCHTEPPPETELDDPSISVNPVTDAEPVEVGPPSVIQLHPAPDYPNFKVLGQAAPAAMGDPAAMAAMGDPAAMAAMAGKANVTHFQEYIEPDDVLSNSSEEMAVIGPDPLLISFQIMNFVEQGIKGTLFDTFDQIFHELHVALSNDVPDLGGAAKGFVGITRCGFLSKYTTVIYYAGRILFDKNTIFTKMTEWFPKLEIIVRGWNTIQEETAKMVAQRVEFTCKHEKSPLQYDTQKIILCIKLKSSGNIIQIPILNVVGFPVFQDVTPLLRLVTPTSLPCFFDPTFPGQTLSLLDIIVRVRLCANQGAITALSEPSKEEVTLILRCFQHLIPQGVLPPSDVTAILGHIHTITQAIGTTLYSETNIKQFSLFCNIFYNFINVSLGFRSL…
GV2-cds409	496676	498679	-1	hypothetical protein	-	-	-	-	-	-	-	-	MSLPEKDKDKDKDKDKYSPKISPKVDPETECKELLSIVKGLYDKYFEDDYARSKLASYIKTTLPALLQQKCDVRIQRVERRKTLEETSDEFIREFINSSSYFYNPNIELFFIYQNNTYKIINEDEIEHDIRTTITDQQTPELTTWKYKIKNQIIKKIKERDLLSCIPESETIQRVLSALTPFVFKAKDSAKYFLTIIGDILLKKNTNTYFISNKAKQFICDLSEESYALFGTSNMTNHFKFKFYEHKYEECRIVDIVENIISFPFYNHNEGLKMGLTHSMSSSSLSSLVAGLSNSGISTPTAHAYSHGHSHSTNFIQKQSMIDLFCVAAHYSTRFTSADAFIEKMCKDQTIKEHAFYLKGVTDDEIISRFISSTMEPCKGVHITWKNMLYLWKIFIEEE…
GV2-cds410	498819	501314	-1	Phospholipase B-like	Phospholip_B	-	-	-	-	-	-	-	MSSSRSNTTTTPTATPTPSVNKTTPSSPSISPSGLAAKVGDIMNGPSLGEKIIQKAKDLISPSVNGKKSKNNGFTYITISGDPKKRGLTHGKLLGERIITFFRTFAFFIWDETGRDVRFFMKMLNDFFKKIVEEKYKECYEEMQGIAEGVASFVKENPQVKDQNDEVMVKDGKIILHKKSYVDIKQSNTKEGYTADGMILIDINVDVIFLLNNIVSLDYLYSKLSVLIPNMKELQGDPMYADFMPGASFVDESPGKGMSFQELFLGGGGGDRCSAFMAVGESHTENGEVVCAHITFDNFITGQFNTIILYIDNSSSAPSSSVSSSVPQKTTPNSILMQTFPGGVWSSTDFFVTSAGFIGTETTIGGFNAFELHAPICVRARRAMEYSKTLDDYERYFKE…
GV2-cds411	501488	502294	1	DnaN DNA polymerase sliding clamp subunit (PCNA homolog)	PCNA_N~PCNA_C	PHA03383	PHA03383 PCNA-like protein	K04802	PCNA; proliferating cell nuclear antigen	-	TIGR00590: pcna: proliferating cell nuclear antigen (pcna)	-	MSNPDNVLTIKTVQIAPFRTLMTALKDILLETNILFKKDGMRIINMDKSHTMLAHLHLAAENFELYECDKEKIVIGVNMFHLFKLINSIDNDDTLTIYIEKKDYNDGIVSHLGLKFENGDIKQCKTQKLRLIEPDSEELEEPNVTFSSVINLPSADFQKIIRDLSYISEKLEIKSVGNELIFKCSGQFATAEVRRVESDESMKFIQKQSSSKVIQGEFSLKNLSYFIKCTNLCSQIEMYLENDLPLVVKYYVASLGEVKLALSPLPSS
GV2-cds412	502408	503124	-1	hypothetical protein	-	-	-	-	-	-	-	-	MLRHNIKPEFIVSLGNCGTSEKTFFGTLDDCIVIKINNTDRKVSLKFLKNATDDVEVRFFDNMKTNVYIKKSILKNNIMVCNDNDTSLLCIVNYLATGNTGFDINNNNPALTAMVDEKIPELVKSINAFFDINPNLQRWKKILKTYTDVYDEKPKEINDESYVTIKTTSGIQYYKKNPDGTVNYSIAYTSPPQGGNRKRYRTSRKYRKQQSRKKSRRHFQRRKKTHRRKSRTSRRSRK
GV2-cds413	503193	505007	-1	hypothetical protein	-	-	-	-	-	-	-	-	METEPKYPSIICVSELLRTWETAILLFLTNKTPKLTLFISPFLREKGLFPSDSPGVLEDQLYEFMRFLVFLGQLKKFTKTATQNIEALFSWIPENFTITFKHYSGSFTDDFIRRIRRTQLLKLSSTSDGALIIECPDISKITLDKFITDSMLDTLQDLYNGILDVNGLTDQIDEKIKTLVKGPNSGEGKYTKYSNNTSKEINYPDPEPIPAFNDNNLNKVSSPPSITTFAKWCSENRQNLITPNSDIVYFVSHSHIMQEFVKKVIKLNDEPNESFTMVYDKAKKTNSWSLFFNINGVNFKGFRHAFSCDNRYDKKGLVKILHRIFLGSYTNLALWGILSTAIFANRKIPGLIKDGNLESLKVSVGMEKETKPFLAEKYDKFNMLCGKMDDRFKTGNFEI…
GV2-cds414	505099	505668	-1	CDC33 Translation initiation factor 4E (eIF-4E)	IF4E	pfam01652	IF4E Eukaryotic initiation factor 4E	K03259	EIF4E; translation initiation factor 4E	-	-	-	MADIDIQSQVFIKESEKNMSQDSSSESNNFHKLSDTWILWAHLPHDTDWSIKSYIKICSFTTVEETISIINILPPKLVTNCMLFLMRDGIAPTWEDARNRKGGCFSYKISNKDVPQAWKELTYVLVGESMSENKNFIPLINGITISPKKNFCIVKVWLASCEFRDASIIKELYAISPHGCLFKEHMPEY
GV2-cds415	505776	507065	-1	hypothetical protein	-	-	-	-	-	-	-	-	MAINETATSTISKQCYNASNECNNYYYNYPNEYNMDIPLHSYMYTLFLGIGCYSLLNPTFMRRMIVNIGFSLADILLGGFIIYNEHIYKPFNKYIYKPLLYILSIHEKEDEIMIIKDGVVIHSFHTMEDFIKKQPINFIREEDDEDDEDEEDDDEGSSEEENSNQATNDKGEGDENKSSNNESDSKIVDTVIDADLTQLSTDIHESEPGEDDGEDEEEGESDDEDQEDDDDFILDPTEYDFLLRNVYYENEKESERFCVCLKYETFCKSDTKKVFTNEELKTQLSKRKLIGINLHMNSKKYSINLTTPVNYFTVENSILGYHFLKWYMAQTYDVMLDNKYTVLCIDNFVGMYKIKPGKKLVIYSDSLKVVDDDEYSVEDTDDNDDEQDNIENHEQVDSN…
GV2-cds416	507205	507900	-1	hypothetical protein	-	-	-	-	-	-	-	-	MVLENVCPPALLYLAFSVIQIIIDLYRGDSIQAMFKFIVMVIFTIVLNAMCNAGMSIISWFIVFIPFILMTYITTILFFVFGINPDKVEPRKKENCNKTMFGCCDDGVTPKSDPSGRNCLYNPVIIPVSMNMDMPVSVYNPTPWNNKDGHHYYPRHDDRRRRDFPIGGCATAQYGCCVDKTTARMDRYGTNCPGYIANPVTVSSSVKTTAPPSAPNTPMPSSSPSSVIGKV
GV2-cds417	508047	509285	-1	hypothetical protein	-	-	-	-	-	-	-	-	MSANIKNENIDLTSILKDVENCIRSGLSNKLDTFFYEYDKYKKTHEEVLNLSIVKELLKNSSSTPSHSSEDTKPKLDPELEMIVLRNQIIYLRTELDKYKNNLEEQSQRQTKIVTINPEYSHINLEVKEEEREPLDIKSENEDEYGDGDGDVSITSDSGDTSDSSNSSDSDIIEDNIQNIVLNVTEKDERNNETEDQCEAEVEAEVEVDSDDEEAEVKVKAEHNEEEEEEEEEEEEEEEEDADEDADEDEEEDEDTVVKMPTFPTKKVDEVKSVIEETKTEEPTEEEDDEDEEQDDIDPEYDVETENEEDSDQEQVTEPISDTKTLEVKVETETETDVAQNEEENEEEEEELYEVEINGVMYVTNDDEDGTIYSYINEEVGDKVGEFKGKVAHVYNGKN…
GV2-cds418	509384	509878	1	hypothetical protein	-	-	-	-	-	-	-	-	MDTSTSTTTSPDGAETTEICENKIISETDNQLLDAHSETVTQPKTQQDLIKEYYQNLQKHKYERFIEITMNQTTYTREEAIASLEKHKGDITLVIKEFLGVTDKREEREKDQNSKSLNQKRYSVIRECMDTAAKNFAIKQEQAKRYNEMMERRQQKIKEESNSK
GV2-cds419	509929	511572	-1	FYVE_like_SF domain containing protein	-	-	-	-	-	-	-	-	MSRTRKHKYGRKLHHKKRTVSRNKIKRKMKIKSRKIKQKFKKSHMRYAKKSMKHRIQRGGNIEEDYNKLITAYTQTGPSQTDDNLYEVTAQALDALKLSHSEHGLKYFRELIQNRRLFSLKNEMYLSLEEVLTIPKLDLTSDTVFLLEEKTKGHDVTMKDALEHWLEFIERAHKILHPKIPHIDQGDIKLLRLKTSILEGKIAEARKHKETKLVDLYAGLIAELTAFIVKHSKDAPLERKKDFDFFARAAPRKVRSAIPPIEIKTFGLGEWQNVMVSQKYLKPYKGNEVLKIDEVQNQIVKQYLEYRLSDGRTGSSLNTPETINIFNKKIIFIIMILAGHYEPRKIDLSGYNPDTSEGKKLFILLKSLNLIPVFGEGDNPYGRHDYVLDGNCLVSAISG…
GV2-cds420	511642	513330	-1	hypothetical protein	-	-	-	-	-	-	-	-	MEDTTNNMQALPTTTTTTTTSNNGGEIFSNVVIEKKKRGRKKNSVISATVAVSSDLSNTENIIVPEKKTRKKRTVKPKVALDSTTDGATENDLNIPPKPIKKRKRRVCKNQDSKLNADAMTSASSDTHTVGNNAENHEAGSENADNPPPEEKVAKKRGRKPKGGKIITQHVNENNNTNDMPNIILHLKCSLSSITNNGSLSLDDDCNNNSNVESYNSSHITGSEINTGTNSAIHNTETCRKPLPISTVDDSKNNSILSNYGNSSMFKVYDPNISLSCGNGNGNGNPGDEFPFSEKSIRQSEDSRFNANMSNSHNSNMFNVTYSPDINLYTCAGSSLTGNGNDFMNRANNTNNVCIGKDRDRDNDNDNDMDPANLNEREIWRKINQLKLSFHKSDICQNL…
GV2-cds421	513443	514126	-1	Tdk Thymidine kinase	TK	PTZ00293	PTZ00293 thymidine kinase	K00857	tdk, TK; thymidine kinase [EC:2.7.1.21]	COG1435: COG1435 ,COGFAMS2, COG1435,F Thymidine kinase	-	POG1030: POG1030: hypothetical phage protein	MNNIKGIQTTNVAPHAMASSTSSNNTVNVGVTSSGNEEGYLELILGPMFSGKTSTLKKIYDQCMYCNIPVTVINYSGDTRYSDDAVMSTHDKVMIPCIMGTSIIETIKNNAEKVGRSEVILINEGQFFTDIKCVVDLVEKEHKRVYICGLDGDFQKNKIGSLLDLIPYCDNVCKLKSLCSECRNGKAGLFSYRITNETDQVVIGVENYKPLCRSCYEKMSSSKLKDM
GV2-cds422	514237	515514	1	HolB ATPase involved in DNA replication	AAA	-	-	K10756	RFC3_5; replication factor C subunit 3/5	COG0470: COG0470 ,COGFAMS2, COG0470,L DNA polymerase III, delta prime subunit	TIGR02397: dnaX_nterm: DNA polymerase III, subunit gamma and tau	POG0996: POG0996: Putative DNA polymerase accessory factor (sliding clamp loader)	MSISKQKSLIPKKITSAQNKLIDNFYKKTSNEPQSVVSSPPINSIPDNIIIKPDIAIIPIKIPFPVEISGMNVLRKTECERFGDDSEDGDDGGGGFSCGELVGDMCDISNEYMKKSTPWVEKYRPSSFDDIVLDPLNKMLLKNVIDNNYFPNLLFYGPPGTGKTTTIINLVNAYQENMNLKNKGLMIHLNASDERGIDIIRNQINSFVNSKSLFGGGMKFVILDEVDYMTKTAQIALRYLLNNYNNNFNVRFCLICNYISRIDESLQTEFVRMRFNQLPDADILKFLQKININENLKIKEDVLVSIQKHFVSDIRSMINYMQSNHDIIQECKIVKNELWVKLTDDFKKNKKHADIVKKINKISRDYNMEQKNIIKNYLNYIIRNYKVTSELLNNIENVM…
GV2-cds423	515708	517111	1	hypothetical protein	-	-	-	-	-	-	-	-	MACIDDDWENFLTQGTIILSDEKKTAKKNINKVYSDNDKISQSMNKMSNSNSISNTTVSIPIASPTSLSNVAHRTSIKPTVVATPGIVKKTKVKTFGITNDELSESDDIGEEDIESMLICEENEDDNEDDSIIADSTAFVDTEDNRKPKCSNIYISTKTKISYLNMPIDIKRVFWNIPISPYSTPSECIIKKQIKVSTTDPEELKEIKELLKKEKYYQEQEIEHIDNPEGRIKFKVQLKINVGLCKKDILNYRCKLKRAFFNCFVLIMRIKDRATDSFKEMHLKVFNTGKLEIPGIQTDESLTQVLDLLISILKPIVGDSVGYIPNKCETVLINSNFNCGYFINRDKLYNILKYKYRINSNYDACSYPGIQSKFYYILKLDPDSQTGQQPAQADANDAI…
GV2-cds424	517262	517615	1	hypothetical protein	-	-	-	-	-	-	-	-	MSSNSHQSSSAAASASSTGGAKAGESAYRLPSNVCLQHCTKLAIVQDKPIMMDYWTPSLDKSIIIGVKETGEKLLVKSEDEYTSPIANIYKVETEYIIVTENSIYLISNETPSKKIS
GV2-cds425	517751	518353	1	tadA tRNA-specific adenosine deaminase	dCMP_cyt_deam_1	pfam00383	dCMP_cyt_deam_1 Cytidine and deoxycytidylate deaminase zinc-binding region	-	-	COG2131: COG2131 ,COGFAMS2, COG2131,F Deoxycytidylate deaminase	-	-	MSSISDIKPRNNTATPVHKTFENYDDYDSSSSSSSSSSHEVYRQRHIGMRDQRFASIALEEASKSTLLMQHGCIAVLNGKIIAKGYNNIRCHSKDGLLNYRKCCSAHAEICVLHKICINDMPKKIVQKLVLYIVRRSRSGSMAESAPCFHCTMRMKKLNIKAIVFSNSEGELEKRRMNEYNSNKITYGGKRVIEPTFYIR
GV2-cds426	518402	518914	-1	SodC Cu/Zn superoxide dismutase	Sod_Cu	cd00305	Cu-Zn_Superoxide_Dismutase Copper/zinc superoxide dismutase (SOD)	K04565	SOD1; superoxide dismutase, Cu-Zn family [EC:1.15.1.1]	COG2032: COG2032 ,COGFAMS2, COG2032,P Cu/Zn superoxide dismutase	-	-	MQYMKLSKDALNPIKAIATFNDKKVKGTVRFTEEPSKSRIRIDIDLVGLKTSGLHGFHVHEYGDMSDSCESMCAHFNPYNKTHGCPGMKDRHVGDLGNIKTNAKGEAKYTFYDDMISLHGTKTNIIGRGLIIHADEDDCGQGGQPDSLITGHAGKRIACAVIGYASPPKK
GV2-cds427	518957	519634	-1	7tm_Opsins_type1 domain containing protein	Bac_rhodopsin	cd21088	7tm_viral_rhod_I_VirRDTS-like viral group I rhodopsins such as VirRDTS and similar proteins, members of the seven-transmembrane GPCR superfamily	-	-	COG5524: COG5524 ,COGFAMS2, COG5524,CT Bacteriorhodopsin	-	-	MKNKKVYNSLLLSVIVQIITGIIDIISLFLRVPEQFSFLKQLLRMELSVQVVEGSFYLYWLNDFKNIANITPKRYLDWMITTPTMLITLMFYLIFINTNDNDKGGLKFFELLGKEFNTIIVVLILNWMMLLFGYLGEVSIIPVALGVFLGFIPFIIYYYIIYQNYVTIGDVGIKIFTYFVFFWSIYGIVALLPYEIKNTCYNILDLFSKNFFGLFLSYLIIKNNI
GV2-cds428	519705	520910	1	hypothetical protein	-	-	-	-	-	-	-	-	MENERSPRGSPLGRVSPRRSPRRSPRRSPSRSPGVRGNARADYIPNTDRIKIPREGDNDAMLLWRATVSPVDNIGEPYLAEWENDFPADPRYIGEIDNSRPQRWMRLSYAMPTGELCGWWFPGHLEEDIYAENNFGQRDEFPIGYVAHTPLLASHAQLYQQAPPLPHVIPLGRLDDEYVEMLADQTFHRGKKYIRNYVNRYIKTIHPFDARFTPAVDKRLREDIVKLLIRASDQRWHDAPIYACDQWDRRIRPAVVEEGAIGMGDSPDEPRLDVEENERYNKLGLDLDLFDDDIASGALYNKKGNPAIPGNKADFEQFSQYGFDHTDQFERARDAYFPHLKPVEEGRRRKSQRKRYQKELRREGRNPSAIYDGGRRRRTRKHKHTRKHTGKRANRKTRS…
GV2-cds429	521013	521282	-1	SUI1 Translation initiation factor 1 (eIF-1/SUI1) and related proteins	SUI1	cd11566	eIF1_SUI1 Eukaryotic initiation factor 1	K03113	EIF1, SUI1; translation initiation factor 1	COG0023: COG0023 ,COGFAMS2, COG0023,J Translation initiation factor 1 (eIF-1/SUI1)	TIGR01160: SUI1_MOF2: translation initiation factor SUI1	-	MLGHKIVISVHRGKNTQTKIEGIPSHFSLNKLLKKLKAKDMLACGGHIAKDKGTGCEFIVLQGRFSSEVVAFLTSEGLADSDNIVCRGE
GV2-cds430	521426	522568	1	hypothetical protein	-	-	-	-	-	-	-	-	MADQERSPRRSSSRSPRRSSSRSSRRSSSRSSRRSSSRSSRRSSSRSSQESLPDPDVKNPHWSDNQAMSLWRATVDPLHNIGAPVSAEWEYPGDVPNTADQNRSSIRQPVDRVMVLEYSCPGSLIPCLGNWTFGDRFEAVFVPKNSGEYLDFPTFYVEHSTSNPPGKGYNSQYVPPQYYPMDTVSELVLEVLHDITRELHGKGKKYIKSYVDRYFITPTISDEFTAEADKQARNMIVDIFIRANRERHDDVEYFVEDEWEDNIRHNELFDFIYFDENFLKDNLGVKMYNKKGKTIRPANKAEARSDFFQGTQFTPRFNPSPSPNSKKLRRRRTQRRRDKKIMKEHRAFMESIKDNPSAIYDGGYKKKKNTHKRRRTNHKN
GV2-cds431	522662	523108	-1	hypothetical protein	-	-	-	-	-	-	-	-	MSIGTLVAAAIIAAEDIDAEIPPTPRVEVEESKYPRSLQEVADIDLSFLKDSWAADMLRDAMNAVVLSQEKPEIIQKKIDVWTYLSTYEPPSGEGFMFSRGDLVVESVQYNMQVGHSGGSMALTMRHLQLLAKIGLPEYRKGYLNKQS
GV2-cds432	523220	523459	1	hypothetical protein	-	-	-	-	-	-	-	-	MTVSNQTYNVARHLVRAKSSAGGAHRLIFVNPSGYNYNKFIPGSGVGGMNRSVRRYQYRHATTCENASGGQRGGTCFPN
GV2-cds433	523477	524148	-1	hypothetical protein	-	-	-	-	-	-	-	-	MCYSVESSAKTSLYSFIAIVVLMYSNIPHFKWIAMILVGWCGMQFAELLLWLTNPRKSCSQMNKILTYVLIPIILILQPLGSTLGSLFVKPWSKCSKNRKLFIVLFSILSTIMLIMYFYGNITKQCTTVTSEGHLDWWLSKYEVTKYKAYVNWLIIISIPIFVLWDMSYKIVVALSIMPAFGFFYGLTTDSKASIWCYYTSFTSLVSLLAYALYKFKIYNILK
GV2-cds434	524342	524788	1	COG5078 Ubiquitin-protein ligase	UQ_con	PLN00172	PLN00172 ubiquitin conjugating enzyme	K06689	UBE2D, UBC4, UBC5; ubiquitin-conjugating enzyme E2 D [EC:2.3.2.23]	-	-	-	MSLNKRLQKELTELVRDPPTNCSGGPLDDDITKWRATITGPDGSPYAGGVFFLDIDFPVDYPFKPPVVKFITPILHPNINSSGGICLDILKNNWSAALTVSKLLLSISSLLDEPNPDDPLVHDLAHLYKTNRAEYLAKVRAFTIRHAN
GV2-cds435	524848	526065	-1	DnaJ domain	DnaJ~DnaJ_C	COG0484	DnaJ DnaJ-class molecular chaperone with C-terminal Zn finger domain	K09503	DNAJA2; DnaJ homolog subfamily A member 2	COG0484: COG0484 ,COGFAMS2, COG0484,O DnaJ-class molecular chaperone with C-terminal Zn finger domain	-	-	MKGGETFYDVLGVDKKCSQDDIKKAYRKLSFIHHPDKNGNSQESTEKFQKISEAFTVLSDPEERMKYDITQQNPFMGAGGGGVRINPMDIFNMFMGGGGGGGGMENQSMNGFMNLGGLGGFGGMPGMPGGGPRIIIRTFGSNPGGNGDGFNENVMGDLNDILMGMGGMGGMGGIGGMFNEPQIRGGGGHYHHSSPHPPPPPPPYQEMQHQQQQQHYTRPDIQRTPRVQKPALISVNTTITLEQACQGATIPVEMERWNMNSEGTHELDKHTEYITIPIGAESGEVIILSNRGNEGAPECRGDVKVTLNVEEHATFKRNGLDIIMEKKITLKEALCGFVFEIEHVNGKKFAFNSSVGNIIRDGLIKTIPKLGIQRGTERGNLNVVFKVVYPEKLTEEQIK…
GV2-cds436	526226	527221	1	HolB ATPase involved in DNA replication	AAA	PRK12402	PRK12402 replication factor C small subunit 2	K04801	rfcS; replication factor C small subunit	COG0470: COG0470 ,COGFAMS2, COG0470,L DNA polymerase III, delta prime subunit	TIGR02397: dnaX_nterm: DNA polymerase III, subunit gamma and tau	POG0996: POG0996: Putative DNA polymerase accessory factor (sliding clamp loader)	MSTIEKQILTPTGEQTNIPFINKFQPQHFANFEQLDTNIVLLLNTLIKINNLNLLLIGDPGSGKTSLIYAIIREYYKQNYKSDNILVLNSLKDQGISYYRNDLKIFCQTSSLIPGFKKIVLLDDIDIINEQSQQVFRNCMDKYSHRVHFISSCTNVQKVIDSLQSRNIIIKMNQIEDVCLDKIMKKIVAHENIVIDTDAQKFILNISNLSIRILINYLEKSKILNTRIDLAIAKQLCTNISFYIFEEYTISLTNKDLDNCIRILYSLYDQGYSVMDILDNYFLFVKSTPLIDETNKYKITKILCKYMTIFHNIHEDEIELALFTNNLIALF
GV2-cds437	527250	528230	-1	hypothetical protein	-	-	-	-	-	-	-	-	MISGKQIILLALLLIIGYMYSKYNKKISKDIEKEEYDLIHKFLANDDNKMDRNKPFLWVHVEYDVNERSWKNFGSRNTTDLNQPYLYLTIRSIIEKCGSSFNVCIIDDKVFTKILPNWSINVDQLATPLRPHLRELAMAKVLDKYGGMRLPPSFICFQNLKTMYELGISKGTGADGVFVTEMVSRSIASSVITFAPSTKIMGCKKDNQVMKKYIEYLETLVSSDYTDEMDFEGNTSKWFFDQISSGTVNVIKPDLIGAKKEDESPVILDDLMSDTIDLNLCHETFGLYVPACELIQRRNFGWFVRMSPKQVLTSNTQIAKYLLATN
GV2-cds438	528367	529371	-1	hypothetical protein	-	-	-	-	-	-	-	-	MSSAMESMDLDINNYELADILNLFKLPVLFEEAHLKQAKIIVLQMHPDKSRLPKEYFLFFTKAYKILYEIYKVRFPGEKGYKEDKFSYTAIIERELNQNKTKTAHNVEDREYHKTHEEAYNKIQKMDASNFNKWFNEKFEKFRLHDEEQDNGYEEWFRGTNPRSEENEDEFSYEPQELGGTWSERNERIERKKVELRNKMALIQRNEIQTANSSGGGGYYGLGREAPQEYSSGLFSSLQYEDLKKAHTETVIPVTADDFESRRKYASTNEMQTFRDIERLSYNYSKEAHTTKLDHDTAIQVEQDMQRAYRLAKQDEIVREINKRFNSEFYQLAN
GV2-cds439	529519	530433	1	hypothetical protein	-	-	-	-	-	-	-	-	MPACIEQKTKKYLSRGSPPYSAMDCKDLTKKGNDGAMYVSKPDKRGIYRWVKDNERTVVAKTPKNKTSKISVKTRINTPINRPINTPINTTKCVYKKNDYGTVNVSRFIKCIENDTLKKQLDVGTKPKNIYEINDNASFPFVVFDYGGRVDIYNNHFNEASNKGELNNKLLSVKYEQIFLGDNELNDPYWRFKRGVAKGNTLLLQTGKGKYMFIGKGILSFSTKNGDIIRKFYSPIGGNYDSFPYAIGDKYVYLLNDKKYAPIEEFDITKDVCKQYYCYDVECKKYKTYGLPMKTNYAPFYKYY
GV2-cds440	530536	531423	1	Granulin	Granulin	-	-	-	-	-	-	-	MKPFAILAFALAMIGTSNIHVSALPNIAPSAQSCGNGIFCAPFQTCMSNATGAGLVYACSPLPSATRCLDARFSCPSSYTCIEDSKCLPPTNGNDGNSGNSGNSSNNDSIVIYDAVINLDAFEVSEFRDFGSGMKPTSFSICGPITNNFRLPNFCTCRDARFGGELSCVIGLQTYISVGASAWILPCDSPANFGYRAWASVLGMSRGIGRTWTASFTAQIPIPGATFEIGVASVGARAELSGDISRFIISTRLGVGVCGRIGVGVFSREMCNPSQLRWLPVTILNGPRFDFSRFC
GV2-cds441	531572	532459	1	hypothetical protein	-	-	-	-	-	-	-	-	MSLSCSSAQDTGKFRINTKDQFYTDTNVSKKCIKQIMSSLKTTSSEYDPSSYLWVEPSAGSGSFLHNIPNAYTKIGLDIDPKAPNILPQDFLQWTPPTDNIKPILIFGNPPFGSQSALAKAFITRSCSFATIIAFILPKSFVKPSMYRAFDPLFHCIHSSNIADDAFVLADSTTKHNVPCVFQIWEKRTQPRVVEEKVTENGFEYVKVSDPYDVAFRRVGVYAGKCYINVVGSGTEYSSQSHHFLKFDEKYGKCIEDISKKINSHKFPSNTVGPRSLSKSEINTVINTILEGLGV
GV2-cds442	532434	532937	-1	hypothetical protein	-	-	-	-	-	-	-	-	MASQELVMSSIRFNTTFVHTIQNIAFGNLPIESCIRIFKDGRAFSPLIEPWLEKNYPSLKHIKGCKDHDFEDIGNENIQYEQKTFTTRGCNFMPSNMVGQGREFNKEVFDEKSKKLLYIIVSNINFPEIKIKFIRGVDLVADYPNGKIPRNHFDKFFGLTTHPNPQE
GV2-cds443	533051	533443	-1	thioredoxin	Thioredoxin	cd02947	TRX_family TRX family	K03671	trxA; thioredoxin 1	COG3118: COG3118 ,COGFAMS2, COG3118,O Negative regulator of GroEL, contains thioredoxin-like and TPR-like domains	TIGR01068: thioredoxin: thioredoxin	-	MEGVLSRIDNRYKIIKFSGTRNDFATLMTNNPGILIFKFTAEWCGPCKKIKEYSYTKSNELPDHITMFEVDVDECFDFYAFLKHKKMVNGIPVFLAYARGMNEGPIASITGASIPDIEAFFKVCLNYKFT
GV2-cds444	533644	534789	1	Phospholipid/glycerol acyltransferase	Acyltransferase	-	-	-	-	-	-	-	MKDVEPMLEYKLSTFNFRTIYNVLLLIYLATMTPLYSFLNYGIKTEKESIRSTVLSTIKIFNFNLHKVSKRGIINDKNLMYLSNHLSCSDFFLDPYITHYNSKIISLYKVKILLPLVSLLCSQANTIIFINRMKDKNEIIKNMNNIEMLRKADTKRNILIYPEGLRRAHRPNPSAILKKGFIYHSFEHNLPLQIIHTTNKDYVIDDEKLTYNKDIHTFTYYGPKIDPQKLKMRYEKKYKKEYTKDDYYEDVYKQWVKIWKKMDKYRIDSYIEKGMTYEAAVKKTEEFAKQFPLIEDKIINGDTPLSNTFILIRTVLWAIIYYVIYKLIEKVFEIFFSLSKKMNQTNSSCIPTSSCCASMCSIFSFLKNFLFSPVLPVSPVS
GV2-cds445	534784	536700	-1	PIN_XRN1-2-like domain containing protein	XRN_N~XRN_M	-	-	K12619	XRN2, RAT1; 5'-3' exoribonuclease 2 [EC:3.1.13.-]	-	-	-	MGVPSYFSHIVRSYGQIIKKLDSLSHIDNLYMDCNSLIYDAVKNSPTYDKTKRMEYEKELINMVCKKIDFYVESLKPQQRVFIAFDGVAPVAKLSQQRDRRYKSWYTTQLQREFMGNSYKESWNTSSITPGTNFMKELNETVMKYYMAKNQAKSLESSLEYIVSSSSDVGEGEHKIFDYMRKYPEYHNSSDTITLVYGLDADLIMLTLNHLHITPNLYLFRETPEFIKSIDSTLDANTDYLLDIPELAVSIVKYIHNYGENPETRQTPIAGDYKKLDDTQNDKSNIVVDSVTTKNRIKDYIFICFLLGNDFLPHFPALNIRTVGVDILLNVYRETIGNTDKFLINGKTIQWENFYKMIKHIADKEDELLMEEHKKRDKFCKRFGSSAGIAASSRGYGRA…
GV2-cds446	536906	537661	1	hypothetical protein	-	-	-	-	-	-	-	-	MSSPVASGAGGGGVSSTQPAIKPLMNPQKDKLKPNTGLFQNVIKNLNPAIPLSGGSILQLISSLSPLYLSVFFILSSISNGDLKWTMFLAGLIFLVFIFSLAAMTTDAKFDKVNGSAFYKRECNFVSFPYGLSEYTIPNFNSTALSFIFAYIYLPMVQFESYNIVLLSIIMVLFFIDGVTKVMNGCTPIVGVLMGMAIGWIVGYLWYLIVAAANNNLIYFNNSNTNPICSRPNNQTFKCKVYKNGEIIHTM
GV2-cds447	537677	538135	-1	sulfhydryl oxidase	Evr1_Alr	pfam04777	Evr1_Alr Erv1 / Alr family	-	-	-	-	-	MATKKEWGNATWYLFHTLSYKMKDQHFDELKNDFLNICSRICSTLPCPDCSEHAYAIMANVKRENIKTKKDLQMFFFDFHNSVNTRTKKPLFQESQMFKYQTAITRNIVYNFISIMSKNYNNIKLLTNSFHRDAAMNDFKKWIAHNSTKFNP
GV2-cds448	538210	538989	1	hypothetical protein	-	-	-	-	-	-	-	-	MSSFISQDFFFTELAKIMKDSKSYTNVTGVTGGTDVTDDNSNKNIIISSDSTSNNDDLCLISKEKLHPNHITLSCNHKFNYIPIYKEVSYQKNKNNTSFEITKLLDNEIKCPYCRRITPRLIPYIPYPSVKQTRYVNSPEDLCMPAVKCQHVLKKTHTCDSSTDLDLDLDDSSAKCEKNALYYEDENLLLCVQHFRQYEKRMKSIQDKKAKENAKIQEKLAKQSSIPRCKAILKCGKNTGKCCDRIISIDGASFCKIHS
GV2-cds449	539072	540088	1	GlnA Glutamine synthetase	Gln-synt_C	PLN02284	PLN02284 glutamine synthetase	K01915	glnA, GLUL; glutamine synthetase [EC:6.3.1.2]	COG0174: COG0174 ,COGFAMS2, COG0174,E Glutamine synthetase	-	-	MSSVTVAEYIWLDANKKFRSKVRTIHHENFTAPKYLDWDYDGSSTGQADGNSSEITLRPVFICDNPFSNFRDNHILYSKLVLCETFNVDGTPTNSNTRARAHEIFSLPSCESVKPWFGLEQEYFITDNTPGVGAALSPVQETSEHYCGVGRGIMYRNIAEEHMAACIKARINISGINAEVSQNQWEFQIGPSVGIKASDELLMARFILERIAEKYGKSICYDPKPFANINGSGCHTNFSTSVMRSNGGIKEIHRVIQNMENSHADNMTLYGENNEKRLSGKYETSDYKKFTWGVGHRGVSVRINNRTHSNGFGYFEDRRPAANMDPYLVTSAIMANVI
GV2-cds450	540231	543395	-1	WW domain	WW	-	-	-	-	-	-	-	MKPTINSRKRKRNKLFRKLTNKTRNKRRNKTHKKNNRFHVGGLKSENGDDESSSRSSPRRSSPSRSSPRSSPRKSSPSKELLKSPLPPPRPLNSFHSDRTYNKQPKRFSTPRDSELFSAVSSISHEQAQNPPPKPPTAPVPVLDVNEVVKSYNLSQNATPQSSEFNPPKSNIVKTSAFYTHTQKTTNNVIHLPFLELVKQPGPPTPTPLTVKIGSSDSLLSQEERGLILQLSHYHDVYWVISPELYLIMASLNLEKLFGNAIVWGDLNDDLIECIGLSSVRAIESRLLYKDRNHIRLFIDACKSHYTNLGESVSGIRRQKHYKYDNETPNISVNSPSPTNLQIIGYNSHPFFNPPPITHNMYKEGMNNRAKLQNEYVFIQAHGGMGNELSNDKKLLAKK…
GV2-cds451	543550	546702	-1	WW domain	WW	-	-	-	-	-	-	-	MKIKKNSKKFNKNKLFRKAVNKTRKTGNRFHIGGLESEKTRSINKSPLILSPRNKSPRDGSPRNKSPPTGSPRSRSPTSGSPKKELFKISPPRHSPLKTLRSEKTYDKKQRKISPIIPDANLYPSISSISHEQAENPKINTPPPPPLPVDLGDKIRSVHLSSKSSPGASEYNPPKSVINEITYLSDPADPNSTSVDFFIIPDPGNPSKNITTPKYTLVPQPEPAEPMPLTVKTGNIDDLLPRKEHYILQDLKYYHMAYWTLAPNLYFIMGRINILPLFGNAIVWGDLHDGLIDCIGLSSEKAIESRLLYTNKTHIKLFIEACKNFYGNLGASVNNPTQWIAPGIDMMSLNTTLDIADPQSFQVLGYNKHPFFNPPPITHHMYVEGMKKRPGLRNEYVFI…
GV2-cds452	546771	547436	1	hypothetical protein	-	-	-	-	-	-	-	-	MNIIPKEIISSEVASRIEVRVMRIELFSFADLHVNVLTSDGRAIRSQHLTLEGDDYKAWSSDDSYLYTYATKKLGYTVAPAPVAAPAPVHVHAPATAPVHAPVHAPAPVAEPTPAPVAEPTPAPVAEPTPAPVAEPTPAPVAEPTPAPVAEPTPAPVAEPTPAPVAEPTPAPVAEPTPAPVAEPTPAPVAEPTPAPVAEPTPAPVAEPTNEIVDPAAPTDQ
GV2-cds453	548108	549037	1	Zinc finger C2H2-type	-	-	-	-	-	-	-	-	MLTKTPKKNADKFRCEYCDYSSSKESEYKRHLLTRKHKTLTKTESVNFSAETLSCHYCHKQYTSRVGLWKHEKKCKEKHDVSLNVTVIDAKISKSEKELDNEMITKDMFMELIHDNKEMIKIIKDQQEQIKSMIPKMGNTINNTTNNNNFNLNFFLNEQCKDALNIQDFIQSLKITFEDLYFTKKHGIAEGLSNLMINGLKELDVYKRPIHCTDLKRDIVYIKDHDKWEKDENKKLIKKTIENVAIKQRNKISEWVELNPDWIETESKQLEYLTLVNKICEPIEYDNKLEKKIMKNISKEVHITDMKKL
GV2-cds454	549111	549464	1	Protein of unknown function DUF5760	DUF5760	pfam19064	DUF5760 Family of unknown function (DUF5760)	-	-	-	-	-	METKEQLVQQIKGWMANDNEIREIQNRLKELKEKRKSYSDNLVEIMRKNEIDCFDVNDGKLIYTKTKVKAPLNKNTLVTSLMKYFKDDDDQAKELSQFLLNSREEKVKESIRRKVQK
GV2-cds455	549522	551138	1	hypothetical protein	-	-	-	-	-	-	-	-	MLPVSYLSKSRGDDDYLVSKRMKKFYKSPELGENAKLPSNIKNKSSDIYDVTYEDDSSYNLKNLFDSNGEIEDSDINDHYKLKKKYIPLVTSSQNVKYPFSEAVCNHRQHDIDFLDEIRFEKKSDHKNRDIIIELCVYHINMNAHKPFLEFMLYKSNANNIMYFPSFVYEDTVDSILKKSENILDNILSHKGSFEFKGRITPSEVENNIQDADIDNRIILLFEIKQTNLDVVYMTDREHFWWATVSEIFNYKKVMFYEISNTLTDVFLSCVDIIKIYYKRSLIETPGIFYNGNNKNVTKYNAVLSLNKASAESRYGPYYYFTDLHTAMKYACYDADGKKRNSVDGAGFVRFVVFHGKMKMFMKKDKIDDSKMATYIFERYPVEKKTGQFRDNDCKWTDN…
GV2-cds456	551228	551425	1	hypothetical protein	-	-	-	-	-	-	-	-	MKLSSLKMWLVLILIVSFLTPAINGILGFLGVDKSVYESYVLWGNALIIFWFVLDEERSKELLFA
GV2-cds457	551579	553372	1	hypothetical protein	-	-	-	-	-	-	-	-	MAADIIDYNTDLEHLLKLHAEECESFSILHRFSYEKYSERSNYINIPVIILSSAIGFATGIDIGYDKMNIILGVSSIFVGIIKSIDTYFQLGKRSEAHRLCSLQFQQINKKIMIELSLKREQRISAKDMLQIIKTDIKNLQDIAPLIDEEIIKIFKKNYGEEDPVTKKIKFNAHTPNLCNGLTQVTVNGDKPSKYDDNNGRNRRRRRSHDRRSRGSSRGSGSYDSDNDSSGGDSDDGRGGRGSRGSRGGRGGSGRDNNERRGNKDGNISSASASSGFMSSVSNFIQKGVNYIKGNTPPPTPPGHLSDNHRSDRKHSSRHHSPRTGNKNDTLSSPHGDKHNTVIEIMGTNITENTSGIVLANKEVGELVNIPISSINSASSSTPNSGTNSVKNTPYIGGI…
GV2-cds458	553502	554104	1	hypothetical protein	-	-	-	-	-	-	-	-	MERRLNNKLEAYIIAFKNDIVARLQEVSGGLTSDHSSQIVEDSRAKCNSIIGFVYNYEKLRLNKEDFMKRKRVKSVVPIYDRCCAKRASGEQCTRRKKGNEMYCGTHIKGTPNSVMEEPSGETPTTKNVKVDIWAQDIKGIIYYIDKVGNVYDTEDIMKIDKYPKRVIAKYAQDGAGNYSIPSIFGGGNAIVPVATMVSN
GV2-cds459	554176	555390	1	Alr Alanine racemase	Ala_racemase_N~Ala_racemase_C	cd00430	PLPDE_III_AR Type III Pyridoxal 5-phosphate (PLP)-Dependent Enzyme Alanine Racemase	K01775	alr; alanine racemase [EC:5.1.1.1]	COG0787: COG0787 ,COGFAMS2, COG0787,M Alanine racemase	TIGR00492: alr: alanine racemase	-	MPNNRTKKGQLLRKRYTRKRHSVLRQKAEYIPPEYTDVTATIDAAAIRHNIDYLRKISKTDVMPVIKANAYGHGAIQISRIARDHNVKMIGVATLGEALMLRNSGDKGHIVAWLYDIHGKELGEAIRKNIDISVIDQKHIPTICKLAAKYGKKVRIHIFVDTGIDRAAIPYSEAIHAAKILSSNPNINLVGLMSHFIQSEIKNDATTKKQLKLFRELRDILSSKHNINFEYVHIANSGGCLNYDVSDFTLARPGLAVYGLDPSGKYNDKLRPAMTVTSRIIQIKNISKGADVGYDNKFIAKKDMLTCVAPIGYADIIPRSSSGKLYVFINGSKRKVLGNISMDQIVIEAKRGDKVGDVVLLFGSPHNGAKQTAYHVADMSDTITDELVIRTNSTNRVSR…
GV2-cds460	555438	556382	1	RING-HC domain containing protein	zf-C3HC4_3	-	-	-	-	-	-	-	MYYINYTVERRIPHKMTSTSTYYMAPNRVRDICVKVGDTWRPADEAQKAAYVAYKSREHYYTETPHTHENGITIFRRENDPYMATYFKLEGSTRNAKYPIIDMNDISVFLMDGATGRGSRNGAGWVNARNYQAWAYADFIYDHAVRKCYMSKYSTYLAFPPGFDRANVVTIDIDDLPPNIIFSVSRNENNSVYYERNDSGGSRVRMCDNEYARVGFLGFFTRITMDVGMIIEPPNNNHNNSGNNASSGIICELEVPPLIETSIEEDQCIFCYEYVKNTKLSPCNHVISCYRCIMKLSKPQCPVCNEHIHSISKA
GV2-cds461	556389	557138	-1	Domain of unknown function DUF4382	DUF4382	pfam14321	DUF4382 Domain of unknown function (DUF4382)	-	-	-	-	-	MENTGPDSPVIVHTSQVSSPVFVNSYENDDNDNDNNKTEKMDSTNPKNIELVELLETKASLIGGLNLPPLDESMIKVNVDNTPHVDPKPAATATTTASESDSSVHNKASTNVVQSQTTASELVKDFKYCQEEFHRQITNGNYTISPETIMKLLRIAMTIVEQTKESGPNKKIFVINLLRDLFTNDKTGLLGEHKLEALNLIHGNVVSDTIDFIVDASKGNFNINKIEVVAEHVAKSCFSHCLSRMFKRS
GV2-cds462	557278	559212	-1	hypothetical protein	-	-	-	-	-	-	-	-	MFPIFKVIQNKKPNPHADGEYNRGILQIRIPELMANTGDIAAAPPQKLRVVMYASIDASGSMNENAIPSNHNSVSTGPRTKMDFVHATLVNMVEYIVQQSAEFPHVEFYLAIVKFHSHASCALLPTRVTPDNRDAIIETIQRITPTGGTNFMKCFTEMSRLMSLESTHIPRDESIPEEFVHRIHMFLTDGSNNEGDKSIQALASTLNVQFQDAIQRMKQPTHVMVGYGTDHDSTVLGNLCAKFPDSKQWFIDDIEKTGCIFGEILWAAVNAAYTGVKLVSNIEFYDFATMDWTKEMSLGDFAYDSSRTFYARLPWNVDSVECSFSYTSMENIDNKHFTFTKQIEYVDENEPATIDAEVEKELWRLDTITTIDESLKFFKNMRCMTHDARVNEKDRLLQL…
GV2-cds463	559356	561842	-1	ATP-synt_Fo_b domain containing protein	-	-	-	-	-	-	-	-	MVKYTRKKFKTRKRFLRGGRLSEYWLNFLIHHCNKVNPKNVKTLKEHLAKSGMFFSDGDLKTYLKYMASSEDSKRLMKKKIQKRDRHPKTKKNIPATPLASLATSMNTSMNTSISSDGHPSGLTSSTLSSSSSSSSSSSDSGTDSRLHVGHRKSSFEAENKRAVPVVISGATGSSIISYVNGFFDPSSMKGADGRLIYVKRGQNDVCLEHFNGRWQVKPVSEIGNDSFFATLEGNSALLDCSSNQWILADGHGGSMHPPRQIMLVSEEQHRLETAEVERLHNLEIDAARKRRTAAAAELEARQRDQARIAAAAELEARQRDQARLAAELEDRGRDQARIAAELEARQRQIEEAAEARQRQIEEAAEARQRQIEEAAEARRLRQIEEADAAAAGRRLRRA…
GV2-cds464	562766	563158	1	hypothetical protein	-	-	-	-	-	-	-	-	MSPMTPGSAEVSALTTGAWFLGWKADRWTPIPRFEEEWALATTSKARADLLDTYFPLASATLTRHQRSILMSVSLPATKSSHPDAELTFCDGTVWQRSCGFAYCVEDTPDGEGYWYCDECRRYGEEEAEE
GV2-cds465	563799	563987	1	hypothetical protein	-	-	-	-	-	-	-	-	MCVYILTLFSYEWFKTGFLICHSFLDFRYIGFFAPFGEIDSPSADAKEYPLPDCLVTQCFFW
GV2-cds466	564069	564677	1	Ubl_ubiquitin_like domain containing protein	-	-	-	-	-	-	-	-	MAMRLLVKLQGFKNLSTTEFTMDAASSDTIGALATKLEKITRVSADRLSVMTGLVFGNPSGSFKKLDKNVTVSDHGLRSGSTLMVFVPVGQQDSSDTVAAPAPQDTRRKVCVGKAEYRSSASEPMKTGDIMAVVGETNKRKRTILLFEGVEYANAQEWLTKAFQNSGRSCAVKIEQSQAVGNTPRPTRYVPPSDKCKFGQYV
GV2-cds467	564979	565323	1	hypothetical protein	-	-	-	-	-	-	-	-	MDRKVVVYSSFKTKTTTSQTMPVYTKNAKQFKQCAPAPAPLTAEEQAARDKKQAFIEARKKEIEASNAAFMAAYRAAHPIPEMPTGSPYQAAREAWINGQAGTDGAFDHWTASK
GV2-cds468	565530	567119	1	hypothetical protein	-	-	-	-	-	-	-	-	MDSVLKFGCSVSIKLQSNQSTMAQTQNSNSLAVVLGTNQIVERCFAKMANDVTLQVRDKLIDIILAVLARECEDFDVESVRRLILAEIPEPTVTIEKRVKNQDPETKTKKTKTVELDADGNPVKRARKEKVPKAPKATLSEEEKAALKAEKEAAKAAEKEARQAAKQLEREAAKAAKAQADAEKPAKEPKVKAPKEVRIPIPWCGVVIESRCHALRSYHGLFAQCVSDKTETGEFCAACEKAGAPFGTVAMRKACGLFDYTDPKGKKCVRLANVIDKFGFENHAVEMFQVEADKYDITIPHEHFEKEVKQRGRPKSASPRAAKGKGKVATTDTTPASSRTASDADNSDTETENDEPVAAKAPKAAASEKKQQARKKVEKTAAAAADAEAPKKRGRPAKA…
GV2-cds469	567820	568443	1	hypothetical protein	-	-	-	-	-	-	-	-	MAQRQRAGLITPRSLDRNGLSVFSNSQFIRTASLSIQHPFHRRGAAVARAAHNRKDIRSKRIAGIFQFAVSRTASLSLQHPYHRSGAGGARGAHNSEVTGSNPVSGIYHSQVYRICHAVNTATNTSRCSSAEERLKPQPSPPSTSNGLTEGWLSAHNGEDVGSKPTTGKNSLVVLWLKTTFFFITHFSICHSFLDFRYIGVFPPSGK
GV2-cds470	568562	569173	1	hypothetical protein	-	-	-	-	-	-	-	-	MDPTVLVYSSFKTHTKVTTMATNGQILSTSAQVNARPFCVKRRFLRDHGDDGEDVERWYPEGWWGDAEHDYFHGHEEESEDERSCVDDDDRAFGEQEQEQQKQEEVPAKPHYTTYRIESWHWYQRTSPSTEHTIEHYNASCEKRAHLVEPHVMFLRDNVTKVKGFYFYGNGFPMENLAETDGYVDVRTGKNYPSSQALFEDIK
GV2-cds471	569502	569927	1	MORN motif	MORN~MORN	-	-	-	-	-	-	-	MARTTTHENSVDNVWTVATVKYADGSIYKGHLTRNGERSGFGTLRYPILIYGAVDPNNMDKLINWMEYKGTWQDDEAHGYGTMTRFRGDGTSNIIFQGEWCNGDRVEERESRDVHQVEETESSDDDEEAHVERQRNETTGW
GV2-cds472	570121	570396	-1	hypothetical protein	-	-	-	-	-	-	-	-	MEVNSNQNQSDVSTDTLSKTKCKWYISEGIGWIGSVLVLIPYVTPLDKTVDFVLNTLGASGLFIVCLTSKQYQSVIINAAWVIGGFYKYFS
GV2-cds473	570560	571090	1	hypothetical protein	-	-	-	-	-	-	-	-	MELDGIVKRSESKNQQQHTSTMAATMSSNYWTATAFYTMPFQQHKEEEEGSTKYTHDDCGVKCFVTADAPNDFTPLEPHCANCGYPPHICDPYYTRCDAYKPGRWFSEEKGEWIDQKPVALTPEQEEEARWNQHKYGLCPICKTGLDDKADFTFNYASGTENGIMMCFDCDAKLNN
GV2-cds474	571366	573348	1	DEXHc_RE_I_III_res domain containing protein	-	-	-	-	-	-	-	-	MSAASHHRQWSVAKFECERTHLCEFLKGPIQAIEQGKRRLLIRAPVKSGKRQMVEYLAMRDNTSHPTRKHKFLTQWHRKADEDQRVELKCYGIEVLSGITDKKKDDYNNKIRDTLNSDPRITLIIHIDECDHGSGVRQAMANIWRKWRDDERVIFILYSATPEEVIYSREIAEIGSAQGAENGDEEEMIEEFGEGVRFDYTPQPTFCGPARFLDAGLVFESRPFFEKVSHPQPPAGAPQLPPFFRLTAQGREIIADLFREVETGNSDRNILLIRLSYGDNDMEKPNAKENKAIYQFLKNIHMFPELEGCSIYVDKDEQPTGIDHTVVTSQKIQWSNPNSWRDLTTRRPIIIVYDQTFSRSTEYAGHNRTFATHDYRNQIIFSISSQAVERMNHYSTRYP…
GV2-cds475	573632	573991	1	MORN motif	MORN~MORN	-	-	-	-	-	-	-	MDAATRRQNKAFSNIHFGFPRYWNESIVKCSDGSIYKGHLTRDGERTGFGTWTCPVTLSTEESTKFRTKHIEYCGVWERDEPNGPGAYYVIYDDGKNVKRITEFHGTWINGMPLCHGSK
GV2-cds476	574121	575659	-1	hypothetical protein	-	-	-	-	-	-	-	-	MTGSRYRKGMMPSKKFFTEIGGVGARSATIRNTILAQATPRRPAPTPSDSSVNLFNIYSFGNIFDGKAFNGFPDKKLASNHWSALIAASVRWKNLISFNSDLLNVIKTMYKNKFGKDWKGYELLGVNNSYTGKIAGAAPILFKGTKIPYGFVLAINTTMLINGFPESDGTFSKFEQKNIEDVFTHELGHVLGLCNVLEPEYIVIPPTAPNKAPDGSWASYYKQESKPDYKFIAGGDYGPFRATYLEHYKDINSAVTRFVAMSPYIALSDDGKHWNQAMIRHELWSWDPSSSSYRKVATLNYGSFFNDLMAPGYNSVYANTQHHFLISRKSLKYLTEARVDGHRAYNEISPGASEVKSTIKYANAGSTPAKPDYTYILIGTRGVIVPGTKGINSGPSIIT…
GV2-cds477	575799	577028	1	hypothetical protein	-	-	-	-	-	-	-	-	MDQQPQQAQQAQPTTPKSGRSTKAAATHLTLQVRDNLIDVVMRVITREYNNAIDANRLRSIIVAETDPLITVTTAQQAQHQPPRVKDIGAFFKTSSRDQNDATNKVREPVLTLLSSPPTEFLSDETYGAQWTQVSGEWNKVMTKLAPQTAATTADTTPRHKIKVDLKAGRLFNYDADITFIDDETGATLTKQKAEFKYNAARVNELPQFLSLQAKYSLFPATIPTYDEFYYTNYLTKYVAIDTGRNPNDADDIKLALAELPIPPLAEYLNSVTKTDTKDLPFFAQLKEREDILFKKEKSALVDESIAQYLALYGSQIDVNAFTNKLVADQTDKHYILWKNGQFHHDTITQEEMSDIKFHSIKNGNTIVLQSATKPSITYHLLLRWRNHKGILNPAWQIS…
GV2-cds478	577146	579578	1	hypothetical protein	-	-	-	-	-	-	-	-	MNNSTKIIHSVSIRRQTLSTSSKMFSRSFSKSKTQAQKDIAERARVNCESVRRSSACCGEHNYMYTHDGFRVFKNATATTYRAHHLIEDFKQVYEEGNSTLPYHAALTALHHKTASTAVSRFLCQRRNIEKLVHLYDAPTPAPAPERPPIELDYERSQHLLAKMEFALPPYHPKRTVIVRGVGIGVMNFDPTKLPIEQRFIKSCCLEESSADTCCCHVGSSHESVQYVNSRGDLITVHYFRRKNDYFNTTFRMWGDDSDREKAVPHSPKSQISETEIYPYPIDQVFEDESKMATEATREGFAYVWSNKRYHSRCQRRKLRCQQLTSGELPKYGLILVHVETKEIRSANPHPIPGHDEECCQSFTARYEQIRADVHARAIKEGTLAPIKSAEPTPAPRFD…
GV2-cds479	579701	580483	1	hypothetical protein	-	-	-	-	-	-	-	-	MPRPGRAVRQSRIRVTSALYEDTEEVIRAIEELERSSPTMYYKDYGTLRDILLQRGIIEPAPGHRERSAVLVASRANSPPRGAAAVASSARPNLPPRSVVEGTQEAPGLTRRLEEECRPYRMESIAIRQRIGDVSQQIIDLRFLRSYLNPKKQQDTKKMDQYMLEILQKQEEIMRLRDRLIELSAIVENIHRQYEVPYVEHPSAFGFIGGSQSRTRKTRTRTRRHKWSLKYKRSIDCKHPKGFSQRQHCKYGRKNMRKKR
GV2-cds480	580649	581764	1	hypothetical protein	-	-	-	-	-	-	-	-	MSTTTFNTATLRRIVRAGTNSSFGSRPGMRRHQWTEQELQELSLAYLEHKGQMPIWKIADMLQFSFSSPKPSRNEDDDDAPMIATPNPTNTRAPSIPAIMSKLMDCVYLETGGLLGYETVKPSLLHCQVWKHVKLSQKHREMIAEMKIKSEENAAKCCHPEEPQPQPQPQPQPQSSSSSSSHRCSIGKVRSRKSDDDECPPAKRRKIITDDDDEEHIDPGNLQAVMASLDQRLANLSLQFGGVFAEIESIRGDITNALLPPPSQKSTADPNTTPICSKCDKLIEGELGGFSVSYADPSQPQGTYECYDCCSLSPSEIKYIEQRQAELEAEYEAQGQQPVSPVYSDYDSDEYWEEDYHNGYGYQYDHGEECS
GV2-cds481	581892	582521	-1	COG4122 Predicted O-methyltransferase	Methyltransf_24	pfam13578	Methyltransf_24 Methyltransferase domain	-	-	COG4122: COG4122 ,COGFAMS2, COG4122,R Predicted O-methyltransferase YrrM	-	-	MYLTKYLNKRGYKNFEGYCQLEKKQVEDLISLTRKPNINVMEIGFNAGHSAEVFLRTNPSLTLTSFDLGIHDYTLAGKCFIDNSYPKRHTLILGDSTMTIPKYIYDNDIENDTDNTKKFDVIFIDGGHDYKIAKADVTNCMKLAHKDTLVILDDTIFTKGWEQSYTIGPTRVWLESISGTETGNNIITEIKHIDYSPGHGMSWGKYNLV
GV2-cds482	582622	583245	-1	hypothetical protein	-	-	-	-	-	-	-	-	MSISNIASKSKLLYLVIPYQEMASKNGVSSESSELFDREMKKMRGDMRIKMRAMARMNAAAKRGGRDEGSVACFDMSDMTDKDIAIVCEELWVDIKLWVGHDTNLYSCGEKARLFILRNWMAMLYVVLFMIVFRWYVGGGKDACAYGVGWGAFSFVCEMMRYIGEVFMGVLLGICGWCCGVLPVIVCGCFYELLSEDDRDETNAEIE
GV2-cds483	583683	583802	-1	hypothetical protein	-	-	-	-	-	-	-	-	MLRRLPMDLCIGQALPMRKVSGRKIQGMGTNDLPGYFGE
GV2-cds484	583802	584317	-1	hypothetical protein	-	-	-	-	-	-	-	-	MTLFESCILYPAQYNFIWRVSFVSAFSSAYAVYRGHYNLAIVPSSVLLTSLNYWRLPTYGWRRNLDIACVCSALIYQNIRAYRMSTAVPYYRIMGIASLLYPMSIYLYKKKCYWGSTYAHCMLHVIANIGNAVLYSGDRGEGVCHPPRWSAAAFCPFSYPCFFRGHIVCSI
GV2-cds485	584458	584709	-1	hypothetical protein	-	-	-	-	-	-	-	-	MNNYIVKPKFWINRPHEGPEEFEFDLVGVIFSDGVERLICKSDIVPLSYTPSVVYNINEMMGSCYEIGSYKKDGDKYVFISMD
GV2-cds486	584947	586146	1	hypothetical protein	-	-	-	-	-	-	-	-	MASNKRQTQPTPYVSPFQASQDRLDWEYTSECLDEVCWLSGGNTCYYSSECSMTPPTPNWMKEGRDNYWDSDDSEYGEVLQTHNALARAGAFQLAPLVTAEAAPTPPAPSAPSAPSATSAPVYNPNDPLRYFLENGEIAESEYEKWKLVKEEPHQREAHQCQPTKYRRKTPDYGAGYNSDNDTDSDGFETTDDGSILIYGTGYSKKFNAGNCNYNNKRVVFDPWNPTPDPTSNKRYTAVATSFEFMCSRLTFVEQYTDLGTVGTKQEDDTTTATATANTKRKLIDSFEIKIVWERFISAEYSLSSPNLQNFWQENVLIIYEALQNLRADQNQRQARAWRPHPEYHTTPIETLENTFETIGRMCRCISDDFNTHSVVDYVDEFIVMLYREIEFNALVEAH
GV2-cds487	586442	587146	-1	hypothetical protein	-	-	-	-	-	-	-	-	MKNYTSLVPSPGTSPTTNYIRFQNDGKVGNSGNGDRGGGGGGGGGLGGLADNLGLQRLEKLDERIRRENIGNSGNNISIIPPYDDNGDVVMNGVVYKTTVVPFYYCIIDLIIINDIYVDIIDNTSDETKKTILASGKIRKYRLNGSKTDYNIYVEFANENVYHVNKRGIVMRMKVSQDMRKLIINTMVNFVGDGNNINKGDESAKSGVDGSGRVERGGRGAKGGWFGCLSCFKS
GV2-cds488	587309	588796	1	hypothetical protein	-	-	-	-	-	-	-	-	MSGNYNTANTANTANTANTANNTADQIFTKETSEFGMRVFSDPHTQETYKRLEDEYKKKYTLKQAYDKQEFLRRMRVDIRREYLTRKKQLKTLQTHAAVEFRNAEMSLQEHYASSNQGEAPYRIRGIDICAPLVSQIPLGYGEVLDLKAFHAKSEFSKVVDFHKSLSQQIESELRWSQGIVALREWYDQSPPTSADEEEEESGSAVNKRGAFGGCYDDNQDDAETETNAVNTNNKWGLPMTAEEREILEKGEAAQNQRTADPICYYTYVNTHDAIDHAAWVMRTIQDRKATAGMTEEEREAHYREIQRRAYSDDEEEEEQRWIENTRGLWDEEAIADEAEYRRELAQMKTNGDGDDYADVQQLEVVKVTEPKERITASAVGGTTISAQKKAVAGAAAKA…
GV2-cds489	589278	589817	-1	hypothetical protein	-	-	-	-	-	-	-	-	MSKEILYMYKETSATLGILLSSLLSVNKAIKVNNSEFTQILRGNYSHYNAEILQASLPQVEALKQQAINAAQIEINQLKSSTSQQGISGPVTFTHPYSQLPEHAYHQGQQYDPMPYVLPQVSVNRHDGDIMDGGKLIRKRKTTRRNGVVIKRKKHNKSRKHKTRKHKTRKHKTRKHKRL
GV2-cds490	589856	592276	-1	hypothetical protein	-	-	-	-	-	-	-	-	MATLSPGNTPCGIEMYNILDVELTSLDAFIDSIKLFQGINQADITKRGIIILHKFLMTIVGSGANLSIERRAFFETNQFIETVEKEIMNLAVISAPESLAEFKTGHGESFKSSISIFMDAVFHKEGGLSWRKEVFNQNLIETGTLCKNVQPVGLADIDISIDYKNPTNIAANLGNYVNGLQPAIGPGARQDNPAGSQLFNYDFTPGKLGFNIQGTCYLCGTAIGPRGQGSFDVANCEHVMPILSALHASDFFFSKNEVIPKLTAIKTAISRGDTLTPEYLAYIDKLLKISPEFAWSHKCCNMLKDNIEFLYLNNNGIYVPEYDNINKFLKWLFGPKNKDGYDGRDSFNQYDCDTVFNNALRASGGNIDRAKNAAYDSLISRVKVLCAKLNADNKLPKND…
GV2-cds491	592400	592924	1	RMtype1_S_PluTORF4319P-TRD2-CR2_like domain containing protein	-	-	-	-	-	-	-	-	MSSPRQFSCAKSDDSSCPSTPSPTSTTSISSRAKEEAYYSLMAETANLHAEIEALREQLDYYHQHHEEQRVQQQSHNQWITENLEEAQRIIDNIVGIKGITEDPLKAAIDLGISSHTATATTTDRKQQQQQQQQQQQQRKLLEERIMSRLTTSREHDFIAMCDDQGSMPFECGR
GV2-cds492	593079	593531	1	hypothetical protein	-	-	-	-	-	-	-	-	MSGQNETETETETETRYQEIIRKLEETLQATRNELSYMVSIFTEERQQHARIHDYANMLEEENTYLKQKIKDFEREAEQSRTQTQERTYYSSYSDAYSYPSPMSPVSVSVSPRIHPQPQPQPQPYQCSPAMATCDGLFEPSPSHLRTNNQ
GV2-cds493	593539	593844	-1	SWEET sugar transporter	MtN3_slv	pfam03083	MtN3_slv Sugar efflux transporter for intercellular exchange	-	-	COG4095: COG4095 ,COGFAMS2, COG4095,S Uncharacterized conserved protein, contains PQ loop repeat	-	-	MNKNSEELRIIPYTATSLSVVGRFIFMFLLYKNKSTNSLSLIFCILSIFSSGMWIYYSVQSNDTPMIVRSSIEISLLTLSAMYIVRNKVRQYYESLRILPS
GV2-cds494	593963	594301	1	NFACT, RNA-binding domain containing protein	NFACT-R_1	pfam05670	DUF814 Domain of unknown function (DUF814)	-	-	-	-	-	MYTEVFNGNYHIRLGKNQQENDTIVRTSPQTAMWFHLKDFPSAHAVVTNIVKPGIYEREVIIRAATLVKDNAKQGVNNLQKLSVNYLPIKNVKRTEIPGQVILTKSPKIIQV
GV2-cds495	594302	594523	-1	hypothetical protein	-	-	-	-	-	-	-	-	MSLNPSNLSHPAFASESPSAKLSFHINAFNGNTTNFNRGPSPKSASISPVQPRNPPSFSPTLVSRPVGSIMPM
GV2-cds496	594537	594761	-1	hypothetical protein	-	-	-	-	-	-	-	-	MSIIDSGNYTILYKNYFLLLQQENNVPNPRVAPITTNISGIIIYTDVIKFIHLDLFYNLILLILLIYYVLKIKY
GV2-cds497	594869	595126	-1	hypothetical protein	-	-	-	-	-	-	-	-	MTLTPSFCGTASITRPNVSISGCVKFGQSSGNAPSAKAYVSNGYVMNNQGYLANPSRSAQIAANNAGALTRAEASRMGLPLGGRR
GV2-cds498	595307	596326	1	hypothetical protein	-	-	-	-	-	-	-	-	MEHIAQSMNPDTHNAPYDYTKTDINGLPARYVLAKNPRDPESGYVVAKVIDIPVPDDETTDVSESIHTLNPPRPPINPLYNFNTTPEHLTDPSKFIIQHRLGNHDLPYRRIDPELYTNEERMWYTSGILSHPIRAVMIYQLKCYCCGDFQICDDDIHWESTDCENRLGYKYCSSCKPYFRQAIFKTLAPIWVFRLKYEEWRNQNNIKSGRPFIWVHRTRRDAKGKRDVLGSSPYTYTKWRVINWVTVKHDMPHPSPDGTSVVNDPEDCITIEQISETIIDGEYYNLTKLVSVMDVLITNKGMLDDPENYDPNIDDPLNKYTHEEKVQIVREAKRNAVLS
GV2-cds499	596509	597387	1	hypothetical protein	-	-	-	-	-	-	-	-	MSASTVTLPANNANNNNNTNNQEHGLEIQVCDFEDDTVYSVAPGAAAASHCHHQQGSVDDELDSSSDQENEVIDGDFPLIRSMSSVEPPTSDAPAATATDSNIKRVDFSDEATTTKILTFLETRGINTNKLVQEHILKYGSRARYAVDDDGNIVGFALFDNEVVQEMLKGASDTEIERFMETKPFIFFQLLIVDDPYQAGTAARNKMWSKGLINAVTACIVKNGKIGIVRVDVDNQEEIETYRSCGFYTMEDMGVPSYSTMKDKVAVLGYTPLGLDQTAEIFKKFYSRGARF
GV2-cds500	597486	597863	-1	hypothetical protein	-	-	-	-	-	-	-	-	MKTHLNYDTMTLSSYPPTPPSTPAPARSIEDTSQYHGWYSPALQQLRLSNPTYHSFKGNTMMGPPYTYWYQGKKRVLVTEITHTSVPTARQVKNGDIYVGQIDKYCCRSYTRFRESSSSSDDENE
GV2-cds501	598434	600284	1	hypothetical protein	-	-	-	-	-	-	-	-	MIFSAIANAVNLHIRKIETNKDDKSDTQFKDTSTNESNMATNTIIAPAPVNSNTSSVVLAPPSPPKTECVICCEKYNKSTHIPIKCHGCGFEACRQCHATVILDPANQIPNCMECHKEFTREFLVEHFTQKFITQDWKKHRETVMFQKEKALLPTRQRVAELVRRKDTLRDEEAKLAAEIAELENRRRAVATEKQRIDYRIRVGPAADAEGAVAATQRAAFVRPCPNTAANCRGFLSTQWKCNLCNMWACKDCHEIKGDEQDAEHTCHPDNLASAKLIDAETRGCPKCGARVFKISGCNQMFCTACNDCAFDWVTGRIETVIHNPHYYEFQRQRNAGQAPRVAGDILCGREIDHATSRHVLDIFPREAISSMIPVWRMANPEFYNYTPNKQPNSQKEKW…
GV2-cds502	600487	600729	-1	hypothetical protein	-	-	-	-	-	-	-	-	MKKINHTKIFVHGFRTALIFLAGFIIYELLLDLEKEWNKINPEHKTYNLHKKRGLKFFLILLVDLIILYTLQLFFGHDNL
GV2-cds503	600809	604510	-1	Sialidase_non-viral domain containing protein	-	-	-	-	-	-	-	-	MKFGKSNLFSIFLIIVALVIVISIGGLIFRTLTQSSIYEGFSSANTPNWVIVGSTNNGSTPATGYSMDGINWTTNPLSGVNAGSVNCVACNSDASLWLIGTNNGIVSSTDGINWSVKNNSTLNVVASIYWSKEKSMWVNVGYNRQPATGWAEAAIEYSTDGNSWKQCANNYGAGGNSNFSGVTYNNSINGGTWVAVGRQNTNSYNVIVAYSTDGINWSQSSSAAGFNTGGLQSVTSLGSNGFAAVGVMSPPLLTSPDGINWNGNYNLSGVMGNPLSLVYTNDMIVLAGFGNNCIAYSSNNGSSFTGTVSSNSSLNVLYSISSYRNTIVAAGYSVDNTVSPNQQSGFTVMSNDGVNWNQAKISGITNIQGIVANPSPYVAPAPTPAPAATSGIPSIFVVR…
GV2-cds504	604645	605013	-1	hypothetical protein	-	-	-	-	-	-	-	-	MVRLYGKLSVDGPVAVTRYRQKHGVSAGVCEIIITSNPGRFSAPVAENTMKLPKKPIQIIIDEKKYDPKLGKLIYTTKEGETFTAYHSLVFPKIVNESDKIVYENQAKWFEAMRVTAPVRCD
GV2-cds505	605168	606466	1	CDC9 ATP-dependent DNA ligase	DNA_ligase_A_M~DNA_ligase_OB_2	PHA02587	30 DNA ligase	K26441	lig; DNA ligase [EC:6.5.1.1]	-	-	POG0018: POG0018: DNA ligase-like protein	MPKQQASSISATAAASADTLIESLPTLYGVEKNGKIKTWCASIYLKGTNASTNPAYAIIEHGQQEGKKQTTQRDYTEGKNIGKKNETTPLEQCIAETKRKWTDKRDKESYQTTLPSQVSEAAGPTATAATATAAAKKYFPMLAQSFAPDSKTAKKNTIVFPCYVQPKLDGLRCVIYLDPITGEIRRQSRTGTYFDTMTHIAQSLAPLFAKYPNVVLDGELYTTEMPFEELAGHIKRKLLDDADHEKLKAIEYHIYDVIDETPTATYEVRHNSIKRMFASLAASTVSSPHALPPYIRLVNTVEAKTPADFKMNFAKFIEEGYEGIMLRNKEGKYRCNYRSHDLQKYKEFVEEEYPIVGFTQGDGRDKGTVIWICRTKEEKEFNVRPRGTIAARTFLFNNG…
GV2-cds506	606463	606780	-1	hypothetical protein	-	-	-	-	-	-	-	-	MAKRRYSKSKKRVSSSRSTRGRRSRHTKRHTRRRGRGRGRRGGANNPGAPEIVWPLKPNQLLPGLPNYQRGGSCSGGGVDQPTGGSIAIKGLEITSRNPACGRAA
GV2-cds507	606888	609320	-1	hypothetical protein	-	-	-	-	-	-	-	-	MSSNKYVPKSELDAEERRKKREEEEKEKTRKYDLDHTVVVFTPLTVESSELGGYYFCGRHNHGYWDIFPKPVGFVKTLPDWITERQFKRVMMGERPKFTTPWVEGSSDFRPEWKFVTSKTEQQRHKEKEEQLMKAWDSEDSKRIRYEYKKFVDFQTRDGKKFTSKELEEILRNNDIVTKRSTRGTLSRRFDLDAGLNPVGVRQFFEKQIFSNPPGVEFTPALLKPYMLNLIRVEAINPNPRYPNELVPVPVALYSGLYYGDTCCGEVFDKMLTPDEIRAYRYDSAHTFKDPEERNAFFLQICKMVIAGIEKDGDHAQDCANHGNHGNCIVDFFKVDSDYRCNTILYNNFLRDRVIMLLFHKIIEVNDKIRDIMRMEDMKRHMVDQTLDTGFYTNFQGEV…
GV2-cds508	609454	609666	1	hypothetical protein	-	-	-	-	-	-	-	-	MKFHELKVIEGSCRGFGSWMGNPLNTPSPGDIFYGKHHQRGGGSKSRGKSRKHVRKYTSTRKRRTRRTRR
GV2-cds509	609770	610021	-1	hypothetical protein	-	-	-	-	-	-	-	-	MTKMNKKRFTRKLKKGTSAKFTRSKKRSSSSQKKKSKSKMNDTKNNDVSKSSIILSNLEKKKKGTLSNINYRSFGMAARMSRL
GV2-cds510	610180	611268	1	RING-H2 domain containing protein	zf-RING_2	-	-	-	-	-	-	-	MSFVKKVIGFALGGVSCGDDKTSTGNRVSQRAKATSEMGIQVGTAVSKTMRQEQMRYQRMSDAWRRLRDTEAAQNEASSNVSRLTDQAEDYHIGKVISKLLKPEKEKTCVVEEHTCCVCLDAVCDKNMDMTRTGCGHVFHLSCLLKSLKMKNTCPMCRWELENSRPSHPANVLTPVSSEQMIEEEISYFPIAAHTQSIALSRHPKRRVKELLRIFGFTLLRTVAEYIHDENMPPGWFDDGDSTDDSEDDDEDREEGDGESDIATESGDADNHDGEDEEAQDYDIDIDDANADANANQFPDPDPEPYNDVNEQIRDTRGSNRNLRVINSWRHPMSNRPPPNEDLRQSLNRMSDDADNMYAHFT
GV2-cds511	611410	611883	1	hypothetical protein	-	-	-	-	-	-	-	-	MVCSTSCVVATIFIVAMIFIMYGSDKTNAIRDFMRLLTPQQIVVYEKIANERRNIYFMGFGLGLLASFAFLAWNHMSKAGSRRLNRTSTICIVGAITFTINYFYYMLTPKSDWMILHIDGDSQKKAWLHVYKLMQYNYHFGALLGLVGALTIGNIFC
GV2-cds512	611910	612572	-1	hypothetical protein	-	-	-	-	-	-	-	-	MDKNDENDENDEMCPLVTHPLKTGDLLLCDDLQYGSWGIFSWFIKFATKSDFSHVGMIVVDPEFTNTPLKGTFVWTSGISDIPDPDDNTKKFGVQLVPYDHFIKTYGGKIYLRRIHFESEREYNQIFNTDALKEIHRVVYDKPYDVVITDWIEAYCKKDRHPQKTSRFFCSALIGYIYTKLTLLDATVDWSILYPSYFSTENKTFAMLHNATLTKEHEIL
GV2-cds513	612667	612987	-1	hypothetical protein	-	-	-	-	-	-	-	-	MDTTHNATHPTVQLMANFMNYLSVSLYESEFTKNHEDSYTTLRSIYDSVSMTPSTAPSLCDIKQFYENIVYLGNVTYTDDPDYYTYKLSLRKYIVDMKVIPTSTPT
GV2-cds514	614871	615641	-1	grpIintron_endo, group I intron endonuclease	GIY-YIG~NUMOD1	-	-	K26041	ITEVIR; Escherichia phage intron-associated endonuclease 1 [EC:3.1.-.-]	-	TIGR01453: grpIintron_endo: group I intron endonuclease	POG0430: POG0430: putative site-specific intron-like DNA endonuclease	MAYIYRILNKITKKCYIGETKCKDVNKRWNQHKQTIEINKGCPALRDAVKRYGIDNFEFSVLIICFDNERFKYEIEYIKKYNSVAPNGYNLTNGGEGGGFQGKTHTEEVKNGIKNKLKQKYIDNPELKKQMSERNKIVMSNPEVRENIKNGILNSEKMKKNIEDKRIGNYKQIKHTDQVKNKISESLKNYHASNVKNERNNKIGTKIKQYDMNNNLLNEYTSISDASRKSSIQRKIISLYLRGKTNIAGGFIWKYA
GV2-cds515	615866	616384	1	hypothetical protein	Pro_CA_2	-	-	K01673	cynT, can; carbonic anhydrase [EC:4.2.1.1]	-	-	-	MAKKNYLTISILVTAVIVGIIFWVFNNNSSNVRNRLDETTAKAVVLSCMDFRFVNDTVYFLNKQYKDDYNKLSLAGASLGYNQDTFKEWGITIDKHIELAKDLHDINEVIVVDHMDCGAYRILYDNPQMSKQEEYELHKKNLNKFRTIINQKFPELKVTTLLANVDGSIVPI
GV2-cds516	616479	616679	1	hypothetical protein	-	-	-	-	-	-	-	-	MSLSSFLQKVPKYGDFIAFFCFLFIIFVLSFRPNKTLFDYFLILFSIGGVAVDGLSMFLTLTSGRK
GV2-cds517	616665	617252	-1	hypothetical protein	-	-	-	-	-	-	-	-	MSTRKAPSKSATLFKKGTIKKGNDGNNWIIVTTSNGIQRWKKVAVSTAKSTRKNSAKPKAKPRPKSKRVLEMEADPNTVWGKNRPLEELWESLASGKKVVLIEKGGKHKIFDMPTGKMTNRKMFNTFDDDPNIVAVLSSNLSQDAYEVYLYPKAKDKSVEYVIKHYKKYFKPIGPMPKDLIEKGIPAQRKVLFPA
GV2-cds518	617781	618719	-1	Zinc finger, nanos-type	zf-nanos	-	-	-	-	-	-	-	MSSQSAAARRSSSTSYTFGVPGSQVTLTIGKDGNRSLKLSRGAAVPVPVPDRKFPDGWVGPANTPFCKVCYDAGLPVADYTNHYVKDQPGHDGKVVCPTLLAQKCLNCGVPGHTSNYCPEKLRAERERSERENKERELSRKAVSAGQAWATVGQKGTTDTTKKPRIEDMNPEKTQQSKSTAATVVAAPRKTYGGSFAALARDNSSSEDEGQAEIQNTAPLVSAPSAAVTNPAKPLTWAQRAAAAAHKPAPTVVAPPPAAVRMTDTRYQLHAMCDRIELDKRSAMVASKRAAAAAVATESARRRKQDSATVPA
GV2-cds519	618850	619125	-1	Potassium channel domain containing protein	Ion_trans_2	pfam07885	Ion_trans_2 Ion channel	-	-	-	-	-	MLKSWHVKHLKTIGILLIIIVLFSASLYTFFYGEITNATTFVDFLYYGVTTTTTLGAADMLPTTQGVRLYIALYMFVFLYVLVFSELIAID
GV2-cds520	619224	619928	1	ELO family	ELO	pfam01151	ELO GNS1/SUR4 family	K10249	ELOVL4; elongation of very long chain fatty acids protein 4 [EC:2.3.1.199]	-	-	-	MEEHAVSYWHNMIPVVAIAGYMAYPKQFRINPSLLYYLSVIHNGLLVSFSAWAFISLAQILYSDGIVFKSNYYFKNPHFDKIIYYFYLSKYYEFFDTFLLYLHGRTPIFLQKYHHIGAVLTWHLLYVYKVDGIWMTTLCNSFVHTIMYSYYLGCLLKINQVRFIKRYITSLQITQLLCGHYHMFINYKPPVETYFNYCILILGEVYVCGLIILFAHFYYNTYIKNKQTITNNNK
GV2-cds521	619997	620446	1	Protein of unknown function DUF5856	DUF5856	pfam19174	DUF5856 Family of unknown function (DUF5856)	-	-	-	-	POG0375: POG0375:	MATKTRKNINRKSMASCNSKHKYTESELLLKFIEFLNIIKVYHWKTMSYPEHKATDELYESLNGRIDEFMETMLGKTGKRVNLSSVKHIPFYDYTNVKVFKHCIEIFKAYLINMSNAPYFKNPANSDLLNIRDEILGDLNKFTYLLTFK
GV2-cds522	620572	622164	1	HepA Superfamily II DNA/RNA helicases, SNF2 family	SNF2-rel_dom~Helicase_C	-	-	K15711	SMARCA3, HLTF; SWI/SNF-related matrix-associated actin-dependent regulator of chromatin subfamily A3 [EC:5.6.2. 2.3.2.27]	-	-	-	MEQSSKAPQDHEKEIGKAVSYFHDFLTAANLEKKEYQTEGIRFCLRNEISTHHHSSKARGGIVADEMGLGKTIMMIGLIIANFKSRTLVVLPVALVKQWEQQILKNAGHKALVYYGTEKRKITDEALAKAPVVITTYGHMIRRDISVSTETHKVYTRTHTPKNRLYGLAWDRVIFDEAHHLRSKNTRIFRSVSTLKANIRWFVTGTPIQNSIHDFYSLCALLGLDASYYTEKDNLREIVASFVLKRTKKSVGLTLPPLTVHTITVEWENKSEMLLSQSLHSGIACLMPAPVADEGAAAPTTPPALPDIDRDAVPRWFPEPSEAKIGRMIQAKQSCIYPRLACRRSVPQMPPIEDSTYCSKISKVVETIVASKDNGKRKIVFCHFRGEIDYIQERIIAES…
GV2-cds523	622226	623110	-1	Ribonuclease H domain containing protein	Cauli_VI~RNase_H	-	-	K03469	rnhA, RNASEH1; ribonuclease HI [EC:3.1.26.4]	COG3341: COG3341 ,COGFAMS2, COG3341,R RNase HI-related protein, contains viroplasmin and RNaseH domains	-	POG0365: POG0365: ribonuclease H	MPFYAVHKGKRRGIYTDWNECKQNIFGVRHPIFKKFNTKEEAEYFLIHGFGTKTNQSMLDTLGKSNDTPSAGDNAKIDGNNENGESGGSGVSGDVIANAKKHIIHIFTDGSLIRKKSKNGAARVLCGYGIYIPAYGQMEELRYAGTIRDNKTNNRGELKAIIDGLNYILCCIDEKVGETVGATAGAPDAEFPYKDDKLKETQIILYTDSSYSKLILGDTGVKYRKAGYLVSKKSDEQVKNADMVQEIMEIRDRIAAYGMELVVKHVYSHTNLDTFEANGNRLADEYANIGANRP
GV2-cds524	623261	627892	-1	hypothetical protein	-	-	-	-	-	-	-	-	MSFLRRALVGAWNLLKPADATSNPIIAATETTEKDIDLVIEKRSGLICSTAAETLAIGGDIKNAITAAVTTNEELSRLKGRINETVVRIRGVRGKNQEQAQPEEMENLNAVDGKIDILVIANDTAAVANNNNAEKSNKLSNDLDTARGLVLHDLTVIQNKEDPAFEEANTAAQAALVSIATLGPEVGKASLDAVRADETQSEANNKLNEQKYKCLPDVVFEYNEAEQEKLKVLRKKLLNDTKDTLTFRDSCISDSALQLQNLLQLRLGQDLSKLADLVMVRFTESWTNYLNRPANLNDPSVDTNNRIFYNRVTSCLDALDTYSIFSSSQWAAYKTSTDRPFPRQIVLCNPGPPPHLVFGDPVRAHVMPTPPPSPGPDDSSYYDTVTIGPYHYVIGPILD…
GV2-cds525	628040	628375	1	hypothetical protein	-	-	-	-	-	-	-	-	MATRKQMLRSYKSWRRNNPTAHQRTLQLKRCGKKCFLGSKKSFPICNAGSCKRSKGGIMSAYVRAREMTRRARDRTIEKHRAPYYYAIAKKAKSLLKRLFSSSRKTRKVRA
GV2-cds526	628377	629009	-1	deoxyuridine 5'-triphosphate nucleotidohydrolase	-	PTZ00143	PTZ00143 deoxyuridine 5'-triphosphate nucleotidohydrolase	K01520	dut, DUT; dUTP diphosphatase [EC:3.6.1.23]	-	-	-	MSGDNVVTSYIRRPKYTMDMFIMKHPEQSTEKYTEIVRMYKEKVSEHNKKVCESKYPDSGFDLLVPYDYSEHAFGYTNNRISPTTFRAPLGVKCAMVLVDSSAEYAASSATPVGYYLYPRSSIVKTPFRMANSVGIIDAGYRGEVMAVVDNIDSANNDLKACLDRYAPPMSRMFQICSPTLEPFLVRIVEREDELGITERGCGGFGSTGV
GV2-cds527	629115	629393	-1	hypothetical protein	-	-	-	-	-	-	-	-	MKVNIYLSHPTNIYFEFKLDNNDKISNIINYLHNLYPITRHNYEPSIEEPKFTILDTNEKIEIFKTYEEHGLCDGCNIKINLKILPKMSTTN
GV2-cds528	629499	630299	-1	hypothetical protein	-	-	-	-	-	-	-	-	MSIATLKRKTNLGGNPRNDPISGIGTKGFALNGTLRNIGGVGQFRMVSNVTRTRFRGNTPMGSGGSGGAYPIYVFNSGDCCNNDASIVKKSTKNTQGMLDERFKGILYGTYPNTWVKDDANSYRITKTQGQYVENVTKKVGSCNFNKPNCCSVTNKCDCPQGRYIYIGTKKKLFYRPTTKNIGNFTPRGDTVSQSTYITAGGLAKATNLPTPACMQHYPPMLSHTGCNTNVVTWQQAKAIGLLPPNYMNCPPCEPSPCATICESAA
GV2-cds529	630344	631093	-1	hypothetical protein	-	-	-	-	-	-	-	-	MSSSVKIGETELSLIKENVYKIETNKLILDSIRDNMEQHNIDMNTSIHKSVTYKRSHTHSISEAEIKASSIISLAKFLNKKENKRGLSFDIMLHFIGNIGNQLTFLKNEGFSIPFFSLEDIIVINEIVFAFVNNEKVFKIEKDEISSRSNIITIDYPLMYNPTTSFIPPNIGFEDSHRSPREMKLPIHIHFSSAFYSLAQLCMYMFLRKKIKDEEDYDKEASPFIYTSLYWCLKRCLDKDENRRILLYV
[truncated: 45 more rows]
