# Supplementary material for: Cultivation, genomics, and giant viruses of a ubiquitous and heterotrophic freshwater cryptomonad
Source: ISME J. 2025 Dec 6;19(1):wraf271. doi: 10.1093/ismejo/wraf271 (PMC12747079; doi:10.1093/ismejo/wraf271)
Supplement: Supplementary_Table_S12_BUSCO_completeness_wraf271 [file supplementary_table_s12_busco_completeness_wraf271.xlsx]

## Sheet: Supplementary Table S12
Supplementary Table S12: Completeness estimates of transcriptomes/genomes used for phylogenomic tree
Busco database and version:	name:eukaryota_odb10,date:2024-01-08,genomes:70,buscos:255
full name	total	complete	complete%	missing	missing%	complete_and_single_copy	complete_and_single_copy%	complete_and_duplicated	complete_and_duplicated	fragmented	fragmented%	num_proteins
Mesostigma viride	255	218	85.49	11	4.31	160	62.75	58	22.75	26	10.2	146641
Micromonas pusilla	255	206	80.78	36	14.12	204	80	2	0.78	13	5.1	9718
Physcomitrella patens	255	255	100	0	0	116	45.49	139	54.51	0	0	47545
Volvox carteri	255	205	80.39	30	11.76	204	80	1	0.39	20	7.84	13963
Cyanophora paradoxa	255	218	85.49	28	10.98	212	83.14	6	2.35	9	3.53	24503
Gloeochaete witrockiana	255	210	82.35	34	13.33	205	80.39	5	1.96	11	4.31	13837
Microheliella maris	255	221	86.67	23	9.02	79	30.98	142	55.69	11	4.31	76702
Palpitomonas bilix	255	151	59.22	73	28.63	69	27.06	82	32.16	31	12.16	20775
Baffinella frigidus	255	125	49.02	117	45.88	122	47.84	3	1.18	13	5.1	30351
Cryptomonas paramecium	255	123	48.24	89	34.9	92	36.08	31	12.16	43	16.86	24652
Guillardia theta	255	204	80	26	10.2	195	76.47	9	3.53	25	9.8	22876
Hemiselmis rufescens	255	151	59.22	47	18.43	140	54.9	11	4.31	57	22.35	34897
Rhodomonas salina	255	163	63.92	68	26.67	141	55.29	22	8.63	24	9.41	23558
Neptunogoniomonas avonlea	255	164	64.31	33	12.94	162	63.53	2	0.78	58	22.75	17945
Hemiarma marina	255	203	79.61	32	12.55	105	41.18	98	38.43	20	7.84	69551
Limnogoniomonas H4	255	238	93.33	7	2.75	52	20.39	186	72.94	10	3.92	207043
Tyrannomonas regina	255	203	79.61	28	10.98	37	14.51	166	65.1	24	9.41	218684
Katablepharidophyta sp. 38W	255	52	20.39	191	74.9	16	6.27	36	14.12	12	4.71	13305
Katablepharidophyta sp. T2	255	12	4.71	226	88.63	6	2.35	6	2.35	17	6.67	8629
Katablepharidophyta sp. T4	255	26	10.2	208	81.57	11	4.31	15	5.88	21	8.24	9635
Roombia truncata	255	44	17.25	172	67.45	35	13.73	9	3.53	39	15.29	13004
