# Supplementary material for: Cultivation, genomics, and giant viruses of a ubiquitous and heterotrophic freshwater cryptomonad
Source: ISME J. 2025 Dec 6;19(1):wraf271. doi: 10.1093/ismejo/wraf271 (PMC12747079; doi:10.1093/ismejo/wraf271)
Supplement: Supplementary_Table_S13_Rhodopsins_wraf271 [file supplementary_table_s13_rhodopsins_wraf271.xlsx]

## Sheet: Supplementary Table S13
Supplementary Table S13: Rhodopsins in cryptophytes
num	line number
pid	protein id
seqlen	length of protein sequence
7_helices_or_not	does the sequence have 7 TMhelices predicted by polyphobius (PASS/FAIL)
num_helices	number of TM helices predicted
homolog_count	number of homologs found for this sequence
TYPE	type-1 or heliorhodopsin
topology	outside-inside or inside-outside
TM3_motif	motif in TM3
TM7_motif	motif in TM7
Arg82 classification	type of rhodopsin based on residue 82, typical is R-type for arginine
SPECTRAL_TUNING	wavelength of light absorbed based on residue 93
longest_topo	which topological domain is the longest in the entire structure
length_longest_topo	length of the longest topological domain
seq_longest_topo	sequence of the longest topological domain
seq	protein sequence
template_topology	topological summary of the sequence
final_topology	topological summary of the sequence with additional predicted domains from pfam (if any)
num	pid	seqlen	7_helices_or_not	num_helices	homolog_count	TYPE	topology	TM3_motif	TM7_motif	Arg82 classification	SPECTRAL_TUNING	longest_topo	length_longest_topo	seq_longest_topo	seq	template_topology	final_topology
1	Cryptomonas_borealis_N-NIES-276-g1046.t1	493	PASS	7	38	TYPE-I RHODOPSIN	OUTSIDE-INSIDE	TM3=RYDAD	TM7=DVLAK	R-type rhodopsin	residue93,L,green-light absorbing	topo-8	253	RYRFDKSFLRGITEEEYVEFSKRSPQRRSIRMQIRLGETEAKDGSPQGFSVHVQNEDTDRFREPALGGGNLGAGGMGVTRQAVKSGLFQPYDPTTQSPPISEDGHAPSRLLFPLGAAGPPMDGRQTVVFGGREFGHDHSLVALPSPASTPLCCPSPCELQTSELPMDEEAEDEQLSWLVPLSNHLRKVGLTRAGGVERAVALLRGAGIVEAQLRSPACEEYLRAAGLSLGARRSVVSYYHGDAEPQAGEICVA	MEPPNGVCPGQGKVIAEVIGLIILAGTSIYLGISNSQYKGHSGREVNFCGHEEQTMLSFFVNLFASVSYFARVVANGSCQSGFVIFTSIRYFDYLLACPLLILDLLWNLESPYKWTCSGLVLVSIVHGVAAFTSPAPGSFAWFAGGCFVFMFAYTSIIYLVLERLKHFSISAASDSQNQAAIGFLKVSASCFFFVWIWYPLVYLLSPKILNFLTGEQQDIIHMVLDVLAKSVYGFVSLSFRYRFDKSFLRGITEEEYVEFSKRSPQRRSIRMQIRLGETEAKDGSPQGFSVHVQNEDTDRFREPALGGGNLGAGGMGVTRQAVKSGLFQPYDPTTQSPPISEDGHAPSRLLFPLGAAGPPMDGRQTVVFGGREFGHDHSLVALPSPASTPLCCPSPCEL…	TOPO1-O|TM1|TOPO2-I|TM2|TOPO3-O|TM3|TOPO4-I|TM4|TOPO5-O|TM5|TOPO6-I|TM6|TOPO7-O|TM7|TOPO8-I	-
2	Cryptomonas_borealis_N-NIES-276-g13402.t1	254	PASS	7	50	TYPE-I RHODOPSIN	OUTSIDE-INSIDE	TM3=RFDTS	TM7=DVITK	R-type rhodopsin	residue93,I,unknown	topo-1	26	MVQDDGAVARLLPADCLAIEEIGAAG	MVQDDGAVARLLPADCLAIEEIGAAGAVFDVLAWLALVVTSLFMAFKAQQVEDWMRKYYYLNAYICGIASFSYFAMFSGMGWETIMGCRQFFYIRFIDWGVTTPLIILSLGLLANEDPVVIAAVMGSDVAMVVAGYLGSVALVPTVKWLWFIIGLIVYAPVVYALVRVFRQTVIAKDDVDRIDLYGKVSLLVVVTWSLYPFVWILGVGTGTLGISAESICFAVLDVITKCVFGFMMVNVSGYESQDIETQREFV	TOPO1-O|TM1|TOPO2-I|TM2|TOPO3-O|TM3|TOPO4-I|TM4|TOPO5-O|TM5|TOPO6-I|TM6|TOPO7-O|TM7|TOPO8-I	-
3	Cryptomonas_borealis_N-NIES-276-g14373.t1	309	PASS	7	50	HELIORHODOPSIN	INSIDE-OUTSIDE	TM3=HMESA	TM7=SLVAK	K-type rhodopsin	residue93,L,green-light absorbing	topo-2	82	KNSDSSPPPTVTTTLQVPVWMPRTANNVSLRLEERVAIGDGPTSLALRSVIESTTCTLGADRPYMFRGFTIYSTTVAVGNFD	MHLLLSVAFIVTWIVIKNSDSSPPPTVTTTLQVPVWMPRTANNVSLRLEERVAIGDGPTSLALRSVIESTTCTLGADRPYMFRGFTIYSTTVAVGNFDVGAAIFVFHLLSFIFQFILDPGDEAYRATLCAQRVPRKHMIEYAVSAPVMMIAIAAQLGVTDIALLCAVFVLTSACMLFGYAAEVAFDERVGDGHSDYISLHWFCHVAGWVTMLAAFVCALSSFIQFSRCLDGRTVDNASIRVPAFVHVIIAGETLLFASFGVVQLLRFALDGRGAGHWLGTMRAEAAYVLLSLVAKTMLGATIFTGNAMK	TOPO1-I|TM1|TOPO2-O|TM2|TOPO3-I|TM3|TOPO4-O|TM4|TOPO5-I|TM5|TOPO6-O|TM6|TOPO7-I|TM7|TOPO8-O	-
4	Cryptomonas_borealis_N-NIES-276-g20346.t1	497	PASS	7	50	TYPE-I RHODOPSIN	OUTSIDE-INSIDE	TM3=RHLTS	TM7=DLLSQ	R-type rhodopsin	residue93,V,unknown	topo-1	187	MAHPLRSTVSAQAQTGTWHKAHPALLGSFCVPPTTAEQDEDPDHKLPRVTFKVERNVNSSPMTLFLFDDEKNSWPAFWDLTMRNRSCEEMTATAKVVVSEREDNTIDSYMNIMGKFPHNWYVVVVDCQRGLCPELVAANLSFFHPNSDGSADACTGLPQPAIALKEALVESWHALSVDNILHVAGLS	MAHPLRSTVSAQAQTGTWHKAHPALLGSFCVPPTTAEQDEDPDHKLPRVTFKVERNVNSSPMTLFLFDDEKNSWPAFWDLTMRNRSCEEMTATAKVVVSEREDNTIDSYMNIMGKFPHNWYVVVVDCQRGLCPELVAANLSFFHPNSDGSADACTGLPQPAIALKEALVESWHALSVDNILHVAGLSPFGVAVLYMEFALMLVFSLVLLLWGARADASRRFLFWNIFFVTSMSGLCYLAMATGNGILVLRRMEGKQVWRLSDDLIANPGTPDHPNPFFDSNYAAAKTYPVFVARHALQLFTCPLVLLSLFLVSGVGGSTRALMAFCGLVTCACWLAGALIATPSRWAFWVFGLLFSAGVFGPMVGVLPSAAARRGRPVRRLLGRLVCIQAMAWVAYPWV…	TOPO1-O|TM1|TOPO2-I|TM2|TOPO3-O|TM3|TOPO4-I|TM4|TOPO5-O|TM5|TOPO6-I|TM6|TOPO7-O|TM7|TOPO8-I	-
5	Cryptomonas_borealis_N-NIES-276-g5424.t1	362	PASS	7	50	TYPE-I RHODOPSIN	OUTSIDE-INSIDE	TM3=RNGTL	TM7=DVLTQ	R-type rhodopsin	residue93,L,green-light absorbing	topo-8	161	AHQALASAVKVVPGEAALAFYSATNKTNEPIIGVASYNVQPEQAGQYFNKIQCFCFEEQMLKPHEKVDMPVFFFIDPDCLQDISMDAIDTITLSYTFFRVGDADAPAVAGMLKDRVEGPCLSVPLPAPPRRRPDRPWPPPPPPPPPGTGCFFLLEGARRRP	LAVSTVIFLSKAWSNSEQKSYYLCTSYIAGIGSVIYFAMLSGEGWVTVTGCRQYFWIRNAGWFVTQPLLILLLGIVAQSDTAAIASGMGALAIFNIATYLGSIAVVTSIKWIWLLIGIVGLIGSIVCITRTFKTSSQLRGSLEIEQLYGRLATISSFCLIGYPLVWLFAVGFGGFSVSFEVCAYAVLDVLTQAVAGFLVIGAHQALASAVKVVPGEAALAFYSATNKTNEPIIGVASYNVQPEQAGQYFNKIQCFCFEEQMLKPHEKVDMPVFFFIDPDCLQDISMDAIDTITLSYTFFRVGDADAPAVAGMLKDRVEGPCLSVPLPAPPRRRPDRPWPPPPPPPPPGTGCFFLLEGARRRP	TOPO1-O|TM1|TOPO2-I|TM2|TOPO3-O|TM3|TOPO4-I|TM4|TOPO5-O|TM5|TOPO6-I|TM6|TOPO7-O|TM7|TOPO8-I	TOPO1-O|TM1|TOPO2-I|TM2|TOPO3-O|TM3|TOPO4-I|TM4|TOPO5-O|TM5|TOPO6-I|TM6|TOPO7-O|TM7|TOPO8-I-CtaG_Cox11(63)
6	Cryptomonas_sp-SAG-979-4-g10313.t1	351	PASS	7	50	TYPE-I RHODOPSIN	OUTSIDE-INSIDE	TM3=RYQTL	TM7=DFLIK	R-type rhodopsin	residue93,L,green-light absorbing	topo-8	84	SIKTVAQRQEEKLAAALAEERGRTIEALREAARMKENFFAAMSHELRTPLVGIIGLADGLIAASCGEISTKVKDRLETMKVSGV	MVLSKLEKAYGSNAVAFFCVFDVFIFIVCAYFIVIYLETDPRAVDLGGTPLPKDQWSATQTAFMTSLILDFISWLWTVHKDKTRLFYLAFVINGVPVLTYKLLASGLAPILMDAHGRRLVVARYLQWLVTTPAMICLYSIMSPVPDRQVLWSMLHGCGVIVFGFLAALLPFPGDVTFLFCSLLCFCWVMGTLDRTVRLAVADTGQSDAAHRAALEGARVLTTFSWVGVPVVWILAYASAIAPWAEEGLYQAFDFLIKAGISCMIMHTSIKTVAQRQEEKLAAALAEERGRTIEALREAARMKENFFAAMSHELRTPLVGIIGLADGLIAASCGEISTKVKDRLETMKVSGV	TOPO1-O|TM1|TOPO2-I|TM2|TOPO3-O|TM3|TOPO4-I|TM4|TOPO5-O|TM5|TOPO6-I|TM6|TOPO7-O|TM7|TOPO8-I	TOPO1-O|TM1|TOPO2-I|TM2|TOPO3-O|TM3|TOPO4-I|TM4|TOPO5-O|TM5|TOPO6-I|TM6|TOPO7-O|TM7|TOPO8-I-HisKA(65)
7	Cryptomonas_sp-SAG-979-4-g10656.t1	247	PASS	7	50	TYPE-I RHODOPSIN	OUTSIDE-INSIDE	TM3=RYDTN	TM7=DLIAK	R-type rhodopsin	residue93,I,unknown	topo-1	21	MADAAAAPTVTFPDDYPNSVR	MADAAAAPTVTFPDDYPNSVRHFLLIGFLGFFIGSIVFFYMGISRKVNTVAHVLTFFVAAVGSASYYAEWAGLGVEYKTTDTTPRVIFWARYLDWIITLPLILTNLALLSRSDIPTILSLVGNIVLYVICGLIGALTVAPYKYLWWVGGLVFLIIVFVHLLQRLNNAEGYGGDALKGLTWLTILAWIIYPIVWIVGSEGTGALGLSQEVGIITIVDLIAKIGFGFYLLANVDAPEEVPFNQSSQQYV	TOPO1-O|TM1|TOPO2-I|TM2|TOPO3-O|TM3|TOPO4-I|TM4|TOPO5-O|TM5|TOPO6-I|TM6|TOPO7-O|TM7|TOPO8-I	-
8	Cryptomonas_sp-SAG-979-4-g11676.t1	278	PASS	7	50	TYPE-I RHODOPSIN	OUTSIDE-INSIDE	TM3=RYDTL	TM7=DLFQK	R-type rhodopsin	residue93,L,green-light absorbing	topo-1	49	MKEMLQQPIKADIALQCIANCICLFTSMSTASEIPSACSAIEEVGMTGV	MKEMLQQPIKADIALQCIANCICLFTSMSTASEIPSACSAIEEVGMTGVGALTITFVILSISTIVFLVKANNCGEQRKYYYLVTYILGYAAMAYFAMLSGQGWTTVTGCRQFFFARYADWSITTPLLIILLGLVAGAGVDVVAGAVGAGVMYVIGSYMASVSVTTTVKWCWFLKGVSGLIGILFHLAVIFKRAADTRGPERAALYGKLAWLSVLVWMGYPVIWLFSEGFASFSVSFEACAYAVLDLFQKVVMSFLLLSAHDTLGVGIGAPDTAFRQLV	TOPO1-O|TM1|TOPO2-I|TM2|TOPO3-O|TM3|TOPO4-I|TM4|TOPO5-O|TM5|TOPO6-I|TM6|TOPO7-O|TM7|TOPO8-I	-
9	Cryptomonas_sp-SAG-979-4-g12804.t1	282	PASS	7	50	TYPE-I RHODOPSIN	OUTSIDE-INSIDE	TM3=RYDTN	TM7=DLIAK	R-type rhodopsin	residue93,I,unknown	topo-8	54	ANVDAPEESVPLNQSSQQYVDGLAEHSKNLPGRLSQWVLGATCNKLNLICESKI	MADAAAAPTVTFPDDYPNSVRHFLLIGFLGFFIGSIVFFYMGISRKVNTIAHVLTFFIAAVGSLSYYAEWAGLGVEYKTTDTTPRVIFWARYLDWIITLPLILTNLALLSRSDTPTILSLVGNVVLYVICGLIGALTVAPYKYLWWVGGLVFLIIVFVHLLQRLNNAEGYGGDALKGLTWLTILAWLVYPIVWIVGSEGTGALGLSQEVGIITIVDLIAKIGFGFYLLANVDAPEESVPLNQSSQQYVDGLAEHSKNLPGRLSQWVLGATCNKLNLICESKI	TOPO1-O|TM1|TOPO2-I|TM2|TOPO3-O|TM3|TOPO4-I|TM4|TOPO5-O|TM5|TOPO6-I|TM6|TOPO7-O|TM7|TOPO8-I	-
10	Cryptomonas_sp-SAG-979-4-g12805.t1	249	PASS	7	50	TYPE-I RHODOPSIN	OUTSIDE-INSIDE	TM3=RYDTN	TM7=DLIAK	R-type rhodopsin	residue93,I,unknown	topo-1	23	MADAADAAPTVTFPDDYPNSVRH	MADAADAAPTVTFPDDYPNSVRHFLLIGFLGFFIGSIVFFYMGISRKVNTIAHVLTFFIAAVGSLSYYAEWAGLGVEYKTTDTTPRVIFWARYLDWIITLPLILTNLALLSRSDTPTILSLVGNVVLYVICGLIGALTVAPYKYLWWVGGLVFLIIVFVHLLQRLNNAEGYGGDALKGLTWLTILAWLVYPIVWIVGSEGTGALGLSQEVGIITIVDLIAKIGFGFYLLANVDAPEESVPLNQSSQQYV	TOPO1-O|TM1|TOPO2-I|TM2|TOPO3-O|TM3|TOPO4-I|TM4|TOPO5-O|TM5|TOPO6-I|TM6|TOPO7-O|TM7|TOPO8-I	-
11	Cryptomonas_sp-SAG-979-4-g15357.t1	264	PASS	7	50	TYPE-I RHODOPSIN	OUTSIDE-INSIDE	TM3=RYAST	TM7=DIVGK	R-type rhodopsin	residue93,I,unknown	topo-1	38	LSLHTIQVDGLSMVFEMLESQALAPTACTTIEEVGSTG	LSLHTIQVDGLSMVFEMLESQALAPTACTTIEEVGSTGVGALTIAFLILGISTIIFIARVNSATVQKQFYYANIFICGLSTLAYFAMLSGQGWTAIAGCRQFFYARYFAWFLSSPLIVLTLGLIAGAEFSTIAAAIGAIMVSIFSGYMGSVAVVTTVKWFWFVISIVTLIPVLVSIASSFRAEAVAKGGDIADIYGKVAWLTIIVWIFTPLVWLFSEGFASFSVSFEVVMYAILDIVGKAIFGFLILGAHETLANPSYISPALN	TOPO1-O|TM1|TOPO2-I|TM2|TOPO3-O|TM3|TOPO4-I|TM4|TOPO5-O|TM5|TOPO6-I|TM6|TOPO7-O|TM7|TOPO8-I	-
12	Cryptomonas_sp-SAG-979-4-g18410.t1	225	PASS	7	50	TYPE-I RHODOPSIN	OUTSIDE-INSIDE	TM3=RYDTN	TM7=DLISK	R-type rhodopsin	residue93,I,unknown	topo-8	21	FAVLDQSRNDDIESAERTSLV	MTFQLAYSESIKHFLLIGFLALFVGSIVFVYISFQRNQKMACSYGVINKDETDGQTVTIFWVRYLDRLFTTPLILLNIALLVRAEAGETVMLIGNDILFVITAGIGASLLGPSKWIWWVVSIVFFVLIFLQLFGFLAKVRDDEDSAVTQGLKVLIAITFISWSLYPIAWVLGSEGLSAISLDFEVALVTIADLISKLGFGFYLMFAVLDQSRNDDIESAERTSLV	TOPO1-O|TM1|TOPO2-I|TM2|TOPO3-O|TM3|TOPO4-I|TM4|TOPO5-O|TM5|TOPO6-I|TM6|TOPO7-O|TM7|TOPO8-I	-
13	Cryptomonas_sp-SAG-979-4-g21948.t1	359	PASS	7	50	TYPE-I RHODOPSIN	OUTSIDE-INSIDE	TM3=RYQTL	TM7=DFSTK	R-type rhodopsin	residue93,L,green-light absorbing	topo-8	107	SIKTFSEKQEEAAKEALAQERQRTIAALEEAARIKEKFFAAMTHELRTPLNGIIGLTDGIINGSFGALPPYKPSALYLHIKGEGRQHILVQTSRQGGGEAAHSRADQ	LGKRNQRPSRTLGKKKGAKQPCGRGDPAAKEIDGESYPMMEWRLVQMAFSTCLLLDFISFLWTVDKAKKRLFYFVAVINGLPVITYSLLASGEAPIIVDAHGRRLVLLRYVQWLFTTPAMLYLYSIVSDIPRKELILAMALEYCVIILGLLASILPNPFDIIFLLACWSCFYQVMKTLDRMLTLAIEDSSEDPAYRAALLGARLFMTVTWVAIPVVWMLGYFHLVSHLTEEVMFEVLDFSTKAGISCMILHSSIKTFSEKQEEAAKEALAQERQRTIAALEEAARIKEKFFAAMTHELRTPLNGIIGLTDGIINGSFGALPPYKPSALYLHIKGEGRQHILVQTSRQGGGEAAHSRADQ	TOPO1-O|TM1|TOPO2-I|TM2|TOPO3-O|TM3|TOPO4-I|TM4|TOPO5-O|TM5|TOPO6-I|TM6|TOPO7-O|TM7|TOPO8-I	TOPO1-O|TM1|TOPO2-I|TM2|TOPO3-O|TM3|TOPO4-I|TM4|TOPO5-O|TM5|TOPO6-I|TM6|TOPO7-O|TM7|TOPO8-I-HisKA(38)
14	Cryptomonas_sp-SAG-979-4-g23418.t1	245	PASS	7	50	TYPE-I RHODOPSIN	OUTSIDE-INSIDE	TM3=RYDTN	TM7=DLIAK	R-type rhodopsin	residue93,I,unknown	topo-8	20	ANVDAPEEATPINQASQQYV	MADAPTVTFPDDYPNSVRHFLLIGFLGFFIGSIVFFYMGISRKVNTVAHVLTFFIAAVGSLSYYAEWAGLGVEYKTTDTTPRVIFWARYLDWIVTLPLILTNLALLSRSDTPTILSLVGSVVLYVISALIGALTVAPYKYLWWVGGLVFLIIVFVHLLQRLNNAEGYGGDALKGLTWLTILTWIIYPIVWIVGSEGTGALGLSQEVGIITIVDLIAKIGFGFYLLANVDAPEEATPINQASQQYV	TOPO1-O|TM1|TOPO2-I|TM2|TOPO3-O|TM3|TOPO4-I|TM4|TOPO5-O|TM5|TOPO6-I|TM6|TOPO7-O|TM7|TOPO8-I	-
15	Cryptomonas_sp-SAG-979-4-g23421.t1	248	PASS	7	50	TYPE-I RHODOPSIN	OUTSIDE-INSIDE	TM3=RYDTN	TM7=DLIAK	H-type rhodopsin	residue93,I,unknown	topo-1	22	MADAAAAPTVTFPDDYPNSVRH	MADAAAAPTVTFPDDYPNSVRHFLLIGFLGFFIGSIVFFYMGISRKVNTVAHVLTFFIAAVGSLSYYAEWAGLGVEYKTTDTTPRVIFWARYLDWIVTLPLILTNLALLSRSDTPTILSLVGSVVLYVISALIGALTVAPYKYLWWVGGLVFLIIVFVHLLQRLNNAEGYGGDALKGLTWLTILTWIIYPIVWIVGSEGTGALGLSQEVGIITIVDLIAKIGFGFYLLANVDAPEEATPINQASQQYV	TOPO1-O|TM1|TOPO2-I|TM2|TOPO3-O|TM3|TOPO4-I|TM4|TOPO5-O|TM5|TOPO6-I|TM6|TOPO7-O|TM7|TOPO8-I	-
16	Cryptomonas_sp-SAG-979-4-g24096.t1	271	PASS	7	50	TYPE-I RHODOPSIN	OUTSIDE-INSIDE	TM3=RYDTV	TM7=DVVAK	R-type rhodopsin	residue93,L,green-light absorbing	topo-1	38	MPTQVAPIVLAHALKAVHQTPSNPIVVHSLQEFSHSVR	MPTQVAPIVLAHALKAVHQTPSNPIVVHSLQEFSHSVRHLLLVGTLAMFLGALVFGFMAFKSNHKITETLTFIIATISAGSYYMMYSGYGVAHKETGQGQVVLIFFSRYIDWLLTTPLLLLVISLLVNADAGEIIMLIGNDILMILAGAIGATLLNTYKWFWWVVGLIFFALVFVQLFGFLAKLKNDDSAFVQGIKALVTLTFVSWSIYPITWVLGSEGLDAISLEVEVGLVCLADVVAKLGFGFYLLFAVIETKPGQQVENTETERTSLV	TOPO1-O|TM1|TOPO2-I|TM2|TOPO3-O|TM3|TOPO4-I|TM4|TOPO5-O|TM5|TOPO6-I|TM6|TOPO7-O|TM7|TOPO8-I	-
17	Cryptomonas_sp-SAG-979-4-g24754.t1	247	PASS	7	50	TYPE-I RHODOPSIN	OUTSIDE-INSIDE	TM3=RYDTD	TM7=DIISK	R-type rhodopsin	residue93,L,green-light absorbing	topo-6	19	TFRETVITRKDAEIIELYG	LAPTACTTIEEVGSTGVGALTLGFLALAVTTVVMVAKAASADSERRKYYFTNTFICAVATFAYFAMLSGQGWTAIAGCRQFFYVRYLDWLVTTPLLILDLGLIAGQDNVTILAVIGADVLMIIAGYMGAVSVVTTVKWFWFLFGMAMFLPVVYSLARTFRETVITRKDAEIIELYGKVAWLTIIIWSFYPIVWLFSEGFASFSVSFEVVAYTIMDIISKCVFTFMIVAAHDSLGGSTAQPVQSREYV	TOPO1-O|TM1|TOPO2-I|TM2|TOPO3-O|TM3|TOPO4-I|TM4|TOPO5-O|TM5|TOPO6-I|TM6|TOPO7-O|TM7|TOPO8-I	-
18	Cryptomonas_sp-SAG-979-4-g24756.t1	256	PASS	7	50	TYPE-I RHODOPSIN	OUTSIDE-INSIDE	TM3=RYDTD	TM7=DIISK	R-type rhodopsin	residue93,L,green-light absorbing	topo-1	26	MSSSAAAKALAPTACTTIEEVGSTGV	MSSSAAAKALAPTACTTIEEVGSTGVGALTLGFLALAVTTVVMVAKAASADSERRKYYFTNTFICAVATFAYFAMLSGQGWTAIAGCRQFFYVRYLDWLVTTPLLILDLGLIAGQDNVTILAVVGADVLMIIAGYMGAVSVVTTVKWFWFLFGMAMFLPVVYSLARTFRETVITRKDAEIIELYGKVAWLTIIIWSFYPIVWLFSEGFASFSVSFEVVAYTIMDIISKCVFTFMIVAAHDSLGGSTAQPVQSREYV	TOPO1-O|TM1|TOPO2-I|TM2|TOPO3-O|TM3|TOPO4-I|TM4|TOPO5-O|TM5|TOPO6-I|TM6|TOPO7-O|TM7|TOPO8-I	-
19	Cryptomonas_sp-SAG-979-4-g26108.t1	224	PASS	7	50	TYPE-I RHODOPSIN	OUTSIDE-INSIDE	TM3=RYDTV	TM7=DVVAK	R-type rhodopsin	residue93,L,green-light absorbing	topo-8	23	FAVIETKPGQQVENTETERTSLV	MFLGALVFGFMAFKSNHKITETLTFIIATISAGSYYMMYSGYGVAHKETGQGQVVLIFFSRYIDWLLTTPLLLLVISLLVNADAGEIIMLIGNDILMILAGAIGATLLNPYKWFWWVVGLIFFALVFVQLFGFLAKLKNDDSAFVQGIKALVTLTFVSWSIYPITWVLGSEGLDAISLEVEVGLVCLADVVAKLGFGFYLLFAVIETKPGQQVENTETERTSLV	TOPO1-O|TM1|TOPO2-I|TM2|TOPO3-O|TM3|TOPO4-I|TM4|TOPO5-O|TM5|TOPO6-I|TM6|TOPO7-O|TM7|TOPO8-I	-
20	Cryptomonas_sp-SAG-979-4-g2676.t1	369	PASS	7	28	TYPE-I RHODOPSIN	OUTSIDE-INSIDE	TM3=RYQTL	TM7=DFLIK	R-type rhodopsin	residue93,L,green-light absorbing	topo-8	107	SIKTVAQRQEEKLAAALAEERGRTIEALREAARMKENFFAAMSHELRTPLVGIIGLADGLIAASCGEISTKVKDRLETMKVSGQRLCNLVNDMLDAASLRNDALRLA	MVLSKLEKAYGSNAVAFFCVFDVFIFIVCAYFIVIYLETDPRAVDLGGTPLPKDQWSATQTAFMTSLILDFISWLWTVHKDKTRLFYLAFVINGVPVLTYKLLASGLAPILMDAHGRRLVVARYLQWLVTTPAMICLYSIMSPVLWSMLHGCGVIVFGFLAALLPFPGDVIFLFCSLLCFYWVMGTLDRTVRLAVADTGQSDAAHRAALEGARVLTTFSWVGVPVVWILAYTSAIAPWAEEGLYQALDFLIKAGISCMIMHTSIKTVAQRQEEKLAAALAEERGRTIEALREAARMKENFFAAMSHELRTPLVGIIGLADGLIAASCGEISTKVKDRLETMKVSGQRLCNLVNDMLDAASLRNDALRLA	TOPO1-O|TM1|TOPO2-I|TM2|TOPO3-O|TM3|TOPO4-I|TM4|TOPO5-O|TM5|TOPO6-I|TM6|TOPO7-O|TM7|TOPO8-I	TOPO1-O|TM1|TOPO2-I|TM2|TOPO3-O|TM3|TOPO4-I|TM4|TOPO5-O|TM5|TOPO6-I|TM6|TOPO7-O|TM7|TOPO8-I-HisKA(97)
21	Cryptomonas_sp-SAG-979-4-g27183.t1	250	PASS	7	50	TYPE-I RHODOPSIN	OUTSIDE-INSIDE	TM3=RYDTD	TM7=DLIAK	R-type rhodopsin	residue93,I,unknown	topo-1	34	MSAVQQLTMLVGEGAKLDVHGCKTVDMASSFGKA	MSAVQQLTMLVGEGAKLDVHGCKTVDMASSFGKALLEFIFIVMAAITLLIGVNAGKSKAAGKVLYPATFTTGIAAIAYFAMASGGGWVIAPDCRQLFVARYLDWAITTPLILIDLGVVAGVSKWDILALVLSDVLMVACGAFGALTVGNVKWVWWFFGMAWFLHIIFALGKSWAEAAKSRGGESGAVYSKLAGITVIVWFAYPIVWVFAEGFGNFSVTFEVLIYGILDLIAKCVFGLILMSGASSGYEAI	TOPO1-O|TM1|TOPO2-I|TM2|TOPO3-O|TM3|TOPO4-I|TM4|TOPO5-O|TM5|TOPO6-I|TM6|TOPO7-O|TM7|TOPO8-I	-
22	Cryptomonas_sp-SAG-979-4-g27561.t1	271	PASS	7	50	TYPE-I RHODOPSIN	OUTSIDE-INSIDE	TM3=RYHTL	TM7=DFVIK	R-type rhodopsin	residue93,L,green-light absorbing	topo-8	39	SSIKTFAERQEQRMQVALDAERCRTIAALRESARMKVRV	MLSYVEDDPQARNLGGGSPTQQWALTRTAFASSLILDFISWLWTIEEEKGRLYYVAAIINGIPAISYGLLASGSAPLLMDLHGRRLVLARYIHWFFTTPAMIFLYSRVSSVTDTEVWTAMAQGCGIILFGFFSCIFPFPYDLIHLFLSFYCMYFVMITLSRTITLAISDSLPGENSRNALRAAHNLATFSWVGVPVVWTAAYCGALSHATEEALYQVFDFVIKAGIACVISHSSIKTFAERQEQRMQVALDAERCRTIAALRESARMKVRV	TOPO1-O|TM1|TOPO2-I|TM2|TOPO3-O|TM3|TOPO4-I|TM4|TOPO5-O|TM5|TOPO6-I|TM6|TOPO7-O|TM7|TOPO8-I	-
23	Cryptomonas_sp-SAG-979-4-g31946.t1	264	PASS	7	50	TYPE-I RHODOPSIN	OUTSIDE-INSIDE	TM3=RYAST	TM7=DIVGK	R-type rhodopsin	residue93,I,unknown	topo-1	38	LSLHTIQVDGLSMVFEMLESQALAPTACTTIEEVGSTG	LSLHTIQVDGLSMVFEMLESQALAPTACTTIEEVGSTGVGALTIAFLILGISTIIFIARVNSATVQKQFYYANIFICGLSTLAYFAMLSGQGWTAIAGCRQFFYARYFAWFLSSPLIVLTLGLIAGAEFSTIAAAIGAIMVSIFSGYMGSVAVVTTVKWFWFVISIVTLIPVLVSIASSFRAEAVAKGGDIADIYGKVAWLTIIVWIFTPLVWLFSEGFASFSVSFEVVMYAILDIVGKAIFGFLILGAHETLANPSYISPALN	TOPO1-O|TM1|TOPO2-I|TM2|TOPO3-O|TM3|TOPO4-I|TM4|TOPO5-O|TM5|TOPO6-I|TM6|TOPO7-O|TM7|TOPO8-I	-
24	Cryptomonas_sp-SAG-979-4-g3324.t1	872	PASS	7	28	HELIORHODOPSIN	INSIDE-OUTSIDE	TM3=RYVTL	TM7=DFSTK	R-type rhodopsin	residue93,L,green-light absorbing	topo-8	629	LHLISHTAEEVMFEVLDFSTKAGISCMILHSSIKTFSEKQAPPPPPQRTHLGPRRPGGVTAAAGRGGRGQAEASRQAVAEERQRTIAALEETARTKERFFAAISHELRTPLNGIIGLADGIMEGACGAVAPRVRDRLATIKMSGQRLCSLVNDILDAASLRNDSLRLVDDNVILAEVCEHVVELTRPLLKRSVEMEYEVDKDVPVIRGDPQRIKQILHNLLGNASKFTTKGRVSLRVRPDKPRDSVVITVSDTGAGISGENLDKIWGAFNQGDEGMARKFGGTGLGLTIAKQLVEAHGGDIAVGVGTSFVIRLPVRRSQDAEEQEAKDRQMMTEMVKKAEAAAPEDLDAAVDKQMLSHSEVNRGAVEIFSVDDDPVNQMVCTELRALYPESLPIIMVSA…	LRRLPRGCPTGGQLNDISDRKCHFNLNRKLCEWQGGYLERMVCINTFLCSAVNLGGEPLPTDQWRLTQMAFITCLLLDFLSYLFTVDKEKARLFYFVLVINGLPIVSYGLLASGVGPLLVDANGRRFIVLRYIVWLFTTPAMLYLYSIVSYISQRELAIAMTLEYIVVVTGVMASLLPSFYGLFFLALCVGCFYLVMRTLNKMLTLAIDDSSDDPEYRRALRSARLFMTVTWIAIPVVWLLAYLHLISHTAEEVMFEVLDFSTKAGISCMILHSSIKTFSEKQAPPPPPQRTHLGPRRPGGVTAAAGRGGRGQAEASRQAVAEERQRTIAALEETARTKERFFAAISHELRTPLNGIIGLADGIMEGACGAVAPRVRDRLATIKMSGQRLCSLVNDILD…	TOPO1-I|TM1|TOPO2-O|TM2|TOPO3-I|TM3|TOPO4-O|TM4|TOPO5-I|TM5|TOPO6-O|TM6|TOPO7-I|TM7|TOPO8-O	TOPO1-I|TM1|TOPO2-O|TM2|TOPO3-I|TM3|TOPO4-O|TM4|TOPO5-I|TM5|TOPO6-O|TM6|TOPO7-I|TM7|TOPO8-O-HisKA(95)~HATPase_c(98)~Guanylate_cyc(74)
25	Cryptomonas_sp-SAG-979-4-g33308.t1	938	PASS	7	29	HELIORHODOPSIN	INSIDE-OUTSIDE	TM3=RYVTL	TM7=DFSTK	R-type rhodopsin	residue93,L,green-light absorbing	topo-8	696	YLHLISHTAEEVMFEVLDFSTKAGISCMILHSSIKTFSEKQAEASRQAVAEERRRTIAALEETARTKERFFAAISHELRTPLNGIIGLADGIMEGACGAVAPRVRDRLATIKMSGQRLCSLVNDILDAASLRNDSLRLVDDNVILAEVCEHVVELTRPLLKRSVEVAPPPPPSPSLVESSPKPPTHKTPAIGFSRTPHPALYPKFTTKGRVSLRVRPDKPRDSVVITVSDTGAGISGESLDKIWGAFNQGDEGMARKFGGTGLGLTIAKQLVEAHGGDIAVSSQVGVGTSFVIRLPVRRSQDAEEQEAKDRQMMTEMVKKAEAAAPEDLDAAVDKQMLSHSEVNRGAVEIFSVDDDPVNQMVIEGLLAPQGYVVTPAMDGQEALEILKNRGYLPDVILL…	LRRLPRGCPTGGQLNDISDRKCHFNLNRKLCEWQGGYLERMVCINTFLCSAVNLGGEPLPTDQWRLTQMAFITCLLLDFLSYLFTVDKEKARLFYFVLVINGLPIVSYGLLASGVGPLLVDANGRRFIVLRYIVWLFTTPAMLYLYSIVSYISQRELAIAMTLEYIVVVTGVMASLLPSFYGLFFLALCVGCFYLVMRTLNKMLTLAIDDSSDDPEYRRALRSARLFMTVTWIAIPVVWLLAYLHLISHTAEEVMFEVLDFSTKAGISCMILHSSIKTFSEKQAEASRQAVAEERRRTIAALEETARTKERFFAAISHELRTPLNGIIGLADGIMEGACGAVAPRVRDRLATIKMSGQRLCSLVNDILDAASLRNDSLRLVDDNVILAEVCEHVVELTR…	TOPO1-I|TM1|TOPO2-O|TM2|TOPO3-I|TM3|TOPO4-O|TM4|TOPO5-I|TM5|TOPO6-O|TM6|TOPO7-I|TM7|TOPO8-O	TOPO1-I|TM1|TOPO2-O|TM2|TOPO3-I|TM3|TOPO4-O|TM4|TOPO5-I|TM5|TOPO6-O|TM6|TOPO7-I|TM7|TOPO8-O-HisKA(95)~HATPase_c(81)~Response_reg(99)~Guanylate_cyc(96)
26	Cryptomonas_sp-SAG-979-4-g33577.t1	262	PASS	7	50	TYPE-I RHODOPSIN	OUTSIDE-INSIDE	TM3=RYQTL	TM7=DFVIK	R-type rhodopsin	residue93,L,green-light absorbing	topo-8	54	SLKTRAEKQQERMRAELVEERGRTIKALHESALMKVSLRIACCRGRACVRLFSF	MAFITSLFLDFICWLWTVDEDKARLFYIAVVINGIPVISYGLMASSLSPIFVDVNGRRLIIIRYMQWLFTTPAMLYLYSILSSLAPSDILVAMANGVAMIITGFLANILPSPFDLISLALSLSTFCYVMRALNTSIELAISECCSSEDASYRRALMGAHALTTFSWVGVPAIWMLAYFGLLSHSAEELLYELFDFVIKAGISCMILHSSLKTRAEKQQERMRAELVEERGRTIKALHESALMKVSLRIACCRGRACVRLFSF	TOPO1-O|TM1|TOPO2-I|TM2|TOPO3-O|TM3|TOPO4-I|TM4|TOPO5-O|TM5|TOPO6-I|TM6|TOPO7-O|TM7|TOPO8-I	-
27	Cryptomonas_sp-SAG-979-4-g33942.t1	225	PASS	7	50	TYPE-I RHODOPSIN	OUTSIDE-INSIDE	TM3=RYDTN	TM7=DLISK	R-type rhodopsin	residue93,I,unknown	topo-8	21	FAVLDQSRNDDIESAERTSLV	MTFQLAYSESIKHFLLIGFLALFVGSIVFVYISFQRNQKMACSYGVINKDETDGQTVTIFWVRYLDRLFTTPLILLNIALLVRAEAGETVMLIGNDILFVITAGIGASLLGPSKWIWWVVSIVFFVLIFLQLFGFLAKVRDDEDSAVTQGLKVLIAITFISWSLYPIAWVLGSEGLSAISLDFEVALVTIADLISKLGFGFYLMFAVLDQSRNDDIESAERTSLV	TOPO1-O|TM1|TOPO2-I|TM2|TOPO3-O|TM3|TOPO4-I|TM4|TOPO5-O|TM5|TOPO6-I|TM6|TOPO7-O|TM7|TOPO8-I	-
28	Cryptomonas_sp-SAG-979-4-g36593.t1	250	PASS	7	50	TYPE-I RHODOPSIN	OUTSIDE-INSIDE	TM3=RYDTD	TM7=DLIAK	R-type rhodopsin	residue93,I,unknown	topo-1	33	MSSLQKFTMLVGEGAKLDVHGCKTVDMASSFGK	MSSLQKFTMLVGEGAKLDVHGCKTVDMASSFGKALLEFLFIVLAAITLLIGVNAGKSKAAGKVLYPATFTCGIAAIAYFAMASGGGWVIAPDCRQLFVARYLDWAITTPLILIDLGVVAGVSKWDILALVLSDVLMVACGAFGALTVGNVKWVWWFFGMAWFLHIIFALGKSWAEAAKSRGGESGAVYSKLAGITVIVWFCYPIVWVFAEGFGNFSVTFEVLIYGILDLIAKAVFGLILMSGASSGYETI	TOPO1-O|TM1|TOPO2-I|TM2|TOPO3-O|TM3|TOPO4-I|TM4|TOPO5-O|TM5|TOPO6-I|TM6|TOPO7-O|TM7|TOPO8-I	-
29	Cryptomonas_sp-SAG-979-4-g36596.t1	216	PASS	7	50	TYPE-I RHODOPSIN	OUTSIDE-INSIDE	TM3=RHDTN	TM7=DLVSK	R-type rhodopsin	residue93,I,unknown	topo-1	31	MSDELSLQPLELLASASGDVTFPDDYPNSVK	MSDELSLQPLELLASASGDVTFPDDYPNSVKHVLLIGTVGFFISAVYKTSDITPRVIFWPRHLDQIITVPIILGNLGIIARSDSSIVVALVGEGILFTLAAAVGAATVAPIKYMWWFASATFAVLIVITLLQRIPEGSHEVHKSLTFLTVAAIAAYSVLWLLGSEGTASLGLSQEVGIFTFVDLVSKAGFGLYFLLNYEALLSEDEDQNQESQQYV	TOPO1-O|TM1|TOPO2-I|TM2|TOPO3-O|TM3|TOPO4-I|TM4|TOPO5-O|TM5|TOPO6-I|TM6|TOPO7-O|TM7|TOPO8-I	-
30	Cryptomonas_sp-SAG-979-4-g37527.t1	245	PASS	7	50	TYPE-I RHODOPSIN	OUTSIDE-INSIDE	TM3=RYDTL	TM7=DIFQK	R-type rhodopsin	residue93,L,green-light absorbing	topo-1	24	MFTQLADDIPTACSTIEEVGSTGV	MFTQLADDIPTACSTIEEVGSTGVGALTITFLILVVSTVIFLVKASGSGEQRKFYYLATYILGYAAVAYFAMLSGQGWTAIAGCRQFFYARYADWIVTTPLLILLLGLVAGAGVDVVAGAIGSDVVYVVASYMGSVSVVTTVKWFWFLISIAGIAGVLVHFAVVFKRAADSKGSEFSVLYGKLAWLSILVWLVYPIVWLFSEGFASFSVSFEVCAYAVLDIFQKTEKRAVTKELNQLDVQSRCFD	TOPO1-O|TM1|TOPO2-I|TM2|TOPO3-O|TM3|TOPO4-I|TM4|TOPO5-O|TM5|TOPO6-I|TM6|TOPO7-O|TM7|TOPO8-I	-
31	Cryptomonas_sp-SAG-979-4-g37527.t2	266	PASS	7	50	TYPE-I RHODOPSIN	OUTSIDE-INSIDE	TM3=RYDTL	TM7=DIFQK	R-type rhodopsin	residue93,L,green-light absorbing	topo-8	42	DPANSSDHLACSIRLKNGRLKPDGCDDCHIHHRVQFSKVSKF	MFTQLADDIPTACSTIEEVGSTGVGALTITFLILVVSTVIFLVKASGSGEQRKFYYLATYILGYAAVAYFAMLSGQGWTAIAGCRQFFYARYADWIVTTPLLILLLGLVAGAGVDVVAGAIGSDVVYVVASYMGSVSVVTTVKWFWFLISIAGIAGVLVHFAVVFKRAADSKGSEFSVLYGKLAWLSILVWLVYPIVWLFSEGFASFSVSFEVCAYAVLDIFQKDPANSSDHLACSIRLKNGRLKPDGCDDCHIHHRVQFSKVSKF	TOPO1-O|TM1|TOPO2-I|TM2|TOPO3-O|TM3|TOPO4-I|TM4|TOPO5-O|TM5|TOPO6-I|TM6|TOPO7-O|TM7|TOPO8-I	-
32	Cryptomonas_sp-SAG-979-4-g37871.t1	220	PASS	7	50	TYPE-I RHODOPSIN	OUTSIDE-INSIDE	TM3=RYDTN	TM7=DIVSK	R-type rhodopsin	residue93,I,unknown	topo-1	26	MAILEMLAQSLAPTACTTIEEVGSTG	MAILEMLAQSLAPTACTTIEEVGSTGVGALTVAFLVLAITTIIFIARSAVPGPERPHIYICLFICGVSALGYFAMLSGQGWTAIAGCRQFFYARYFDWAVTNSLIVVNLGLIAGADAIVVFAGYMGSVAVVTTVKWFWFTFSLVALVFVLFSIARTFKDAAVVRGGAIASLYGQLAALILISWIFYPLIWVFSSGFASFSVSFEVVAYAVVDIVSKVLLL	TOPO1-O|TM1|TOPO2-I|TM2|TOPO3-O|TM3|TOPO4-I|TM4|TOPO5-O|TM5|TOPO6-I|TM6|TOPO7-O|TM7|TOPO8-I	-
33	Cryptomonas_sp-SAG-979-4-g3868.t1	250	PASS	7	50	TYPE-I RHODOPSIN	OUTSIDE-INSIDE	TM3=RYDTD	TM7=DLIAK	R-type rhodopsin	residue93,I,unknown	topo-1	34	MSAVQQLTMLVGEGAKLDVHGCKTVDMASSFGKA	MSAVQQLTMLVGEGAKLDVHGCKTVDMASSFGKALLEFIFIVMAAITLLIGVNAGKSKAAGKVLYPATFTTGIAAIAYFAMASGGGWVIAPDCRQLFVARYLDWAITTPLILIDLGVVAGVSKWDILALVLSDVLMVACGAFGALTVGNVKWVWWFFGMAWFLHIIFALGKSWAEAAKSRGGESGAVYSKLAGITVIVWFAYPIVWVFAEGFGNFSVTFEVLIYGILDLIAKCVFGLILMSGASSGYEAI	TOPO1-O|TM1|TOPO2-I|TM2|TOPO3-O|TM3|TOPO4-I|TM4|TOPO5-O|TM5|TOPO6-I|TM6|TOPO7-O|TM7|TOPO8-I	-
34	Cryptomonas_sp-SAG-979-4-g41763.t1	402	PASS	7	50	TYPE-I RHODOPSIN	OUTSIDE-INSIDE	TM3=RYDTD	TM7=DIVAK	R-type rhodopsin	residue93,L,green-light absorbing	topo-8	147	RFKSYYDKKLCQLLDACGMDGEEEFEDVEKRLQSENAVIESVEYAKSRTPRGSKHRSYDADDNSGGDDDRFSPITPRSGRHNEGHGSRKTSKEFHYNVGGGGDFGPGGGSNVGAAASGTEQMSDTMQQIESLNRQLAELMRTAGRPV	MGPWFGWNEPSHLNQAGMVAHWIGFLSLFGATIGLGLMSWYEKGPGGKSKFFSGYHEESCLSLYVNMFASLSYFGRVVSDMAGQNWENTGPYILGVGNYRYADYALTCPMLIADLLCCLRAPYKVTLALTVHAMLLSGVIANFYYGRNWPKGGRGPAIAWFFFSTYWYVVAFFGLLHIVREQYTKLARLAENTDAKKALLPLRVAIVTIFTLWLCYPIIWVVGDQGAALISFSTVECIHAFCDIVAKSVYGFTLARFKSYYDKKLCQLLDACGMDGEEEFEDVEKRLQSENAVIESVEYAKSRTPRGSKHRSYDADDNSGGDDDRFSPITPRSGRHNEGHGSRKTSKEFHYNVGGGGDFGPGGGSNVGAAASGTEQMSDTMQQIESLNRQLAELMRTAG…	TOPO1-O|TM1|TOPO2-I|TM2|TOPO3-O|TM3|TOPO4-I|TM4|TOPO5-O|TM5|TOPO6-I|TM6|TOPO7-O|TM7|TOPO8-I	-
35	Cryptomonas_sp-SAG-979-4-g41764.t1	399	PASS	7	50	TYPE-I RHODOPSIN	OUTSIDE-INSIDE	TM3=RYDTD	TM7=DIVAK	R-type rhodopsin	residue93,L,green-light absorbing	topo-8	144	RFKSYYDKKLCQLLDACGMDGEEEFEDVEKRLQLENAVIESVEYAKSITPRGSKRRSYDADDNSGGEDRLRPASPRSGKHADRHSSRKMSKEFHYNVGGGGDLPVARSNAGAVTASTEQMSDTMQQIESLNRQLAELMRTGRPV	MGPWFGWNEPSHLNQAGMVAHWIGFLSLFGATIGLGLMSWYEKGPGGKSKFFSGYHEETCLSLYVNMFASLSYFGRVVSDTAGQNWENTGPYILGVGNYRYADYALTCPMLIADLLCCLRAPYKVTLALTVHAMLLSGVIANFYYGRNWPKGGRGPAIAWFFFSTYWYVVAFFGLLHIVREQYTKLARLAENTDAKKALLPLRVAIVTIFTLWLCYPIIWVVGDQGAALISFSTVECIHAFCDIVAKSVYGFTLARFKSYYDKKLCQLLDACGMDGEEEFEDVEKRLQLENAVIESVEYAKSITPRGSKRRSYDADDNSGGEDRLRPASPRSGKHADRHSSRKMSKEFHYNVGGGGDLPVARSNAGAVTASTEQMSDTMQQIESLNRQLAELMRTGRPV	TOPO1-O|TM1|TOPO2-I|TM2|TOPO3-O|TM3|TOPO4-I|TM4|TOPO5-O|TM5|TOPO6-I|TM6|TOPO7-O|TM7|TOPO8-I	-
36	Cryptomonas_sp-SAG-979-4-g41765.t1	407	PASS	7	50	TYPE-I RHODOPSIN	OUTSIDE-INSIDE	TM3=RYDTD	TM7=DIVAK	R-type rhodopsin	residue93,L,green-light absorbing	topo-8	152	RFKSYYDKKLCQLLDACGMDGEEEFEDVEKRLRLENAVIESVEYAKSCTPRWSKHRSYDADDNSGGEDDGFPPTTPRSGRQPYAQGSRRSSSSKEFHINGGGGGGDDHLVGGSGNSGAVVASTEQMSATMQQIERLNRQLAELMRTSRPQAV	MGPWFGWNEPSHLTQVGIVAHWIGFLSLFGATIGLGLMSWYEKGPGGKSKFFSGYHEETCLSLYVNMFASLSYFGRVVSDTAGQNWENTGPYILGVGNYRYADYALTCPMLIADLLCCLRAPYKVTLALTVHAMLLSGVIANFYYGRNWPKGGRGPAIAWFFFSTFWYVVAFFGLLHIVREQYTKLARLAENTDAKKALLPLKVAVVTIFTLWLCYPIIWVVGDQGAALISFSTVECIHAFCDIVAKSVYGFTLARFKSYYDKKLCQLLDACGMDGEEEFEDVEKRLRLENAVIESVEYAKSCTPRWSKHRSYDADDNSGGEDDGFPPTTPRSGRQPYAQGSRRSSSSKEFHINGGGGGGDDHLVGGSGNSGAVVASTEQMSATMQQIERLNRQLAELM…	TOPO1-O|TM1|TOPO2-I|TM2|TOPO3-O|TM3|TOPO4-I|TM4|TOPO5-O|TM5|TOPO6-I|TM6|TOPO7-O|TM7|TOPO8-I	-
37	Cryptomonas_sp-SAG-979-4-g41959.t1	549	PASS	7	38	TYPE-I RHODOPSIN	OUTSIDE-INSIDE	TM3=RHLTS	TM7=DTVAQ	R-type rhodopsin	residue93,L,green-light absorbing	topo-1	218	LFLELVVGAPLRGSRSLLQADGLVSTLLTPSYTTTHPSPDATLLELKNPSCFGKASALLGSFCVAPTTPEQDADPENKLPRITFTVQRQPGASPITLFLFDDEKNSWPAFWEMTMRNRSCEEMAAKVVVEEKQDGLIDSYMNIMGKFPHNWYVVVVDCQSSTCPQVLAANLTFYHPNSDGSADACSGLPQPALALKEALAEGWNALSVDNILHVAGLS	LFLELVVGAPLRGSRSLLQADGLVSTLLTPSYTTTHPSPDATLLELKNPSCFGKASALLGSFCVAPTTPEQDADPENKLPRITFTVQRQPGASPITLFLFDDEKNSWPAFWEMTMRNRSCEEMAAKVVVEEKQDGLIDSYMNIMGKFPHNWYVVVVDCQSSTCPQVLAANLTFYHPNSDGSADACSGLPQPALALKEALAEGWNALSVDNILHVAGLSPFGVAVLYMEFAAMLLVSLLFLLWGARAESGRRFFFWNMLFVTSISCMCYLAMATGNGILVLRRPEGAAWRLSEDLVSNPGSADHPNPLYDAQYAASKTYPVFLARHALQLGTCPLLLLSLFLVSGVSASTRAFMLFSGVMMSLCWLAGAVITAPSRWGFWVFGLLFSAGVLIPMARTPPP…	TOPO1-O|TM1|TOPO2-I|TM2|TOPO3-O|TM3|TOPO4-I|TM4|TOPO5-O|TM5|TOPO6-I|TM6|TOPO7-O|TM7|TOPO8-I	-
38	Cryptomonas_sp-SAG-979-4-g43059.t1	246	PASS	7	50	TYPE-I RHODOPSIN	OUTSIDE-INSIDE	TM3=RYDTN	TM7=DLIAK	R-type rhodopsin	residue93,I,unknown	topo-1	20	MADAAAPTVTFPDDYPNSVR	MADAAAPTVTFPDDYPNSVRHFLLIGFLGFFIGSIVFFYMGISRKVNTVAHVLTFFVAAVGSASYYAEWAGLGVEYKTTDTTPRVIFWARYLDWVITLPLILTNLALLSRSDIPTILSLVGNIVLYVICGLIGALTVAPYKYLWWVGGLVFLIIVFVHLLQRLNNAEGYGGDALKGLTWLTILCWIIYPIVWIVGSEGTGALGLSQEVGIITIVDLIAKIGFGFYLLANVDAPEEVPFNQSSQQYV	TOPO1-O|TM1|TOPO2-I|TM2|TOPO3-O|TM3|TOPO4-I|TM4|TOPO5-O|TM5|TOPO6-I|TM6|TOPO7-O|TM7|TOPO8-I	-
39	Cryptomonas_sp-SAG-979-4-g43060.t1	247	PASS	7	50	TYPE-I RHODOPSIN	OUTSIDE-INSIDE	TM3=RYDTN	TM7=DLIAK	R-type rhodopsin	residue93,I,unknown	topo-1	21	MADAAAAPTVTFPDDYPNSVR	MADAAAAPTVTFPDDYPNSVRHFLLIGFLGFFIGSIVFFYMGISRKVNTVAHVLTFFVAAVGSASYYAEWAGLGVEYKTTDTTPRVIFWARYLDWVITLPLILTNLALLSRSDIPTILSLVGNIVLYVICGLIGALTVAPYKYLWWVGGLVFLIIVFVHLLQRLNNAEGYGGDALKGLTWLTILCWIIYPIVWIVGSEGTGALGLSQEVGIITIVDLIAKIGFGFYLLANVDAPEEVPFNQSSQQYV	TOPO1-O|TM1|TOPO2-I|TM2|TOPO3-O|TM3|TOPO4-I|TM4|TOPO5-O|TM5|TOPO6-I|TM6|TOPO7-O|TM7|TOPO8-I	-
40	Cryptomonas_sp-SAG-979-4-g46556.t1	398	PASS	7	50	TYPE-I RHODOPSIN	OUTSIDE-INSIDE	TM3=RYQTL	TM7=DFLIK	R-type rhodopsin	residue93,L,green-light absorbing	topo-8	131	SIKTVAQRQEEKLAAALAEERGRTIEALREAARMKENFFAAMSHELRTPLVGIIGLADGLIAASCGEISTKVKDRLETMKVSGQRLCNLVNDILDAASLRNDALRLVEDDVSLPDVCAHVLELTKAVLKRG	MVLSKLEKAYGSNAVAFFCVFDVFIFIVCAYFIVIYLETDPRAVDLGGTPLPKDQWSATQTAFMTSLILDFISWLWTVHKDKTRLFYLAFVINGVPVLTYKLLASGLAPILMDAHGRRLVVARYLQWLVTTPAMICLYSIMSPVPDRQVLWSMLHGCGVIVFGFLAALLPFPGDVIFLFCSLLCFYWVMGTLDRTVRLAVADTGQSDAAHRAALEGARVLTTFSWVGVPVVWILAYASAIAPWAEEGLYQAFDFLIKAGISCMIMHTSIKTVAQRQEEKLAAALAEERGRTIEALREAARMKENFFAAMSHELRTPLVGIIGLADGLIAASCGEISTKVKDRLETMKVSGQRLCNLVNDILDAASLRNDALRLVEDDVSLPDVCAHVLELTKAVLKRG	TOPO1-O|TM1|TOPO2-I|TM2|TOPO3-O|TM3|TOPO4-I|TM4|TOPO5-O|TM5|TOPO6-I|TM6|TOPO7-O|TM7|TOPO8-I	TOPO1-O|TM1|TOPO2-I|TM2|TOPO3-O|TM3|TOPO4-I|TM4|TOPO5-O|TM5|TOPO6-I|TM6|TOPO7-O|TM7|TOPO8-I-HisKA(97)
41	Cryptomonas_sp-SAG-979-4-g4714.t1	299	PASS	7	50	TYPE-I RHODOPSIN	OUTSIDE-INSIDE	TM3=RYQTL	TM7=DFLIK	R-type rhodopsin	residue93,L,green-light absorbing	topo-1	54	MVLSKLEKAYGSNAVAFFCVFDVFIFIVCAYFIVIYLETDPRAVDLGGTPLPKD	MVLSKLEKAYGSNAVAFFCVFDVFIFIVCAYFIVIYLETDPRAVDLGGTPLPKDQWSATQTAFMTSLILDFISWLWTVHKDKTRLFYLAFVINGVPVLTYKLLASGLAPILMDAHGRRLVVARYLQWLVTTPAMICLYSIMSPVPDRQVLWSMLHGCGVIVFGFLAALLPFPGDVTFLFCSLLCFCWVMGTLDRTVRLAVADTGQSDAAHRAALEGARVLTTFSWVGVPVVWILAYASAIAPWAEEGLYQAFDFLIKAGVSCMIMHTSIKTVAQRQVCVCVCGRRSTWTRILHLDIGLG	TOPO1-O|TM1|TOPO2-I|TM2|TOPO3-O|TM3|TOPO4-I|TM4|TOPO5-O|TM5|TOPO6-I|TM6|TOPO7-O|TM7|TOPO8-I	-
42	Cryptomonas_sp-SAG-979-4-g47921.t1	475	PASS	7	50	TYPE-I RHODOPSIN	OUTSIDE-INSIDE	TM3=KYDTD	TM7=DVFSK	R-type rhodopsin	residue93,L,green-light absorbing	topo-8	224	QLSSEKRDFILAPLVGAVYPPYPSVHGAPQVDGSDPGHSKRMSQSDIEISEDPWLATKGPVQRNSAPTAMTASVAKRYSSALHHDVARPGTGTGVLLGGLGMGPPVPPPSVPGRYMARYQFQPAAGGGGGGLGAGSAVYGEAPAPGGAGNYEADSEMAATIEQIQALNAQLTDMISGKGSPTRSYREAEEAAAALAAGAAAQNGNGGPGPARMRYAVDGGEEAV	MADTTTTAPDPPGPEAYLQNPAVITMDWLGFFILFGSSAVLVYKLMSFKGPVHQPDIYFFGYRESKMLSVYVNLFASIAYWARVASHANKDTGGAAQIHLYKYADYIFTCPILTVDLLWTLNLPYKFTLGTNVFCCIICATCSSIFEPPARYMWFGFGVALFAATWLFIISLVRIRLDQFFPQDSHAQNVSKATKGMLKTALMVYFSIWCGYPTLWVLKEVKVIDAVTSHCIHVFLDVFSKSAYGFALLKFQLSSEKRDFILAPLVGAVYPPYPSVHGAPQVDGSDPGHSKRMSQSDIEISEDPWLATKGPVQRNSAPTAMTASVAKRYSSALHHDVARPGTGTGVLLGGLGMGPPVPPPSVPGRYMARYQFQPAAGGGGGGLGAGSAVYGEAPAPGGA…	TOPO1-O|TM1|TOPO2-I|TM2|TOPO3-O|TM3|TOPO4-I|TM4|TOPO5-O|TM5|TOPO6-I|TM6|TOPO7-O|TM7|TOPO8-I	-
43	Cryptomonas_sp-SAG-979-4-g47922.t1	510	PASS	7	17	TYPE-I RHODOPSIN	OUTSIDE-INSIDE	TM3=KYDTD	TM7=DVFSK	K-type rhodopsin	residue93,L,green-light absorbing	topo-8	191	FQLSSEKRDFILAPLTASCPDPLVLHRCHNAPPTETTGDNESKHSFSNPTDTAAQTWADSKARWGPGGEQRGAWAVVNRRPVPAVPGGLGSHDLRLQSVPPTTASQYPPQYEQAPAPAGHEGRGAESGSPATMEENREMERTLNQIKHLHSRLAGIVMETERSNHSSPRASPLNPVHPGEVVLTLGRIYIR	LAPGEVDVLIVDVEGWETKVLAGFQLGHWLPAAVIIEINTQPEFLDQARRLGDDLPSIYAGIRAVFAAAGYVEHWRDDINTIFVRRGLHPAVIIVDWIGFFILFGSACVLVYKLMSFRGPNHQPEYYFFGYRESKMLSVYVNLFAALAYWAKIASHSNKDTGAAAQIHLYKYADYIFTCPILTIDLLWTLNIPYKFTMGANVFCCIICATCASLFQPPARYMWFGFGASLFAATWLFIISLVRIRLDQFFPQDSHAQNVSKATKSMLKTALMVYFSVWCGYPTLWILKEVKVIDAVTSHCIHAFLDVFSKSAYGFALLKFQLSSEKRDFILAPLTASCPDPLVLHRCHNAPPTETTGDNESKHSFSNPTDTAAQTWADSKARWGPGGEQRGAWAVVNRR…	TOPO1-O|TM1|TOPO2-I|TM2|TOPO3-O|TM3|TOPO4-I|TM4|TOPO5-O|TM5|TOPO6-I|TM6|TOPO7-O|TM7|TOPO8-I	TOPO1-O-Methyltransf_21(35)|TM1|TOPO2-I|TM2|TOPO3-O|TM3|TOPO4-I|TM4|TOPO5-O|TM5|TOPO6-I|TM6|TOPO7-O|TM7|TOPO8-I
44	Cryptomonas_sp-SAG-979-4-g47937.t1	302	PASS	7	50	TYPE-I RHODOPSIN	OUTSIDE-INSIDE	TM3=RNDTD	TM7=DVTVK	K-type rhodopsin	residue93,I,unknown	topo-8	52	FRRGFDRKTFELLDRVGLDGMRRRHAHRAFEACVRRGSVEDAVRLLSGMEQQ	MSTYNLSGWDSPNDFSSAAVASHWLGLLTLFPCTLILAASTWFSKGPCGREKYYAGYHEENCIFVFVCLFGTVSYFAKVVADTAGHNFDDAGPFIMGIGNYRNADYLVTAPLIVLDLMSQLRAPYTVSCAVLTYAEVLMNLMTQMYPQSAIPSYMWYSCGYLVKLLGNYLQYSIIRRQYLRLKEFAVSVGAGGTLYLLNTAIVTFYLIWAFHPVVWILGKEGLVGPSGEECFTSLLDVTVKLVYGVCLMLFRRGFDRKTFELLDRVGLDGMRRRHAHRAFEACVRRGSVEDAVRLLSGMEQQ	TOPO1-O|TM1|TOPO2-I|TM2|TOPO3-O|TM3|TOPO4-I|TM4|TOPO5-O|TM5|TOPO6-I|TM6|TOPO7-O|TM7|TOPO8-I	-
45	Cryptomonas_sp-SAG-979-4-g48508.t1	269	PASS	7	50	TYPE-I RHODOPSIN	OUTSIDE-INSIDE	TM3=GHSTQ	TM7=DAFAK	R-type rhodopsin	residue93,I,unknown	topo-8	44	ETRLRHLQWQQRLRVHEMASAMVRSIPTRTKPCLGPSYERVYIT	MSTSPGSWIVAHPQCANSLNMTSDVQILQVCWCIVCTCQALFFASRWPVVSWELILIPSVESIVYGLGFANVGHCSWIITCPMILFQINQLSSIRFIGIDMNSFLIVACEVMLVFGLSSSLSASDGIKWMFFSFGLLAVSVVFSIAFFVFRKATARFLDRGTYQAKRIAERIRLLAALFFLSWSAYPVLYILSGEGACVASERVMVVLYIVTDAFAKNAFGLLFWETRLRHLQWQQRLRVHEMASAMVRSIPTRTKPCLGPSYERVYIT	TOPO1-O|TM1|TOPO2-I|TM2|TOPO3-O|TM3|TOPO4-I|TM4|TOPO5-O|TM5|TOPO6-I|TM6|TOPO7-O|TM7|TOPO8-I	-
46	Cryptomonas_sp-SAG-979-4-g51988.t1	227	PASS	7	50	TYPE-I RHODOPSIN	OUTSIDE-INSIDE	TM3=RHDTN	TM7=DLVSK	G-type rhodopsin	residue93,I,unknown	topo-1	42	MSDELSLQLRTGKKIFGEMPLELLASASGDVTFPDDYPNSVK	MSDELSLQLRTGKKIFGEMPLELLASASGDVTFPDDYPNSVKHVLLIGTVGFFISAVYKTSDITPRVIFWPRHLDQIITVPIILGNLGIIARSDSSIVVALVGEGILFTLAAAVGAATVAPIKYMWWFASATFAVLIVITLLQRIPEGSHEVHKSLTFLTVAAIAAYSVLWLLGSEGTASLGLSQEVGIFTFVDLVSKAGFGLYFLLNYEALLSEDEDQNQESQQYV	TOPO1-O|TM1|TOPO2-I|TM2|TOPO3-O|TM3|TOPO4-I|TM4|TOPO5-O|TM5|TOPO6-I|TM6|TOPO7-O|TM7|TOPO8-I	-
47	Cryptomonas_sp-SAG-979-4-g51991.t1	250	PASS	7	50	TYPE-I RHODOPSIN	OUTSIDE-INSIDE	TM3=RYDTD	TM7=DLIAK	R-type rhodopsin	residue93,I,unknown	topo-1	34	MSSLQKFTMLVGEGAKLDVHGCKTVDMASSFGKA	MSSLQKFTMLVGEGAKLDVHGCKTVDMASSFGKALLEFLFIVLAAITLLIGVNAGKSKAAGKVLYPATFTCGIAAIAYFAMASGGGWVIAPDCRQLFVARYLDWAITTPLILIDLGVVAGVSKWDILALVLSDVLMVACGAFGALTVGNVKWVWWFFGMAWFLHIIFALGKSWAEAAKSRGGESGAVYSKLAGITVIVWFCYPIVWVFAEGFGNFSVTFEVLIYGILDLIAKAVFGLILMSGASSGYETI	TOPO1-O|TM1|TOPO2-I|TM2|TOPO3-O|TM3|TOPO4-I|TM4|TOPO5-O|TM5|TOPO6-I|TM6|TOPO7-O|TM7|TOPO8-I	-
48	Cryptomonas_sp-SAG-979-4-g54050.t1	318	PASS	7	50	HELIORHODOPSIN	INSIDE-OUTSIDE	TM3=HFESA	TM7=SVTAK	R-type rhodopsin	residue93,L,green-light absorbing	topo-2	68	ELQVNNIQMQTTKQIGVWMMANSTGPAANTTALSQVLNLNTCPVANATNSYRTQFVVQQFILQGPGLI	MHSYDLFFGFSVYAWCRYAAFLHLILCIVFIILACELQVNNIQMQTTKQIGVWMMANSTGPAANTTALSQVLNLNTCPVANATNSYRTQFVVQQFILQGPGLIDTRVLIILFHFLSFAFQYAESWNRVEYYAVLQDGHVSISHFIEYSLSASLMIIAMCAQLGITDVFLIASIAANCSGCMLFGALAELLFNRDDTISVKRFGIDVFHTYWIAHFAGWMLLLFALAGVVSNTLTITYCGAANSPAQIPSWVVAVVWSEVGLFCIFGFVQLLSFIKRKEPKQSVKWAFYTEWAYVVLSVTAKTTLGFGIIIGNFVNSSS	TOPO1-I|TM1|TOPO2-O|TM2|TOPO3-I|TM3|TOPO4-O|TM4|TOPO5-I|TM5|TOPO6-O|TM6|TOPO7-I|TM7|TOPO8-O	-
49	Cryptomonas_sp-SAG-979-4-g55074.t1	288	PASS	7	50	TYPE-I RHODOPSIN	OUTSIDE-INSIDE	TM3=KYDTD	TM7=DILTK	H-type rhodopsin	residue93,L,green-light absorbing	topo-8	41	RFRARFDKKMHEYLDAIGGTATCRFGSSSFQSVGAQIDEGR	MPGWGESSKWDTAAFTGHWVAFVTMLGTSLYLVYFVSNEKGPTQSEQHFSGYREQNCISIYVNLFSCVSYFGKVVADTANQNYKNVGPFIIGLGNYKYADYLLTCPLLVLDLLFQLRAPYKISSSVLMVVVMLSGVLTTFYSSSRFRGPAIAWFLFGGFWYLLVVALIVRLVQVQHGKLVRLTRDTASKRALRPLRVAMAAFFVGYVLYPVLWVADRGLGAIGDSAMECLYCGCDILTKCVYAVAMARFRARFDKKMHEYLDAIGGTATCRFGSSSFQSVGAQIDEGR	TOPO1-O|TM1|TOPO2-I|TM2|TOPO3-O|TM3|TOPO4-I|TM4|TOPO5-O|TM5|TOPO6-I|TM6|TOPO7-O|TM7|TOPO8-I	-
50	Cryptomonas_sp-SAG-979-4-g57856.t1	247	PASS	7	50	TYPE-I RHODOPSIN	OUTSIDE-INSIDE	TM3=RYDTD	TM7=DIISK	K-type rhodopsin	residue93,L,green-light absorbing	topo-6	19	TFRETVITRKDAEIIELYG	LAPTACTTIEEVGSTGVGALTLGFLALAVTTVVMVAKAASADSERRKYYFTNTFICAVATFAYFAMLSGQGWTAIAGCRQFFYVRYLDWLVTTPLLILDLGLIAGQDNVTILAVIGADVLMIIAGYMGAVSVVTTVKWFWFLFGMAMFLPVVYSLARTFRETVITRKDAEIIELYGKVAWLTIIIWSFYPIVWLFSEGFASFSVSFEVVAYTIMDIISKCVFTFMIVAAHDSLGGSTAQPVQSREYV	TOPO1-O|TM1|TOPO2-I|TM2|TOPO3-O|TM3|TOPO4-I|TM4|TOPO5-O|TM5|TOPO6-I|TM6|TOPO7-O|TM7|TOPO8-I	-
51	Cryptomonas_sp-SAG-979-4-g60663.t1	253	PASS	7	50	TYPE-I RHODOPSIN	OUTSIDE-INSIDE	TM3=RFETS	TM7=DVITK	R-type rhodopsin	residue93,I,unknown	topo-1	27	MVQDDGAVARLLPADCLAIEEIGAAGA	MVQDDGAVARLLPADCLAIEEIGAAGAVFDVLAWLALVITALFMAFKAQQVEDWMRKYYYLNTYICGVASFAYFAMFSGMGWETIMGCRQFFYIRFIEWGVTTPLIILSLGLLANEDPVVIAAVMGSDVAMIVAGYLGSVALVPTVKWLWFIIGLAVFAPVVYALVRVFRQTVIQKDDVDRIDLYGKVAGPRRNDISYRIRIRIMMMTMLMMITAESICYAVLDVITKCVFALMMVNVSGYESAEIETQREFV	TOPO1-O|TM1|TOPO2-I|TM2|TOPO3-O|TM3|TOPO4-I|TM4|TOPO5-O|TM5|TOPO6-I|TM6|TOPO7-O|TM7|TOPO8-I	-
52	Cryptomonas_sp-SAG-979-4-g6305.t1	299	PASS	7	50	TYPE-I RHODOPSIN	OUTSIDE-INSIDE	TM3=RYQTL	TM7=DFLIK	R-type rhodopsin	residue93,L,green-light absorbing	topo-1	54	MVLSKLEKAYGSNAVAFFCVFDVFIFIVCAYFIVIYLETDPRAVDLGGTPLPKD	MVLSKLEKAYGSNAVAFFCVFDVFIFIVCAYFIVIYLETDPRAVDLGGTPLPKDQWSATQTAFMTSLILDFISWLWTVHKDKTRLFYLAFVINGVPVLTYKLLASGLAPILMDAHGRRLVVARYVQWLVTTPAMICLYSIMSPVPDRQVLWSMLHGCGVIVFGFLAALLPFPGDVTFLFCSLLCFYWVMGTLDRTVRLAVADTGQSDAAHRAALEGARVLTTFSWVGVPVVWILAYASAIAPWAEEGLYQAFDFLIKAGVSCMIMHTSIKTVAQRQVCVKDRLETMKVRAIRVLHALIH	TOPO1-O|TM1|TOPO2-I|TM2|TOPO3-O|TM3|TOPO4-I|TM4|TOPO5-O|TM5|TOPO6-I|TM6|TOPO7-O|TM7|TOPO8-I	-
53	Cryptomonas_sp-SAG-979-4-g63170.t1	340	PASS	7	50	TYPE-I RHODOPSIN	OUTSIDE-INSIDE	TM3=RYDTA	TM7=DLASK	R-type rhodopsin	residue93,I,unknown	topo-1	81	ARLSSSQARLEADHMFDYEHFQRHNSKINDLHFVHRQKLSNFLGVNSVSYDSLEAQLSSGSNSSSSFWFEHVNGSNVPYLA	MLRKLFACSLVCLLGLTYGQARLSSSQARLEADHMFDYEHFQRHNSKINDLHFVHRQKLSNFLGVNSVSYDSLEAQLSSGSNSSSSFWFEHVNGSNVPYLALLFLAIGFGLMAGGAIYFLVAAIRYDDNDVSPNGPLFHYIAFFITSISALSYYAMWNGFGIVQSAVPRHSIPDGREVVFISRYIDRLLTTPLIITALALLGKAPLASIIALIGCDLLMVGSSFFGALIGTPDRFLWWGADIFFLAVLVYLLMTELRKATQLRGVDGEAGEALGVLTIITVGSFLAYPVLWLLGQEGVGLVSLNAQVTFELIADLASKLIFGAVLVNNVPSGRARFSTFV	TOPO1-O|TM1|TOPO2-I|TM2|TOPO3-O|TM3|TOPO4-I|TM4|TOPO5-O|TM5|TOPO6-I|TM6|TOPO7-O|TM7|TOPO8-I	-
54	Cryptomonas_sp-SAG-979-4-g63541.t1	273	PASS	7	50	TYPE-I RHODOPSIN	OUTSIDE-INSIDE	TM3=RYETV	TM7=DILSK	R-type rhodopsin	residue93,L,green-light absorbing	topo-1	34	MYVIVASLLSILPSVGAVEVCKVADLRLVTQTGE	MYVIVASLLSILPSVGAVEVCKVADLRLVTQTGEFFLAVTFLVMGVSTVGYVLLAFKAVHEKRKFHFSLCFVTAIATFSYYAMLSGQGWLITPACRQLFYVRYIEWITTTPLLMLVLGLLAEADIAYLLAVMAAASMMVFGGLMATISSGHIKWLWFVLALGVFLALVFVMVRGFKVLVEKNHPSIAELYNKVSTLAAISWALYPVVFIFSEGTGDWSPNFEIMLYSVLDILSKVVFGYIILLSHEGLDRLVGLKGMPAPMANYGTPTSKSYA	TOPO1-O|TM1|TOPO2-I|TM2|TOPO3-O|TM3|TOPO4-I|TM4|TOPO5-O|TM5|TOPO6-I|TM6|TOPO7-O|TM7|TOPO8-I	-
55	Cryptomonas_sp-SAG-979-4-g67182.t2	366	PASS	7	50	TYPE-I RHODOPSIN	OUTSIDE-INSIDE	TM3=KYDTD	TM7=DVSAK	R-type rhodopsin	residue93,L,green-light absorbing	topo-8	132	QLSSEKREFIFSPLVAPATLQQQLQKQQIGYGSPTLGGGGGGGGGGGGQGASGVDVAQLKAMMEQLSGILQLQLECRPSDGNAPSPLRPPSSAPSPRWEPSVGATRWASPQQWDPEAAVHAVGRRGSLPGEE	MQADRRIARRHNFHRRPGKLPLRPSGSRLMQFKGPSEQPEDYFFGYRESRMLPVFVNLFAAVQYWCRVCLHANGGVGVIDIDQYKYFDYVFTCPLLTADLLGTLNLPYKYTHATNILLCIVCGVFSIQYGGPARYMFFFLGSVLFWGTWYHIIRLVQARLDQFYSENIYAQQVSKGTYKMLKTALYCYFCVWCIYSVLWALLQAGLISEAVSHVLHMILDVSAKSAYGFAMLHFQLSSEKREFIFSPLVAPATLQQQLQKQQIGYGSPTLGGGGGGGGGGGGQGASGVDVAQLKAMMEQLSGILQLQLECRPSDGNAPSPLRPPSSAPSPRWEPSVGATRWASPQQWDPEAAVHAVGRRGSLPGEE	TOPO1-O|TM1|TOPO2-I|TM2|TOPO3-O|TM3|TOPO4-I|TM4|TOPO5-O|TM5|TOPO6-I|TM6|TOPO7-O|TM7|TOPO8-I	-
56	Cryptomonas_sp-SAG-979-4-g68500.t1	335	PASS	7	50	TYPE-I RHODOPSIN	OUTSIDE-INSIDE	TM3=RYDTD	TM7=DIVAK	K-type rhodopsin	residue93,L,green-light absorbing	topo-8	61	RFKAHYDRRLCLMLDKCGMDQEDDLRVVERSLRTHGAPPNAPSLPSHMCAAASRNGSRRGP	MASANETYECVSAYAQGTCQGPWFGWNEQSQLGGEAFIAHWIGLLALFSSTIGLGIMSWNEKGPRKDSKFFSGYQEETCLSLYVNIFASLSYFGRVVADSADQNWENTGQLMLGVGNYRYADYALTCPMLIADLLCCLRAPYKVTIALTVHLMLLSGVVTNFYSGRHWTRPTRLPAVAWFCYGCFWYIIAFATLSHIVRIQYNKLASLAEATEAKRALLPLRIAIATIFSLWVCYPAVWILSDESVHLLTPTGLECVHAFCDIVAKAVYGLTLMRFKAHYDRRLCLMLDKCGMDQEDDLRVVERSLRTHGAPPNAPSLPSHMCAAASRNGSRRGP	TOPO1-O|TM1|TOPO2-I|TM2|TOPO3-O|TM3|TOPO4-I|TM4|TOPO5-O|TM5|TOPO6-I|TM6|TOPO7-O|TM7|TOPO8-I	-
57	Cryptomonas_sp-SAG-979-4-g68794.t1	556	PASS	7	8	TYPE-I RHODOPSIN	OUTSIDE-INSIDE	TM3=RYQTL	TM7=DFIIK	R-type rhodopsin	residue93,L,green-light absorbing	topo-8	350	YTEKKEERMRAELAEERGTIKALRETARMKVSGQRLCNLLNDILDAASLNNRSLRLVDEDVPLAAVCEHVMHLTKAVLKKILHNLLSNAAKFTWAGFVSLRITSDRARGLLLISVSDSGVGIEEEQLGSIWEAFNQGSAGMARHIAKELAEAHGGTITVTSKASFARGGGGMPSQGSRPAEREDQLQKLAAEAEPALDTNGSAEADAGDTEGEVGPLVSSETEGSNANLPPAVDEWGSRLYSELHAGTFEVLSVDDDPVVIEDLLLQEGYVVTRAMDGPSALNLLQYTSLHPYSAPPQLNSARVRVFCNLTLCIHLRTKNAQIRNQRSCQSLQTSSIDLLSCSYFLISPA	LFLNFICWLWTVDKDKARLFYLVVVINGIPVLSYGLLASGFSPILIDVHGRRLIILRYIQWLFTTPAMIYLYSLLSSVPTRRVVISMANGAFVIIAGYLSNVLPAPFDVATCAAAFLAFYEVMQTLNQTIALAVAECGNKEDESYCGALKSAKMLTTFSWVGIPAVWTLAYCDAISHSSEEVLYESFDFIIKSGVSCIIMHSSLKTYTEKKEERMRAELAEERGTIKALRETARMKVSGQRLCNLLNDILDAASLNNRSLRLVDEDVPLAAVCEHVMHLTKAVLKKILHNLLSNAAKFTWAGFVSLRITSDRARGLLLISVSDSGVGIEEEQLGSIWEAFNQGSAGMARHIAKELAEAHGGTITVTSKASFARGGGGMPSQGSRPAEREDQLQKLAAEA…	TOPO1-O|TM1|TOPO2-I|TM2|TOPO3-O|TM3|TOPO4-I|TM4|TOPO5-O|TM5|TOPO6-I|TM6|TOPO7-O|TM7|TOPO8-I	TOPO1-O|TM1|TOPO2-I|TM2|TOPO3-O|TM3|TOPO4-I|TM4|TOPO5-O|TM5|TOPO6-I|TM6|TOPO7-O|TM7|TOPO8-I-HATPase_c(83)
58	Cryptomonas_sp-SAG-979-4-g7149.t1	249	PASS	7	50	TYPE-I RHODOPSIN	OUTSIDE-INSIDE	TM3=RYDTN	TM7=DLIAK	R-type rhodopsin	residue93,I,unknown	topo-1	23	MADAADAAPTVTFPDDYPNSVRH	MADAADAAPTVTFPDDYPNSVRHFLLIGFLGFFIGSIVFFYMGISRKVNTIAHVLTFFIAAVGSLSYYAEWAGLGVEYKTTDTTPRVIFWARYLDWIITLPLILTNLALLSRSDTPTILSLVGNVVLYVICGLIGALTVAPYKYLWWVGGLVFLIIVFVHLLQRLNNAEGYGGDALKGLTWLTILAWLVYPIVWIVGSEGTGALGLSQEVGIITIVDLIAKIGFGFYLLANVDAPEESVPLNQSSQQYV	TOPO1-O|TM1|TOPO2-I|TM2|TOPO3-O|TM3|TOPO4-I|TM4|TOPO5-O|TM5|TOPO6-I|TM6|TOPO7-O|TM7|TOPO8-I	-
59	Cryptomonas_sp-SAG-979-4-g7150.t1	282	PASS	7	50	TYPE-I RHODOPSIN	OUTSIDE-INSIDE	TM3=RYDTN	TM7=DLIAK	R-type rhodopsin	residue93,I,unknown	topo-8	54	ANVDAPEESVPLNQSSQQYVDGLAEHSKNLPGRLSQWVLGATCNKLNLICESKI	MADAAAAPTVTFPDDYPNSVRHFLLIGFLGFFIGSIVFFYMGISRKVNTIAHVLTFFIAAVGSLSYYAEWAGLGVEYKTTDTTPRVIFWARYLDWIITLPLILTNLALLSRSDTPTILSLVGNVVLYVICGLIGALTVAPYKYLWWVGGLVFLIIVFVHLLQRLNNAEGYGGDALKGLTWLTILAWLVYPIVWIVGSEGTGALGLSQEVGIITIVDLIAKIGFGFYLLANVDAPEESVPLNQSSQQYVDGLAEHSKNLPGRLSQWVLGATCNKLNLICESKI	TOPO1-O|TM1|TOPO2-I|TM2|TOPO3-O|TM3|TOPO4-I|TM4|TOPO5-O|TM5|TOPO6-I|TM6|TOPO7-O|TM7|TOPO8-I	-
60	Cryptomonas_sp-SAG-979-4-g8727.t1	262	PASS	7	50	TYPE-I RHODOPSIN	OUTSIDE-INSIDE	TM3=RYETL	TM7=DVVAK	R-type rhodopsin	residue93,I,unknown	topo-1	32	MVNQTAKPGSTPVSSNTPVLECTIIEEVGSTG	MVNQTAKPGSTPVSSNTPVLECTIIEEVGSTGLGAIAISFLIFLVGSILFIVKAYSSKEQSKFYFLATYICGFSAMSYLAMLSGEGWITIVGCRQFFYARYVESVITLPLIVVLLGAIAGSSLESIAAAIGATVVFVVSAFFGTVSALEGVKWLWFIISIVGIAGAVAHFSKIFKEAADTKSTELVQLYGKIGLISTYSWIGYLFVWLFTVGFSSFSVSFESSCYALLDVVAKALVCFLVLSAHDALAGAGGDTAGESQQFV	TOPO1-O|TM1|TOPO2-I|TM2|TOPO3-O|TM3|TOPO4-I|TM4|TOPO5-O|TM5|TOPO6-I|TM6|TOPO7-O|TM7|TOPO8-I	-
61	Cryptomonas_sp-SAG-979-4-g8892.t1	326	PASS	7	50	HELIORHODOPSIN	INSIDE-OUTSIDE	TM3=HFESA	TM7=SITAK	R-type rhodopsin	residue93,L,green-light absorbing	topo-2	67	TLHVNNIQFTTTKQVGVWLRASTLPVDNTSAISQVLDTNKCPLANTSNTYSSQYVIKQIVLQGPGLI	MKKSNEQDYTRFWGISIYDWCHYTALLHLCISIVFVILSITLHVNNIQFTTTKQVGVWLRASTLPVDNTSAISQVLDTNKCPLANTSNTYSSQYVIKQIVLQGPGLIDTRILIILFHFISFVFQYAECFDKATYLNTLNKGQISVSHFIEYSVSASLMTIALCAQLGITDVFLICSIAANVCGCMIFGALAELLFDNHVILLVTTGLSTYTLEAHWIAHFAGWLVLVFALASVVSNTLTITNCTLVSSNIAVPTWVSGIVWSEVCLFGNFGLVQLLSFIYRGNQPENRVKWAYYTEMAYVALSITAKSILGFGIIFGNFINSSSSP	TOPO1-I|TM1|TOPO2-O|TM2|TOPO3-I|TM3|TOPO4-O|TM4|TOPO5-I|TM5|TOPO6-O|TM6|TOPO7-I|TM7|TOPO8-O	-
62	Cryptomonas_sp-SAG-979-4-g922.t1	318	PASS	7	50	HELIORHODOPSIN	INSIDE-OUTSIDE	TM3=HFESA	TM7=SVTAK	H-type rhodopsin	residue93,L,green-light absorbing	topo-2	68	ELQVNNIQMQTTKQIGVWMMANSTGPAANTTALSQVLNLNTCPVANATNSYRTQFVVQQFILQGPGLI	MHSYDLFFGFSVYAWCRYAAFLHLILCIVFIILACELQVNNIQMQTTKQIGVWMMANSTGPAANTTALSQVLNLNTCPVANATNSYRTQFVVQQFILQGPGLIDTRVLIILFHFLSFAFQYAESWNRVEYYAVLQDGHVSISHFIEYSLSASLMIIAMCAQLGITDVFLIASIAANCSGCMLFGALAELLFNRDDTISVKRFGIDVFHTYWIAHFAGWMLLLFALAGVVSNTLAINYCEAANSPAQIPTWVVAVVWSEVGLFCIFGFVQLLSFIKRKEPKQSVKWAFYTEWAYVVLSVTAKTTLGFGIIIGNFVNSSS	TOPO1-I|TM1|TOPO2-O|TM2|TOPO3-I|TM3|TOPO4-O|TM4|TOPO5-I|TM5|TOPO6-O|TM6|TOPO7-I|TM7|TOPO8-O	-
63	Goniomonas_GCA-003573635-seq10743	336	PASS	7	50	TYPE-I RHODOPSIN	OUTSIDE-INSIDE	TM3=RYDTC	TM7=DLISK	H-type rhodopsin	residue93,I,unknown	topo-1	70	KDPAAVLVQKPVAAAQSTASSVSAGSASAGSAASIQGSGQGSSSHHVSSESTTSSHPNASEKAQLPMAIT	ESQEMAKAAASLLLVVLLVGTISLIFSKDPAAVLVQKPVAAAQSTASSVSAGSASAGSAASIQGSGQGSSSHHVSSESTTSSHPNASEKAQLPMAITGCLLVGLVGMTAGAIAFLIMALRTETETLFHHLTFIVASISAVAYYSMWMGFGIEVIPATAHHAPRFIFWARYLDWFFTTPLILICLALLAQSTRGTVVSLVGSDALMIVCWVRFGASEPVQKYSWWCAGVLFFLIVLHQLFVQIQQAKTSHGASGAMVLRHLTYLTAITWCATSPTVWLFGDDGLHLLPLAVQASLITVADLISKVGFGFYLILHREEVQHHSGYQFVDGPAKVPGVV	TOPO1-O|TM1|TOPO2-I|TM2|TOPO3-O|TM3|TOPO4-I|TM4|TOPO5-O|TM5|TOPO6-I|TM6|TOPO7-O|TM7|TOPO8-I	-
64	Goniomonas_GCA-003573635-seq3938	306	PASS	7	50	TYPE-I RHODOPSIN	OUTSIDE-INSIDE	TM3=RWETC	TM7=DLISK	R-type rhodopsin	residue93,I,unknown	topo-1	40	SSGAASAGSASGGKSGSASSSSSSKFEEPVFPESYPRTGR	GSAAAGSAAAASAGSAGSVAASSGAASAGSASGGKSGSASSSSSSKFEEPVFPESYPRTGRMLLLVALVGMIIGAGLFAYLGYAETGNKLLHVLSALLTCVAAISYLALYSGQGVGFKTESAPAGGLELHPILWARWLELVITAPLISLCIGILGRADFGACAGLLGNAAFMMGCWVVGAFMEGVKKYVWWVGGLLFLVLLAIQMAMLIGNSKNMLTEAASQTVQVLLTIPLVCNLVYAVVFVLGAEGIGWLSFTVQVSLYVFTDLISKVGGGAALLLSGQIPLEGERGALLGSHNSVGPSSSRYV	TOPO1-O|TM1|TOPO2-I|TM2|TOPO3-O|TM3|TOPO4-I|TM4|TOPO5-O|TM5|TOPO6-I|TM6|TOPO7-O|TM7|TOPO8-I	-
65	Goniomonas_GCA-003573635-seq9622	304	PASS	7	50	TYPE-I RHODOPSIN	OUTSIDE-INSIDE	TM3=RYDSV	TM7=DLLVR	R-type rhodopsin	residue93,L,green-light absorbing	topo-1	41	FLGAMTRAVDYPLDPRVQHVRAEAASAMGCASVEWTHGLAV	FLGAMTRAVDYPLDPRVQHVRAEAASAMGCASVEWTHGLAVTFLQLACGILFITAVFVFLKAIRNPSACLCLVWKHEKFIQATGHRRQFYWPIIFSNFLAGCSYWAISQDQGWVISHGCRQFFYARYFDWFFSLPLLLGVVALVAGAEIADGCAAMGSAGRFGSFFWLSLTPAAALMTVCFAIGGISYDTVTRWLWCLFGVGWLALILYMLATHFKDAAALSAPSRNMEGFALYSRLSTLLMGCLCVYPLVWLFAEGFHSFSLTFEVVCYAVLDLLVRVLFAVYVILAGTTIDSCSTGYEPVTA	TOPO1-O|TM1|TOPO2-I|TM2|TOPO3-O|TM3|TOPO4-I|TM4|TOPO5-O|TM5|TOPO6-I|TM6|TOPO7-O|TM7|TOPO8-I	-
66	Katablepharid-KATA-38W-seq1694	252	PASS	7	50	HELIORHODOPSIN	INSIDE-OUTSIDE	TM3=RFESL	TM7=SLLAK	T-type rhodopsin	residue93,L,green-light absorbing	topo-2	32	NATTFPIYTNFLRFDTQKLTLVPNPQLVYQLR	ERTFVGLRRFNLVMGFLHLVQGIFMIAISNATTFPIYTNFLRFDTQKLTLVPNPQLVYQLRFGPAVAVFLLLSALAHFALSTFGYKWYVAKLKSGMNPARFYEYALSSSLMIVLIGMLVGVSDLGALVLMFGVNAMMNLFGIMMELHNQTTKKTNWTAYIFGCLAGIFPWIVIFLYFYGSLGSSSAKPPAFVYAIVPTIFVFFSISAVNMVLQYKKIGRWKDYLFGERIYIVLSLLAKTALAWQIWVGTLRP	TOPO1-I|TM1|TOPO2-O|TM2|TOPO3-I|TM3|TOPO4-O|TM4|TOPO5-I|TM5|TOPO6-O|TM6|TOPO7-I|TM7|TOPO8-O	-
67	Katablepharid-KATA-38W-seq3718	244	PASS	7	50	TYPE-I RHODOPSIN	OUTSIDE-INSIDE	TM3=RYESE	TM7=DLTLK	R-type rhodopsin	residue93,I,unknown	topo-1	32	QGWVHMAVDATTAAVILTTECKHIDQIHMFGR	QGWVHMAVDATTAAVILTTECKHIDQIHMFGRTVLAFCFIGLSISTAIFVYRAATAKYVAQWRRQFLFINAYIAGIAALSYFAQLSGEGYLILGTCRQFFWARYLETAISGALIILELGMLVKADPVLVYSLMGCNAIVCLSAYAAGMASGHGAAVKWFWFILCLFLLTPVLYSLWTAFRETVINAKSPIPELYNTLLWIVTGCFIIYPLIWLACIGMRDFSVDVEVMFYGIVDLTLKGVLGFV	TOPO1-O|TM1|TOPO2-I|TM2|TOPO3-O|TM3|TOPO4-I|TM4|TOPO5-O|TM5|TOPO6-I|TM6|TOPO7-O|TM7|TOPO8-I	-
68	Katablepharid-KATA-38W-seq4221	231	PASS	7	50	TYPE-I RHODOPSIN	OUTSIDE-INSIDE	TM3=KYDTD	TM7=DIGAK	R-type rhodopsin	residue93,I,unknown	topo-2	19	RGRGAAGRPHKDSNFHEHT	ISMIVLFISSALFYYYAVRGRGAAGRPHKDSNFHEHTTISGIVTLVTGVIYSGKVLYSLTEGEAEFIFEEYKYLDYVVTCPLIVLDLCFITELPCAITFALCTCFVLVTGVFANEAKEPGPMWGWFAIGTIIFVPLVVSLFVLVKRRADTPHWPNGLKRPLKAAMVVFSIIWPIFPVLFVLENGLHVISKDVESIITCFLDIGAKSVFGLLLTLHRLRLEDYEDGFYSKSK	TOPO1-O|TM1|TOPO2-I|TM2|TOPO3-O|TM3|TOPO4-I|TM4|TOPO5-O|TM5|TOPO6-I|TM6|TOPO7-O|TM7|TOPO8-I	-
69	Katablepharid-KATA-38W-seq438	241	PASS	7	50	TYPE-I RHODOPSIN	OUTSIDE-INSIDE	TM3=RFDTV	TM7=DVIWK	H-type rhodopsin	residue93,V,unknown	topo-1	25	ATAAAGFLRPSECSEWLDRVTGTGE	ATAAAGFLRPSECSEWLDRVTGTGEYFMSLYFITLTVSTLIFFLMAIKCEAEKRKFFYSALYITGFSAYIYAAMLFSEGVVIVRGCREEFYIRFFDCFVTMPLVGLVLGMIANVDGGTISLLLGCSALQVFTLGCATLAVPIWVRWAWFCISLAVFTPIFFVIARPFRLKAEALHPATFGLYVRVSWMVLLSWLFIYFVWMLGPGFAVISVNITVVLYGVLDVIWKSLFCFFVLMSHEALG	TOPO1-O|TM1|TOPO2-I|TM2|TOPO3-O|TM3|TOPO4-I|TM4|TOPO5-O|TM5|TOPO6-I|TM6|TOPO7-O|TM7|TOPO8-I	-
70	Katablepharid-KATA-38W-seq4870	377	PASS	7	50	TYPE-I RHODOPSIN	OUTSIDE-INSIDE	TM3=RYAAG	TM7=DVISR	R-type rhodopsin	residue93,L,green-light absorbing	topo-1	133	LEFSIKPIGEEQPGLQILLYADTSASWPKAVQAESCAAKETYSISNLSGDPRYLVDKRVEGRVQINDRNEQHDWYVVASNCDGLCPHVQYRLLFTDAEVCQARSVTQSLQEEFRGVAEAMSLQNIFGVPGLNS	LEFSIKPIGEEQPGLQILLYADTSASWPKAVQAESCAAKETYSISNLSGDPRYLVDKRVEGRVQINDRNEQHDWYVVASNCDGLCPHVQYRLLFTDAEVCQARSVTQSLQEEFRGVAEAMSLQNIFGVPGLNSFGVAILYATFALFTVATLLFMLWSIHVPVAKRLPHYLMATVAAGSALAYLVLATGYGTGLLRNFRNTWAWDNPILATLTPDVSNALYNPLYAAASLYPIHFARYLAWAIAGPMLLTGLALMAGGGHVQLGLASASHVLHVVCLAMGSTMLSAAKWGMWIMSILFLLPVIYIELNTFRKSAILRGLAAARTYTVASVLLAFSANVSFLVWAVADGAHALPPAMAVLINACLDVISRLLFGVVFLQ	TOPO1-O|TM1|TOPO2-I|TM2|TOPO3-O|TM3|TOPO4-I|TM4|TOPO5-O|TM5|TOPO6-I|TM6|TOPO7-O|TM7|TOPO8-I	-
71	Katablepharid-KATA-4-S6E-35B-seq3041	250	PASS	7	50	TYPE-I RHODOPSIN	OUTSIDE-INSIDE	TM3=RYDTE	TM7=DIISK	R-type rhodopsin	residue93,L,green-light absorbing	topo-3	40	RIFNSWVDAYEFPKGLDATELGEKTADPKLTGIPFNDAYR	QLVYNFTSFTLASMMATTVFLWLRLGSVAEQYKTALCITGLVTFIAFYHYVRIFNSWVDAYEFPKGLDATELGEKTADPKLTGIPFNDAYRYMDWLLTVPLLLMELILVMKFDAKEAQQKSATLGAASALMILVGYPGELITEGPQLSSRWMFWAASMTPFIWIVYTLLVGLKAATESEENPDVADLIRLAQKMTVVSWCTYPFVYIIPMLGASGAGSVVGIQIGYCISDIISKCGVGLLTYSICKAKSA	TOPO1-O|TM1|TOPO2-I|TM2|TOPO3-O|TM3|TOPO4-I|TM4|TOPO5-O|TM5|TOPO6-I|TM6|TOPO7-O|TM7|TOPO8-I	-
72	Katablepharid-KATA-K7-seq1926	235	PASS	7	50	TYPE-I RHODOPSIN	OUTSIDE-INSIDE	TM3=RYDTE	TM7=DVVLK	R-type rhodopsin	residue93,I,unknown	topo-1	24	RKVMGGFAPVPGCPHLDEVHTFGR	RKVMGGFAPVPGCPHLDEVHTFGRTVLAICLISLAASTAIFVAKASFSRFVAQRKYLFINSFISGISALAYFAMISREGYSVIGGCRIFYWARYIDMAVTVSLIILELGMLVNMDAPLVYALMGCNVMASVAAYSAASASGTGGSSVKWFWFGVSVCLLFPIINSLWTVFRERVQSAKSPIPELYNTLLWTVSVCLVGYACVWLACVGLDDASVNVEVFFNGLFDVVLKGVLGFV	TOPO1-O|TM1|TOPO2-I|TM2|TOPO3-O|TM3|TOPO4-I|TM4|TOPO5-O|TM5|TOPO6-I|TM6|TOPO7-O|TM7|TOPO8-I	-
73	Rhinomonas_nottbecki-K1855-g11278.t1	398	PASS	7	50	TYPE-I RHODOPSIN	OUTSIDE-INSIDE	TM3=RYDTD	TM7=DLIAK	R-type rhodopsin	residue93,L,green-light absorbing	topo-8	150	KYRKFFDQKMYDMLGELGMDAEEGLNHLEKDLKDCDDLSATNNIKRLSVLGKSRTPVQTFSAEPIPRPMDGSGQTFLALQNNQYLRTPSFGPPLINPSNDERLPGDEDQGGGVGQRHMQSASADHLKDQLDSINDQIRAEYERKDRERKV	MEGWYQPSTFGTSAIMGHWITFLFLTICTMYLAHDSWTAKGPSGRELYFAGYHEEYNISFYVNLFAMIAYFGKIVADTMGHNYNNVGPMVIGLGNYRYADYMLTCPLLAWDLMAQVRAPFRFTGAVLIFTVLLCGAATNFYPGEQLKNGGIAWFCFGCFLYAAAYFLFFNIIKRQYGRLVNLSGNTEAKKAFGPLKLALYTFFSIWVVFPIVWILGYHGLNVLTNDAQECLHCACDLIAKSFYGFALAKYRKFFDQKMYDMLGELGMDAEEGLNHLEKDLKDCDDLSATNNIKRLSVLGKSRTPVQTFSAEPIPRPMDGSGQTFLALQNNQYLRTPSFGPPLINPSNDERLPGDEDQGGGVGQRHMQSASADHLKDQLDSINDQIRAEYERKDRERKV	TOPO1-O|TM1|TOPO2-I|TM2|TOPO3-O|TM3|TOPO4-I|TM4|TOPO5-O|TM5|TOPO6-I|TM6|TOPO7-O|TM7|TOPO8-I	-
74	Rhinomonas_nottbecki-K1855-g13534.t1	244	PASS	7	50	TYPE-I RHODOPSIN	OUTSIDE-INSIDE	TM3=RYDTD	TM7=DIISK	R-type rhodopsin	residue93,L,green-light absorbing	topo-1	32	MGGGVPGLAALDGKAASPEACTVIEEVGSTAV	MGGGVPGLAALDGKAASPEACTVIEEVGSTAVGALTLAFLAMAIAAVFMIAKATSTDEQRKVFYLINGYVCGIAAVSYFAMLSGQGWTVIAGCRQFFYARYLDWALTTPLLLLDLALLAAVRCIGADLLMLVGGFMGSVSTLTAVKWFWFLFTMGMYTLVILAFTRTFREALHMTADPVRERGRVELYGRLSWLTGFNAFSVSFEVVAYTITDIISKVAFSFMLVQGHEFLIASPTGSQAEGFV	TOPO1-O|TM1|TOPO2-I|TM2|TOPO3-O|TM3|TOPO4-I|TM4|TOPO5-O|TM5|TOPO6-I|TM6|TOPO7-O|TM7|TOPO8-I	-
75	Rhinomonas_nottbecki-K1855-g15033.t2	428	PASS	7	44	TYPE-I RHODOPSIN	OUTSIDE-INSIDE	TM3=KYDTD	TM7=DVLAK	R-type rhodopsin	residue93,L,green-light absorbing	topo-8	210	QLLVDKASVNFKQLTMTKQDLMEQAHEEKKAQRRSTDTVAYEAPEDNPFTMEHQTSAAENRAAAGNGIASRDQPQNSTTEETTAQNRTENTQDIFTAGLHDIQTAVGQTSTEKTTGLALQTQQQSPTDSTGTNSTDTAQNQAQSSTDSTRTQQSKQNNTGTAQKEDSTEQAEDTEITDTSTGMKTPTQTATAETITEQRVSKWAGQKTDR	MAADAVDINMDFQKSKIVHAVDWVGFFLLFGTALVLTYKLMNFTPPAKFARVCTHLLGDPDMGSNFIFYKYFDYLLTCPLLTLDLLWTLNLPYKITYAIFVFVCILSCLLETWSPSPGRYMWFAFGLTIFAFTWYNIITKVQVRFIQYFKKKKDIPANAANKRMSMASKAGFRNKNIRNPLQTALSTYFGIWMAYPHCINVVLDVLAKSMYGFALLRFQLLVDKASVNFKQLTMTKQDLMEQAHEEKKAQRRSTDTVAYEAPEDNPFTMEHQTSAAENRAAAGNGIASRDQPQNSTTEETTAQNRTENTQDIFTAGLHDIQTAVGQTSTEKTTGLALQTQQQSPTDSTGTNSTDTAQNQAQSSTDSTRTQQSKQNNTGTAQKEDSTEQAEDTEITDTST…	TOPO1-O|TM1|TOPO2-I|TM2|TOPO3-O|TM3|TOPO4-I|TM4|TOPO5-O|TM5|TOPO6-I|TM6|TOPO7-O|TM7|TOPO8-I	-
76	Rhinomonas_nottbecki-K1855-g16246.t1	292	PASS	7	50	TYPE-I RHODOPSIN	OUTSIDE-INSIDE	TM3=RYGTD	TM7=DIISV	K-type rhodopsin	residue93,L,green-light absorbing	topo-1	42	DTVADPAPAADAAPAAEASSSPVATGHAGEVTFPDDYPNSVR	MRSLCDELFVNMPYTILQDTVADPAPAADAAPAAEASSSPVATGHAGEVTFPDDYPNSVRHFLLLGTIAMFIGAIIFMVLNLIRPKKTIAHSVTFVMAAAGALAYYSMWTGLGVWYKTSDRTPRVIFFSRYIGHLFTMPLMMVDLGLIYKFDAASMIALVGYDLTMVAAAFLGALSVGGHKWLWWFISGVFVVLILILVIQRLQTAPSDPAKVLTYITIVSTLLLPLAWLLGSEGTAAIGLTQEVALVTFGDIISVLAFGCYFLFNYDLLMGDEGEGGEKEGLQEGDSQQYV	TOPO1-O|TM1|TOPO2-I|TM2|TOPO3-O|TM3|TOPO4-I|TM4|TOPO5-O|TM5|TOPO6-I|TM6|TOPO7-O|TM7|TOPO8-I	-
77	Rhinomonas_nottbecki-K1855-g17570.t1	548	PASS	7	11	TYPE-I RHODOPSIN	OUTSIDE-INSIDE	TM3=RYLTD	TM7=DFVSQ	R-type rhodopsin	residue93,I,unknown	topo-1	228	EGGAGGAGAGAEAGIGGGDSPASRALLEREGQRDLPVVFHPIRFPHGAASYQTSHPSDDETVYEIWHPSCFGKQSALLGSFCVGTTNEEQEKDPQHKLPRITFSVDRHETADPITIFLFDDENKSCEELRPLSKSVMLEIPGKGRVEAHKNIMEKSPHYWYLVAVNCNTRAVCPEVLSANITFFHPGSNGRPDLCVAKDEGAVTALQDAVKETMNALQMENLLHVVGL	MSTTGRLASMSRILKVLSLAATLLAFLTAGTRAAEGGAGGAGAGAEAGIGGGDSPASRALLEREGQRDLPVVFHPIRFPHGAASYQTSHPSDDETVYEIWHPSCFGKQSALLGSFCVGTTNEEQEKDPQHKLPRITFSVDRHETADPITIFLFDDENKSCEELRPLSKSVMLEIPGKGRVEAHKNIMEKSPHYWYLVAVNCNTRAVCPEVLSANITFFHPGSNGRPDLCVAKDEGAVTALQDAVKETMNALQMENLLHVVGLTPFGVAVLYIDFTAMLLCSFLFLIEGLRVESQRRFLYFNTFFITSISAMAYLAMASGNGIMTLRKVDGVKGESGRWHFTNPLFTTPGSALHPNPMYNEAYATASAYPVFYARYVLQFFTSPLILLDLFLITGVGFAT…	TOPO1-O|TM1|TOPO2-I|TM2|TOPO3-O|TM3|TOPO4-I|TM4|TOPO5-O|TM5|TOPO6-I|TM6|TOPO7-O|TM7|TOPO8-I	-
78	Rhinomonas_nottbecki-K1855-g17570.t2	567	PASS	7	7	TYPE-I RHODOPSIN	OUTSIDE-INSIDE	TM3=RYLTD	TM7=DFVSQ	R-type rhodopsin	residue93,I,unknown	topo-1	229	AEGGAGGAGAGAEAGIGGGDSPASRALLEREGQRDLPVVFHPIRFPHGAASYQTSHPSDDETVYEIWHPSCFGKQSALLGSFCVGTTNEEQEKDPQHKLPRITFSVDRHETADPITIFLFDDENKSCEELRPLSKSVMLEIPGKGRVEAHKNIMEKSPHYWYLVAVNCNTRAVCPEVLSANITFFHPGSNGRPDLCVAKDEGAVTALQDAVKETMNALQMENLLHVVGL	MSTTGRLASMSRILKVLSLAATLLAFLTAGTRAAEGGAGGAGAGAEAGIGGGDSPASRALLEREGQRDLPVVFHPIRFPHGAASYQTSHPSDDETVYEIWHPSCFGKQSALLGSFCVGTTNEEQEKDPQHKLPRITFSVDRHETADPITIFLFDDENKSCEELRPLSKSVMLEIPGKGRVEAHKNIMEKSPHYWYLVAVNCNTRAVCPEVLSANITFFHPGSNGRPDLCVAKDEGAVTALQDAVKETMNALQMENLLHVVGLTPFGVAVLYIDFTAMLLCSFLFLIEGLRVESQRRFLYFNTFFITSISAMAYLAMASGNGIMTLRKVDGVKGESGRWHFTNPLFTTPGSALHPNPMYNEAYATASAYPVFYARYVLQDTLSYASAYPVFYARYVLQFF…	TOPO1-O|TM1|TOPO2-I|TM2|TOPO3-O|TM3|TOPO4-I|TM4|TOPO5-O|TM5|TOPO6-I|TM6|TOPO7-O|TM7|TOPO8-I	-
79	Rhinomonas_nottbecki-K1855-g17830.t1	586	PASS	7	17	TYPE-I RHODOPSIN	OUTSIDE-INSIDE	TM3=AYDTD	TM7=DIVAK	R-type rhodopsin	residue93,L,green-light absorbing	topo-8	322	RTYFDKKLFNMLEDLGLDGEEEMEALDREMAHQHVDEQQHLSTHGPNRKASILSPIDSKIQSSLVRDPIDTSGDIVHAIGPTGSALRDAPFLLTPRGEVQLTPRGEQASHMPLPQMLDTPYNQLNPKVPQSPRHSPRRRSVIGMLADRSLSAAEFKLHQTSSFTAPYNSSFTNAHRRVSEDEQAYALSSNAPLMKVHAPGHDSRIGSADSVSKDTRLAQLRKQMEMINREIARASQDEEGRGKKKKLESDMEIPNLYRDSSSDAEYERERRRRRKERKEKERKEKERRARANEGAYDGQSSPEGMGKYDTDGLWGEPRPGGG	MSEEAWAQEYRYKQNYEWTLPSTSTPVTKMAHWAAFVVLSSCTVYLAVHAWNAKGPSGNQMYFYGYKEEMMISIYVNLFAAVAYYGKVVADTYGHHYVNSGPVIPVMGNYAYMDYISTCPLLVYDLLGQLRAPYKTTCSVLIFLVLLTGVVTNFYEGDHFKGPAYAWFGLGMVLFAVDYFLLYKIVTQQYSKLETLSYQSHAKKALFPLKMAIGTFFVVWIIFPIVWILSSRGLGVINDEAVEVLHALCDIVAKSVYGFMLARFRTYFDKKLFNMLEDLGLDGEEEMEALDREMAHQHVDEQQHLSTHGPNRKASILSPIDSKIQSSLVRDPIDTSGDIVHAIGPTGSALRDAPFLLTPRGEVQLTPRGEQASHMPLPQMLDTPYNQLNPKVPQSPRHS…	TOPO1-O|TM1|TOPO2-I|TM2|TOPO3-O|TM3|TOPO4-I|TM4|TOPO5-O|TM5|TOPO6-I|TM6|TOPO7-O|TM7|TOPO8-I	-
80	Rhinomonas_nottbecki-K1855-g17830.t2	585	PASS	7	17	TYPE-I RHODOPSIN	OUTSIDE-INSIDE	TM3=AYDTD	TM7=DIVAK	A-type rhodopsin	residue93,L,green-light absorbing	topo-8	321	RTYFDKKLFNMLEDLGLDGEEEMEALDREMAHQHVDEQQHLSTHGPNRKASILSPIDSKIQSSLVRDPIDTSGDIVHAIGPTGSALRDAPFLLTPRGEVQLTPRGEQASHMPLPQMLDTPYNQLNPKVPQSPRHSPRRRSVIGMLADRSLSAAEFKLHQTSSFTAPYNSSFTNAHRRVSEDEQAYALSSNAPLMKVHAPGHDSRIGADSVSKDTRLAQLRKQMEMINREIARASQDEEGRGKKKKLESDMEIPNLYRDSSSDAEYERERRRRRKERKEKERKEKERRARANEGAYDGQSSPEGMGKYDTDGLWGEPRPGGG	MSEEAWAQEYRYKQNYEWTLPSTSTPVTKMAHWAAFVVLSSCTVYLAVHAWNAKGPSGNQMYFYGYKEEMMISIYVNLFAAVAYYGKVVADTYGHHYVNSGPVIPVMGNYAYMDYISTCPLLVYDLLGQLRAPYKTTCSVLIFLVLLTGVVTNFYEGDHFKGPAYAWFGLGMVLFAVDYFLLYKIVTQQYSKLETLSYQSHAKKALFPLKMAIGTFFVVWIIFPIVWILSSRGLGVINDEAVEVLHALCDIVAKSVYGFMLARFRTYFDKKLFNMLEDLGLDGEEEMEALDREMAHQHVDEQQHLSTHGPNRKASILSPIDSKIQSSLVRDPIDTSGDIVHAIGPTGSALRDAPFLLTPRGEVQLTPRGEQASHMPLPQMLDTPYNQLNPKVPQSPRHS…	TOPO1-O|TM1|TOPO2-I|TM2|TOPO3-O|TM3|TOPO4-I|TM4|TOPO5-O|TM5|TOPO6-I|TM6|TOPO7-O|TM7|TOPO8-I	-
81	Rhinomonas_nottbecki-K1855-g19285.t1	507	PASS	7	13	TYPE-I RHODOPSIN	OUTSIDE-INSIDE	TM3=RPLTQ	TM7=DAVAK	A-type rhodopsin	residue93,I,unknown	topo-8	266	DIVWNILGGTWDLPLDEDGKGLMEQGQSTLMSPAPNQHTQSMAAQSMNQTQNFNPEEKELQADMVLRPGALALPAPPPYPSGGEEAYAGRADVEMSTPAVQAIQLQAAMQRRANSPGDLMGGSLTGGGLPGVADSGGWGRASGGGLASMGGVGRGGAGGRMAVDEVVDHVRNLNQALADLLVYDSLSPATAALAPAQPRFEEMEGGGYGEGAGLYSQYAQGEPPGPDHATATARRAAGGGRWGARARKRQAEAEAEGCLLREQLNA	MSANPNYGSWAIDNADCIARSELGMGVKTFGLCWCIVCACQAFFFAIRFPKVSWEYILVPAAQALTYGLGYSGIGYIQLADGRIICWTRPALWLVTVPTILMQINAMGSFKYFNVDFNSMQVSISVLMIVSGLSASISEDEAIKWMFFVIGSLCLLFIFLVTHSTFMKGLAKFTDAGTPNALRVATRLKVLYGLFFPAWAVYPLLYILSLEGACVAEENVIVVCFVLADAVAKNAFGIILWDIVWNILGGTWDLPLDEDGKGLMEQGQSTLMSPAPNQHTQSMAAQSMNQTQNFNPEEKELQADMVLRPGALALPAPPPYPSGGEEAYAGRADVEMSTPAVQAIQLQAAMQRRANSPGDLMGGSLTGGGLPGVADSGGWGRASGGGLASMGGVGRGGAG…	TOPO1-O|TM1|TOPO2-I|TM2|TOPO3-O|TM3|TOPO4-I|TM4|TOPO5-O|TM5|TOPO6-I|TM6|TOPO7-O|TM7|TOPO8-I	-
82	Rhinomonas_nottbecki-K1855-g218.t1	325	PASS	7	50	TYPE-I RHODOPSIN	OUTSIDE-INSIDE	TM3=WYDTA	TM7=DVLGK	R-type rhodopsin	residue93,V,unknown	topo-1	75	MMRHLALLALLAVLPAIAAAPGVAKAAGAAAGKTRKIQHLHALHRQMKLPQGMKLEAADEGEDEDENELPDHVTV	MMRHLALLALLAVLPAIAAAPGVAKAAGAAAGKTRKIQHLHALHRQMKLPQGMKLEAADEGEDEDENELPDHVTVFFVIGFAIMCLFAVVFLNMALSFNGPGSRQHGPMMHFLAFFVASISVFTYFSMWSKTGLMHVDYEGEAEEGRVLFPAWYLDWAITIPTVLVALGMVGNWAISSIVITCGSALIMLGALWFGAAAEGAYRYVFFAGGAFFFGLLAFLLVVEVFRGAKKLTGREASLHATAAYVAIVTWLCIPVMWLLGEAGTRAASLEVEVVVTAAADVLGKGLILLLLVSASTAAKAPAAGTPTGSPVKPARPVTSSTYV	TOPO1-O|TM1|TOPO2-I|TM2|TOPO3-O|TM3|TOPO4-I|TM4|TOPO5-O|TM5|TOPO6-I|TM6|TOPO7-O|TM7|TOPO8-I	-
83	Rhinomonas_nottbecki-K1855-g2302.t1	341	PASS	7	50	TYPE-I RHODOPSIN	OUTSIDE-INSIDE	TM3=RYDTA	TM7=DITAK	W-type rhodopsin	residue93,L,green-light absorbing	topo-1	70	TESSSSAKSRSHHAQARHAKHRASFVTQLEDAAKAAAEGDDAKDGDKKAEEEEKQWWDKNDKEGLSNLVL	MRNFQWLLVSLVLLAVFTGLAVGTESSSSAKSRSHHAQARHAKHRASFVTQLEDAAKAAAEGDDAKDGDKKAEEEEKQWWDKNDKEGLSNLVLVMFVIGFVVMAVAAVFFLVMAFRYDGETDSRQHGPMFYYIVFFVSAISAMTYYSMWTETAVLHIDEEEGERVVFPARYLDWLVTTPLMLAAVSLFGNAPVASMVGLVGSDLLWISALYVGAVESTAHKYFWWGVAVVFFVITIYFLFQELNKVDQGRVSEYDADTLRIITYFIAICWAFFPLLWLFGQEGTGSSSLPVQAAFTTLFDITAKLAFGLVIVFRAPSNEQAAYTQYSRQQYRGNVTSSAFV	TOPO1-O|TM1|TOPO2-I|TM2|TOPO3-O|TM3|TOPO4-I|TM4|TOPO5-O|TM5|TOPO6-I|TM6|TOPO7-O|TM7|TOPO8-I	-
84	Rhinomonas_nottbecki-K1855-g23580.t1	560	PASS	7	3	TYPE-I RHODOPSIN	OUTSIDE-INSIDE	TM3=KYDTD	TM7=DVLAK	R-type rhodopsin	residue93,L,green-light absorbing	topo-8	325	VLKGEKSTLIFVPFGKDEDDSLDGESVDENGNGRPPESMNRRQSLGTRIGGKSRSNSIAYSNEGRHSVLSQHRGGGMSAGPFFPPANAGSFNPGYQSSFDGSFGPSGGLPRPAPFQSEIYSLGSKLPIVHAHNHNRDDDIPPFDVDHSRDPQASEDEVSRVQNQIRKVQEELAHIMPGPHSRDERKLQVGTETGPGTLCQCTEALQPGFKLAGQARRAAVDGGTVTITLAPRFKLAAKPPARPGPGGSSLWSLRAEGNASRYMNHCYQPNCYSKVVTVDGSKHIVLFAQQDISVDTEITYDYKLPIEDVKVICQCGAPQCRGYLN	MATGKLAYLQDPSVIVVDWIGFLCLFGCSLYLFYKLTSFKGPDHNESWYMGYREDKMLSVFVNLFAALAYWARICSHANGDVGPAAQVVAYKYLDYLLTCPLLTLDLMWSLNLPYKFTYAGFVFCCIISAFMCSTLDGNARYMWFGFGLSLFGFTWYSIITVVRMRLEQFIAPEAKKVRLYLKIACLTYFAIWCGYPTLWLVHEVKILSDVTSAILHTFLDVLAKSVYGLALLSFVLKGEKSTLIFVPFGKDEDDSLDGESVDENGNGRPPESMNRRQSLGTRIGGKSRSNSIAYSNEGRHSVLSQHRGGGMSAGPFFPPANAGSFNPGYQSSFDGSFGPSGGLPRPAPFQSEIYSLGSKLPIVHAHNHNRDDDIPPFDVDHSRDPQASEDEVSRVQNQ…	TOPO1-O|TM1|TOPO2-I|TM2|TOPO3-O|TM3|TOPO4-I|TM4|TOPO5-O|TM5|TOPO6-I|TM6|TOPO7-O|TM7|TOPO8-I	TOPO1-O|TM1|TOPO2-I|TM2|TOPO3-O|TM3|TOPO4-I|TM4|TOPO5-O|TM5|TOPO6-I|TM6|TOPO7-O|TM7|TOPO8-I-SET(31)
85	Rhinomonas_nottbecki-K1855-g23580.t2	555	PASS	7	6	TYPE-I RHODOPSIN	OUTSIDE-INSIDE	TM3=KYDTD	TM7=DVLAK	K-type rhodopsin	residue93,L,green-light absorbing	topo-8	320	VLKGEKSTLIFVPFGKDEDDSLDGESVDENGNGRPPESMNRRQSLGTRIGGKSRSNSIAYSNEGRHSVLSQHRGGGMSAGPFFPPANGSFNPGYQSSFDGSFGPSGGLPRPAPFQSEIYSLGSKLPIVHAHNHNRDDDIPPFDVDHSRDPQASEDEVSRVQNQIRKVQEELAHIMPGPHSRDERKLQVGTETGPGTLCQCTEALQPGFKLAGQARRAAVDGGTVTITLAPRFKLAAKPPARPGPGGSSLWSLRAEGNASRYMNHCYQPNCYSKVVTVDGSKHIVLFAQQDISVDTEITYDYKLPIEDVKCGAPQCRGYLN	MATGKLAYLQDPSVIVVDWIGFLCLFGCSLYLFYKLTSFKGPDHNESWYMGYREDKMLSVFVNLFAALAYWARICSHANGDVGPAAQVVAYKYLDYLLTCPLLTLDLMWSLNLPYKFTYAGFVFCCIISAFMCSTLDGNARYMWFGFGLSLFGFTWYSIITVVRMRLEQFIAPEAKKVRLYLKIACLTYFAIWCGYPTLWLVHEVKILSDVTSAILHTFLDVLAKSVYGLALLSFVLKGEKSTLIFVPFGKDEDDSLDGESVDENGNGRPPESMNRRQSLGTRIGGKSRSNSIAYSNEGRHSVLSQHRGGGMSAGPFFPPANGSFNPGYQSSFDGSFGPSGGLPRPAPFQSEIYSLGSKLPIVHAHNHNRDDDIPPFDVDHSRDPQASEDEVSRVQNQI…	TOPO1-O|TM1|TOPO2-I|TM2|TOPO3-O|TM3|TOPO4-I|TM4|TOPO5-O|TM5|TOPO6-I|TM6|TOPO7-O|TM7|TOPO8-I	TOPO1-O|TM1|TOPO2-I|TM2|TOPO3-O|TM3|TOPO4-I|TM4|TOPO5-O|TM5|TOPO6-I|TM6|TOPO7-O|TM7|TOPO8-I-SET(31)
86	Rhinomonas_nottbecki-K1855-g23580.t3	559	PASS	7	6	TYPE-I RHODOPSIN	OUTSIDE-INSIDE	TM3=KYDTD	TM7=DVLAK	K-type rhodopsin	residue93,L,green-light absorbing	topo-8	324	VLKGEKSTLIFVPFGKDEDDSLDGESVDENGNGRPPESMNRRQSLGTRIGGKSRSNSIAYSNEGRHSVLSQHRGGGMSAGPFFPPANGSFNPGYQSSFDGSFGPSGGLPRPAPFQSEIYSLGSKLPIVHAHNHNRDDDIPPFDVDHSRDPQASEDEVSRVQNQIRKVQEELAHIMPGPHSRDERKLQVGTETGPGTLCQCTEALQPGFKLAGQARRAAVDGGTVTITLAPRFKLAAKPPARPGPGGSSLWSLRAEGNASRYMNHCYQPNCYSKVVTVDGSKHIVLFAQQDISVDTEITYDYKLPIEDVKVICQCGAPQCRGYLN	MATGKLAYLQDPSVIVVDWIGFLCLFGCSLYLFYKLTSFKGPDHNESWYMGYREDKMLSVFVNLFAALAYWARICSHANGDVGPAAQVVAYKYLDYLLTCPLLTLDLMWSLNLPYKFTYAGFVFCCIISAFMCSTLDGNARYMWFGFGLSLFGFTWYSIITVVRMRLEQFIAPEAKKVRLYLKIACLTYFAIWCGYPTLWLVHEVKILSDVTSAILHTFLDVLAKSVYGLALLSFVLKGEKSTLIFVPFGKDEDDSLDGESVDENGNGRPPESMNRRQSLGTRIGGKSRSNSIAYSNEGRHSVLSQHRGGGMSAGPFFPPANGSFNPGYQSSFDGSFGPSGGLPRPAPFQSEIYSLGSKLPIVHAHNHNRDDDIPPFDVDHSRDPQASEDEVSRVQNQI…	TOPO1-O|TM1|TOPO2-I|TM2|TOPO3-O|TM3|TOPO4-I|TM4|TOPO5-O|TM5|TOPO6-I|TM6|TOPO7-O|TM7|TOPO8-I	TOPO1-O|TM1|TOPO2-I|TM2|TOPO3-O|TM3|TOPO4-I|TM4|TOPO5-O|TM5|TOPO6-I|TM6|TOPO7-O|TM7|TOPO8-I-SET(30)
87	Rhinomonas_nottbecki-K1855-g24300.t1	266	PASS	7	50	TYPE-I RHODOPSIN	OUTSIDE-INSIDE	TM3=RYDTC	TM7=DLIAK	K-type rhodopsin	residue93,I,unknown	topo-1	38	MAFRKLLEDPAAAPAAASESDSEEPTVTFPDDYPNSVR	MAFRKLLEDPAAAPAAASESDSEEPTVTFPDDYPNSVRHFLLIGFLGMFIGAIVFFYMGISRKVNTVMHVLVFFIAAVSACSYYAEWAGLGVEYKTTDTTPRVIFWARYLDWVITGPLILACLALLSKADTPTIISLCGNMVLYVICGLIGALTVAPYKYMWWVASLIFLIIVFMQLLQRLNNPEGYGGDALKGLTWLIIIVFIIYPIVWIVGSEGTGALGLSQEVGILTIADLIAKIGFGFYLLANVDAPEAESAPLNQSSQQYV	TOPO1-O|TM1|TOPO2-I|TM2|TOPO3-O|TM3|TOPO4-I|TM4|TOPO5-O|TM5|TOPO6-I|TM6|TOPO7-O|TM7|TOPO8-I	-
88	Rhinomonas_nottbecki-K1855-g24302.t1	331	PASS	7	50	TYPE-I RHODOPSIN	OUTSIDE-INSIDE	TM3=RYDTA	TM7=DLVAK	R-type rhodopsin	residue93,I,unknown	topo-1	97	MAGKKELAKKPEALFYLRCPADQAFNQHRKMSLSIRPFFQILQEDPAPEAAPEAAPEAAPAAEAAPAAEAGAAPAAEAGAAGAGDVVFPDDYPNSVK	MAGKKELAKKPEALFYLRCPADQAFNQHRKMSLSIRPFFQILQEDPAPEAAPEAAPEAAPAAEAAPAAEAGAAPAAEAGAAGAGDVVFPDDYPNSVKHMLLIGSLGMLIGAGVLIFLQMSRSKPTVSHSLCFLACAISAMSYYAMWTGLGTEYKTTDTTPRVIFLPRYIDWLLTQPLILAALCQINKAEVSVLVSLVGNDILMVLALMIGAINVAPFKYMWWFAGAIFLVIIIVNLIQRLDGQNDVYKISSYIIIACSCIYALAWVLGSEGTASLGLTQEVALVVLTDLVAKLGFSLYFLFNYDAAMGEEGGEESEGLKDGDDNQQSQQFV	TOPO1-O|TM1|TOPO2-I|TM2|TOPO3-O|TM3|TOPO4-I|TM4|TOPO5-O|TM5|TOPO6-I|TM6|TOPO7-O|TM7|TOPO8-I	-
89	Rhinomonas_nottbecki-K1855-g29984.t1	445	PASS	7	50	TYPE-I RHODOPSIN	OUTSIDE-INSIDE	TM3=RYDTD	TM7=DIIAK	R-type rhodopsin	residue93,L,green-light absorbing	topo-8	180	RFRKSYDEKLFRLLEQLGHDEEEFERIDKDMRLSNKGERLRKISHESWAGRSEEDMLVDPRTYMRSKVHGHAASRRSNLFPKKPPGREGSDAESSFLGGESSGSGSRLRGWADDERSRSGARLMVVGMQEAQTGRDGISVGDSDEVVQAEAAGRSGDDVTELPGQPQPQACPEPATIPLE	MASAPGTDEIFYVGTMDGWYLPSQLNSVAIAAHWVCFLVLAGTTFYLGWESWTSRGPSKKTAFYAGYQEEQNLALFVNFFAMLSYYGKIVADTLGHNFTDVGPFIVGFGNYRYADYMLTCPMLVYDLLYQLRAPYRLTCSGAIFAILMSGAIAEIYSEGDPRLRNGAYAWYGFGLLWFMIAYVVVMVIVRKQYARLAELAHGTGAEQSLSVLKFAVFTFSMLWVLFPLVWAICPRGLGLISDSATEVAHCLCDIIAKSCYGFALARFRKSYDEKLFRLLEQLGHDEEEFERIDKDMRLSNKGERLRKISHESWAGRSEEDMLVDPRTYMRSKVHGHAASRRSNLFPKKPPGREGSDAESSFLGGESSGSGSRLRGWADDERSRSGARLMVVGMQEAQTG…	TOPO1-O|TM1|TOPO2-I|TM2|TOPO3-O|TM3|TOPO4-I|TM4|TOPO5-O|TM5|TOPO6-I|TM6|TOPO7-O|TM7|TOPO8-I	-
90	Rhinomonas_nottbecki-K1855-g30263.t1	296	PASS	7	50	TYPE-I RHODOPSIN	OUTSIDE-INSIDE	TM3=KYDTD	TM7=DVIAK	R-type rhodopsin	residue93,L,green-light absorbing	topo-8	64	KVFFDKKLIAAGVDEEEFHKFSKDVTTHKNDDEDDDEDTKKKKSKQKIRLPGSMSRECSPTPRF	MVSSAVIVSNWIAFLCLSASFLGLLIFSLKYKGPTGKEAYYNGFREQNMLGVFINLFCAVAYFAKVVAAHANDDGFKVFTTIKYLDYLTTCPLLTLDLLWNLEAPYKVSAGALVLTCLTFAVATDSTPAPANYVWFGAGLSFFMFSYSFILTIVKERITFFANCARDSHAKKSIGYLKLALFSYFGIWIFFPVLWILSPKAIGLIGDDVQHVFHCILDVIAKSCYGFALLYFKVFFDKKLIAAGVDEEEFHKFSKDVTTHKNDDEDDDEDTKKKKSKQKIRLPGSMSRECSPTPRF	TOPO1-O|TM1|TOPO2-I|TM2|TOPO3-O|TM3|TOPO4-I|TM4|TOPO5-O|TM5|TOPO6-I|TM6|TOPO7-O|TM7|TOPO8-I	-
91	Rhinomonas_nottbecki-K1855-g30264.t1	484	PASS	7	43	TYPE-I RHODOPSIN	OUTSIDE-INSIDE	TM3=KYDTD	TM7=DVIAK	K-type rhodopsin	residue93,L,green-light absorbing	topo-8	249	KVFFDKKLIASGVDEEEFSKFSKDVTTHKDDDDGPRKRKSKQKHLPDHRRMSSEHGRAGSSTGSYGPTEDLESPTSGFTPAARRGSQLSATPGSDNYTMFGRIVAANEQPKPRKKKDDDGGFNELAAKMRGGGGSTHTSISRANSKTEQPHTAFSMRTGRKAASSTAPGSFSDAGQDMRGAFANSFLKQQGARALSSVEMEDLEHGVPPLPFDGSEESEDEQAFVERAKMQYQMSQKRTRSVGRPENEP	MASPAVLVANWFAFLCLTASFLGLLVFSLKYKGPTMCSGKEAYYNGFREQNMLGVFINLFCAVAYFAKIIAAHTDDVGFMPFTTIKYVDYLTTCPLLTIDMLWQLEAPYKVSSAALVLVCLTFAVATDSTPAPASYVWFGVGLGFFTFSYTFILGIVRGRLDFFISCARDSNAKKSIGFLKLALFSYFGIWLFFPVLWILGEKGVNIVTPDVSHVFHCILDVIAKSCYGYALLYFKVFFDKKLIASGVDEEEFSKFSKDVTTHKDDDDGPRKRKSKQKHLPDHRRMSSEHGRAGSSTGSYGPTEDLESPTSGFTPAARRGSQLSATPGSDNYTMFGRIVAANEQPKPRKKKDDDGGFNELAAKMRGGGGSTHTSISRANSKTEQPHTAFSMRTGRKAAS…	TOPO1-O|TM1|TOPO2-I|TM2|TOPO3-O|TM3|TOPO4-I|TM4|TOPO5-O|TM5|TOPO6-I|TM6|TOPO7-O|TM7|TOPO8-I	-
92	Rhinomonas_nottbecki-K1855-g32884.t1	266	PASS	7	50	TYPE-I RHODOPSIN	OUTSIDE-INSIDE	TM3=RYDTS	TM7=DLVSK	K-type rhodopsin	residue93,L,green-light absorbing	topo-1	41	MSVQNTVRYFRFVVRRSGNMGYMWGITNTPSLQSDYEPATK	MSVQNTVRYFRFVVRRSGNMGYMWGITNTPSLQSDYEPATKHFLLIGFLAMFCSSIVFAVYCFKKMDKRQQENMVFLATAASTLFYYLMWSGFGVMHKLDSEGDTREVFWARYLDRFVTGPLLLYSLAELCKAEFPEVLMLVAVDFFMTAAAGIGSTENHPWKWIWWTIGMAFFVVFGIINVAKQAGNPLSSSINILALLLLIPWLVYDTVWVLGEEGLGAISISLEVGFVVLADLVSKITYGLFLIFVVLPQKEEGSNEEETSLV	TOPO1-O|TM1|TOPO2-I|TM2|TOPO3-O|TM3|TOPO4-I|TM4|TOPO5-O|TM5|TOPO6-I|TM6|TOPO7-O|TM7|TOPO8-I	-
93	Rhinomonas_nottbecki-K1855-g33208.t1	394	PASS	7	50	TYPE-I RHODOPSIN	OUTSIDE-INSIDE	TM3=RYDTD	TM7=DLIAK	R-type rhodopsin	residue93,L,green-light absorbing	topo-8	128	YRKFFDQKMYDMLEELGVDAEEGLEHLEKDLKDIENPNADNNVRRLSKANSKLRDHPSFPVPNDGSGFLQLPDMSGRRQSFGPPGFPGSGEPGGGVVDPGVDHLKEQLNSINQQLQAEYERKDQQRRV	MGINLPDDFARNHLEGTMEGWYQPTTFGSAAVMGHWITFLFLTLCTMYLARDSWTAKGPSGKELYFAGYHEEYNISLYVNLFAMIAYFGKIVADSMGHNYNNVGPMVIGLGNYRYADYMLTCPLLAWDLLAQVRAPFKITGAILIFTVLLCGAATNFYPGEQMKTGAIAWFCFGCALYAAAYYLFLTIVKKQYGRLVALSANTEAKKAFMPLKLALYTFFSIWVVFPIVWILGYHGLNVLTNDAQECLHCACDLIAKSFYGFALAKYRKFFDQKMYDMLEELGVDAEEGLEHLEKDLKDIENPNADNNVRRLSKANSKLRDHPSFPVPNDGSGFLQLPDMSGRRQSFGPPGFPGSGEPGGGVVDPGVDHLKEQLNSINQQLQAEYERKDQQRRV	TOPO1-O|TM1|TOPO2-I|TM2|TOPO3-O|TM3|TOPO4-I|TM4|TOPO5-O|TM5|TOPO6-I|TM6|TOPO7-O|TM7|TOPO8-I	-
94	Rhinomonas_nottbecki-K1855-g33209.t1	461	PASS	7	50	TYPE-I RHODOPSIN	OUTSIDE-INSIDE	TM3=RYDTD	TM7=DLIAK	R-type rhodopsin	residue93,L,green-light absorbing	topo-8	196	KYRKYFDKKMYDMLEELGVDAEEGLEHLEKDLKECDTTDGQQIDIRRLSMSMGTKQRDHPSGFSPEPFPPPVQTFPHGGSSGYRQPSFSNSHFPVSGQPPVANPSMGSNQEQTWTSHQSSPRGAPEESSGNVDHLREQLDAINEQLRQELKAPFADAELDGGAECGGWGVQDGSQGQGAGAGREGGRFGQAAKDGV	MGINLPDDFARNHLEGTMEGWYQPTTFGSAAVVGHWITFLFLTLCTMYLARDSWTAKGPGGKELYFAGYHEEYNISLYVNLFAMIAYFGKIVADSMGHNYNNVGPMVIGLGNYRYADYMLTCPLLAWDLMAQVRAPFKITGAILIFTVLLCGAATNFYPGEQMKTGAIAWFCFGCALYAAAYYLFLTIVRKQYGRLVALSANTEAKKAFMPLKLALYTFFSIWVVFPIVWILGYHGLNVLTNDAQECLHCACDLIAKSFYGFALAKYRKYFDKKMYDMLEELGVDAEEGLEHLEKDLKECDTTDGQQIDIRRLSMSMGTKQRDHPSGFSPEPFPPPVQTFPHGGSSGYRQPSFSNSHFPVSGQPPVANPSMGSNQEQTWTSHQSSPRGAPEESSGNVDH…	TOPO1-O|TM1|TOPO2-I|TM2|TOPO3-O|TM3|TOPO4-I|TM4|TOPO5-O|TM5|TOPO6-I|TM6|TOPO7-O|TM7|TOPO8-I	-
95	Rhinomonas_nottbecki-K1855-g33933.t1	557	PASS	7	21	TYPE-I RHODOPSIN	OUTSIDE-INSIDE	TM3=RYEST	TM7=DVLVK	R-type rhodopsin	residue93,Q,blue-light absorbing	topo-1	239	DIPGGQHAPPPPPAVSAEPAVSVEQLTAQMMNRIGHIFGKMRQSRQEMTVSNPTPHTTQIQLRWPNCIRGTAALLGTFCVLPTTKEMEADPSNLLPRFSVQVEAEPTSQAAVFLFDDDDEAYMALFRSGKNISSCNVLAEMSSAAIFASDPARRTVQGTRSIRTASAHKWYIVAADCSKASVACSNVSHASLQYFHPAQDTALSTCYTSGALSNLRDMKEWVSEALAVDYAHLFTINAI	MLCVGVRVALFAALFAISLSGTAIADIPGGQHAPPPPPAVSAEPAVSVEQLTAQMMNRIGHIFGKMRQSRQEMTVSNPTPHTTQIQLRWPNCIRGTAALLGTFCVLPTTKEMEADPSNLLPRFSVQVEAEPTSQAAVFLFDDDDEAYMALFRSGKNISSCNVLAEMSSAAIFASDPARRTVQGTRSIRTASAHKWYIVAADCSKASVACSNVSHASLQYFHPAQDTALSTCYTSGALSNLRDMKEWVSEALAVDYAHLFTINAISPFGVSVLYTVCVLMLSCTVLFWGMTKWEPPLARKGVYLRCTVAVAVSAAAYLTIASGNGFLVLRKVGAGPAAGWVYSSDILNDALSPEQREDTANTYPFLWIRYVELGISTPLQLYTLFALTDLPQPTVMLGLF…	TOPO1-O|TM1|TOPO2-I|TM2|TOPO3-O|TM3|TOPO4-I|TM4|TOPO5-O|TM5|TOPO6-I|TM6|TOPO7-O|TM7|TOPO8-I	-
96	Rhinomonas_nottbecki-K1855-g3545.t1	950	PASS	7	23	HELIORHODOPSIN	INSIDE-OUTSIDE	TM3=HIQTI	TM7=ELIVK	R-type rhodopsin	residue93,A,unknown	topo-8	621	YFGFITSLEFMVARIIVELIVKAVYSVALLTGNFCLLDTIAEIRLLSLRQDARSLQNNTIHVEKMNKALQLAVMEAEASSRLSRRFVANISHELRTPLNSVIAFSSLLLDSGLSTLHEALLGIINQVLEYAKVESAGAEEIRLSDEPFHLATLCDELVDIVAARVASRKVEFAVDIPHALPSMRGDRFRLRQCLINLCDNAVKFANEEHGVVTITGTIEPPPNAAQDQVILRLEVCDNGKGIPDDKLSLLFKPFSQVDSHFARQHGGTGLGLAITKKIVEAMDGQITCTSKPDVSTNFVVSIPFMLTSPSDIPALPDHMQSGLKGFARGKVLVTLKEGPHSETLLAAYKHWNLDVTDYCYQSLTDDVTEGTLQKVNEDEFQKGMLVTDYATFMALSDHS…	MALYPGPAGCDGKRSLCAWGGWNLPAGPRLIEIVSSRSPSDPPSSMSSRSLTSKSSKKGSDFTRAESVFSTQQQPYKGKEQSWLRKSFNDQPGVWVLVTWGIAFGCFYAWVQMQQTDPSCVHPPPASDDPKATVVEIRLERLCKIIALAVFGICLALDLSSTLFQVSPKKRFLSSLVLCANGISFVAYCAMLWDWFPPWKDMDGGPLEWLHIFQWSFTTPCAIVILSSLGAPMEDQNILNKTLTLKVCIYCELMCMFGFGGFLFPSGPFSWFFLSISCWFYLLTAHGIHKICCLGVQEAGTTFEAASICGLEWFTHVLWSTFPMVFFAHYFGFITSLEFMVARIIVELIVKAVYSVALLTGNFCLLDTIAEIRLLSLRQDARSLQNNTIHVEKMNKALQ…	TOPO1-I|TM1|TOPO2-O|TM2|TOPO3-I|TM3|TOPO4-O|TM4|TOPO5-I|TM5|TOPO6-O|TM6|TOPO7-I|TM7|TOPO8-O	TOPO1-I|TM1|TOPO2-O|TM2|TOPO3-I|TM3|TOPO4-O|TM4|TOPO5-I|TM5|TOPO6-O|TM6|TOPO7-I|TM7|TOPO8-O-HisKA(59)~HATPase_c(98)~Response_reg(97)
97	Rhinomonas_nottbecki-K1855-g3545.t2	979	PASS	7	17	HELIORHODOPSIN	INSIDE-OUTSIDE	TM3=HIQTI	TM7=ELIVK	H-type rhodopsin	residue93,A,unknown	topo-8	650	YFGFITSLEFMVARIIVELIVKAVYSVALLTGNFCLLDTIAEIRLLSLRQDARSLQNNTIHVEKMNKALQLAVMEAEASSRLSRRFVANISHELRTPLNSVIAFSSLLLDSGLSTLHEALLGIINQVLEYAKVESAGAEEIRLSDEPFHLATLCDELVDIVAARVASRKVEFAVDIPHALPSMRGDRFRLRQCLINLCDNAVKFANEEHGVVTITGTIEPPPNAAQDQVILRLEVCDNGKGIPDDKLSLLFKPFSQVDSHFARQHGGTGLGLAITKKIVEAMDGQITCTSKPDVSTNFVVSIPFMLTSPSDIPALPDHMQSGLKGFARGKVLVTLKEGPHSETLLAAYKHWNLDVTDYCYQSLTDDVTEGTLQKVNEDEFQKGMLVTDYATFMALSDHS…	MALYPGPAGCDGKRSLCAWGGWNLPAGPRLIEIVSSRSPSDPPSSMSSRSLTSKSSKKGSDFTRAESVFSTQQQPYKGKEQSWLRKSFNDQPGVWVLVTWGIAFGCFYAWVQMQQTDPSCVHPPPASDDPKATVVEIRLERLCKIIALAVFGICLALDLSSTLFQVSPKKRFLSSLVLCANGISFVAYCAMLWDWFPPWKDMDGGPLEWLHIFQWSFTTPCAIVILSSLGAPMEDQNILNKTLTLKVCIYCELMCMFGFGGFLFPSGPFSWFFLSISCWFYLLTAHGIHKICCLGVQEAGTTFEAASICGLEWFTHVLWSTFPMVFFAHYFGFITSLEFMVARIIVELIVKAVYSVALLTGNFCLLDTIAEIRLLSLRQDARSLQNNTIHVEKMNKALQ…	TOPO1-I|TM1|TOPO2-O|TM2|TOPO3-I|TM3|TOPO4-O|TM4|TOPO5-I|TM5|TOPO6-O|TM6|TOPO7-I|TM7|TOPO8-O	TOPO1-I|TM1|TOPO2-O|TM2|TOPO3-I|TM3|TOPO4-O|TM4|TOPO5-I|TM5|TOPO6-O|TM6|TOPO7-I|TM7|TOPO8-O-HisKA(59)~HATPase_c(98)~Response_reg(97)
98	Rhinomonas_nottbecki-K1855-g35649.t1	250	PASS	7	50	TYPE-I RHODOPSIN	OUTSIDE-INSIDE	TM3=RYDTN	TM7=DIISK	H-type rhodopsin	residue93,I,unknown	topo-1	26	MVLEQLAAESLAPTACTTIEEVGSTG	MVLEQLAAESLAPTACTTIEEVGSTGVGALTIAFLILLISTIVFITRVGSSTTQKKFYYCNVFICGFATMAYFAMLSGQGWTAIAGCRQFFYARYVDMAITEPLIILNLGLIAGADGALIAAVIGADVIMVLSAYLGAVSVVTTVKWFWFVISLGVFIPVLYGIAVSFKEAAQLKGGEASDVYGKVAWIIVISWIFYPVVWLFSEGFASFSVSFEVCAYAVLDIISKAVFCFIVMSAHNSLGGAESREIV	TOPO1-O|TM1|TOPO2-I|TM2|TOPO3-O|TM3|TOPO4-I|TM4|TOPO5-O|TM5|TOPO6-I|TM6|TOPO7-O|TM7|TOPO8-I	-
99	Rhinomonas_nottbecki-K1855-g37234.t1	319	PASS	7	50	TYPE-I RHODOPSIN	OUTSIDE-INSIDE	TM3=RYDTD	TM7=DIIAK	R-type rhodopsin	residue93,L,green-light absorbing	topo-8	46	FRKTYDEELYRLVVQLGHDEEEFQRLELDMRLSQPGERLRRLSQER	MAHAPGTDELFYVGTMDGWYLETKLNNVAIGAHWTCFLVLLITTFYLGYESWTSKGPSKRLSFYAGYQEEQNLALFVNFFAMLSYFGKIVADTLGHNFGDVGPFILGFGNYRYADYMLTCPMLVYDLLYQLRAPYRVSCSAIIFAILMSGVIAEFSFTLGAIDAEGDPRLKKGAYAWYGFGVFWFLFAYAVVMNIVSKQYMRLATLAKDTGAEKSLHVLKFAVFTFSMLWVLFPMVWAICPRGFNLIDDNWTEVAHCCCDIIAKSCYGFALARFRKTYDEELYRLVVQLGHDEEEFQRLELDMRLSQPGERLRRLSQER	TOPO1-O|TM1|TOPO2-I|TM2|TOPO3-O|TM3|TOPO4-I|TM4|TOPO5-O|TM5|TOPO6-I|TM6|TOPO7-O|TM7|TOPO8-I	-
100	Rhinomonas_nottbecki-K1855-g37826.t1	444	PASS	7	50	TYPE-I RHODOPSIN	OUTSIDE-INSIDE	TM3=KYDTD	TM7=DVSAK	R-type rhodopsin	residue93,L,green-light absorbing	topo-8	208	EFQMGGDKHAFIFIPLQPDIDQESADKDNSRKREAYLGSSAQMDVYDFQSDEDVEASNPSGGQKKKGAGPLGSGVSDDGRLSTVKDDEEEEYLKGHGGGPKDAETPMQKAQRLVKDWTEAETYGQEVQEMVGEIHAIKEEIEELLSYQSESVDVLEAQAMMKQLEGITRIQSSEEVEAETAAVLDKLQGLSSREFADDVEAGAARAAV	MPSDAYKDHAWMIHPAVIAGDCTAFVLLTASSIYLHTKVSTYKGPDKDNVFFFGYREEKFLAAYVNFFAALAYWARVCSHANGDNSNIAHILQYKYLDYLVTCPLLTIDLMWSLNLPYKFSCATNVALSILCAFACDSFLPPARYMWFGLGFGLFCWTWITIIRVVRQRLDQFVCKVAKRMRTQLKIAVMTYFCTWCGYPIAWILKEIGVLSPIASALIHVFLDVSAKAVYGIALLEFQMGGDKHAFIFIPLQPDIDQESADKDNSRKREAYLGSSAQMDVYDFQSDEDVEASNPSGGQKKKGAGPLGSGVSDDGRLSTVKDDEEEEYLKGHGGGPKDAETPMQKAQRLVKDWTEAETYGQEVQEMVGEIHAIKEEIEELLSYQSESVDVLEAQAMMKQ…	TOPO1-O|TM1|TOPO2-I|TM2|TOPO3-O|TM3|TOPO4-I|TM4|TOPO5-O|TM5|TOPO6-I|TM6|TOPO7-O|TM7|TOPO8-I	-
101	Rhinomonas_nottbecki-K1855-g44623.t1	262	PASS	7	50	TYPE-I RHODOPSIN	OUTSIDE-INSIDE	TM3=RYDTT	TM7=DIISK	K-type rhodopsin	residue93,I,unknown	topo-1	32	MPFTELAGASAAAKALAPTACTTIEEVGSTGV	MPFTELAGASAAAKALAPTACTTIEEVGSTGVGALTLGFLALAVTTVVMVAKAASADNERRKYYFCCTFICGVATFSYFAMLSGQGWTAIAGCRQFFYARYVDWFITMPLIILTLGLVAGQDFVTLAAVVGADMLMIVALYMGAVSVVTTVKWFWFLFAIAMFLPVVYSLARTFRETVITRKEPEMIELYGKIAWLTIIMWSFYPIVWLFSEGFASFSVSFEVVAYTIMDIISKCVFSFMIVSAHDYLGSPAQQQTQSREYV	TOPO1-O|TM1|TOPO2-I|TM2|TOPO3-O|TM3|TOPO4-I|TM4|TOPO5-O|TM5|TOPO6-I|TM6|TOPO7-O|TM7|TOPO8-I	-
102	Rhinomonas_nottbecki-K1855-g476.t1	265	PASS	7	50	TYPE-I RHODOPSIN	OUTSIDE-INSIDE	TM3=RYDTC	TM7=DLIAK	R-type rhodopsin	residue93,I,unknown	topo-1	37	MAFQILEEPAAAAPAASGSDSEEPTVTFPDDYPNSVR	MAFQILEEPAAAAPAASGSDSEEPTVTFPDDYPNSVRHFLLIGFLGMFIGAIVFFYMGISRKVNTVMHVLVFFIAAVSACSYYAEWAGLGVEYKTTDTTPRVIFWARYLDWVITGPLILACLALLSKADTPTIISLCGNMVLYVICGLIGALTVAPYKYMWWVASLIFLIIVFMQLLQRLNNPEGYGGDALKGLTWLIIIVFIIYPIVWIVGSEGTGALGLSQEVGILTIADLIAKIGFGFYLLANVDAPEAESAPLNQSSQQYV	TOPO1-O|TM1|TOPO2-I|TM2|TOPO3-O|TM3|TOPO4-I|TM4|TOPO5-O|TM5|TOPO6-I|TM6|TOPO7-O|TM7|TOPO8-I	-
103	Rhinomonas_nottbecki-K1855-g477.t1	251	PASS	7	50	TYPE-I RHODOPSIN	OUTSIDE-INSIDE	TM3=HYDTC	TM7=DIISK	R-type rhodopsin	residue93,I,unknown	topo-1	34	MASPHQLLTMLVGEGAKIDVHGCKTVDMASSFGK	MASPHQLLTMLVGEGAKIDVHGCKTVDMASSFGKALLEFTFIVFACITLLLGINAAKSKAAGKVLFPATFVTGIAAISYFSMASGGGWVIAPDCRQLFIAHYVDWMITTPLILICLGVVAGVDKWDIMSVVLADVLMVASLAAGSLTVGNVKWVWWFFAICWLLYIIFSLGKQWAEAAKSKGGQSSSVYSKLAGIIVITWFLYPIVWVFAEGFGNFSVTFEVLIYAILDIISKAIFGLILMSGASTGYESI	TOPO1-O|TM1|TOPO2-I|TM2|TOPO3-O|TM3|TOPO4-I|TM4|TOPO5-O|TM5|TOPO6-I|TM6|TOPO7-O|TM7|TOPO8-I	-
104	Rhinomonas_nottbecki-K1855-g48653.t1	287	PASS	7	50	TYPE-I RHODOPSIN	OUTSIDE-INSIDE	TM3=RFETL	TM7=DVIMK	H-type rhodopsin	residue93,L,green-light absorbing	topo-1	62	MSRFDEVVSCITMEGTINSVRDSGGVLHHSISFSDRKMVLQMLDDDAPTACTTIEEVGSTGV	MSRFDEVVSCITMEGTINSVRDSGGVLHHSISFSDRKMVLQMLDDDAPTACTTIEEVGSTGVGALTVAFIILIVVTVVFLSKATSSGEQKRYYYCCTYIAGFTALAYFAMLSGQGWTAIAGCRQFFYIRFGEMLVTEPLLVLLLGLVANADAPSIGAAIGADVVYILCSYMGAVSVVTTVKWFWFLVAVIALGGVIVSLARTFKDAAMLRTAEISALYGKLAWLTILVWICYPVVWLFSTGFASFSVSFEVCAYAILDVIMKCVISFMVMSAHGTLGQSVSSSKEIV	TOPO1-O|TM1|TOPO2-I|TM2|TOPO3-O|TM3|TOPO4-I|TM4|TOPO5-O|TM5|TOPO6-I|TM6|TOPO7-O|TM7|TOPO8-I	-
105	Rhinomonas_nottbecki-K1855-g48654.t1	250	PASS	7	50	TYPE-I RHODOPSIN	OUTSIDE-INSIDE	TM3=RYETQ	TM7=DIISK	R-type rhodopsin	residue93,I,unknown	topo-1	26	MFESLAAQSLAPAACTTIEEVGSTGV	MFESLAAQSLAPAACTTIEEVGSTGVGALTISFLILLVSTIVFIARAGSAGETKKYYYCSIFICGFATLSYFAMLSGQGWTAIAGCRQFFYIRYFEYAITMPLIILQLGLVAGCDVSDIAATIGVEVLAVFCAYMGAVSVVTTVKWFWFVISLIALVIVLMGLAKSFKEAANARGGEIASLYGQLAGVIIITMILYPFVWLFSEGFASFSVSFEVCAYALLDIISKAIFSFVVMSGNDVLSGGNNNKEYV	TOPO1-O|TM1|TOPO2-I|TM2|TOPO3-O|TM3|TOPO4-I|TM4|TOPO5-O|TM5|TOPO6-I|TM6|TOPO7-O|TM7|TOPO8-I	-
106	Rhinomonas_nottbecki-K1855-g48990.t1	292	PASS	7	50	TYPE-I RHODOPSIN	OUTSIDE-INSIDE	TM3=RYETD	TM7=DIMAK	R-type rhodopsin	residue93,I,unknown	topo-8	42	SHEGLDRVTNFKGFAPIREAPMTYGTPMPARGAQSEVRESYI	MAAQMCRAMLAAVAMLSMVSSAAAVEVCKVVDLQLVTQTGEFFLAVTFLVMGVSTVIFVLMAFKAAHEKRQFYFTTCYITAIATFGYYAMLSGQGWLITPNCRQLFYVRYVEWFATTPLILLDLGLIAGADTPTLITVMAADMMYVFAAFMATVSSGYIKWLWFVLSLFILVPLLYVVVRGFKGMVEKGHPSVVELYNKVSILSAIVWALYPLVYILAAGTGDWSPNFETMIYGVLDIMAKAVFGFILLLSHEGLDRVTNFKGFAPIREAPMTYGTPMPARGAQSEVRESYI	TOPO1-O|TM1|TOPO2-I|TM2|TOPO3-O|TM3|TOPO4-I|TM4|TOPO5-O|TM5|TOPO6-I|TM6|TOPO7-O|TM7|TOPO8-I	-
107	Rhinomonas_nottbecki-K1855-g53845.t1	252	PASS	7	50	TYPE-I RHODOPSIN	OUTSIDE-INSIDE	TM3=HYDSL	TM7=DIITK	R-type rhodopsin	residue93,I,unknown	topo-1	25	MVFQQLADDDMPTSCTTIEEVGSTG	MVFQQLADDDMPTSCTTIEEVGSTGVGALTVAFLILVVCTVVFLMKANSSGETRKFYYLSTYICGFGALAYFAMLSGQGWTAIAGCRQFFYAHYADWLVSTTLIVVLLGQVAGAGMDVIFGAVGANVIYLFSLYMGSVSVVTTVKWFWFLVGVCALFGVIVHFAQVFKAAADSKGSDIAALYGKAAWLTILAWICYPVVWLFSEGFASFSVSFEVCAYAILDIITKCVLCFMVMSGDAILGAGAQSQSREYV	TOPO1-O|TM1|TOPO2-I|TM2|TOPO3-O|TM3|TOPO4-I|TM4|TOPO5-O|TM5|TOPO6-I|TM6|TOPO7-O|TM7|TOPO8-I	-
108	Rhinomonas_nottbecki-K1855-g54551.t1	247	PASS	7	50	TYPE-I RHODOPSIN	OUTSIDE-INSIDE	TM3=RYDTS	TM7=DLVSK	H-type rhodopsin	residue93,L,green-light absorbing	topo-1	22	MGYMWGITNTPSLQSDYEPATK	MGYMWGITNTPSLQSDYEPATKHFLLIGFLAMFCSSIVFAVYCFKKMDKRQQENMVFLATAASTLFYYLMWSGFGVMHKLDSEGDTREVFWARYLDRFVTGPLLLYSLAELCKAEFPEVLMLVAVDFFMTAAAGIGSTENHPWKWIWWTIGMAFFVVFGIVNVAKQAGNPLSSSINILALLLLIPWLVYDTVWVLGEEGLGAISISLEVGFVVLADLVSKIAYGLFLIFVVLPQKEEGSNEEETSLV	TOPO1-O|TM1|TOPO2-I|TM2|TOPO3-O|TM3|TOPO4-I|TM4|TOPO5-O|TM5|TOPO6-I|TM6|TOPO7-O|TM7|TOPO8-I	-
109	Rhinomonas_nottbecki-K1855-g54590.t1	267	PASS	7	50	TYPE-I RHODOPSIN	OUTSIDE-INSIDE	TM3=RYDTC	TM7=DLIAK	R-type rhodopsin	residue93,I,unknown	topo-1	39	MPMMRRLLEEPAAAAPAASGSDSEEPTVTFPDDYPNSVR	MPMMRRLLEEPAAAAPAASGSDSEEPTVTFPDDYPNSVRHFLLIGFLGMFIGAIVFFYMGISRKVNTVMHVLVFFIAAVSACSYYAEWAGLGVEYKTTDTTPRVIFWARYLDWVITGPLILACLALLSKADTPTIISLCGNMVLYVICGLIGALTVAPYKYMWWVASLIFLIIVFMQLLQRLNNPEGYGGDALKGLTWLIIIVFIIYPIVWIVGSEGTGALGLSQEVGILTIADLIAKIGFGFYLLANVDAPEAESAPLNQSSQQYV	TOPO1-O|TM1|TOPO2-I|TM2|TOPO3-O|TM3|TOPO4-I|TM4|TOPO5-O|TM5|TOPO6-I|TM6|TOPO7-O|TM7|TOPO8-I	-
110	Rhinomonas_nottbecki-K1855-g57718.t1	256	PASS	7	50	TYPE-I RHODOPSIN	OUTSIDE-INSIDE	TM3=RYDTN	TM7=DVVAK	R-type rhodopsin	residue93,L,green-light absorbing	topo-1	27	MAVDEGAVARLLPADCLSIEEIGASGA	MAVDEGAVARLLPADCLSIEEIGASGAVFDVLAWIALMVTALFMCFKAVNADPERRKFYYLNSFICGVASFSYFAMISGMGWETIMGCRQFFYVRYIDWAITTPLMILNLGLLAGEDPILIMAIMGADLAMIFAGYMGAVALVPTVKWLWFLIGLAVYAPVVFAIVRLFRQTVVDKNDIHYIELYGKVSLLTIVVWSIYPFVWLLGVGVGAFGVSAESISYAILDVVAKCFFAFLLIQDRDGDYEDRAGAKDLAVV	TOPO1-O|TM1|TOPO2-I|TM2|TOPO3-O|TM3|TOPO4-I|TM4|TOPO5-O|TM5|TOPO6-I|TM6|TOPO7-O|TM7|TOPO8-I	-
111	Rhinomonas_nottbecki-K1855-g58690.t1	600	PASS	7	1	TYPE-I RHODOPSIN	OUTSIDE-INSIDE	TM3=RFMSL	TM7=DLWLV	R-type rhodopsin	residue93,I,unknown	topo-1	186	LRTPITHENAPACSSGLSKTGYLHGRWARPRSGGDPVWSDHSQLLAKCSCSSGVLEASFTWKSDVEYEAFKQHIEALQAEDPAAELLTGPRNASTWLVSAECWDTATTADFCLGTGLDNAFCPEIFWVQREILVLNNITRTITGQPANESGTVDLLQREIDSFLSSFRDANNYFYGSNLGIGSLAN	MSPPSTKAVAQVVLLALTTGADALRTPITHENAPACSSGLSKTGYLHGRWARPRSGGDPVWSDHSQLLAKCSCSSGVLEASFTWKSDVEYEAFKQHIEALQAEDPAAELLTGPRNASTWLVSAECWDTATTADFCLGTGLDNAFCPEIFWVQREILVLNNITRTITGQPANESGTVDLLQREIDSFLSSFRDANNYFYGSNLGIGSLANVMLWAAFLMFCLVSIILQWISARRRRAEIALLILTINSAVMMIGYLTMAFGHGRTTEEQVVFRFEIINQAFMYNGEIVQIPTVPPLFFARFVMWFFSSPAILFLTCDFAMCRGSFIPAWVFNSAMVLALLISAQLQGESQAVVGWFCYALAAMSLGALTVVLIGPVLQHASVHQRLQGYMRIIVFVLGTW…	TOPO1-O|TM1|TOPO2-I|TM2|TOPO3-O|TM3|TOPO4-I|TM4|TOPO5-O|TM5|TOPO6-I|TM6|TOPO7-O|TM7|TOPO8-I	-
112	Rhinomonas_nottbecki-K1855-g58690.t2	601	PASS	7	1	TYPE-I RHODOPSIN	OUTSIDE-INSIDE	TM3=RFMSL	TM7=DLWLV	R-type rhodopsin	residue93,I,unknown	topo-1	186	LRTPITHENAPACSSGLSKTGYLHGRWARPRSGGDPVWSDHSQLLAKCSCSSGVLEASFTWKSDVEYEAFKQHIEALQAEDPAAELLTGPRNASTWLVSAECWDTATTADFCLGTGLDNAFCPEIFWVQREILVLNNITRTITGQPANESGTVDLLQREIDSFLSSFRDANNYFYGSNLGIGSLAN	MSPPSTKAVAQVVLLALTTGADALRTPITHENAPACSSGLSKTGYLHGRWARPRSGGDPVWSDHSQLLAKCSCSSGVLEASFTWKSDVEYEAFKQHIEALQAEDPAAELLTGPRNASTWLVSAECWDTATTADFCLGTGLDNAFCPEIFWVQREILVLNNITRTITGQPANESGTVDLLQREIDSFLSSFRDANNYFYGSNLGIGSLANVMLWAAFLMFCLVSIILQWISARRRRAEIALLILTINSAVMMIGYLTMAFGHGRTTEEQVVFRFEIINQAFMYNGEIVQIPTVPPLFFARFVMWFFSSPAILFLTCDFAMCRGSFIPAWVFNSAMVLALLISAQLQGESQAVVGWFCYALAAMSLGALTVVLIGPVLQHASVHQRLQGYMRIIVFVLGTW…	TOPO1-O|TM1|TOPO2-I|TM2|TOPO3-O|TM3|TOPO4-I|TM4|TOPO5-O|TM5|TOPO6-I|TM6|TOPO7-O|TM7|TOPO8-I	-
113	Rhinomonas_nottbecki-K1855-g59572.t1	251	PASS	7	50	TYPE-I RHODOPSIN	OUTSIDE-INSIDE	TM3=RYETL	TM7=DVLNK	R-type rhodopsin	residue93,I,unknown	topo-1	24	MPFSVLAEEAAAACTTIEEVGSTG	MPFSVLAEEAAAACTTIEEVGSTGVGALTLAFIIFLVSTAVFAFKGKDAKNKEISYLSIYICAFAVISYFAMLSGQGWTIITGCRQFFYVRYMEWAVTMPMITVLLGLVAGAEWVTILGAVGANIIQNFAMYIGAISVLSEVKWMWFLITLGGLAGVLLHLSKVFKSAADAKGGAAAELFTKVCWITCILWACYPVVWLFSEGFGSFSVSFEVTVYALLDVLNKVLLCFLIAGGVDALDGGNEVSDDNEMA	TOPO1-O|TM1|TOPO2-I|TM2|TOPO3-O|TM3|TOPO4-I|TM4|TOPO5-O|TM5|TOPO6-I|TM6|TOPO7-O|TM7|TOPO8-I	-
114	Rhinomonas_nottbecki-K1855-g60957.t1	355	PASS	7	50	TYPE-I RHODOPSIN	OUTSIDE-INSIDE	TM3=KYDTD	TM7=DVLAK	R-type rhodopsin	residue93,L,green-light absorbing	topo-8	98	VLMLDKRKVHSIFELQVTINDVYDAWQMNKKAIRKDAMEEERHREEEEAEAEHEGDDEYEPERDDRHDGDDDDDDDDEDDDDDDDEGEEEEAGKTGWE	MSEDDLAHLRNPVVIVTDWIVFCIMIGTTMVIAFRLMNYNGAPGTEAQIYYFGYREPRMLSIFVCLAASVSYFARICEHVSGDKSGYSSFVYTKYLDYIVTCPLLTLDLMWTLNLPYAITYSIFIFTVILCGLLATMSPAPGKYMWFGLGISIFSFTWFNILSKVYIRFMQLFGKRFIIPNQPKKHQSFATKHNMRDKKVRGKLSTALVCYFLVWMVYPVLWLLVEFKAIDLIVSHVAHAICDVLAKAVYGMAMHNFVLMLDKRKVHSIFELQVTINDVYDAWQMNKKAIRKDAMEEERHREEEEAEAEHEGDDEYEPERDDRHDGDDDDDDDDEDDDDDDDEGEEEEAGKTGWE	TOPO1-O|TM1|TOPO2-I|TM2|TOPO3-O|TM3|TOPO4-I|TM4|TOPO5-O|TM5|TOPO6-I|TM6|TOPO7-O|TM7|TOPO8-I	-
115	Rhinomonas_nottbecki-K1855-g61537.t1	479	PASS	7	2	TYPE-I RHODOPSIN	OUTSIDE-INSIDE	TM3=RSSTL	TM7=DVVSK	K-type rhodopsin	residue93,T,unknown	topo-1	67	RLDHQRGPEGTGYKLRENNQTTVVDIVIEKNVTYGSDNDEVQFPGLDTDAEPTSSSALFTTLPGNPY	MLGSFCSEHNARRLLHVKSHTRSAAWLCLALLPCILQLVHARLDHQRGPEGTGYKLRENNQTTVVDIVIEKNVTYGSDNDEVQFPGLDTDAEPTSSSALFTTLPGNPYILLWLAFAYFATLAGILVVLVFSIRHRLPALAGRPERRGQAEAAAERERERERERENNNNFYNYNTNHTHHQQGPVWDPVWVSRILQALILNAVVVAAQYLAMALDIGLMQEAFFVEVQDGIIDEPGRLLWRPIMPPIYWCRSVSWLVTTSLTLVLLLSFAGRPLASAGGRGKGKGKGRKGHRKGAREVPVVLQVYVLALNVCLQLTGTIATLAAWRDFSKWFYWVFGLGVWVMVLRQLWPNGALVCRIASKNKVSDQYYALVRVIFATWSLYPIVWAIGDGAATVRWELR…	TOPO1-O|TM1|TOPO2-I|TM2|TOPO3-O|TM3|TOPO4-I|TM4|TOPO5-O|TM5|TOPO6-I|TM6|TOPO7-O|TM7|TOPO8-I	-
116	Rhinomonas_nottbecki-K1855-g644.t1	515	PASS	7	3	TYPE-I RHODOPSIN	OUTSIDE-INSIDE	TM3=REASY	TM7=DLATV	R-type rhodopsin	residue93,L,green-light absorbing	topo-1	211	MTSKVLNPIARMFAARGVHTPSYQSSHPNPSTTVNSLRWPLCFGKHSAILGSYCIPATTPEQEAAPKTKLPRLSFSVETVGASETTLFLFDDEDDRWTNFRKDSFANKSCAVLSQYANAVVSPAAGGGRVSGERSLKGSAPHMWHLVAVDCGRRGCPNVSSANVTFFHPASDGSRAPCSGEQDGLATVRSAMLEGWQALSLRNVLNISGVS	MTSKVLNPIARMFAARGVHTPSYQSSHPNPSTTVNSLRWPLCFGKHSAILGSYCIPATTPEQEAAPKTKLPRLSFSVETVGASETTLFLFDDEDDRWTNFRKDSFANKSCAVLSQYANAVVSPAAGGGRVSGERSLKGSAPHMWHLVAVDCGRRGCPNVSSANVTFFHPASDGSRAPCSGEQDGLATVRSAMLEGWQALSLRNVLNISGVSRFGVVLLYLAFLALAALALWSGWRARGEKDLSRRELIQAGFYLASVTALCYLTMATGNGLLVLRKVGAGRGQAGGQAGWAYSSAVIATQGDANNPNPFFDAKYAAARTYPFFFVREAAWLVSGWLMLHYLAWFVGLPAANRQMAQFAAVGRVVLDFAASAVLGGARWLFWLLELAILVVLALEVNAMK…	TOPO1-O|TM1|TOPO2-I|TM2|TOPO3-O|TM3|TOPO4-I|TM4|TOPO5-O|TM5|TOPO6-I|TM6|TOPO7-O|TM7|TOPO8-I	-
117	Rhinomonas_nottbecki-K1855-g65236.t1	267	PASS	7	50	TYPE-I RHODOPSIN	OUTSIDE-INSIDE	TM3=RYDTC	TM7=DLIAK	R-type rhodopsin	residue93,I,unknown	topo-1	39	MPMFRHLLEDPAAAAPAASGSDSEEPTVTFPDDYPNSVR	MPMFRHLLEDPAAAAPAASGSDSEEPTVTFPDDYPNSVRHFLLIGFLGMFIGAIVFFYMGISRKVNTVMHVLVFFIAAVSACSYYAEWAGLGVEYKTTDTTPRVIFWARYLDWVITGPLILACLALLSKADTPTIISLCGNMVLYVICGLIGALTVAPYKYMWWVASLIFLIIVFMQLLQRLNNPEGYGGDALKGLTWLIIIVFIIYPIVWIVGSEGTGALGLSQEVGILTIADLIAKIGFGFYLLANVDAPEAESAPLNQSSQQYV	TOPO1-O|TM1|TOPO2-I|TM2|TOPO3-O|TM3|TOPO4-I|TM4|TOPO5-O|TM5|TOPO6-I|TM6|TOPO7-O|TM7|TOPO8-I	-
118	Rhinomonas_nottbecki-K1855-g65684.t1	267	PASS	7	50	TYPE-I RHODOPSIN	OUTSIDE-INSIDE	TM3=RYDTC	TM7=DLIAK	R-type rhodopsin	residue93,I,unknown	topo-1	39	MAFRQLLEDPAEAAAPAASGSDSEEPTVTFPDDYPNSVR	MAFRQLLEDPAEAAAPAASGSDSEEPTVTFPDDYPNSVRHFLLIGFLGMFIGAIVFFYMGISRKVNTVMHVLVFFIAAVSACSYYAEWAGLGVEYKTTDTTPRVIFWARYLDWVITGPLILACLALLSKADTPTIISLCGNMVLYVICGLIGALTVAPYKYMWWVASLIFLIIVFMQLLQRLNNPEGYGGDALKGLTWLIIIVFIIYPIVWIVGSEGTGALGLSQEVGILTIADLIAKIGFGFYLLANVDAPEAESAPLNQSSQQYV	TOPO1-O|TM1|TOPO2-I|TM2|TOPO3-O|TM3|TOPO4-I|TM4|TOPO5-O|TM5|TOPO6-I|TM6|TOPO7-O|TM7|TOPO8-I	-
119	Rhinomonas_nottbecki-K1855-g68935.t1	547	PASS	7	50	TYPE-I RHODOPSIN	OUTSIDE-INSIDE	TM3=RYDTD	TM7=DLVAK	R-type rhodopsin	residue93,L,green-light absorbing	topo-8	284	RYRGYFDKKMFALLEELGYDGEEELAHLEQDLKAMELTPSKSHHGAKDADMTSTLGYIAPPGRRSSIERHKIGDYDTHRHDKRPSGEWSPVLRASKGYPHHDGHHHHHHHDGHPLGHHHHHHHEDHHHLSMGSPLRFSAVAGNHHGSAHSLLRSLNSPHKEAPRSPQNHPLLPAGVTVGQLKAQLELLNMQIQAVESESHTNVDLKDDLRRPKISYSSRSPNKLQSRSRGLDPNMNLADTSSESGAEVSDKHCHPALTPRSQRSEGRRRNGRDADDCEEGRGLC	MAVSENYHQTHLDGTMEGWYQGSTHGTAAKGAHWITFIVLVCCVAFLFRDSWKAKGPSGKERFFAGYHEEYNISLYVNLFAMICYFGKITADTMDHNYSNVGPLIIGLGNYRYADYMLTCPLLAYDLLSQVRAPYKITGAILIFSVLLTGAATNFYPGEEMRAGGYAWFAFGCALYIWAYWLFFVIVKAQYERLLAMAYETEAKKAFLPLRLAVYTFFTIWIVFPVIWVLGKQGLGLISDEVSEVLHCVCDLVAKSFYGFALARYRGYFDKKMFALLEELGYDGEEELAHLEQDLKAMELTPSKSHHGAKDADMTSTLGYIAPPGRRSSIERHKIGDYDTHRHDKRPSGEWSPVLRASKGYPHHDGHHHHHHHDGHPLGHHHHHHHEDHHHLSMGSPLR…	TOPO1-O|TM1|TOPO2-I|TM2|TOPO3-O|TM3|TOPO4-I|TM4|TOPO5-O|TM5|TOPO6-I|TM6|TOPO7-O|TM7|TOPO8-I	-
120	Rhinomonas_nottbecki-K1855-g70024.t1	249	PASS	7	50	TYPE-I RHODOPSIN	OUTSIDE-INSIDE	TM3=RYDTC	TM7=DVISK	R-type rhodopsin	residue93,L,green-light absorbing	topo-1	32	MATQVLTMLVGEGAKIDVHGCKTVDMASSFGK	MATQVLTMLVGEGAKIDVHGCKTVDMASSFGKALLEFTFIVMAAITLLLGINAAKSKAAGKVLFPVTFVTGISSIAYFSMASGGGWVIAPDCRQLFIARYVDWMITTPLLIICLGIVSGVNKWDIMALCLSDVLMVASLAAGALTVGNVKWVWWFFAICWLLHIIFSLGKSWAESAKAKGGESSSVYSKLAGIIVITWFLYPIVWVFAEGFGNFSVTFEVLIFAILDVISKAIFGLILMSGANTGYEAI	TOPO1-O|TM1|TOPO2-I|TM2|TOPO3-O|TM3|TOPO4-I|TM4|TOPO5-O|TM5|TOPO6-I|TM6|TOPO7-O|TM7|TOPO8-I	-
121	Rhinomonas_nottbecki-K1855-g89620.t1	311	PASS	7	50	TYPE-I RHODOPSIN	OUTSIDE-INSIDE	TM3=RLETS	TM7=DILAK	R-type rhodopsin	residue93,V,unknown	topo-8	71	IALYDSVPPDVDTQKEYSGHGRCELDVLDMGRSKRLAGMGARSRSRLSLNREEQSLNFQVGNAKGHASGCS	MAEEGADMDVVLPADCLSIQEIGAAAGAFMVFTWLVLLVAALFMLFKAVQPQTEVSVKKYYYLNAFICGITTYSYFAMFSGMGWETIEGCRQFFYIRLVEFAVTGSLVILSLGLLAEHDYPTILATMGANVGMCFATYIGSVGTVPIVKWLWFFIALVMFVPIVYVLLREFRQSVIDKNDPQRIELYGRVSLLIIIVWAIYPFVWLLSIGMHAMGVSLEVIFYCVLDILAKVFYSFMLVNIALYDSVPPDVDTQKEYSGHGRCELDVLDMGRSKRLAGMGARSRSRLSLNREEQSLNFQVGNAKGHASGCS	TOPO1-O|TM1|TOPO2-I|TM2|TOPO3-O|TM3|TOPO4-I|TM4|TOPO5-O|TM5|TOPO6-I|TM6|TOPO7-O|TM7|TOPO8-I	-
122	Rhinomonas_nottbecki-K1855-g9342.t1	533	PASS	7	50	TYPE-I RHODOPSIN	OUTSIDE-INSIDE	TM3=RYDTD	TM7=DIVAK	R-type rhodopsin	residue93,L,green-light absorbing	topo-8	270	RYRGYFDKKMFAVLEELGFDGEEELAHLEQDLKAMDGLGKNPEMNSTLGYAGAARRASVERRLSVEHDPYTGQHSPWQRRPSYSEWSPAVPRESGKGNAILPGLLGQPQENAMGMGMGSPRRFSTLGGYGYSARPDSPRRDSPKRALNKREEGSRGQLNPAGLSVDQLKAQLELINMQLRAVEAESDTSPVEYRDDTRRHRSSNRKPKLQSDALLEKGDDRTNSSDSGADLQLLGEKAKHHPALTPRSGSTGRSRKGRDADDAGDGRGLC	MPVSATYHVDHLEGTMEGWYQGSSMGSSAKGAHWVTFILLTCCTMYLFRDSWKAKGPTGKERFYAGYHEEYNISLYVNLFATIAYFGKIVADTMDHNYVNVGPLIIGLGNYRYADYMLTCPLLAYDLLNQVRAPYKVTGAILIFSVLMTGAATNFYPGQDMRTGAIAWFSFGCALYLWAYWLFFTVVKTQYERLQAMAHHTEAKKAFLPLRLAVYTFFTIWIVFPVIWVLGDQGIGLLSNEVAEVLHCLCDIVAKSFYGFALSRYRGYFDKKMFAVLEELGFDGEEELAHLEQDLKAMDGLGKNPEMNSTLGYAGAARRASVERRLSVEHDPYTGQHSPWQRRPSYSEWSPAVPRESGKGNAILPGLLGQPQENAMGMGMGSPRRFSTLGGYGYSARPD…	TOPO1-O|TM1|TOPO2-I|TM2|TOPO3-O|TM3|TOPO4-I|TM4|TOPO5-O|TM5|TOPO6-I|TM6|TOPO7-O|TM7|TOPO8-I	-
123	Rhinomonas_nottbecki-K1855-g9342.t2	532	PASS	7	50	TYPE-I RHODOPSIN	OUTSIDE-INSIDE	TM3=RYDTD	TM7=DIVAK	R-type rhodopsin	residue93,L,green-light absorbing	topo-8	269	RYRGYFDKKMFAVLEELGFDGEEELAHLEQDLKAMDGLGKNPEMNSTLGYAGAARRASVERRLSVEHDPYTGQHSPWQRRPSYSEWSPVPRESGKGNAILPGLLGQPQENAMGMGMGSPRRFSTLGGYGYSARPDSPRRDSPKRALNKREEGSRGQLNPAGLSVDQLKAQLELINMQLRAVEAESDTSPVEYRDDTRRHRSSNRKPKLQSDALLEKGDDRTNSSDSGADLQLLGEKAKHHPALTPRSGSTGRSRKGRDADDAGDGRGLC	MPVSATYHVDHLEGTMEGWYQGSSMGSSAKGAHWVTFILLTCCTMYLFRDSWKAKGPTGKERFYAGYHEEYNISLYVNLFATIAYFGKIVADTMDHNYVNVGPLIIGLGNYRYADYMLTCPLLAYDLLNQVRAPYKVTGAILIFSVLMTGAATNFYPGQDMRTGAIAWFSFGCALYLWAYWLFFTVVKTQYERLQAMAHHTEAKKAFLPLRLAVYTFFTIWIVFPVIWVLGDQGIGLLSNEVAEVLHCLCDIVAKSFYGFALSRYRGYFDKKMFAVLEELGFDGEEELAHLEQDLKAMDGLGKNPEMNSTLGYAGAARRASVERRLSVEHDPYTGQHSPWQRRPSYSEWSPVPRESGKGNAILPGLLGQPQENAMGMGMGSPRRFSTLGGYGYSARPDS…	TOPO1-O|TM1|TOPO2-I|TM2|TOPO3-O|TM3|TOPO4-I|TM4|TOPO5-O|TM5|TOPO6-I|TM6|TOPO7-O|TM7|TOPO8-I	-
124	Rhinomonas_nottbecki-K1855-g9342.t3	533	PASS	7	50	TYPE-I RHODOPSIN	OUTSIDE-INSIDE	TM3=RYDTD	TM7=DIVAK	R-type rhodopsin	residue93,L,green-light absorbing	topo-8	270	RYRGYFDKKMFAVLEELGFDGEEELAHLEQDLKAMDGLGKNPEMNSTLGYAGAARRASVERRLSVEHDPYTGQHSPWQRRPSYSEWSPVPRESGKGNAILPGLLGQPQENAMGMGMGSPRRFSTLGGYGYSARPDSPRRDSPKRALNKREEGSRGQLNPAAGLSVDQLKAQLELINMQLRAVEAESDTSPVEYRDDTRRHRSSNRKPKLQSDALLEKGDDRTNSSDSGADLQLLGEKAKHHPALTPRSGSTGRSRKGRDADDAGDGRGLC	MPVSATYHVDHLEGTMEGWYQGSSMGSSAKGAHWVTFILLTCCTMYLFRDSWKAKGPTGKERFYAGYHEEYNISLYVNLFATIAYFGKIVADTMDHNYVNVGPLIIGLGNYRYADYMLTCPLLAYDLLNQVRAPYKVTGAILIFSVLMTGAATNFYPGQDMRTGAIAWFSFGCALYLWAYWLFFTVVKTQYERLQAMAHHTEAKKAFLPLRLAVYTFFTIWIVFPVIWVLGDQGIGLLSNEVAEVLHCLCDIVAKSFYGFALSRYRGYFDKKMFAVLEELGFDGEEELAHLEQDLKAMDGLGKNPEMNSTLGYAGAARRASVERRLSVEHDPYTGQHSPWQRRPSYSEWSPVPRESGKGNAILPGLLGQPQENAMGMGMGSPRRFSTLGGYGYSARPDS…	TOPO1-O|TM1|TOPO2-I|TM2|TOPO3-O|TM3|TOPO4-I|TM4|TOPO5-O|TM5|TOPO6-I|TM6|TOPO7-O|TM7|TOPO8-I	-
125	Rhodomonas_baltica_P-CCAP979-9-g1227.t1	268	PASS	7	50	TYPE-I RHODOPSIN	OUTSIDE-INSIDE	TM3=RYDCL	TM7=DVVGK	R-type rhodopsin	residue93,L,green-light absorbing	topo-1	40	MLVFSGRETISGSDEARMPFQELAAVASCTLIEEVGSTGV	MLVFSGRETISGSDEARMPFQELAAVASCTLIEEVGSTGVGALTLAMIILGVSSVVFFTKAVKAGEAKKFYMCAVYVNAFAAIFTYSALAGQGWTTDRYCRQLFYSRYIDGLICNSILVFLLGLIADSNTTDITSAVGANILYVLATAAASLSIPFEVRWLWFLISLLGLAGVITGLAAFKLNVQSKGGELDALYSKMSYITIGCFCVQALVWVFAQGFNSFSVSLEMTCYALVDVVGKTVVCALLFGAEAALNGEGEPESEEAKEVV	TOPO1-O|TM1|TOPO2-I|TM2|TOPO3-O|TM3|TOPO4-I|TM4|TOPO5-O|TM5|TOPO6-I|TM6|TOPO7-O|TM7|TOPO8-I	-
126	Rhodomonas_baltica_P-CCAP979-9-g144.t1	238	PASS	7	50	TYPE-I RHODOPSIN	OUTSIDE-INSIDE	TM3=RYESL	TM7=DVLAK	R-type rhodopsin	residue93,I,unknown	topo-3	18	SGQGWTVISGCRQFFYVR	MFSTTQVGSTGVGALTLAFIIFLVSTCVFAFKGKDAKLKDISYLSIYICGFAAISYFAMLSGQGWTVISGCRQFFYVRYMEWAISMPMIIILLGLIAGAEWVTILGAIGAQTIQNFAMYIGAISVLSEVKWMWFLITLAGLAGVLLHLSRVFKAAADIKGGAAAELFTKVCWISCILFACYPVVWLFSEGFGSFSVSFEVTIYALLDVLAKVLVCFLVLGGIDALSAEPADEEDKEMA	TOPO1-O|TM1|TOPO2-I|TM2|TOPO3-O|TM3|TOPO4-I|TM4|TOPO5-O|TM5|TOPO6-I|TM6|TOPO7-O|TM7|TOPO8-I	-
127	Rhodomonas_baltica_P-CCAP979-9-g14451.t1	406	PASS	7	50	TYPE-I RHODOPSIN	OUTSIDE-INSIDE	TM3=RYDTD	TM7=DIIAK	R-type rhodopsin	residue93,L,green-light absorbing	topo-8	140	FRRVYDEELFQLLERLGHDEEEFERVEKDMRLSSNGDRLRRLSSESLELKSENSLILPTAAGSPKKPQRAVTTGSPAYAGRLAAAPPKPPPLSSGDVMPPAFDLNDAPSLPSTVVVVGTDTENLPGQPTPVTAWNGDEAA	MAHIPGSTDVYYVGTMDGWYLDTQLSDVAIAAHWTCFLALLFTTFYLAYESWTNRGPSKRSHFYAGYQEEQNLALFVNFFAMVSYYGKIVSDTLGHNFTNVGPFILGFGNYRYADYMLTCPLLVYDLLYQLRAPYRVSLSAVIFAILLSGVIAEIYTMGDPRLRDGAYAWYAFGMFWFVAAYVAVMTIVAKQYARLAELAKDTGALHSLSTLKFAVFTFSMLWVLFPLVWAICPRGLNWIDDSATEVAHCLCDIIAKSCYGWALARFRRVYDEELFQLLERLGHDEEEFERVEKDMRLSSNGDRLRRLSSESLELKSENSLILPTAAGSPKKPQRAVTTGSPAYAGRLAAAPPKPPPLSSGDVMPPAFDLNDAPSLPSTVVVVGTDTENLPGQPTPVTA…	TOPO1-O|TM1|TOPO2-I|TM2|TOPO3-O|TM3|TOPO4-I|TM4|TOPO5-O|TM5|TOPO6-I|TM6|TOPO7-O|TM7|TOPO8-I	-
128	Rhodomonas_baltica_P-CCAP979-9-g14475.t1	495	PASS	7	50	TYPE-I RHODOPSIN	OUTSIDE-INSIDE	TM3=RYDSN	TM7=DVSVK	R-type rhodopsin	residue93,V,unknown	topo-1	212	MMARIGHMFKQRAQQSHEILTVSNPTPSTTLVELRWPNCIRGKAALLGTFCVLPTTKDMEADPSNLLPRLSVQVEAETTSSVSVFLFDDDDDAYMSLFRRAKNISSCAALADMSSASMFASDTAGRMVEGSRSIRTASPHKWYIVAVDCTTRWPSCSNVTRAAVQYFHPNSEGDLQSCYATGALSNLRDMRELMLSALNFDVNNLFTVAGIS	MMARIGHMFKQRAQQSHEILTVSNPTPSTTLVELRWPNCIRGKAALLGTFCVLPTTKDMEADPSNLLPRLSVQVEAETTSSVSVFLFDDDDDAYMSLFRRAKNISSCAALADMSSASMFASDTAGRMVEGSRSIRTASPHKWYIVAVDCTTRWPSCSNVTRAAVQYFHPNSEGDLQSCYATGALSNLRDMRELMLSALNFDVNNLFTVAGISRFGVVVLYVTMTLTLSCTVAFYAMTKWEQDPARKGVYLRCTVAVTVSALSYLAMASGNGFFILRRLGSGPASGWVYSTELMDGSLNHHPANSGDETFPFLWIRYVDLLVSTPLVLYNLFVLSDLPRSRVRLGLFCNAMTWLCFLAAAAINSASEWLFALIAAAFAYAVVGMTSASFAATDKRSRPTR…	TOPO1-O|TM1|TOPO2-I|TM2|TOPO3-O|TM3|TOPO4-I|TM4|TOPO5-O|TM5|TOPO6-I|TM6|TOPO7-O|TM7|TOPO8-I	-
129	Rhodomonas_baltica_P-CCAP979-9-g15393.t1	394	PASS	7	50	TYPE-I RHODOPSIN	OUTSIDE-INSIDE	TM3=RYDTD	TM7=DIIAK	R-type rhodopsin	residue93,L,green-light absorbing	topo-8	128	FRKVYDEELFFMVERLGMDEEEFERLEKDMRLSAPGTRLQTLSKEKWKNRRASDFLTTPTEYVRQQVNGASPKKGPGRNALFPKAPPLGSDSPRALQTPDSPTVVAVSNSVEPFGTVTAGQNAGVDLV	MAKSPGSDEVFYVGTMDGWYLETELSDVAIAAHWVCFLALTVTTFFLAWESWSNRGPSKKAHFYAGYQEEQNLALFVNFFAMVSYYGKVVSDTLGHNFTDVGPFILGFGNYRYADYMLTCPMLVYDLLYQLRAPFRVSLSAIIFAILLSGVIAEVYTLGDPRLRSGAYAWYGFGLFWFCCAYVAVMTIVARQYARLAELAKNTGAVKSLSTLKFAVFTFSMLWVLFPLTWAVCPRGLNWIDDNMTEVMHCLCDIIAKSCYGWALARFRKVYDEELFFMVERLGMDEEEFERLEKDMRLSAPGTRLQTLSKEKWKNRRASDFLTTPTEYVRQQVNGASPKKGPGRNALFPKAPPLGSDSPRALQTPDSPTVVAVSNSVEPFGTVTAGQNAGVDLV	TOPO1-O|TM1|TOPO2-I|TM2|TOPO3-O|TM3|TOPO4-I|TM4|TOPO5-O|TM5|TOPO6-I|TM6|TOPO7-O|TM7|TOPO8-I	-
130	Rhodomonas_baltica_P-CCAP979-9-g17412.t1	305	PASS	7	50	TYPE-I RHODOPSIN	OUTSIDE-INSIDE	TM3=RYDTA	TM7=DLTAK	R-type rhodopsin	residue93,L,green-light absorbing	topo-1	55	MGKALHSKHRVIQLADKSEAGDEDEDEDEKNDEAESEEEQWWDSKDGEGLSNLVL	MGKALHSKHRVIQLADKSEAGDEDEDEDEKNDEAESEEEQWWDSKDGEGLSNLVLVMFVIGFVVMAVASVFFLVMAFRYDGETDSRPHGPMFYYLVFFVSAISAMTYYSMWTETAVMHVEEDGDHRVIFPARYLDWMVTTPLMLAAVSLFGNAPVASMVGLVGSDLLWISALYVGAVESTAHKYFWWGVAVVFFVITVYFLFQDLNKADMGRVSEYDADTLRLLTYFIVICWAFFPLLWLFGQEGTGASSLAVQAAFTTLLDLTAKLAFGLIIVFRAPSNEQAAYQQYSRSQYQYRGNVTSSAFV	TOPO1-O|TM1|TOPO2-I|TM2|TOPO3-O|TM3|TOPO4-I|TM4|TOPO5-O|TM5|TOPO6-I|TM6|TOPO7-O|TM7|TOPO8-I	-
131	Rhodomonas_baltica_P-CCAP979-9-g1888.t1	270	PASS	7	50	TYPE-I RHODOPSIN	OUTSIDE-INSIDE	TM3=RYDTC	TM7=DLIAK	R-type rhodopsin	residue93,I,unknown	topo-1	42	MVLGALKPLRHLLEEGEEEPEEEEEEEEPTVTFPDDYPNSVR	MVLGALKPLRHLLEEGEEEPEEEEEEEEPTVTFPDDYPNSVRHFLLIGFLGMFIGAIVFFYMGISRKVNTVMHVLVFFVAAVSACSYYAEWAGLGVEYKTTDTTPRVIFWARYLDWVITGPLILACLALLSKADTPTIISLCGNMVLYVICGLIGALTVAPYKYMWWVASLIFLIIVFMQLLQRLNNPEGYGGDALKGLTWLIIIVFIIYPIVWIVGSEGTGALGLSQEVGILTIADLIAKIGFGFYLLANVDAPEAESAPLNQSSQQYV	TOPO1-O|TM1|TOPO2-I|TM2|TOPO3-O|TM3|TOPO4-I|TM4|TOPO5-O|TM5|TOPO6-I|TM6|TOPO7-O|TM7|TOPO8-I	-
132	Rhodomonas_baltica_P-CCAP979-9-g19253.t1	409	PASS	7	50	TYPE-I RHODOPSIN	OUTSIDE-INSIDE	TM3=KYDTD	TM7=DVLAK	R-type rhodopsin	residue93,L,green-light absorbing	topo-8	177	KVFFDRKMAVAGVDEDDFNKFSKAFTTKQDEEEANRRKKDIRLPTTPKMSSTPYGGRANRDGGDSDSDLEMGGGLPVPMGSPGKTKSMPRTSYSTRSAHSLNPASGFKRASSRRSSCGLPDELLSMQIQRPASNMIPPIGHCNHDDPATSDDEAAFVERARQEYAQMMMTRARDQRQ	MASAAVIVANWLAFLVLFAACIGLLVFALKYKGPTGKEAFYNGYRERNMVSVMINLFAAIAYLARIIAIHTNDTGFTLFTQVKYFDYVTTCPLLTFDLLQNLEAPYKYTAATLVMVCLTMGVAMDLAPPPGNYVWFGVDMVFFAFEYTFILLIVKQRLSFFTECARDSNAKKSIGYLKMAVVTYFGLWIVFPLLWLIGPKAIALISEDVLVVFHAILDVLAKSCYGFALLYFKVFFDRKMAVAGVDEDDFNKFSKAFTTKQDEEEANRRKKDIRLPTTPKMSSTPYGGRANRDGGDSDSDLEMGGGLPVPMGSPGKTKSMPRTSYSTRSAHSLNPASGFKRASSRRSSCGLPDELLSMQIQRPASNMIPPIGHCNHDDPATSDDEAAFVERARQEYAQM…	TOPO1-O|TM1|TOPO2-I|TM2|TOPO3-O|TM3|TOPO4-I|TM4|TOPO5-O|TM5|TOPO6-I|TM6|TOPO7-O|TM7|TOPO8-I	-
133	Rhodomonas_baltica_P-CCAP979-9-g20290.t1	419	PASS	7	50	TYPE-I RHODOPSIN	OUTSIDE-INSIDE	TM3=KYDTD	TM7=DVIAK	K-type rhodopsin	residue93,L,green-light absorbing	topo-8	186	KVFFDKKLAASGVDEEEFQKFSKEVTKHMDDDDDRRKKKQAIHLPTVHSATTSPAVNFSKYRGPSKEPSMDGRDDDMEMRLSAIPPLRQSPRQKPTTSFSARGAPQRSPSGTGFLHSARRASHEGDTIYSLTSPPELQGGEVESMPKMNAQTAVLDDPETSEDEAAFVERARRQYELQKSRSKHRA	MPASPVVIVSNWIAFLSLTASYLGLLVFALKYKGPSGKESYYNGYREQNMLGVFINLFCAVAYFAKVIASHSDDDGFRAFTTIKYVDYLTTCPLLTLDLLWNLEAPYKASSASLVLVCLTFAVATDSAPEPANYVWFGTGLSFFIFSYTFILTIVKERLSFFQSCARGSNAKKSIGYLKVAMFSYFGIWVFFPVLWVLGPKGIAIITDDIQHVFHCILDVIAKSCYGFALLYFKVFFDKKLAASGVDEEEFQKFSKEVTKHMDDDDDRRKKKQAIHLPTVHSATTSPAVNFSKYRGPSKEPSMDGRDDDMEMRLSAIPPLRQSPRQKPTTSFSARGAPQRSPSGTGFLHSARRASHEGDTIYSLTSPPELQGGEVESMPKMNAQTAVLDDPETSEDEAA…	TOPO1-O|TM1|TOPO2-I|TM2|TOPO3-O|TM3|TOPO4-I|TM4|TOPO5-O|TM5|TOPO6-I|TM6|TOPO7-O|TM7|TOPO8-I	-
134	Rhodomonas_baltica_P-CCAP979-9-g20291.t1	453	PASS	7	50	TYPE-I RHODOPSIN	OUTSIDE-INSIDE	TM3=KYDTD	TM7=DVIAK	K-type rhodopsin	residue93,L,green-light absorbing	topo-8	218	KVFFDKKLIASGVDEEDFQKFSKEVTTHKDDDGDDDRKRKNRKMMEHSPIRHSGEASGHNSPLPAHHFQEDNYTLFGRIVASNDQPKPKKSKDDGGFDLANRIGASRSHSRTSAAHRTSFSSRTHSPTGHNKSSGFLNGVRRASLEGDDGDLKMRSEYGEVRPSYNPQGRDLEMGQPLGGAVPPMYESGSDDEAAFVERAKQEYQMRKSRSMRRPDDM	MADCPSSAVIVANWVAFLSLTGSFIGLLIFCLKYKGPSGKETYYNGYREQNMLGVFINLFCAVAYFAKLVAAHSCDGGFAPFTTIKYVDYMTTCPLLTLDMLWQLEAPYKASCASLVLVCLTFAVAVDSAPEPVNYIWFGTGLSFFTFSYSMILSIVRGRLDFFASCARDSNAKKSIGYLKVALFSYFGIWIFFPVLWILGDKGAKIVSNDVSHVFHCILDVIAKSCYGYALLYFKVFFDKKLIASGVDEEDFQKFSKEVTTHKDDDGDDDRKRKNRKMMEHSPIRHSGEASGHNSPLPAHHFQEDNYTLFGRIVASNDQPKPKKSKDDGGFDLANRIGASRSHSRTSAAHRTSFSSRTHSPTGHNKSSGFLNGVRRASLEGDDGDLKMRSEYGEVRPS…	TOPO1-O|TM1|TOPO2-I|TM2|TOPO3-O|TM3|TOPO4-I|TM4|TOPO5-O|TM5|TOPO6-I|TM6|TOPO7-O|TM7|TOPO8-I	-
135	Rhodomonas_baltica_P-CCAP979-9-g20291.t2	445	PASS	7	50	TYPE-I RHODOPSIN	OUTSIDE-INSIDE	TM3=KYDTD	TM7=DVIAK	K-type rhodopsin	residue93,L,green-light absorbing	topo-8	210	KVFFDKKLIASGVDEEDFQKFSKEVTTHKDDDGDDDRKRKNRKMMEHSPIRHSGEASGHNSPLPAHHFQEDNYTLFGRIVASNDQPKPKKSKDDGGFDLANRIGASRSHSRTSAAHRTSFSSRTHSPTGHNKSSGFLNGVRRASLEGDDGDLKMRSEYGEGRDLEMGQPLGGAVPPMYESGSDDEAAFVERAKQEYQMRKSRSMRRPDDM	MADCPSSAVIVANWVAFLSLTGSFIGLLIFCLKYKGPSGKETYYNGYREQNMLGVFINLFCAVAYFAKLVAAHSCDGGFAPFTTIKYVDYMTTCPLLTLDMLWQLEAPYKASCASLVLVCLTFAVAVDSAPEPVNYIWFGTGLSFFTFSYSMILSIVRGRLDFFASCARDSNAKKSIGYLKVALFSYFGIWIFFPVLWILGDKGAKIVSNDVSHVFHCILDVIAKSCYGYALLYFKVFFDKKLIASGVDEEDFQKFSKEVTTHKDDDGDDDRKRKNRKMMEHSPIRHSGEASGHNSPLPAHHFQEDNYTLFGRIVASNDQPKPKKSKDDGGFDLANRIGASRSHSRTSAAHRTSFSSRTHSPTGHNKSSGFLNGVRRASLEGDDGDLKMRSEYGEGRDL…	TOPO1-O|TM1|TOPO2-I|TM2|TOPO3-O|TM3|TOPO4-I|TM4|TOPO5-O|TM5|TOPO6-I|TM6|TOPO7-O|TM7|TOPO8-I	-
136	Rhodomonas_baltica_P-CCAP979-9-g20292.t1	415	PASS	7	50	TYPE-I RHODOPSIN	OUTSIDE-INSIDE	TM3=RYDTD	TM7=DVIAK	K-type rhodopsin	residue93,L,green-light absorbing	topo-8	183	KVFFDKKLIAAGVDEEEFHKFSKEVTTHKDEDGAESKKKKEIHLPSCSREGSPTPSDLEMGAHGMGMRQHMRSMSRTSARSAEMDYAMGMPSTSYSTRGSRGSPAKNPFKGRRAEDHVPDLEDEGMMQMGGVHPGMMDGEDESEDEAAFVERARQQYEMQKTRSRSLRSGSTRGNGQGNGWSP	MASGAVIVSNWVAFLSLTASFLGLLIFSLKYKGPTGKEAYYNGFREQNMLGVFINLFCAVAYFAKVIAAHSGDDGFEVFTTMRYVDYLTTCPLLTLDLLWNLEAPYKISAAALVGVCLTFAIATDSQPRPACYVWFGTGLSFFIFSYSFILTIVKERMSFYTNCARDSHAKKSIGYLKIALFSYFGVWIFFPILWLLSPKAVGLISDDVHHVFHCLLDVIAKSCYGFALLYFKVFFDKKLIAAGVDEEEFHKFSKEVTTHKDEDGAESKKKKEIHLPSCSREGSPTPSDLEMGAHGMGMRQHMRSMSRTSARSAEMDYAMGMPSTSYSTRGSRGSPAKNPFKGRRAEDHVPDLEDEGMMQMGGVHPGMMDGEDESEDEAAFVERARQQYEMQKTRSRSL…	TOPO1-O|TM1|TOPO2-I|TM2|TOPO3-O|TM3|TOPO4-I|TM4|TOPO5-O|TM5|TOPO6-I|TM6|TOPO7-O|TM7|TOPO8-I	-
137	Rhodomonas_baltica_P-CCAP979-9-g20349.t1	543	PASS	7	3	TYPE-I RHODOPSIN	OUTSIDE-INSIDE	TM3=RYKTM	TM7=DFLSK	R-type rhodopsin	residue93,L,green-light absorbing	topo-8	322	CVEKETEKRQKLLALKRNNCSHMLESMVKVHDELLISTLQTQVTSIVGMVSVAEKMLEEVRTKDDDAAAAARAESLSALHTLAQCSLASFEDFCMEAVNGAGPRRSELLDVGDLLRKIFLVLQSRLPSAMMGQLELENSAEQVYHVHASPALLQQVLFSLLSFVLHSMSAPAQPAIRVSPGQEPRRARVSLDSLAYEGGDCVMVQICDDAVPDPATREQLLQILGSESRLGEHAQLPSLLKSIAVSKALADKMGGSLTLDLPRGSGPSFTLTLPAGTRVARNWGARVRSARLSSPAIGPRASDMSSVESMGVRRRIPEAPPA	MPYQVFGFSAVAFGTTIVLNVAAWAWTIDSYRGRLYIFPMFVNIVSFLCDLACAMGWAPTWVCSNGRRFVMMRYVKWGITSPSLIYMYSSLSSRADEQVLHYNVICLIMLGAGALSASTGPPHNHAYLFASIVLWILLIQHLNKLIESTILQAAPEDAEYRKSLGVAKGLLLIGWFAMPIIFMLAKYRAVDPTLEECLYETMDFLSKAGSASMILHSSLQTCVEKETEKRQKLLALKRNNCSHMLESMVKVHDELLISTLQTQVTSIVGMVSVAEKMLEEVRTKDDDAAAAARAESLSALHTLAQCSLASFEDFCMEAVNGAGPRRSELLDVGDLLRKIFLVLQSRLPSAMMGQLELENSAEQVYHVHASPALLQQVLFSLLSFVLHSMSAPAQPAIRV…	TOPO1-O|TM1|TOPO2-I|TM2|TOPO3-O|TM3|TOPO4-I|TM4|TOPO5-O|TM5|TOPO6-I|TM6|TOPO7-O|TM7|TOPO8-I	-
138	Rhodomonas_baltica_P-CCAP979-9-g22097.t1	271	PASS	7	50	TYPE-I RHODOPSIN	OUTSIDE-INSIDE	TM3=RYDTC	TM7=DLIAK	R-type rhodopsin	residue93,I,unknown	topo-1	43	MALNALKPLRRLLEEGEEQPEEEEEEEEEPTVTFPDDYPNSVR	MALNALKPLRRLLEEGEEQPEEEEEEEEEPTVTFPDDYPNSVRHFLLIGFLGMFIGAIVFFYMGISRKVNTVMHVLVFFVAAVSACSYYAEWAGLGVEYKTTDTTPRVIFWARYLDWIITGPLILACLALLSKADTPTIISLVGNMVLYVICGLIGALTVAPYKYMWWVASLIFLIIVFMQLLQRLNNPEGYGGDALKGLTWLIIIVFIIYPIVWIVGSEGTGALGLSQEVGILTIADLIAKIGFGFYLLANVDAPEAESAPLNQSSQQYV	TOPO1-O|TM1|TOPO2-I|TM2|TOPO3-O|TM3|TOPO4-I|TM4|TOPO5-O|TM5|TOPO6-I|TM6|TOPO7-O|TM7|TOPO8-I	-
139	Rhodomonas_baltica_P-CCAP979-9-g22476.t1	262	PASS	7	50	TYPE-I RHODOPSIN	OUTSIDE-INSIDE	TM3=RLETG	TM7=DILAK	R-type rhodopsin	residue93,L,green-light absorbing	topo-1	31	MPAAGEEAADYGDVVLPADCLSIQEIGAAAG	MPAAGEEAADYGDVVLPADCLSIQEIGAAAGAFMVFTWLILLVTALFMLFKAVQSQTEASRQMFCYINAFICAVTTYSYFAMFSGMGWETIEGCRQFFYIRLVEFAVTGALMILGLGLLAEQDYPTIWATMGCNVGMCFATYIASTATVPVVKWLWFLLSLVLFVPIVYVLLREFRQTVIDRNDPDRIELYGRVSLLLIIVWAIYPFVWLLSVGMHALGVSLEVICYCVLDILAKVFYAFMMVNLGLYSSVAPQSQTQKEYV	TOPO1-O|TM1|TOPO2-I|TM2|TOPO3-O|TM3|TOPO4-I|TM4|TOPO5-O|TM5|TOPO6-I|TM6|TOPO7-O|TM7|TOPO8-I	-
140	Rhodomonas_baltica_P-CCAP979-9-g22889.t1	876	PASS	7	25	HELIORHODOPSIN	INSIDE-OUTSIDE	TM3=HVQTI	TM7=ELIVK	R-type rhodopsin	residue93,A,unknown	topo-8	631	YFGYISSLEFMVARIIVELIVKSVYSVALLTGNFCLLDTIAEIRLLSLKEDAEKKQNTTIHVEKMNKALQLAVMEAEASSRLSRRFVANISHELRTPLNSVIAFSSLLLDSGLSTLHEEYVRSSLTSAEALLGIINQVLEYAKVESAGAEEIRLSDEPFHLATLCDELVDIVAARVASREVEFAVHLPPSMPSMRGDRFRLRQCLINLCDNAVKFAREDGGVVTLRGTVDISDDNPDTASLQLEVRDNGKGIPNEKLSLLFKPFSQVDSHFARQHGGTGLGLAITKKIVEAMDGSITCTSQPNVATCFALTIPFALTKTADIPALPEHMQIGLGGFAKGKVLVCLKQGPHSETLLETYRHWSLDVTDICYQSLSEETTETVLERANEDDFQKGMLVTDY…	MFRKSFEDQPGLWALGIWGVVFGAWVMWVKTFQKADYTCAPTQDDVQTTVVEIRLERLCKIIALAVFGICIALDLSSTLFQVSPKKRFLSSLVLCANGISFVAYAAMLWEWFPPWRDMDGNILEWLHVFQWCFTTPCAIVILASLGAPMEGHSILNRDLTLKVCIFDELMCLSGLGAFIFPSGPFSWLFLTLAVTFYCLTTKGIHDICELGVSEAGTTFEAASIRGLEWFTHILWSTFPIVFFMHYFGYISSLEFMVARIIVELIVKSVYSVALLTGNFCLLDTIAEIRLLSLKEDAEKKQNTTIHVEKMNKALQLAVMEAEASSRLSRRFVANISHELRTPLNSVIAFSSLLLDSGLSTLHEEYVRSSLTSAEALLGIINQVLEYAKVESAGAEEIRL…	TOPO1-I|TM1|TOPO2-O|TM2|TOPO3-I|TM3|TOPO4-O|TM4|TOPO5-I|TM5|TOPO6-O|TM6|TOPO7-I|TM7|TOPO8-O	TOPO1-I|TM1|TOPO2-O|TM2|TOPO3-I|TM3|TOPO4-O|TM4|TOPO5-I|TM5|TOPO6-O|TM6|TOPO7-I|TM7|TOPO8-O-HisKA(95)~HATPase_c(98)~Response_reg(99)
141	Rhodomonas_baltica_P-CCAP979-9-g23946.t1	445	PASS	7	41	TYPE-I RHODOPSIN	OUTSIDE-INSIDE	TM3=RFSTQ	TM7=DMVCK	H-type rhodopsin	residue93,L,green-light absorbing	topo-8	232	NTLFQVLNGSWTPETGKETVTHRDVGETYLEMLISNLRGQRRDQDESEDDEEASSGVGASPEHVPPHVPPLDHASARSFTRREAKEAMMRYGESMKVKNRSPETFLDERDLPRVNPATMPRADRDHDRHANGHDVSILMSDHRSGRHSQLASPRAGPADRMLPRTQPRGSLRRDRGPSAERLHSAELYPRTTIALPPNYGNSRSRDRGRSRDTSPERAGSPQEEEGHAMVAA	MIILLFASICFCQVLFMASRAPRVTWEAVYLPLVETVLYSMAASGNGQMRLGDGRVVPIARFCSWLITCPIMLFQVVNIHQVEWYGVPVRNMVMAASLIRTVFGIGASVSTVDATRWAQYGLSCFFFLFELIAVYQIFGAGLLKFSQVKTRVNNVVFARLMVLRAVFYISWNSFPVIWLLSNTGLCLISENATVLAYLVADMVCKNLYGIINTNTLFQVLNGSWTPETGKETVTHRDVGETYLEMLISNLRGQRRDQDESEDDEEASSGVGASPEHVPPHVPPLDHASARSFTRREAKEAMMRYGESMKVKNRSPETFLDERDLPRVNPATMPRADRDHDRHANGHDVSILMSDHRSGRHSQLASPRAGPADRMLPRTQPRGSLRRDRGPSAERLHSAE…	TOPO1-O|TM1|TOPO2-I|TM2|TOPO3-O|TM3|TOPO4-I|TM4|TOPO5-O|TM5|TOPO6-I|TM6|TOPO7-O|TM7|TOPO8-I	-
142	Rhodomonas_baltica_P-CCAP979-9-g24314.t1	270	PASS	7	50	TYPE-I RHODOPSIN	OUTSIDE-INSIDE	TM3=RYDTC	TM7=DLIAK	R-type rhodopsin	residue93,I,unknown	topo-1	42	MVLGALKPLRHLLEEGEEEPEEEEEEEEPTVTFPDDYPNSVR	MVLGALKPLRHLLEEGEEEPEEEEEEEEPTVTFPDDYPNSVRHFLLIGFLGMFIGAIVFFYMGISRKVNTVMHVLVFFVAAVSACSYYAEWAGLGVEYKTTDTTPRVIFWARYLDWVITGPLILACLALLSKADTPTIISLCGNMVLYVICGLIGALTVAPYKYMWWVASLIFLIIVFMQLLQRLNNPEGYGGDALKGLTWLIIIVFIIYPIVWIVGSEGTGALGLSQEVGILTIADLIAKIGFGFYLLANVDAPEAESAPLNQSSQQYV	TOPO1-O|TM1|TOPO2-I|TM2|TOPO3-O|TM3|TOPO4-I|TM4|TOPO5-O|TM5|TOPO6-I|TM6|TOPO7-O|TM7|TOPO8-I	-
143	Rhodomonas_baltica_P-CCAP979-9-g24383.t1	249	PASS	7	50	TYPE-I RHODOPSIN	OUTSIDE-INSIDE	TM3=RYDTC	TM7=DVISK	R-type rhodopsin	residue93,L,green-light absorbing	topo-1	32	MADQMLTMLVGEGAKIDVHGCKTVDMASSFGK	MADQMLTMLVGEGAKIDVHGCKTVDMASSFGKALLEFTFIVMAAITLLLGINAAKSKAAGKVLFPVTFVTGISSIAYFSMASGGGWVIAPDCRQLFIARYIDWIITTPLLIICLGLVSGVDKWDIMALCLSDVLMVASLAAGALTVGNVKWVWWFFAICWLLHIIFSLGKSWAEAAKAKGGESSSVYSKLAGIIVITWFLYPIVWVFAEGFGNFSVTFEVLIFAILDVISKAIFGLILMSGANTGYEAI	TOPO1-O|TM1|TOPO2-I|TM2|TOPO3-O|TM3|TOPO4-I|TM4|TOPO5-O|TM5|TOPO6-I|TM6|TOPO7-O|TM7|TOPO8-I	-
144	Rhodomonas_baltica_P-CCAP979-9-g25941.t1	457	PASS	7	32	TYPE-I RHODOPSIN	OUTSIDE-INSIDE	TM3=PSDTD	TM7=DIMAK	R-type rhodopsin	residue93,L,green-light absorbing	topo-8	247	RFRRVYDEELYQLLARLGHDDEEFERVEKDIRLSSSGERIRRLSVESFELRSEDSQAHTNVRSPRETKRKSASHRGGGGAGGSGGRGAGGMPMRQKRSSVRSARSVRSSTPAPDSPPPVTAVSPAPRPLLAANPVPLGMDLEVEAGANTSVEANFVLADMSTPRGVVQAFRAEAENAQPAVTVLGGDTGRIVASAEEDTRHCDDAVTRVERGSEGLGQEQEYAKSAGRPTEIGEVDEADAGPGVRFA	MAHVPGSSEVYYVGTMEGWYLESDPSDMTVIAHWVAFVVLLGTTVYLARESWTNKGPSADYMLTCPMLVYDLLLQLRAPYRISLSVVIFAILLSGVLAELYSFGDPRLQPGAYAWYGFGLFWFAVAYAVVMTIVAKQYTRLAALAHDIGSHHSLTALKYALITFSLVWALFPLVWALGPRGLGWIDEEVAEVVHCFCDIMAKSFYGWALARFRRVYDEELYQLLARLGHDDEEFERVEKDIRLSSSGERIRRLSVESFELRSEDSQAHTNVRSPRETKRKSASHRGGGGAGGSGGRGAGGMPMRQKRSSVRSARSVRSSTPAPDSPPPVTAVSPAPRPLLAANPVPLGMDLEVEAGANTSVEANFVLADMSTPRGVVQAFRAEAENAQPAVTVLGGDTG…	TOPO1-O|TM1|TOPO2-I|TM2|TOPO3-O|TM3|TOPO4-I|TM4|TOPO5-O|TM5|TOPO6-I|TM6|TOPO7-O|TM7|TOPO8-I	-
145	Rhodomonas_baltica_P-CCAP979-9-g2923.t1	408	PASS	7	50	TYPE-I RHODOPSIN	OUTSIDE-INSIDE	TM3=RYDTD	TM7=DLVAK	P-type rhodopsin	residue93,L,green-light absorbing	topo-8	142	KYRSYFDKKMWDMMEQLGVDAEEGLENLEKELKECDDPDRAPMKRMSLMASKTRQMQGFSSDPLPRPDGSSFLPMHQDMASLRRPSFGAPLVNHDNSSPHTEDVGGGVHGHSVDHLKDQLNTINDQLRAEYDRKDRYSDRKV	MGHLVLPDDFLERHREGTMEGWYLPCTFGSAAIVAHWITFLFLLVCTMYLARDSWSTKGPGGKELYYAGYHEEYNISLYVNLFALIAYFGKIVADSVGHNYNNVGPLVIGLGNYRYADYMLTCPILAWDLMSQVRAPFKLTGAILIFCVLLAGTATNFYPGEEMRNGAIAWFCFSTAVYMGSYALFLTVVRKQYSRLVALSANTDAKKAFMPLKLALYTFFSIWVVFPVVWILGYHGLDILTNDAQECLHCACDLVAKSFYGFALAKYRSYFDKKMWDMMEQLGVDAEEGLENLEKELKECDDPDRAPMKRMSLMASKTRQMQGFSSDPLPRPDGSSFLPMHQDMASLRRPSFGAPLVNHDNSSPHTEDVGGGVHGHSVDHLKDQLNTINDQLRAEYDR…	TOPO1-O|TM1|TOPO2-I|TM2|TOPO3-O|TM3|TOPO4-I|TM4|TOPO5-O|TM5|TOPO6-I|TM6|TOPO7-O|TM7|TOPO8-I	-
146	Rhodomonas_baltica_P-CCAP979-9-g29503.t1	507	PASS	7	10	TYPE-I RHODOPSIN	OUTSIDE-INSIDE	TM3=RFSTQ	TM7=DMVCK	R-type rhodopsin	residue93,L,green-light absorbing	topo-8	304	CKNLYGIINTNTLFQVLNGSWTPETGKETVTHRDVGETYLEMLISNLRGQRRDQDESEDDEEASSGVGASPEHVPPHVPPLDHASARSFTRREAKEAMMRYGESMKVKNRSPETFLDERDLPRVNPATVPRADRDHDRHANGHDVSILMSDHRSGRHSQLASPRAGPADRMLSPRLDDHPHTHTTHTHAHPQSASAAARDMRAAERLSKEELLELVRRLAPAASPPTSPRTQPRGSLRRDRGPSAERLHSAELLHSAELYPRTTIALPPNYGNSRSRDRGRSRDTSPERAGSPQEEEGHAMVAA	MIILLFASICFCQVLFMASRAPRVTWEAVYLPLVETVLYSMAASGNGQMRLGDGRVVPIARFCSWLITCPIMLFQVVNIHQVEWYGVPVRNMVMAASLIRTVFGIGASVSTVDATRWAQYGLSCFFFLFELIAVYQIFGAGLLKFSQVKTRVNNVVFARLMVLRAVFYISWNSFPVIWLLSNTGLCLISENATVLAYLVADMVCKNLYGIINTNTLFQVLNGSWTPETGKETVTHRDVGETYLEMLISNLRGQRRDQDESEDDEEASSGVGASPEHVPPHVPPLDHASARSFTRREAKEAMMRYGESMKVKNRSPETFLDERDLPRVNPATVPRADRDHDRHANGHDVSILMSDHRSGRHSQLASPRAGPADRMLSPRLDDHPHTHTTHTHAHPQSASA…	TOPO1-O|TM1|TOPO2-I|TM2|TOPO3-O|TM3|TOPO4-I|TM4|TOPO5-O|TM5|TOPO6-I|TM6|TOPO7-O|TM7|TOPO8-I	-
147	Rhodomonas_baltica_P-CCAP979-9-g29925.t1	450	PASS	7	41	TYPE-I RHODOPSIN	OUTSIDE-INSIDE	TM3=RFSTQ	TM7=DILCK	R-type rhodopsin	residue93,L,green-light absorbing	topo-8	226	TLFRVLNGKWEPETEEEAMNGEHSNHVGESYIEQFLAGGKQPESIPSAGFARDVQVRVDGVPAYTPQNARLYTEKMHAQAHRLNKAPEHFIDDRRLPCIRDEKEWQTEFSRRGSAQSGKPPPPDFIDNYLGRCPPPQKLNASAERGRSPEPRSRPDSTNAGPPPSGHGFGPGPASAGGGHGPEQCMPLHNERERTLSPPRGILEQEVSEKPSGGWTIFGRRPSGKQ	MGLSTSKNTKMIQLLFASICACQVLFMASRAPRVTWEAVYLPLVETILYGMASTGNGSMRLANGRMVPIARFCSWIITCPIMLFQVVGIHEVKVYGISCKNMVMAASLVRTVYGIGASVTIDDKMRWIQYMLSCFTFLFELWCVYQIYNAGLKKFSAVKTPLNNIVHSRIQFLRFLFYLSWSSFPIVWVLSSTGLCLINEDGSVLAYLVADILCKNTYGIINANTLFRVLNGKWEPETEEEAMNGEHSNHVGESYIEQFLAGGKQPESIPSAGFARDVQVRVDGVPAYTPQNARLYTEKMHAQAHRLNKAPEHFIDDRRLPCIRDEKEWQTEFSRRGSAQSGKPPPPDFIDNYLGRCPPPQKLNASAERGRSPEPRSRPDSTNAGPPPSGHGFGPGPAS…	TOPO1-O|TM1|TOPO2-I|TM2|TOPO3-O|TM3|TOPO4-I|TM4|TOPO5-O|TM5|TOPO6-I|TM6|TOPO7-O|TM7|TOPO8-I	-
148	Rhodomonas_baltica_P-CCAP979-9-g3128.t1	435	PASS	7	50	TYPE-I RHODOPSIN	OUTSIDE-INSIDE	TM3=KYDTD	TM7=DVLAK	R-type rhodopsin	residue93,L,green-light absorbing	topo-8	185	VLMLDKRKVRNIFQLQVTLSDVVEAWQMNKKAARKDAIEAEKHQEEEEDSDDDYDDEDDDHDHDDGRDGDHDLEGGGKRQPQVAPTPKPPITASSVPPLFPRAPNSVPAPARTPSDASIGRAASASPVLHLLSPHTPAAPPPFYVRPATAVGASAGSEQGLARAASGSDGVAAAVPTATAVQPSS	MASSTEEDLEHLHSSIVHITDWIVFFIMLGTTMTISYKLMSYHGAPGTTFKLYYFGYREERTLSVIVCLAATVSYYSRICEHVSGDTSPTMTFVYTKYLDYIVTCPVLTMDLLWTLNLPYRFTYAIFIFCVILCGLLASMTPSPGKYLYFTMGVCLFAFTWFMQLFGKRFIIPNQPRKHQSFATKHNTRDKNIREKLSIALVCYFLVWAVYPVLWLLVEFKAIDLVTSHVAHAICDVLAKAVYGMAMHKFVLMLDKRKVRNIFQLQVTLSDVVEAWQMNKKAARKDAIEAEKHQEEEEDSDDDYDDEDDDHDHDDGRDGDHDLEGGGKRQPQVAPTPKPPITASSVPPLFPRAPNSVPAPARTPSDASIGRAASASPVLHLLSPHTPAAPPPFYVRPAT…	TOPO1-O|TM1|TOPO2-I|TM2|TOPO3-O|TM3|TOPO4-I|TM4|TOPO5-O|TM5|TOPO6-I|TM6|TOPO7-O|TM7|TOPO8-I	-
149	Rhodomonas_baltica_P-CCAP979-9-g31474.t1	387	PASS	7	50	TYPE-I RHODOPSIN	OUTSIDE-INSIDE	TM3=RMSTM	TM7=DAICK	K-type rhodopsin	residue93,L,green-light absorbing	topo-8	133	HTLFSVLNGQWVPETIAEGARPAVDHSSETYFNQWLRSLCGFRANSVGSEPGSDGSSAEMTPTATAVPVRGGETKTAWGGAEEEAMEEGGKARVIQVGQEVSASEFTGAGGSGADGGGSTVQFFTVVPAHVER	MTSIEEWQAVDPSYRGLYGYWERDNAECIELGLEISDTPRMIQAVFAGFCFLQVLYMATRAPRVTWEAIYLPIVETILYAMAASGNGALRMGNGKLLPFSRMASWLVTCPIMLFMVCGIHKETTIRGMEVRNMVMVAALLRVVCGMTASVSATPEMKWTFFGFGATCLCFEYYVVGKVFAGGIAKFSEIDTPRNRLVANRIRMLRGVFYFSWTAFPAVWVLAPTGLCLINEDVVAVAYLVADAICKNGNGIIQTHTLFSVLNGQWVPETIAEGARPAVDHSSETYFNQWLRSLCGFRANSVGSEPGSDGSSAEMTPTATAVPVRGGETKTAWGGAEEEAMEEGGKARVIQVGQEVSASEFTGAGGSGADGGGSTVQFFTVVPAHVER	TOPO1-O|TM1|TOPO2-I|TM2|TOPO3-O|TM3|TOPO4-I|TM4|TOPO5-O|TM5|TOPO6-I|TM6|TOPO7-O|TM7|TOPO8-I	-
150	Rhodomonas_baltica_P-CCAP979-9-g31596.t1	252	PASS	7	50	TYPE-I RHODOPSIN	OUTSIDE-INSIDE	TM3=RYDTL	TM7=DIISK	R-type rhodopsin	residue93,I,unknown	topo-1	26	MVFQQLAEDDMPTSCTTIEEVGSTGV	MVFQQLAEDDMPTSCTTIEEVGSTGVGALTVAFLILAVSTVVFLMKASSSGEQRKYYYLATYICAFAALSYFAMLSGQGWTAIAGCRQFFYARYADWLVTFTLIVILLGQVAGAGMDVIFGAVGANAIYLFALYMGSVSVVTTVKWFWFLVGVGALFGVIVHFAQVFKGAADSKGSDIAALYGKAAWLTILVWICYPVVWLFSEGFASFSVSFEVCAYAILDIISKVVLCFMVMSGDAILGGGVSAQSREYV	TOPO1-O|TM1|TOPO2-I|TM2|TOPO3-O|TM3|TOPO4-I|TM4|TOPO5-O|TM5|TOPO6-I|TM6|TOPO7-O|TM7|TOPO8-I	-
151	Rhodomonas_baltica_P-CCAP979-9-g34798.t1	238	PASS	7	50	TYPE-I RHODOPSIN	OUTSIDE-INSIDE	TM3=RYESL	TM7=DVLAK	R-type rhodopsin	residue93,I,unknown	topo-3	18	SGQGWTVISGCRQFFYVR	MFSTTQVGSTGVGALTLAFIIFLVSTCVFAFKGKDAKLKDISYLSIYICGFAAISYFAMLSGQGWTVISGCRQFFYVRYMEWAISMPMIIILLGLIAGAEWVTILGAIGAQTIQNFAMYIGAISVLSEVKWMWFLITLAGLAGVLLHLSRVFKAAADIKGGAAAELFTKVCWISCILFACYPVVWLFSEGFGSFSVSFEVTIYALLDVLAKVLVCFLVLGGIDALSAEPADEEDKEMA	TOPO1-O|TM1|TOPO2-I|TM2|TOPO3-O|TM3|TOPO4-I|TM4|TOPO5-O|TM5|TOPO6-I|TM6|TOPO7-O|TM7|TOPO8-I	-
152	Rhodomonas_baltica_P-CCAP979-9-g37200.t1	413	PASS	7	50	TYPE-I RHODOPSIN	OUTSIDE-INSIDE	TM3=RYDTD	TM7=DIIAK	R-type rhodopsin	residue93,L,green-light absorbing	topo-8	147	FRRVYDEELFQLLEKLGHDEEEFERIEKDMRLSSTGDRLRRLSMESFEQRGEDDTLTKRSDYMRAKAGAESPKKGVFPSPAFPASESSGSDDSLSPPSIEAGWSGKKVAWELNDGASQDSKVVVVGEASAPLPREPVMTTTDGVDLV	MAHIPGSDEVYYVGTMDGWYLETQISDVAIAAHWVCFLVLLVTTFYLAYESWTNCGPSKRSRFYAGYQEEQNLALFVNFFAMVSYYGKVVSDTLGHNFTDVGPFILGFGNYRYADYMLTCPMLVYDLLYQLRAPYRVSLSAIIFAILLSGVIAEIYTLGDPKLRSGAYAWYGFGLFWFVSAYIAVMTIVAKQYARLAELAKDTGALHSLSTLKFAVFTFSILWILFPLVWAICPRGLGWIDDNATEVAHCLCDIIAKSCYGWALARFRRVYDEELFQLLEKLGHDEEEFERIEKDMRLSSTGDRLRRLSMESFEQRGEDDTLTKRSDYMRAKAGAESPKKGVFPSPAFPASESSGSDDSLSPPSIEAGWSGKKVAWELNDGASQDSKVVVVGEASAPLP…	TOPO1-O|TM1|TOPO2-I|TM2|TOPO3-O|TM3|TOPO4-I|TM4|TOPO5-O|TM5|TOPO6-I|TM6|TOPO7-O|TM7|TOPO8-I	-
153	Rhodomonas_baltica_P-CCAP979-9-g3850.t1	286	PASS	7	50	TYPE-I RHODOPSIN	OUTSIDE-INSIDE	TM3=RYDTA	TM7=DLVAK	R-type rhodopsin	residue93,I,unknown	topo-1	51	MLQDEEAAAEEAPAEDAPAEDAAPAEAAAAASAAPAAGVVVFPDDYPNSVK	MLQDEEAAAEEAPAEDAPAEDAAPAEAAAAASAAPAAGVVVFPDDYPNSVKHMLLIGSLGMLIGAGVFIFLQMSRSKPTVSHSLCFLACAVSAMAYYAMWTGLGTEYKTTDTTPRVIFLPRYIDWLLTQPLILAALCQINKAEVSVLVSLIGNDILMVLAFMIGAINVAPFKYMWWFAGAIFLVVIIVNLIQRLDGQNDVYKICSYIVIACSCIYALAWVLGSEGTASLGLTQEVAFVVLTDLVAKLGFGLYFLFNYDTAMGEEEGAGDEKDGLNDEDNQQSQQFV	TOPO1-O|TM1|TOPO2-I|TM2|TOPO3-O|TM3|TOPO4-I|TM4|TOPO5-O|TM5|TOPO6-I|TM6|TOPO7-O|TM7|TOPO8-I	-
154	Rhodomonas_baltica_P-CCAP979-9-g3853.t1	270	PASS	7	50	TYPE-I RHODOPSIN	OUTSIDE-INSIDE	TM3=RYDTC	TM7=DLIAK	R-type rhodopsin	residue93,I,unknown	topo-1	42	MVLGALKPLRHLLEEGEEEPEEEEEEEEPTVTFPDDYPNSVR	MVLGALKPLRHLLEEGEEEPEEEEEEEEPTVTFPDDYPNSVRHFLLIGFLGMFIGAIVFFYMGISRKVNTVMHVLVFFVAAVSACSYYAEWAGLGVEYKTTDTTPRVIFWARYLDWVITGPLILACLALLSKADTPTIISMCGNMVLYVICGLIGALTVAPYKYMWWVASLIFLIIVFMQLLQRLNNPEGYGGDALKGLTWLIIIVFIIYPIVWIVGSEGTGALGLSQEVGILTIADLIAKIGFGFYLLANVDAPEAESAPLNQSSQQYV	TOPO1-O|TM1|TOPO2-I|TM2|TOPO3-O|TM3|TOPO4-I|TM4|TOPO5-O|TM5|TOPO6-I|TM6|TOPO7-O|TM7|TOPO8-I	-
155	Rhodomonas_baltica_P-CCAP979-9-g39652.t1	387	PASS	7	50	TYPE-I RHODOPSIN	OUTSIDE-INSIDE	TM3=RMSTM	TM7=DAICK	R-type rhodopsin	residue93,L,green-light absorbing	topo-8	133	HTLFSVLNGQWVPETIAEGARPAVDHSSETYFNQWLRSLCGFRANSVGSEPGSDGSSAEMTPTATAVPVRGGETKTAWGGAEEEAMEEGGKARVIQVGQEVSASEFTGAGGSGADGGGSTVQFFTVVPAHVER	MTSIEEWQAVDPSYRGLYGYWERDNAECIELGLEISDTPRMIQAVFAGFCFLQVLYMATRAPRVTWEAIYLPIVETILYAMAASGNGALRMGNGKLLPFSRMASWLVTCPIMLFMVCGIHKETTIRGMEVRNMVMVAALLRVVCGMTASVSATPEMKWTFFGFGATCLCFEYYVVGKVFAGGIAKFSEIDTPRNRLVANRIRMLRGVFYFSWTAFPAVWVLAPTGLCLINEDVVAVAYLVADAICKNGNGIIQTHTLFSVLNGQWVPETIAEGARPAVDHSSETYFNQWLRSLCGFRANSVGSEPGSDGSSAEMTPTATAVPVRGGETKTAWGGAEEEAMEEGGKARVIQVGQEVSASEFTGAGGSGADGGGSTVQFFTVVPAHVER	TOPO1-O|TM1|TOPO2-I|TM2|TOPO3-O|TM3|TOPO4-I|TM4|TOPO5-O|TM5|TOPO6-I|TM6|TOPO7-O|TM7|TOPO8-I	-
156	Rhodomonas_baltica_P-CCAP979-9-g40016.t1	379	PASS	7	50	TYPE-I RHODOPSIN	OUTSIDE-INSIDE	TM3=RYDTD	TM7=DIIAK	R-type rhodopsin	residue93,L,green-light absorbing	topo-8	114	RFRKVYDAELYELLERLGHGEEEFERVEKDMRLSSNGDRLRRLSSESTEARAASSGWTATHPAPSSPGVVKGATSLPGVVKSAPSPPGVAVVEVRTAPEPALLNVPGCNDVEPV	MATIAGSSEIFYIGTMDGWYLESQISDVAKGAHWVCFLVLLTTTFYLAYESWTNRGPSKQSRFYAGYQEEQNLALFVNFFAMISYFGKIVSDTLDHNFSNVGPFIIGFGNYRYADYLLTCPMLVYDLLYQLRAPYRTSLSAIIFAILLSGVLAEFYALGDPRLRGGAYAWYGFGMFWFIAAYAAVMTVVRKQYERLAQLAEDTGASHSLPVLKFAVFTFSMLWVIFPLVWVVCPRGLNLIDDSATEVAHCVCDIIAKSCYGWALARFRKVYDAELYELLERLGHGEEEFERVEKDMRLSSNGDRLRRLSSESTEARAASSGWTATHPAPSSPGVVKGATSLPGVVKSAPSPPGVAVVEVRTAPEPALLNVPGCNDVEPV	TOPO1-O|TM1|TOPO2-I|TM2|TOPO3-O|TM3|TOPO4-I|TM4|TOPO5-O|TM5|TOPO6-I|TM6|TOPO7-O|TM7|TOPO8-I	-
157	Rhodomonas_baltica_P-CCAP979-9-g40211.t1	380	PASS	7	50	TYPE-I RHODOPSIN	OUTSIDE-INSIDE	TM3=RYDTD	TM7=DIIAK	R-type rhodopsin	residue93,L,green-light absorbing	topo-8	114	FRKTYDEELFLLLEKLGHDEEEFERVEKDMRLSSNGDRLRRLSHESSELRGEDSEGSLAAHLRVGGNSPSSKSPTKTAPVCCSLGWMAKDNRPGMISASTPNAVFGKWSVLTQR	MASIPGSDELYYVGTMDGWYLDTQISDVAIAAHWTCFLVLLITTFYLAWESWTNRGPSKRSRFYAGYQEEQNFALFVNFFAMISYYGKIVSDTLGHNFTNVGPFILGFGNYRYADYMLTCPMLVYDLLYQLRAPYRVSLSAIIFAILLSGVIAEIYTLGDPRLRGGAYAWYGFGVFWFLAAYVSVMTIVAKQYARLAELAKDTGATKSLATLKFAVFTFSMLWVLFPLVWAICPRGLGWIDDNATEVAHCLCDIIAKSCYGWALARFRKTYDEELFLLLEKLGHDEEEFERVEKDMRLSSNGDRLRRLSHESSELRGEDSEGSLAAHLRVGGNSPSSKSPTKTAPVCCSLGWMAKDNRPGMISASTPNAVFGKWSVLTQR	TOPO1-O|TM1|TOPO2-I|TM2|TOPO3-O|TM3|TOPO4-I|TM4|TOPO5-O|TM5|TOPO6-I|TM6|TOPO7-O|TM7|TOPO8-I	-
158	Rhodomonas_baltica_P-CCAP979-9-g40211.t2	380	PASS	7	50	TYPE-I RHODOPSIN	OUTSIDE-INSIDE	TM3=RYDTD	TM7=DIIAK	R-type rhodopsin	residue93,L,green-light absorbing	topo-8	114	FRKTYDEELFLLLEKLGHDEEEFERVEKDMRLSSNGDRLRRLSHESSELRGEDSEGSLAAHLRVGGNSPSSKSPTKTAPVCCSLGWMAKDNRPGVLLAGVDGEGQPSSNWGNLD	MASIPGSDELYYVGTMDGWYLDTQISDVAIAAHWTCFLVLLITTFYLAWESWTNRGPSKRSRFYAGYQEEQNFALFVNFFAMISYYGKIVSDTLGHNFTNVGPFILGFGNYRYADYMLTCPMLVYDLLYQLRAPYRVSLSAIIFAILLSGVIAEIYTLGDPRLRGGAYAWYGFGVFWFLAAYVSVMTIVAKQYARLAELAKDTGATKSLATLKFAVFTFSMLWVLFPLVWAICPRGLGWIDDNATEVAHCLCDIIAKSCYGWALARFRKTYDEELFLLLEKLGHDEEEFERVEKDMRLSSNGDRLRRLSHESSELRGEDSEGSLAAHLRVGGNSPSSKSPTKTAPVCCSLGWMAKDNRPGVLLAGVDGEGQPSSNWGNLD	TOPO1-O|TM1|TOPO2-I|TM2|TOPO3-O|TM3|TOPO4-I|TM4|TOPO5-O|TM5|TOPO6-I|TM6|TOPO7-O|TM7|TOPO8-I	-
159	Rhodomonas_baltica_P-CCAP979-9-g40213.t1	411	PASS	7	50	TYPE-I RHODOPSIN	OUTSIDE-INSIDE	TM3=RYDTD	TM7=DIIAK	R-type rhodopsin	residue93,L,green-light absorbing	topo-8	145	FRKTYDEELFLLLEKLGHDEEEFERVEKDMRLSSNGDRLRRLSHESSELRGEDSEGSLAAHLRVGGNSPSSKSPTKTAPKACPAPPPLAASAIAPFPLEPNSGTKAAWALNEAAPTESKVVVIGNDPPAALPGQTVGATNGVDLV	MASIPGSDELYYVGTMDGWYLDTQISDVAIAAHWTCFLVLLITTFYLAWESWTNRGPSKRSRFYSGYQEEQNLALFVNFFAMVSYYGKIVSDTLGHNFTNVGPFILGFGNYRYADYMLTCPMLVYDLLYQLRAPYRVSLSAIIFAILLSGVIAEIYTLGDPRLRGGAYAWYGFGVFWFLAAYVSVMTIVAKQYARLAELAKDTGATKSLATLKFAVFTFSMLWVLFPLVWAICPRGLGWIDDNATEVAHCLCDIIAKSCYGWALARFRKTYDEELFLLLEKLGHDEEEFERVEKDMRLSSNGDRLRRLSHESSELRGEDSEGSLAAHLRVGGNSPSSKSPTKTAPKACPAPPPLAASAIAPFPLEPNSGTKAAWALNEAAPTESKVVVIGNDPPAALPG…	TOPO1-O|TM1|TOPO2-I|TM2|TOPO3-O|TM3|TOPO4-I|TM4|TOPO5-O|TM5|TOPO6-I|TM6|TOPO7-O|TM7|TOPO8-I	-
160	Rhodomonas_baltica_P-CCAP979-9-g40216.t1	411	PASS	7	50	TYPE-I RHODOPSIN	OUTSIDE-INSIDE	TM3=RYDTD	TM7=DIIAK	R-type rhodopsin	residue93,L,green-light absorbing	topo-8	145	FRKTYDEELFLLLEKLGHDEEEFERVEKDMRLSSNGDRLRRLSHESSELRGEDSEGSLAAHLRVGGNSPSSKSPTKTAPKACPAPPPLAASAIAPFPLEPNSGTKAAWALNEAAPTESKVVVIGNDPPAALPGQTVGATNGVDLV	MASIPGSDELYYVGTMDGWYLDTQISDVAIAAHWTCFLVLLITTFYLAWESWTNRGPSKRSRFYSGYQEEQNLALFVNFFAMVSYYGKIVSDTLGHNFTNVGPFILGFGNYRYADYMLTCPMLVYDLLYQLRAPYRVSLSAIIFAILLSGVIAEIYTLGDPRLRGGAYAWYGFGVFWFLAAYVSVMTIVAKQYARLAELAKDTGATKSLATLKFAVFTFSMLWVLFPLVWAICPRGLGWIDDNATEVAHCLCDIIAKSCYGWALARFRKTYDEELFLLLEKLGHDEEEFERVEKDMRLSSNGDRLRRLSHESSELRGEDSEGSLAAHLRVGGNSPSSKSPTKTAPKACPAPPPLAASAIAPFPLEPNSGTKAAWALNEAAPTESKVVVIGNDPPAALPG…	TOPO1-O|TM1|TOPO2-I|TM2|TOPO3-O|TM3|TOPO4-I|TM4|TOPO5-O|TM5|TOPO6-I|TM6|TOPO7-O|TM7|TOPO8-I	-
161	Rhodomonas_baltica_P-CCAP979-9-g40266.t1	234	PASS	7	50	TYPE-I RHODOPSIN	OUTSIDE-INSIDE	TM3=WYDTA	TM7=DVLSK	R-type rhodopsin	residue93,F,unknown	topo-8	25	ASSAATKASPSPIRPTRPITSSTYV	MALFAVVFLNLALSFSGPGTRAHGPMMHFLAFFIFSISVFTYFSMWSQSGLMHVEEDGEDRILFPAWYLDWAITIPAFLVAIGMVGNWSISSVVGAVGSALIMLGLLWFGAATEGAYRFVFWAGGVFFFGLLAFLLMAEVYRAAKRVAGKEASVHAWLNYFAIFTWLSIPVMWLLGEAGTRAASLHVEVVITAAADVLSKVLLSVLLVSASSAATKASPSPIRPTRPITSSTYV	TOPO1-O|TM1|TOPO2-I|TM2|TOPO3-O|TM3|TOPO4-I|TM4|TOPO5-O|TM5|TOPO6-I|TM6|TOPO7-O|TM7|TOPO8-I	-
162	Rhodomonas_baltica_P-CCAP979-9-g41179.t1	305	PASS	7	50	TYPE-I RHODOPSIN	OUTSIDE-INSIDE	TM3=RYDTC	TM7=DLIAK	W-type rhodopsin	residue93,I,unknown	topo-8	57	ANVDAPEAESAPLNQSSQQYVFAAREAFGVEEGGQVAVARRGVEVELGPGRTESFEE	MVLGALPHFRKLLEDEAEEPEEEEEEEPTVTFPDDYPNSVRHFLLIGFLGMFIGAIVFFYMGISRKVNTVMHVLVFFVAAVSACSYYAEWAGLGVEYKTTDTTPRVIFWARYLDWVITGPLILACLALLSKADTPTIISLCGNMVLYVICGLIGALTVAPYKYMWWVASLIFLIIVFMQLLQRLNNPEGYGGDALKGLTWLIIIVFIIYPIVWIVGSEGTGALGLSQEVGILTIADLIAKIGFGFYLLANVDAPEAESAPLNQSSQQYVFAAREAFGVEEGGQVAVARRGVEVELGPGRTESFEE	TOPO1-O|TM1|TOPO2-I|TM2|TOPO3-O|TM3|TOPO4-I|TM4|TOPO5-O|TM5|TOPO6-I|TM6|TOPO7-O|TM7|TOPO8-I	-
163	Rhodomonas_baltica_P-CCAP979-9-g4122.t1	411	PASS	7	50	TYPE-I RHODOPSIN	OUTSIDE-INSIDE	TM3=RYDTD	TM7=DIIAK	R-type rhodopsin	residue93,L,green-light absorbing	topo-8	145	FRKTYDEELFLLLEKLGHDEEEFERVEKDMRLSSNGDRLRRLSHESSELRGEDSEGSLAAHLRVGGNSPSSKSPTKTAPKACPAPPPLAASAIAPFPLEPNSGTKAAWALNEAAPTESKVVVIGNDPPAALPGQTVGATNGVDLV	MASIPGSDELYYVGTMDGWYLDTQISDVAIAAHWTCFLVLLITTFYLAWESWTNRGPSKRSRFYAGYQEEQNFALFVNFFAMISYYGKIVSDTLGHNFTNVGPFILGFGNYRYADYMLTCPMLVYDLLYQLRAPYRVSLSAIIFAILLSGVIAEIYTLGDPRLRGGAYAWYGFGVFWFLAAYVSVMTIVAKQYARLAELAKDTGATKSLATLKFAVFTFSMLWVLFPLVWAICPRGLGWIDDNATEVAHCLCDIIAKSCYGWALARFRKTYDEELFLLLEKLGHDEEEFERVEKDMRLSSNGDRLRRLSHESSELRGEDSEGSLAAHLRVGGNSPSSKSPTKTAPKACPAPPPLAASAIAPFPLEPNSGTKAAWALNEAAPTESKVVVIGNDPPAALPG…	TOPO1-O|TM1|TOPO2-I|TM2|TOPO3-O|TM3|TOPO4-I|TM4|TOPO5-O|TM5|TOPO6-I|TM6|TOPO7-O|TM7|TOPO8-I	-
164	Rhodomonas_baltica_P-CCAP979-9-g4124.t1	411	PASS	7	50	TYPE-I RHODOPSIN	OUTSIDE-INSIDE	TM3=RYDTD	TM7=DIIAK	R-type rhodopsin	residue93,L,green-light absorbing	topo-8	145	FRKTYDEELFLLLEKLGHDEEEFERVEKDMRLSSNGDRLRRLSHESSELRGEDSEGSLAAHLRVGGNSPSSKSPTKTAPKACPAPPPLAASAIAPFPLEPNSGTKAAWALNEAAPTESKVVVIGNDPPAALPGQTVGATNGVDLV	MASIPGSDELYYVGTMDGWYLDTQISDVAIAAHWTCFLVLLITTFYLAWESWTNRGPSKRSRFYSGYQEEQNLALFVNFFAMVSYYGKIVSDTLGHNFTNVGPFILGFGNYRYADYMLTCPMLVYDLLYQLRAPYRVSLSAIIFAILLSGVIAEIYTLGDPRLRGGAYAWYGFGVFWFLAAYVSVMTIVAKQYARLAELAKDTGATKSLATLKFAVFTFSMLWVLFPLVWAICPRGLGWIDDNATEVAHCLCDIIAKSCYGWALARFRKTYDEELFLLLEKLGHDEEEFERVEKDMRLSSNGDRLRRLSHESSELRGEDSEGSLAAHLRVGGNSPSSKSPTKTAPKACPAPPPLAASAIAPFPLEPNSGTKAAWALNEAAPTESKVVVIGNDPPAALPG…	TOPO1-O|TM1|TOPO2-I|TM2|TOPO3-O|TM3|TOPO4-I|TM4|TOPO5-O|TM5|TOPO6-I|TM6|TOPO7-O|TM7|TOPO8-I	-
165	Rhodomonas_baltica_P-CCAP979-9-g4127.t1	411	PASS	7	50	TYPE-I RHODOPSIN	OUTSIDE-INSIDE	TM3=RYDTD	TM7=DIIAK	R-type rhodopsin	residue93,L,green-light absorbing	topo-8	145	FRKTYDEELFLLLEKLGHDEEEFERVEKDMRLSSNGDRLRRLSHESSELRGEDSEGSLAAHLRVGGNSPSSKSPTKTAPKACPAPPPLAASAIAPFPLEPNSGTKAAWALNEAAPTESKVVVIGNDPPAALPGQTVGATNGVDLV	MASIPGSDELYYVGTMDGWYLDTQISDVAIAAHWTCFLVLLITTFYLAWESWTNRGPSKRSRFYSGYQEEQNLALFVNFFAMVSYYGKIVSDTLGHNFTNVGPFILGFGNYRYADYMLTCPMLVYDLLYQLRAPYRVSLSAIIFAILLSGVIAEIYTLGDPRLRGGAYAWYGFGVFWFLAAYVSVMTIVAKQYARLAELAKDTGATKSLATLKFAVFTFSMLWVLFPLVWAICPRGLGWIDDNATEVAHCLCDIIAKSCYGWALARFRKTYDEELFLLLEKLGHDEEEFERVEKDMRLSSNGDRLRRLSHESSELRGEDSEGSLAAHLRVGGNSPSSKSPTKTAPKACPAPPPLAASAIAPFPLEPNSGTKAAWALNEAAPTESKVVVIGNDPPAALPG…	TOPO1-O|TM1|TOPO2-I|TM2|TOPO3-O|TM3|TOPO4-I|TM4|TOPO5-O|TM5|TOPO6-I|TM6|TOPO7-O|TM7|TOPO8-I	-
166	Rhodomonas_baltica_P-CCAP979-9-g43400.t1	387	PASS	7	50	TYPE-I RHODOPSIN	OUTSIDE-INSIDE	TM3=RMSTM	TM7=DAICK	R-type rhodopsin	residue93,L,green-light absorbing	topo-8	133	HTLFSVLNGQWVPETIAEGARPAVDHSSETYFNQWLRSLCGFRANSVGSEPGSDGSSAEMTPTATAVPVRGGETKTAWGGAEEEAMEEGGKARVIQVGQEVSASEFTGAGGSGADGGGSTVQFFTVVPAHVER	MTSIEEWQAVDPSYRGLYGYWERDNAECIELGLEISDTPRMIQAVFAGFCFLQVLYMATRAPRVTWEAIYLPIVETILYAMAASGNGALRMGNGKLLPFSRMASWLVTCPIMLFMVCGIHKETTIRGMEVRNMVMVAALLRVVCGMTASVSATPEMKWTFFGFGATCLCFEYYVVGKVFAGGIAKFSEIDTPRNRLVANRIRMLRGVFYFSWTAFPAVWVLAPTGLCLINEDVVAVAYLVADAICKNGNGIIQTHTLFSVLNGQWVPETIAEGARPAVDHSSETYFNQWLRSLCGFRANSVGSEPGSDGSSAEMTPTATAVPVRGGETKTAWGGAEEEAMEEGGKARVIQVGQEVSASEFTGAGGSGADGGGSTVQFFTVVPAHVER	TOPO1-O|TM1|TOPO2-I|TM2|TOPO3-O|TM3|TOPO4-I|TM4|TOPO5-O|TM5|TOPO6-I|TM6|TOPO7-O|TM7|TOPO8-I	-
167	Rhodomonas_baltica_P-CCAP979-9-g4425.t1	477	PASS	7	50	TYPE-I RHODOPSIN	OUTSIDE-INSIDE	TM3=KYDTD	TM7=DVAAK	R-type rhodopsin	residue93,L,green-light absorbing	topo-8	244	VLRGEKSNMIFAPLTERPGQCNDDRDRDRHDHDIEAAASGSDRAASDLNELEEDSGRSRPGKQRERRLSYVTVVGGKTPRGRRPSMRIAVERPGDLSVVEPGTPSLNLQWLQNLKATDDRLNSDPRLSGLRHPSSNPSYLSSPAMTQTLPNFTMAPSAIGPLPAPSPLPVATRPTQNGPLYDGTSPTASPQGVQRREARRGSGTGSVGVPSMGEMVAVESVQRQIQAVEHELAGIVAQARRIAP	MPDQEYLQNNAVVAADWIGFLCLSGTAVYLFYKLTRFSGTEVYHAYYMGYNEEKMISMFVNLVAALAYWAKICSHANGDIGPAADVMAYKYFDYLLTCPLLTLDLLWTLNLPYKCTYAGFVFCCIVCAAMSSILEGNARYMWFGMGVTLFAFTFSSIIGVVRIRLNQFADKEVKHVRLSLKIACMTYFGIWCGYPSLWLLHDTRLISDVASALLHTVFDVAAKSLYGLALLSFVLRGEKSNMIFAPLTERPGQCNDDRDRDRHDHDIEAAASGSDRAASDLNELEEDSGRSRPGKQRERRLSYVTVVGGKTPRGRRPSMRIAVERPGDLSVVEPGTPSLNLQWLQNLKATDDRLNSDPRLSGLRHPSSNPSYLSSPAMTQTLPNFTMAPSAIGPLPAPS…	TOPO1-O|TM1|TOPO2-I|TM2|TOPO3-O|TM3|TOPO4-I|TM4|TOPO5-O|TM5|TOPO6-I|TM6|TOPO7-O|TM7|TOPO8-I	-
168	Rhodomonas_baltica_P-CCAP979-9-g4924.t1	250	PASS	7	50	TYPE-I RHODOPSIN	OUTSIDE-INSIDE	TM3=RYDTQ	TM7=DIIAK	K-type rhodopsin	residue93,I,unknown	topo-1	26	MFQSLEAESLAPTACTTIEEVGSTGV	MFQSLEAESLAPTACTTIEEVGSTGVGALTVAFLILLVSTIVFIARAGSAGETKQYYFCSIYICGFATLAYFAMLSGQGWTAIAGCRQFFYIRYLDYAITMPLIILQLGLVAGCDAPTIATTIGGEIVSVFTAYMGAVSVVTTVKWFWFVISLFALVFVLFGLAKSFKEASNARGGEVASLYGQLGALIIVVMILYPFVWLFSEGFASFSVSFEVCAYAVLDIIAKAIFSFVVMSGNDVLASGNTNKEYV	TOPO1-O|TM1|TOPO2-I|TM2|TOPO3-O|TM3|TOPO4-I|TM4|TOPO5-O|TM5|TOPO6-I|TM6|TOPO7-O|TM7|TOPO8-I	-
169	Rhodomonas_baltica_P-CCAP979-9-g4925.t1	288	PASS	7	50	TYPE-I RHODOPSIN	OUTSIDE-INSIDE	TM3=RFETM	TM7=DVIMK	R-type rhodopsin	residue93,L,green-light absorbing	topo-1	63	MLILCFLARRFSQFEQIQPKKSSCAKRHLQQRKPKVRKMVLQMLDDDMPTACTTIEEVGSTGV	MLILCFLARRFSQFEQIQPKKSSCAKRHLQQRKPKVRKMVLQMLDDDMPTACTTIEEVGSTGVGALTVAFIILVVVAVVFLAKATASGEQKRYYYCATYIAAFTALAYFAMLSGQGWTAIAGCRQFFYARFAEMLVTEPLLILMLGLIANADASTIGAAVGADVVYILCLYMGAVSVVTTVKWFWFLVSIIALGGIISSLARSFKDAAALRTAEVAELYGKVAWLTILVWICYPVVWLFSTGFASFSVSFEVCAYAILDVIMKCVISFMVMSAHDTLGQAVSTSKEIV	TOPO1-O|TM1|TOPO2-I|TM2|TOPO3-O|TM3|TOPO4-I|TM4|TOPO5-O|TM5|TOPO6-I|TM6|TOPO7-O|TM7|TOPO8-I	-
170	Rhodomonas_baltica_P-CCAP979-9-g5213.t1	422	PASS	7	50	TYPE-I RHODOPSIN	OUTSIDE-INSIDE	TM3=KYDTD	TM7=DVIAK	R-type rhodopsin	residue93,L,green-light absorbing	topo-8	188	KVFFDKKLIASGVDEEDFHKFSKDVTTHKDDDAEEERKKKSKRIMEHSPIRHVSGQVSEHNSPLPSQQLQENNYTLFGRIMASNEQQKSLKHDEGRAQHTHFSSRHHSQSHGNGFLTGARRPSLSNGSDLQLRHEQGERRHGDLEMYQDDLEMGPLGMDDSDDEAAFVERARREFHMRKAHSMLPDDN	MECPTSAVIVANWVAFLSLTGSFIGLLVFCLKYKGPSGNEAYYNGFREQNMLGVFINLFCAVAYFAKLVAAHSCDGGFAPFTTIKYVDYMTTCPLLTLDLMWQLEAPYKASCASLVLVCLTFAVAVDSAPAPVNYVWFGTGLSFFAFSYTMILTIVRGRLDFFASCARDSNAKKSIGYLKVAMFSYFGIWIFFPVLWILGEKGVQIVSSDVSHVFHCILDVIAKSCYGYALLYFKVFFDKKLIASGVDEEDFHKFSKDVTTHKDDDAEEERKKKSKRIMEHSPIRHVSGQVSEHNSPLPSQQLQENNYTLFGRIMASNEQQKSLKHDEGRAQHTHFSSRHHSQSHGNGFLTGARRPSLSNGSDLQLRHEQGERRHGDLEMYQDDLEMGPLGMDDSDDEA…	TOPO1-O|TM1|TOPO2-I|TM2|TOPO3-O|TM3|TOPO4-I|TM4|TOPO5-O|TM5|TOPO6-I|TM6|TOPO7-O|TM7|TOPO8-I	-
171	Rhodomonas_baltica_P-CCAP979-9-g5835.t1	480	PASS	7	50	TYPE-I RHODOPSIN	OUTSIDE-INSIDE	TM3=KYDTD	TM7=DVLAK	K-type rhodopsin	residue93,L,green-light absorbing	topo-8	224	QLLVDKSAISFKELTVTKQDLMEQAHEEKKAQRRAQMEREAEEDDEEDDDEDEDYDPPAKRSNSKGDSPNAYDNDSQNMGMPPGYPTPEMMQAWMRSMQLSPSQAPPGSGVGFSPTMNAQQGGFGPGAPFPGKEEAQLHSVAITPRAMSFGVPPQLPVQRDLVTRPDSPAGSVQNSIRPAMIDENAPQDAPSWIPIPQANQLAAAPPVASANWRSAFDSVPPSI	MAVEIDMEYQKSSIVHAVDWIGFFLLFGTALVLAFKLMNFTPPNKHVLYFFGYREKGMISLWVNLFAGVAYFARVCSHLSGDPDMGSNFVFYKYFDYLITCPLLTLDLLWTLNLPYKITYAVFVGVCILSGLLATWSPSPGRYMWFVFGCMIFAFTWYNIITKVQVRFIQYFKKKKDLPQHDNKRMSVASKAGFRNKNIRNPLQTALSTYFGIWMAYPVLWILLDSEIIDPITEHCINVVLDVLAKSMYGFALLRFQLLVDKSAISFKELTVTKQDLMEQAHEEKKAQRRAQMEREAEEDDEEDDDEDEDYDPPAKRSNSKGDSPNAYDNDSQNMGMPPGYPTPEMMQAWMRSMQLSPSQAPPGSGVGFSPTMNAQQGGFGPGAPFPGKEEAQLHSVAI…	TOPO1-O|TM1|TOPO2-I|TM2|TOPO3-O|TM3|TOPO4-I|TM4|TOPO5-O|TM5|TOPO6-I|TM6|TOPO7-O|TM7|TOPO8-I	-
172	Rhodomonas_baltica_P-CCAP979-9-g5835.t2	489	PASS	7	50	TYPE-I RHODOPSIN	OUTSIDE-INSIDE	TM3=KYDTD	TM7=DVLAK	K-type rhodopsin	residue93,L,green-light absorbing	topo-8	233	QLLVDKSAISFKELTVTKQDLMEQAHEEKKAQRRAQMEREAEEDDEEDDDEDEDYDPPAKRSNSKGDSPNAYDNDSQNMGMPPGYPTPEMMQAWMRSMQLSPSQAPPGSGVGFSPTMNAQQGGFGPGAPFPGKEEAQLHSVAITPRAMPSPSRNPTQSFGVPPQLPVQRDLVTRPDSPAGSVQNSIRPAMIDENAPQDAPSWIPIPQANQLAAAPPVASANWRSAFDSVPPSI	MAVEIDMEYQKSSIVHAVDWIGFFLLFGTALVLAFKLMNFTPPNKHVLYFFGYREKGMISLWVNLFAGVAYFARVCSHLSGDPDMGSNFVFYKYFDYLITCPLLTLDLLWTLNLPYKITYAVFVGVCILSGLLATWSPSPGRYMWFVFGCMIFAFTWYNIITKVQVRFIQYFKKKKDLPQHDNKRMSVASKAGFRNKNIRNPLQTALSTYFGIWMAYPVLWILLDSEIIDPITEHCINVVLDVLAKSMYGFALLRFQLLVDKSAISFKELTVTKQDLMEQAHEEKKAQRRAQMEREAEEDDEEDDDEDEDYDPPAKRSNSKGDSPNAYDNDSQNMGMPPGYPTPEMMQAWMRSMQLSPSQAPPGSGVGFSPTMNAQQGGFGPGAPFPGKEEAQLHSVAI…	TOPO1-O|TM1|TOPO2-I|TM2|TOPO3-O|TM3|TOPO4-I|TM4|TOPO5-O|TM5|TOPO6-I|TM6|TOPO7-O|TM7|TOPO8-I	-
173	Rhodomonas_baltica_P-CCAP979-9-g5942.t1	230	PASS	7	50	TYPE-I RHODOPSIN	OUTSIDE-INSIDE	TM3=RYDTT	TM7=DIISK	K-type rhodopsin	residue93,I,unknown	topo-1	32	MPFTQLAGASAAAKALAPTACTTIEEVGSTGV	MPFTQLAGASAAAKALAPTACTTIEEVGSTGVGALTLGFLALAVTTVVMVAKAASADNERRKQFFYARYVDWFITMPLIILTLGLVAGQDFVTLAAVVGADMLMIVALYMGAVSVVTTVKWFWFLFALAMFLPVVYSLARTFRETVITRKEPEMIELYGKIAWLTIIMWSFYPIVWLFSEGFASFSVSFEVVAYTIMDIISKCVFSFMIVSAHDFLGSPAQAQTQSREYV	TOPO1-O|TM1|TOPO2-I|TM2|TOPO3-O|TM3|TOPO4-I|TM4|TOPO5-O|TM5|TOPO6-I|TM6|TOPO7-O|TM7|TOPO8-I	-
174	Rhodomonas_lacustris-N-882-g10664.t1	256	PASS	7	50	TYPE-I RHODOPSIN	OUTSIDE-INSIDE	TM3=RYGAD	TM7=DLLTT	R-type rhodopsin	residue93,V,unknown	topo-1	31	MSGGMADAAADAAAAGGADVVFPDDYPNSVK	MSGGMADAAADAAAAGGADVVFPDDYPNSVKHFLMLGAVGFLVGAIVFLSLNYMRIRRTTAHSLTFILSTVMAMTYYSMWTGLGVTFKTTDTTPRVVFWARYLGHIVAMPLVFVDLALIYKIDTASMVKLISYNLIMYIAGFVGAYSVGSSKWTWWFVTLVFAVLITIDLAKLVMAPSVSDVCKMLTYMVIGATCVFPIMWLLGSEGTAALGLSQEVGIVCIVDLLTTVGFGLYFLLNYDVVMDESEEGTDSQQYV	TOPO1-O|TM1|TOPO2-I|TM2|TOPO3-O|TM3|TOPO4-I|TM4|TOPO5-O|TM5|TOPO6-I|TM6|TOPO7-O|TM7|TOPO8-I	-
175	Rhodomonas_lacustris-N-882-g10675.t1	248	PASS	7	50	TYPE-I RHODOPSIN	OUTSIDE-INSIDE	TM3=RYDCA	TM7=DLITK	R-type rhodopsin	residue93,L,green-light absorbing	topo-1	21	MAEAAAAPAVTFPDDFPNSVR	MAEAAAAPAVTFPDDFPNSVRHFLLIGFLASFTCAIIFFYMGYSRKNNTVMHAVLFFVCAITACNYYANWSGLGVEFKTTDATPRVIFWSRYIDWVICGPLLVSALALQSKADTPTLITLAGNMVLFVICELIGAMTVAPYKFMWWVASLIFLGLVFMVLIQRLSNPEGYGGESLKGLTYLLVCCLVVYPIVWIVGSEGTAALGLSQQCGLLTITDLITKIGFGFWLLSSIEESSTSAGMNQSSQQYV	TOPO1-O|TM1|TOPO2-I|TM2|TOPO3-O|TM3|TOPO4-I|TM4|TOPO5-O|TM5|TOPO6-I|TM6|TOPO7-O|TM7|TOPO8-I	-
176	Rhodomonas_lacustris-N-882-g12272.t1	249	PASS	7	50	TYPE-I RHODOPSIN	OUTSIDE-INSIDE	TM3=RYDTL	TM7=DVINK	R-type rhodopsin	residue93,I,unknown	topo-1	24	MFSLLDDAAPVPCTTIEEVGSTGV	MFSLLDDAAPVPCTTIEEVGSTGVGALTMAFLILFVSCLVFIQKSQTAPNKQISYLCIYICGFASMSYFAMLSGQGWTAVEGCRQFFYARYIDWMITFPMIAILLGTIAGSDWTVILGAIGAQLIQLFSMYMGSVSTISAVKWLWFLISIGALAGYLLHVARIFKASADVKGGEVAQLYGKVGWMTILVWCCYPCVWLFSEGFSSFSVSFEVTMYAILDVINKTVLCFMVMSAQDALGGDDGAANREYV	TOPO1-O|TM1|TOPO2-I|TM2|TOPO3-O|TM3|TOPO4-I|TM4|TOPO5-O|TM5|TOPO6-I|TM6|TOPO7-O|TM7|TOPO8-I	-
177	Rhodomonas_lacustris-N-882-g12995.t1	355	PASS	7	50	TYPE-I RHODOPSIN	OUTSIDE-INSIDE	TM3=RYDTG	TM7=DMTAK	R-type rhodopsin	residue93,I,unknown	topo-1	84	LQKSTVTSGASEPSWEAYDRKEIKHAKDGSATETSKLAKRNWLKKLLPKQGVSKMPVLNEGGDSNAEVNWLFDKDKEGLPVLAI	LQKSTVTSGASEPSWEAYDRKEIKHAKDGSATETSKLAKRNWLKKLLPKQGVSKMPVLNEGGDSNAEVNWLFDKDKEGLPVLAIIFLVFGFVCMTVGAIFSLVMAVQYDGDADIRPMGPVYYYIIFFVCSVSALVYFSMWSETGVAHITEYGKNGEAYTRVVFPARYLDWAVTSPLILVGLGLLGNSSLPALLGMVGSDVIMIGCLYTAALYAPVHKYFWFGVAVVFFLVLVFLMLQELSKADQGGRVSEYDADTLRWLTYSLLLCWAVFHAMWLVGMVGASEASLNVEVAGTVLADMTAKIAFMLLLVFRLPADGASYYPSGRAKETLHPSADGYGSMGSQEAKWGNVKSSAYV	TOPO1-O|TM1|TOPO2-I|TM2|TOPO3-O|TM3|TOPO4-I|TM4|TOPO5-O|TM5|TOPO6-I|TM6|TOPO7-O|TM7|TOPO8-I	-
178	Rhodomonas_lacustris-N-882-g13306.t1	484	PASS	7	27	TYPE-I RHODOPSIN	OUTSIDE-INSIDE	TM3=KYQNM	TM7=DTVGK	R-type rhodopsin	residue93,I,unknown	topo-1	181	LETTPIKVGVSLSLPMTKEQFNDNQQAKFRQALATVAGVKSTDVTIDQITETMVRRAAIIRVDSSVAVTGAMSADYWQTTIMTADRINAELSKVGLPSAKLLATPAKTTPSPSGNATKDPTIVNITIKNITVVNITQVNTEYVVAASNTGGLDEELDRLVQAFKNPRQFFQKANLDSIAAT	LETTPIKVGVSLSLPMTKEQFNDNQQAKFRQALATVAGVKSTDVTIDQITETMVRRAAIIRVDSSVAVTGAMSADYWQTTIMTADRINAELSKVGLPSAKLLATPAKTTPSPSGNATKDPTIVNITIKNITVVNITQVNTEYVVAASNTGGLDEELDRLVQAFKNPRQFFQKANLDSIAATTYWSGFVFFIFFSIAIAADRSRYKRKYQNNHNLLLLVSLVTCLNFLAMANGHGRAMHHIIKEVTPYNLTRFCEKYRFMSAVAKAEQVPLDPPFFYSKYIQWLINTNIILYMLCRSVAHADRRVTLFALSFNSMMIVCGLIASSMRTDDIESAQVARFITSKWVYWLCGMVFYVMLLSVLNRAVRRAANQQRSRPHLGNAFNILFFCICVTWSMYPFAW…	TOPO1-O|TM1|TOPO2-I|TM2|TOPO3-O|TM3|TOPO4-I|TM4|TOPO5-O|TM5|TOPO6-I|TM6|TOPO7-O|TM7|TOPO8-I	-
179	Rhodomonas_lacustris-N-882-g14281.t1	287	PASS	7	50	TYPE-I RHODOPSIN	OUTSIDE-INSIDE	TM3=RYESD	TM7=DILSK	K-type rhodopsin	residue93,I,unknown	topo-1	41	MAAFITRPLLAVLVLLNLFAPAAAVEVCKVVDLQLVTQTGE	MAAFITRPLLAVLVLLNLFAPAAAVEVCKVVDLQLVTQTGEFFLAVTFLGLGVTTVVFVLMAFKAAHEKRKFYFATCFATAISTFAYYAMLSGQGWLITPNCRQLFYVRYLEWFFSTPLILLDLGMIAGADVGLLAAILGAQMLLVFGGFMASISSGHIKWLWFVLSLMVFAAVLFVMIRGFRKLIERSHPAIVEVYSKCSWLSAITWSLYPVVFIFSVGTGDWSPNFEIMIYGVLDILSKSVFGFVLLLSHEGLDRITNFKSFAPLNDAPMNYGGVGGQAPVESYI	TOPO1-O|TM1|TOPO2-I|TM2|TOPO3-O|TM3|TOPO4-I|TM4|TOPO5-O|TM5|TOPO6-I|TM6|TOPO7-O|TM7|TOPO8-I	-
180	Rhodomonas_lacustris-N-882-g18748.t1	688	PASS	7	1	TYPE-I RHODOPSIN	OUTSIDE-INSIDE	TM3=QYMTL	TM7=DVVCK	R-type rhodopsin	residue93,T,unknown	topo-1	237	DNSANNNGGISDSGDHILRFEDPETVASICPTSERNESSNQRKYNEGFLFGVIRNSSLSSRKTSSNESMIEWVPLNGYCNCSGTGSLVVNFSLATFNTTELLELHLTRLIHFINITARATRAGGEGFETGEQLAAYSNVTCADANAAKKLCSDLSRKRNLSKFESLFCPNNAPSITVVVNTETLVITSIKNVTQVVLIGGDNITSSILEREINAFLSSFRSTGLLYASNKGLGQFAN	MSILIFAMMLSSDAGADNSANNNGGISDSGDHILRFEDPETVASICPTSERNESSNQRKYNEGFLFGVIRNSSLSSRKTSSNESMIEWVPLNGYCNCSGTGSLVVNFSLATFNTTELLELHLTRLIHFINITARATRAGGEGFETGEQLAAYSNVTCADANAAKKLCSDLSRKRNLSKFESLFCPNNAPSITVVVNTETLVITSIKNVTQVVLIGGDNITSSILEREINAFLSSFRSTGLLYASNKGLGQFANIVLWIGFFIFCLFSIVLEWLSARKRRGKTPLSILTLQGALTTLGYLTMAFGHGRLQAEQVVLESAQNKSDAEQYYISAKVLLVPEVPPLFYVQYIMWMVTTPTTLYLLLDFARVADPCFTQVLLLDEAMILCGLLSVMAQSEQTPN…	TOPO1-O|TM1|TOPO2-I|TM2|TOPO3-O|TM3|TOPO4-I|TM4|TOPO5-O|TM5|TOPO6-I|TM6|TOPO7-O|TM7|TOPO8-I	-
181	Rhodomonas_lacustris-N-882-g19665.t1	399	PASS	7	50	TYPE-I RHODOPSIN	OUTSIDE-INSIDE	TM3=KYDTD	TM7=DVAAK	Q-type rhodopsin	residue93,L,green-light absorbing	topo-8	99	QLNVDKQEFDFSPLVTAKLKRETLEMPPQIKSSRSRNSRTYDEDSEPDRDEWRRDSRRRDHDDFGLNDRPDKDQDIAKTMSQIADLNKQLATLTGPGGR	MFPTRSGGSLNDDINAIYASMFQQPHQYHHHYDHHFGRSLLSAVDPREDGLARGPESWKYGVGGYQPPTKIGYNLTDAVVVATDWVGFLALGGAAVVLIYKLFTFKGPDGEEYYVGYREEKCLSIYVNLIAALTYWGRICAHFNGDIGLSLTVNFYKYFDYIFTCPVLTLDLLWSLNLPYKFTYAIFVLLIMVTGVFCNAFEPPARYLWFAFSWLLFVFTFYNIIRMVYCRFQQFMNDDAKRIRAPLKLSLALYFSIWSLYPALWILDEWGLLPGIAVHVLSMLMDVAAKSVYGFALLKFQLNVDKQEFDFSPLVTAKLKRETLEMPPQIKSSRSRNSRTYDEDSEPDRDEWRRDSRRRDHDDFGLNDRPDKDQDIAKTMSQIADLNKQLATLTGPGGR	TOPO1-O|TM1|TOPO2-I|TM2|TOPO3-O|TM3|TOPO4-I|TM4|TOPO5-O|TM5|TOPO6-I|TM6|TOPO7-O|TM7|TOPO8-I	-
182	Rhodomonas_lacustris-N-882-g20736.t1	510	PASS	7	44	TYPE-I RHODOPSIN	OUTSIDE-INSIDE	TM3=AYETD	TM7=DVLSQ	K-type rhodopsin	residue93,I,unknown	topo-1	222	MVSHMMDYMRNMIPSIENEVGGLPSTFSSQLSDTETRTTLWRPQCFNKKIALLGTFCVAATTDDDDKDPNHKLPRITFEVKREANSPAITVMLFDDEQSSFPAFWLSVMHNKSCQELNTLAKAAIYEDPAAAASLYGAQIHSFKNIRGRFAHHWHLVALDCQARECPQVQSANVTFFHPNSDGKDDQCQETGFAAGSLDALKDSMMEGMAALSLRNVLNVIG	MVSHMMDYMRNMIPSIENEVGGLPSTFSSQLSDTETRTTLWRPQCFNKKIALLGTFCVAATTDDDDKDPNHKLPRITFEVKREANSPAITVMLFDDEQSSFPAFWLSVMHNKSCQELNTLAKAAIYEDPAAAASLYGAQIHSFKNIRGRFAHHWHLVALDCQARECPQVQSANVTFFHPNSDGKDDQCQETGFAAGSLDALKDSMMEGMAALSLRNVLNVIGLSPLGVFVLYALFATMLIFSGLFLVAALRAESSRRFLYLNTFFVTCLSSMAYLAMATGNGILVLRKAEGRDGGSSAWAVSNPIFAHKGTAAHPNRMYDAAYGEAPTYPVFYARHINQDLFLVSGVSMNTRAFILFANCMMWLCWLAGALITSASRWGFWVFGTCFQIAVLLPLLGVL…	TOPO1-O|TM1|TOPO2-I|TM2|TOPO3-O|TM3|TOPO4-I|TM4|TOPO5-O|TM5|TOPO6-I|TM6|TOPO7-O|TM7|TOPO8-I	-
183	Rhodomonas_lacustris-N-882-g22173.t1	899	PASS	7	15	HELIORHODOPSIN	INSIDE-OUTSIDE	TM3=RYEAC	TM7=DVVAK	A-type rhodopsin	residue93,L,green-light absorbing	topo-8	688	TLRLDQIQAERDQKSNAVLRAEIMNKALQTQVVEAETSARLSRLFLANISHELRTPLNSVISFNSLILEDGGLSEVHEEYLQASLTSAEALLGVINQVLEYAKLETQEDDNSLNKVHLESKPFCLRQMSDELCDIVTARVKSRDADFAIENSCLYNDDSSNVVIGDSFRLRQCLINLCDNGIKFSKDEGGQGAKAAASVLQDCWQFDVTDNGTGIPLDKQGVLFKPFSQVSSHYARRHGGTGLGLAITKKIVASMGGLVSLHSRGTGQGATFTIVMPTTSLPVVPKSQKGSALESMGSPRPAATSTMKRSKSPDLICRLSGYAMQGTKKNVVLVLNKGPTCEAIQALVKGWGLSVTNYAADASTVQQVRADIEHEHRQAAAFAAAAAASSSALASSSKG…	MSALLFQISAKKRQLSSLVAYVNLVSMSTYVATLCGWLPVLYGWNGHPLQMRYVEWVSATPIMLLCLAALGGTMQDGLVQDWPLASKTMFWDVFMVTMGLVQSAVQSEDIGWAACVLGVMAGCYVFYGVNRMSHQSVINSATTHEVVSLRALEYFTYLLWTFFPVIHIAHRAGYIDVFQEEIALAIMDVVAKQIYSVTLLTGNFCIMDVVSTLRLDQIQAERDQKSNAVLRAEIMNKALQTQVVEAETSARLSRLFLANISHELRTPLNSVISFNSLILEDGGLSEVHEEYLQASLTSAEALLGVINQVLEYAKLETQEDDNSLNKVHLESKPFCLRQMSDELCDIVTARVKSRDADFAIENSCLYNDDSSNVVIGDSFRLRQCLINLCDNGIKFSKDE…	TOPO1-I|TM1|TOPO2-O|TM2|TOPO3-I|TM3|TOPO4-O|TM4|TOPO5-I|TM5|TOPO6-O|TM6|TOPO7-I|TM7|TOPO8-O	TOPO1-I|TM1|TOPO2-O|TM2|TOPO3-I|TM3|TOPO4-O|TM4|TOPO5-I|TM5|TOPO6-O|TM6|TOPO7-I|TM7|TOPO8-O-HisKA(94)~HATPase_c(99)~Response_reg(83)
184	Rhodomonas_lacustris-N-882-g22528.t1	249	PASS	7	50	TYPE-I RHODOPSIN	OUTSIDE-INSIDE	TM3=RYDTD	TM7=DVISK	R-type rhodopsin	residue93,L,green-light absorbing	topo-1	33	MDAQFTTMLVGEGAKLDVHGCKTVDMASSFGKA	MDAQFTTMLVGEGAKLDVHGCKTVDMASSFGKALLEFIFIVFACITLLIGINAAKSKAAGRVLFPATFVTGIASISYFSMASGGGWVIAPDCRQLFVARYMDWLITTPLLLIDLGIVAGVSRWDIMALVLSDVLMIACGAFGSLTVGNVKWVWWFFGMCWFLHIIFALGKSWAEAAKAKGGESGSVYSKIAGITVITWFCYPIVWVFAEGFGNFSVTFEVLIYGVLDVISKAVFGLILMSGASTGYEAI	TOPO1-O|TM1|TOPO2-I|TM2|TOPO3-O|TM3|TOPO4-I|TM4|TOPO5-O|TM5|TOPO6-I|TM6|TOPO7-O|TM7|TOPO8-I	-
185	Rhodomonas_lacustris-N-882-g22608.t1	259	PASS	7	50	TYPE-I RHODOPSIN	OUTSIDE-INSIDE	TM3=HFDSS	TM7=DLISK	R-type rhodopsin	residue93,V,unknown	topo-1	28	MAIDPVSQMLSGVTNIASQQADYPPATK	MAIDPVSQMLSGVTNIASQQADYPPATKHFLLIGFLGMLIGSIVFAYLSFKKKDNKMQETIMFLATIISAGCYYCMWSGFGVNKKLDSQGNNRLVFFAHFVDRFFSMPLVLYSLCTVANAEMGELVLILGLDMLMVFSAFIGATQLHPWKWIWWTLGVALLLILAVQLWMVYTKAKEANSPSAAGILILTLITVVTAFVYPTVWVLGEEGLQAFDINVETGLTVVADLISKVVFGLYLHFAVLGAEEEDAEGAEKTSLV	TOPO1-O|TM1|TOPO2-I|TM2|TOPO3-O|TM3|TOPO4-I|TM4|TOPO5-O|TM5|TOPO6-I|TM6|TOPO7-O|TM7|TOPO8-I	-
186	Rhodomonas_lacustris-N-882-g22616.t1	255	PASS	7	50	TYPE-I RHODOPSIN	OUTSIDE-INSIDE	TM3=HYDTD	TM7=DLIAK	H-type rhodopsin	residue93,I,unknown	topo-1	27	MQMGRRLLQDEDTPTVTFPDDYPNSVR	MQMGRRLLQDEDTPTVTFPDDYPNSVRHFLLIGFLGMFIGAIVFFYMGISRKVNTVMHVLTFFIAAVSACAYYAEWAGLGVEYKTTDTTPRVIFWAHYLDWVVTGPLILADLALLSRSDTPTIISLVGNMVLYVICGLIGALTVAPYKYMWWVASLIFLIIVFMLLLQRLNNAEGYGGDALKGLTWLTILVWLVYPIVWIVGSEGTGALGLSQEVGIITIADLIAKIGFGFYLLANVDAPEAESAPLNQSSQQYV	TOPO1-O|TM1|TOPO2-I|TM2|TOPO3-O|TM3|TOPO4-I|TM4|TOPO5-O|TM5|TOPO6-I|TM6|TOPO7-O|TM7|TOPO8-I	-
187	Rhodomonas_lacustris-N-882-g25163.t1	382	PASS	7	50	TYPE-I RHODOPSIN	OUTSIDE-INSIDE	TM3=KYDTD	TM7=DIVAK	H-type rhodopsin	residue93,L,green-light absorbing	topo-8	130	YFVLSGEKYEFIFLPLKPTLPKEEEISDDEDGAGGIIIGSKKARKEERDSKLRASWISTGSADTDGQGSRRNADFQNPLNGYHIPAQGNNFPTVAMHDTDIDNTAAEIASLNRQLDNIMAKQGSTRKSSV	MDIAMARKLMNAEGPPEGGISCADCVNPSHPAVVAADYIGFIALGASSWILLMKLSSFKGPEADDKYFMGYREEKMISVFVNLFATVSYWARIVSHVNGNVGPAANVIAYKYVDYLLTCPLLTVDLLWSLNLPYKFTYGGFVLICILCAAMASLVPPPGRWLWFAAGLLLFIYTWYNIVVLVNMRLQQMTSKKVKKVRAYLKLGCFTYFMVWFGYPTLWVLYEAGVMDTVASHLLHTLFDIVAKSVYGFALLYFVLSGEKYEFIFLPLKPTLPKEEEISDDEDGAGGIIIGSKKARKEERDSKLRASWISTGSADTDGQGSRRNADFQNPLNGYHIPAQGNNFPTVAMHDTDIDNTAAEIASLNRQLDNIMAKQGSTRKSSV	TOPO1-O|TM1|TOPO2-I|TM2|TOPO3-O|TM3|TOPO4-I|TM4|TOPO5-O|TM5|TOPO6-I|TM6|TOPO7-O|TM7|TOPO8-I	-
188	Rhodomonas_lacustris-N-882-g27512.t1	312	PASS	7	50	TYPE-I RHODOPSIN	OUTSIDE-INSIDE	TM3=RYDTD	TM7=DIISK	K-type rhodopsin	residue93,L,green-light absorbing	topo-8	69	AHDSLGSSAPAAMQSREDSNSSESSESNGFQLLLSTFLDTCPLVLGDTGGLNECVTDPHAREGPLAPPL	MPFTQLAGASAAAKALAPTACTTIEEVGSTGVGALTLGFLALAVSTVVMVAKAASADAERRKYYFCNTFICGVATFAYFAMLSGQGWTAIAGCRQFFYARYVDWMITTSLLILDLGLVAGQDFVTIAAVIGADILMITAGYMGAVSVVTTVKWFWFLFGMAMFLPVIYSLARTFRETVITRKDPEMIELYGKIAWLTIIMWSFYPVVWLFSEGFASFSVSFEVVAYTILDIISKVVFSFMIVSAHDSLGSSAPAAMQSREDSNSSESSESNGFQLLLSTFLDTCPLVLGDTGGLNECVTDPHAREGPLAPPL	TOPO1-O|TM1|TOPO2-I|TM2|TOPO3-O|TM3|TOPO4-I|TM4|TOPO5-O|TM5|TOPO6-I|TM6|TOPO7-O|TM7|TOPO8-I	-
189	Rhodomonas_lacustris-N-882-g29521.t1	255	PASS	7	50	TYPE-I RHODOPSIN	OUTSIDE-INSIDE	TM3=HYDTD	TM7=DLIAK	R-type rhodopsin	residue93,I,unknown	topo-1	27	MQLGRRLLQDEDTPTVTFPDDYPNSVR	MQLGRRLLQDEDTPTVTFPDDYPNSVRHFLLIGFLGMFIGAIVFFYMGISRKVNTVMHVLTFFIAAVSACAYYAEWAGLGVEYKTTDTTPRVIFWAHYLDWVITGPLILADLALLSRSDTPTIISLVGNMVLYVICGLIGALTVAPYKYMWWVASLIFLIIVFMLLLQRLNNAEGYGGDALKGLTWLTILVWLVYPIVWIVGSEGTGALGLSQEVGIITIADLIAKIGFGFYLLANVDAPEAESAPLNQSSQQYV	TOPO1-O|TM1|TOPO2-I|TM2|TOPO3-O|TM3|TOPO4-I|TM4|TOPO5-O|TM5|TOPO6-I|TM6|TOPO7-O|TM7|TOPO8-I	-
190	Rhodomonas_lacustris-N-882-g29523.t1	255	PASS	7	50	TYPE-I RHODOPSIN	OUTSIDE-INSIDE	TM3=HYDTD	TM7=DLIAK	H-type rhodopsin	residue93,I,unknown	topo-1	27	MALGRRLLQDEDTPTVTFPDDYPNSVR	MALGRRLLQDEDTPTVTFPDDYPNSVRHFLLIGFLGMFIGAIVFFYMGISRKVNTVMHVLTFFIAAVSACAYYAEWAGLGVEYKTTDTTPRVIFWAHYLDWVITGPLILADLALLSRSDTPTIISLVGNMVLYVICGLIGALTVAPYKYMWWVASLIFLIIVFMLLLQRLNNAEGYGGDALKGLTWLTILVWLVYPIVWIVGSEGTGALGLSQEVGIITIADLIAKIGFGFYLLANVDAPEAESAPLNQSSQQYV	TOPO1-O|TM1|TOPO2-I|TM2|TOPO3-O|TM3|TOPO4-I|TM4|TOPO5-O|TM5|TOPO6-I|TM6|TOPO7-O|TM7|TOPO8-I	-
191	Rhodomonas_lacustris-N-882-g29788.t1	334	PASS	7	50	TYPE-I RHODOPSIN	OUTSIDE-INSIDE	TM3=RHDSS	TM7=DLLSK	H-type rhodopsin	residue93,V,unknown	topo-1	82	LDYRPVTFITKPEYNSNRDVSKTPGTSHIGQDIFIDEKWIMDFNGQISSGNMAPYDPYETDGYMDEMLPADCLSIQEIGTAG	LDYRPVTFITKPEYNSNRDVSKTPGTSHIGQDIFIDEKWIMDFNGQISSGNMAPYDPYETDGYMDEMLPADCLSIQEIGTAGGVAMVLVWICLVTAGIFMAFKGAQAEQAVKKYYYLNAFLCASASYAYFAMFSGMGWETVTGCRQYFYIRHVDWAVSCSLVILSLGLLATQDHATIYAVMGSSVGMVYAGYLAAIGLVPLVKWLWFLLAFILYIPVVYALLREFRQTVIDKGDNDRRELFEKVALLTVLVWGMYPIVWILGVGIGAIGVSLENICYAILDLLSKVGFSFLMTNVYVYESLWYKTKSRNGGIGIRIVNVDENNSLTDEHALIHK	TOPO1-O|TM1|TOPO2-I|TM2|TOPO3-O|TM3|TOPO4-I|TM4|TOPO5-O|TM5|TOPO6-I|TM6|TOPO7-O|TM7|TOPO8-I	-
192	Rhodomonas_lacustris-N-882-g3188.t1	250	PASS	7	50	TYPE-I RHODOPSIN	OUTSIDE-INSIDE	TM3=RYDTD	TM7=DVISK	R-type rhodopsin	residue93,L,green-light absorbing	topo-1	34	MEALQMTTMLVGEGAKLDVHGCKTVDMASSFGKA	MEALQMTTMLVGEGAKLDVHGCKTVDMASSFGKALLEFIFIVFACITLLIGINAAKSKAAGRVLFPATFVTGIASISYFSMASGGGWVIAPDCRQLFVARYMDWLITTPLLLIDLGIVAGVSRWDIMALVLSDVLMIACGAFGSLTVGNVKWVWWFFGMCWFLHIIFALGKSWAEAAKAKGGESGSVYSKIAGITVITWFCYPIVWVFAEGFGNFSVTFEVLIYGVLDVISKAVFGLILMSGASTGYEAI	TOPO1-O|TM1|TOPO2-I|TM2|TOPO3-O|TM3|TOPO4-I|TM4|TOPO5-O|TM5|TOPO6-I|TM6|TOPO7-O|TM7|TOPO8-I	-
193	Rhodomonas_lacustris-N-882-g5453.t1	530	PASS	7	6	TYPE-I RHODOPSIN	OUTSIDE-INSIDE	TM3=RDSTY	TM7=DLATM	R-type rhodopsin	residue93,L,green-light absorbing	topo-1	210	ASTSTALETSISRFMASIPSHGLLPSYSVTQPTKDSTLTQIRWPMCFGKHSAMLGSFCVAGDTDSSDAQQQGLLVEMQAAPGGVVTMFLFGDEDDAYGKFWQDAIANKSCDAMSKYALATLLPDASGRVHGGRQLKGKEAHLWYAVAVDCESRQCPNVSSVNITFMHPGFDGSHQPCSAGSMSLAVLKEAILEGYSALTVRNVLQVVGVT	MPAHVVGGRKVVVLLMYASVCYAGELASTSTALETSISRFMASIPSHGLLPSYSVTQPTKDSTLTQIRWPMCFGKHSAMLGSFCVAGDTDSSDAQQQGLLVEMQAAPGGVVTMFLFGDEDDAYGKFWQDAIANKSCDAMSKYALATLLPDASGRVHGGRQLKGKEAHLWYAVAVDCESRQCPNVSSVNITFMHPGFDGSHQPCSAGSMSLAVLKEAILEGYSALTVRNVLQVVGVTPLGVSIMYLSMVLMTMLSAALVIRGCSEQDQHQKEMLYSAFFIVTIAAVTYLTMATGNGLLVLRKSGTGLKATWAYSNPLMATEGDSKHPNPLYDAEYAHSPTYPFFWIRDVSAMLTSPIMGLYICQLVGVPRSTSWSLLFTSACMMTCLLSASAITGVSRWT…	TOPO1-O|TM1|TOPO2-I|TM2|TOPO3-O|TM3|TOPO4-I|TM4|TOPO5-O|TM5|TOPO6-I|TM6|TOPO7-O|TM7|TOPO8-I	-
194	Rhodomonas_lacustris-N-882-g9059.t1	269	PASS	7	50	TYPE-I RHODOPSIN	OUTSIDE-INSIDE	TM3=RYDTL	TM7=DIITK	R-type rhodopsin	residue93,I,unknown	topo-1	44	MRSTFPSWWLFGKSKTRRLMVFEQLVEGVPTACTTIEEVGSTGV	MRSTFPSWWLFGKSKTRRLMVFEQLVEGVPTACTTIEEVGSTGVGALTVAFVIFAVSTIVFLSKANVSAEQRKYYYLSTYICGFAAMAYFSMLSGQGWTAIAGCRQFFYARYADWLVTTTLIVILLGQVAQAGNDVIFGACGANAIYIAAGYMGSVSVVTTVKWFWFLISIAALAAVIVHFASVFKAYADVKGGEISQLYGKLAWLSILAWFCYPVVWLFSEGFASFSVSFEVCAYAILDIITKVIVSFMVMSAHDMLGGASGRSQDYV	TOPO1-O|TM1|TOPO2-I|TM2|TOPO3-O|TM3|TOPO4-I|TM4|TOPO5-O|TM5|TOPO6-I|TM6|TOPO7-O|TM7|TOPO8-I	-
195	Rhodomonas_lacustris-N-882-g9073.t1	227	PASS	7	50	TYPE-I RHODOPSIN	OUTSIDE-INSIDE	TM3=RYDTD	TM7=DIVAK	R-type rhodopsin	residue93,L,green-light absorbing	topo-1	24	MVLEQLAESLAPTACTTIEEVGST	MVLEQLAESLAPTACTTIEEVGSTGVGALTIAFLILGVSTIVFITRVGSAKGQKGWTAIAGCRQFFYARYVDWSITTPLLLLDLGLIAGADGALIAAVIGCDIIMIAAGYLGAVSVVTTVKWFWFCIAMCLFVPVLYSLAVSFREAAVMRGGDIADVYGKVAWLTIVAWIFYPLVWLFSEGFASFSVSFEVCAYAVLDIVAKAIFGFMVMAAHDQLGAATTSSQEYV	TOPO1-O|TM1|TOPO2-I|TM2|TOPO3-O|TM3|TOPO4-I|TM4|TOPO5-O|TM5|TOPO6-I|TM6|TOPO7-O|TM7|TOPO8-I	-
196	Rhodomonas_lacustris-N-882-g9257.t1	248	PASS	7	50	TYPE-I RHODOPSIN	OUTSIDE-INSIDE	TM3=HYDTD	TM7=DLIAK	R-type rhodopsin	residue93,I,unknown	topo-8	21	ANVDAPEAESAPLNQSSQQYV	LQDEDTPTVTFPDDYPNSVRHFLLIGFLGMFIGAIVFFYMGISRKVNTVMHVLTFFIAAVSACAYYAEWAGLGVEYKTTDTTPRVIFWAHYLDWVITGPLILADLALLSRSDTPTIISLVGNMVLYVICGLIGALTVAPYKYMWWVASLIFLIIVFMLLLQRLNNAEGYGGDALKGLTWLTILVWLVYPIVWIVGSEGTGALGLSQEVGIITIADLIAKIGFGFYLLANVDAPEAESAPLNQSSQQYV	TOPO1-O|TM1|TOPO2-I|TM2|TOPO3-O|TM3|TOPO4-I|TM4|TOPO5-O|TM5|TOPO6-I|TM6|TOPO7-O|TM7|TOPO8-I	-
197	Rhodomonas_lacustris-N-882-g9999.t1	268	PASS	7	50	TYPE-I RHODOPSIN	OUTSIDE-INSIDE	TM3=RYSTT	TM7=DLVAK	H-type rhodopsin	residue93,L,green-light absorbing	topo-1	41	MDLSLSIRPMFEMLQDDAAAAAPAADASAVTFPDDYPNSVK	MDLSLSIRPMFEMLQDDAAAAAPAADASAVTFPDDYPNSVKHFLLIGCLGTLIGSVVFLYLLMSRAKTSLPHVLMFIAAAASSMCFYAMWTGVGVELKTTDVTPRVIFLPRYASLLLTQPLLLATIAILNKADTSVMVSLVGYDVMMVLAFLVGAMNIAPFKYMWWFAGFVFLILIVIQLVQRFEGANDGYKLCNYIFIATACVYPLVWMLGSEGTAALGLTQEVGILVVTDLVAKIGFGLYLLFNFEDIMGEDGEDAGMNQQSQQYV	TOPO1-O|TM1|TOPO2-I|TM2|TOPO3-O|TM3|TOPO4-I|TM4|TOPO5-O|TM5|TOPO6-I|TM6|TOPO7-O|TM7|TOPO8-I	-
198	Storeatula_sp_K-1488-g11613.t1	297	PASS	7	50	TYPE-I RHODOPSIN	OUTSIDE-INSIDE	TM3=RYGTD	TM7=DIISV	R-type rhodopsin	residue93,L,green-light absorbing	topo-1	64	MHRGDERQGLQMPYTILQDTAAPDAAPAAEAAPAEAPADSSSSPVSAGADGEVTFPDDYPNSVR	MHRGDERQGLQMPYTILQDTAAPDAAPAAEAAPAEAPADSSSSPVSAGADGEVTFPDDYPNSVRHFLLLGAIAMFVGAVIFMVLNLLRPKKTIAHSVTFVMAAAGALAYYSMWTGLGVWYKTSDRTPRVIFFSRYIGHLFTMPLMMVDLALIYKFDAASMIALVGYDLTMVAAAFLGALSVGGHKWLWWCISGVFVILILILVLQRLQSDSPSEPAKVLTYIVIVNTCLLPLAWLLGSEGTASIGLTQEVALVTFGDIISVLAFGCYFLFNYDLLMGDEGEGGEKEGLQEGDSQQYV	TOPO1-O|TM1|TOPO2-I|TM2|TOPO3-O|TM3|TOPO4-I|TM4|TOPO5-O|TM5|TOPO6-I|TM6|TOPO7-O|TM7|TOPO8-I	-
199	Storeatula_sp_K-1488-g12144.t1	259	PASS	7	50	TYPE-I RHODOPSIN	OUTSIDE-INSIDE	TM3=RYDTS	TM7=DLVSK	R-type rhodopsin	residue93,L,green-light absorbing	topo-1	29	LVERSGNMGYMWGITNTPSLQSDYEPATK	LVERSGNMGYMWGITNTPSLQSDYEPATKHFLLIGFLAMFCSSIVFAVYCFKKMDKRQQENMVFLATAASTLFYYLMWSGFGVMHKLDSEGGTREVFWARYLDRFVTGPLLLYSLADLCQAELPEVLMLVSVDFFMTAAAGIGSTELHPWKWIWWTIGMAFFVVLAIQVFGIVNQAKQAGNPLSYNINILALLLLLSWLVYDTVWVLGEEGLGAISISLEVGFVVLADLVSKIAYGLFLIFVVLPQKEEGSSEEETSLV	TOPO1-O|TM1|TOPO2-I|TM2|TOPO3-O|TM3|TOPO4-I|TM4|TOPO5-O|TM5|TOPO6-I|TM6|TOPO7-O|TM7|TOPO8-I	-
200	Storeatula_sp_K-1488-g13304.t1	536	PASS	7	50	TYPE-I RHODOPSIN	OUTSIDE-INSIDE	TM3=RYDTD	TM7=DIVAK	R-type rhodopsin	residue93,L,green-light absorbing	topo-8	271	YRSYFDKKLFKLLEELGFDGEEELQNLEKDLKEIHGVSSQIGYASGAMDRKNSFNQPGPPLGGRLSGEIQRRRSMEFTPLGGQGGQPISLMEGNSVSASRARAKGGLSPFALKILPETPAHGTPATGPVGGGLAKALLAGTPASSNSSSQSREHNESRQQVMQYKAMMELLQQQIRTLESQEQEQDEAHKVPKMKTLSSYDADDFSAMGFTSPRRVLSSPGSASRTASQAPRMAVDQEMDGMNFTLHGRDQQPPPRRNLGRSSSDRGMESG	MVDLPKNYHELHLEGTMQGWYAKSHMGTASKGAHWITFLVLVGCTLFLMRDSWKAKGPRGKERWYAGYHEEYNISLLVNMFAMIAYFGKIVSDTLGHNYVNVGPFILGLGNYRYADYMLTCPLLAYDLLSQVRGPYKMTGGAVIFAVLMTGAVANFYPGDELRAGAIAWFVFGCVLYCGAYALFITVVRAQYERLMALAQGTEAKKALLPLRLAVYTFFTIWIVFPLVWILGTQGLGLISDEVQEVLHCLCDIVAKSFYGFALARYRSYFDKKLFKLLEELGFDGEEELQNLEKDLKEIHGVSSQIGYASGAMDRKNSFNQPGPPLGGRLSGEIQRRRSMEFTPLGGQGGQPISLMEGNSVSASRARAKGGLSPFALKILPETPAHGTPATGPVGGGLA…	TOPO1-O|TM1|TOPO2-I|TM2|TOPO3-O|TM3|TOPO4-I|TM4|TOPO5-O|TM5|TOPO6-I|TM6|TOPO7-O|TM7|TOPO8-I	-
201	Storeatula_sp_K-1488-g13304.t2	515	PASS	7	50	TYPE-I RHODOPSIN	OUTSIDE-INSIDE	TM3=RYDTD	TM7=DIVAK	R-type rhodopsin	residue93,L,green-light absorbing	topo-8	250	YRSYFDKKLFKLLEELGFDGEEELQNLEKDLKEIHGVSSQIGYASGAMDRKNSFNQPGPPLGGRLSGEIQRRRSMEFTPLGGQGGQPISLMEGNSVSASRARAKGGLSPFALKILPETPAHGTPATGPVGGGLAKALLAGTPASSNSSSQSREHNESRQQVMQYKAMMELLQQQIRTLESQEQEQDEAHKVPKMKTLSSYDADDFSAMGFTSLRPGAIWVGQAQTAEWSINSTIPTLMFAACVEVWLSAL	MVDLPKNYHELHLEGTMQGWYAKSHMGTASKGAHWITFLVLVGCTLFLMRDSWKAKGPRGKERWYAGYHEEYNISLLVNMFAMIAYFGKIVSDTLGHNYVNVGPFILGLGNYRYADYMLTCPLLAYDLLSQVRGPYKMTGGAVIFAVLMTGAVANFYPGDELRAGAIAWFVFGCVLYCGAYALFITVVRAQYERLMALAQGTEAKKALLPLRLAVYTFFTIWIVFPLVWILGTQGLGLISDEVQEVLHCLCDIVAKSFYGFALARYRSYFDKKLFKLLEELGFDGEEELQNLEKDLKEIHGVSSQIGYASGAMDRKNSFNQPGPPLGGRLSGEIQRRRSMEFTPLGGQGGQPISLMEGNSVSASRARAKGGLSPFALKILPETPAHGTPATGPVGGGLA…	TOPO1-O|TM1|TOPO2-I|TM2|TOPO3-O|TM3|TOPO4-I|TM4|TOPO5-O|TM5|TOPO6-I|TM6|TOPO7-O|TM7|TOPO8-I	-
202	Storeatula_sp_K-1488-g17202.t1	271	PASS	7	50	TYPE-I RHODOPSIN	OUTSIDE-INSIDE	TM3=RYDTC	TM7=DLIAK	R-type rhodopsin	residue93,I,unknown	topo-1	43	MVLGALKPLRKLLEEGAEEPAAEEEEEEEPTVTFPDDYPNSVR	MVLGALKPLRKLLEEGAEEPAAEEEEEEEPTVTFPDDYPNSVRHFLLIGFLGMFIGAIVFFYMGISRKVNTVMHVLVFFIAAVSACSYYAEWAGLGVEYKTTDTTPRVIFWARYLDWVITGPLILACLALLSKADTPTIISLCGNMVLYVICGLIGALTVAPYKYMWWVASLIFLIIVFMQLLQRLNNPEGYGGDALKGLTWLIIIVFIIYPIVWIVGSEGTGALGLSQEVGILTIADLIAKIGFGFYLLANVDAPEAESAPLNQSSQQYV	TOPO1-O|TM1|TOPO2-I|TM2|TOPO3-O|TM3|TOPO4-I|TM4|TOPO5-O|TM5|TOPO6-I|TM6|TOPO7-O|TM7|TOPO8-I	-
203	Storeatula_sp_K-1488-g18810.t1	326	PASS	7	50	HELIORHODOPSIN	INSIDE-OUTSIDE	TM3=RMEST	TM7=SLSAK	R-type rhodopsin	residue93,V,unknown	topo-2	51	NNDVTYRLTHTITTWVPPDADPSVVTPNMTALHMFGNVTIYGHIEPTDIYL	MPSTTATERRSGGEPEGAVARVLGACPTSVLTMYSTPFLNYANLTAVVLHTVSWVVILALRDANNDVTYRLTHTITTWVPPDADPSVVTPNMTALHMFGNVTIYGHIEPTDIYLNLTVLITAFFQLSAGFQLAFTTTQSRMVEFFFSGTLVIVTICMQLGVFDAYTIMCITFLSMTMMALGFVADRSKVGPNFWYVQPDKTESDPDERALLSGNDRLVNSDGLTEREKVAWIAHVVAWLPFVPVLVTIIGKYATALAYSETEPPEFVSWIVATEVQLLTLFGFVQTASLTRYFESRQNYIDGAFILLSLSAKLILGWIIAAEFFIN	TOPO1-I|TM1|TOPO2-O|TM2|TOPO3-I|TM3|TOPO4-O|TM4|TOPO5-I|TM5|TOPO6-O|TM6|TOPO7-I|TM7|TOPO8-O	-
204	Storeatula_sp_K-1488-g20592.t1	586	PASS	7	6	HELIORHODOPSIN	INSIDE-OUTSIDE	TM3=RMEST	TM7=SLSAK	R-type rhodopsin	residue93,V,unknown	topo-1	298	MPIAAKLTSRATKRPPQVGMRTRRGVTNAWKQMQWGDLDALGVPVGTTVVLQHSKLRRFTAQTSARSQLSVTLQNLMRTGRACGNHKIAGFVKTCEYTRLRLSSATNAAEESLVKLLVARSATQPTQPAQPTVPAQPAHPAQTTAPTAPTVPTPAPTSAMPTAPASEQNPLVSLRGTHTTHDTHDTHTTHDTHDTHATHDTHATHATHATQATQDTNDTNDPVLRVVQAIAEEVFAELKAGNTEQCYQTAMLFRLYHNRIPAITEVPITFQPGRAVKGAAVICFTDRVSWIPVTLTPF	MPIAAKLTSRATKRPPQVGMRTRRGVTNAWKQMQWGDLDALGVPVGTTVVLQHSKLRRFTAQTSARSQLSVTLQNLMRTGRACGNHKIAGFVKTCEYTRLRLSSATNAAEESLVKLLVARSATQPTQPAQPTVPAQPAHPAQTTAPTAPTVPTPAPTSAMPTAPASEQNPLVSLRGTHTTHDTHDTHTTHDTHDTHATHDTHATHATHATQATQDTNDTNDPVLRVVQAIAEEVFAELKAGNTEQCYQTAMLFRLYHNRIPAITEVPITFQPGRAVKGAAVICFTDRVSWIPVTLTPFLNYANLTAVVLHTVSWVVILALRDADNDVTYRLTHTITTWVPPDADPSVVTPNMTALHMFGNVTIYGHIEPTDIYLNLTVLITAFFQLSAGFQLAFTTTQS…	TOPO1-I|TM1|TOPO2-O|TM2|TOPO3-I|TM3|TOPO4-O|TM4|TOPO5-I|TM5|TOPO6-O|TM6|TOPO7-I|TM7|TOPO8-O	-
205	Storeatula_sp_K-1488-g22661.t1	332	PASS	7	50	TYPE-I RHODOPSIN	OUTSIDE-INSIDE	TM3=RYDTA	TM7=DLVAK	R-type rhodopsin	residue93,I,unknown	topo-1	98	MTADCQDLGVVSETVKSEAPPKSLSIRPFFQILQEDPAPADAAADAAPAADAAPAADAAPAADAAPAADAAPAAADSAAGSIAAGDVVFPDDYPNSVK	MTADCQDLGVVSETVKSEAPPKSLSIRPFFQILQEDPAPADAAADAAPAADAAPAADAAPAADAAPAADAAPAAADSAAGSIAAGDVVFPDDYPNSVKHMLLIGSLGMLIGAGVLIFLQMSRSKPTVSHSLCFLACAISAMAYYAMWTGLGTEYKTTDTTPRVIFLPRYIDWLLTQPLILAALCQINKAEVSVLVSLLGNDILMVLALMIGAINVAPFKYMWWFAGAIFLVIIIVNLIQRLDGQNDVYKISSYIIIACSCVYALAWVLGSEGTASLGLTQEVALVVLTDLVAKLGFSLYFLFNYDTAMGEEGGEESEGLKDGDDNQQSQQFV	TOPO1-O|TM1|TOPO2-I|TM2|TOPO3-O|TM3|TOPO4-I|TM4|TOPO5-O|TM5|TOPO6-I|TM6|TOPO7-O|TM7|TOPO8-I	-
206	Storeatula_sp_K-1488-g22661.t2	329	PASS	7	50	TYPE-I RHODOPSIN	OUTSIDE-INSIDE	TM3=RYDTA	TM7=DLVAK	R-type rhodopsin	residue93,I,unknown	topo-1	98	MTADCQDLGVVSETVKSEAPPKSLSIRPFFQILQEDPAPADAAADAAPAADAAPAADAAPAADAAPAADAAPAAADSAAGSIAAGDVVFPDDYPNSVK	MTADCQDLGVVSETVKSEAPPKSLSIRPFFQILQEDPAPADAAADAAPAADAAPAADAAPAADAAPAADAAPAAADSAAGSIAAGDVVFPDDYPNSVKHMLLIGSLGMLIGAGVLIFLQMSRSKPTVSHSLCFLACAISAMAYYAMWTGLGTEYKTTDTTPRVIFLPRYIDWLLTQPLILAALCQINKAEVSVLVSLLGNDILMVLALMIGAINVAPFKYMWWFAGAIFLVIIIVNLIQRLDGQNDVYKISSYIIIACSCVYALAWVLGSEGTASLGLTQEVALVVLTDLVAKLGFSLYFLFNYDTAMGEEGGEESEGLKDGDDNQQFV	TOPO1-O|TM1|TOPO2-I|TM2|TOPO3-O|TM3|TOPO4-I|TM4|TOPO5-O|TM5|TOPO6-I|TM6|TOPO7-O|TM7|TOPO8-I	-
207	Storeatula_sp_K-1488-g22667.t1	271	PASS	7	50	TYPE-I RHODOPSIN	OUTSIDE-INSIDE	TM3=RYDTC	TM7=DLIAK	R-type rhodopsin	residue93,I,unknown	topo-1	43	MVLGALKPLRKLLEEGAEEPAAEEEEEEEPTVTFPDDYPNSVR	MVLGALKPLRKLLEEGAEEPAAEEEEEEEPTVTFPDDYPNSVRHFLLIGFLGMFIGAIVFFYMGISRKVNTVMHVLVFFIAAVSACSYYAEWAGLGVEYKTTDTTPRVIFWARYLDWVITGPLILACLALLSKADTPTIISLCGNMVLYVICGLIGALTVAPYKYMWWVASLIFLIIVFMQLLQRLNNPEGYGGDALKGLTWLIIIVFIIYPIVWIVGSEGTGALGLSQEVGILTIADLIAKIGFGFYLLANVDAPEAESAPLNQSSQQYV	TOPO1-O|TM1|TOPO2-I|TM2|TOPO3-O|TM3|TOPO4-I|TM4|TOPO5-O|TM5|TOPO6-I|TM6|TOPO7-O|TM7|TOPO8-I	-
208	Storeatula_sp_K-1488-g23651.t1	250	PASS	7	50	TYPE-I RHODOPSIN	OUTSIDE-INSIDE	TM3=RYDTN	TM7=DIISK	R-type rhodopsin	residue93,I,unknown	topo-1	27	MVLEQLAAESLAPTACTTIEEVGSTGV	MVLEQLAAESLAPTACTTIEEVGSTGVGALTIAFLILLISTIVFITRVGSSTTQKKFYYCNVFICGFATMAYFAMLSGQGWTAIAGCRQFFYARYVDMAITEPLIILNLGLIAGADGALIAAVIGADVIMVLSAYLGAVSVVTTVKWFWFVISLGVFIPVLYGIAVSFKEAAQMKGGEASDVYGKVAWIIVISWIFYPVVWLFSEGFASFSVSFEVCAYAVLDIISKAVFSFIVMSAHSSLGGAESREIV	TOPO1-O|TM1|TOPO2-I|TM2|TOPO3-O|TM3|TOPO4-I|TM4|TOPO5-O|TM5|TOPO6-I|TM6|TOPO7-O|TM7|TOPO8-I	-
209	Storeatula_sp_K-1488-g24465.t1	256	PASS	7	50	TYPE-I RHODOPSIN	OUTSIDE-INSIDE	TM3=RYDTN	TM7=DVVAK	R-type rhodopsin	residue93,L,green-light absorbing	topo-1	26	MAVDEGAVARLLPADCLSIEEIGASG	MAVDEGAVARLLPADCLSIEEIGASGAVFDVLAWIALIVTALFMTFKAMNADPERRKFYYLNAFICGVASFSYFAMIAGMGWETIMGCRQFFYVRYIDWAITTPMMILNLGLLAGEDPILILAIMGSDLAMIFAGYMGAVALVPTVKWLWFIIGLAVFAPVVFAIVRLFRQTVVDKNDIHYIELYGKVSLLTIVVWSLYPFVWLLGVGVGAFGVSAESISYAILDVVAKCFFAFLLIQDRDGDYEDRAGAKDLAVV	TOPO1-O|TM1|TOPO2-I|TM2|TOPO3-O|TM3|TOPO4-I|TM4|TOPO5-O|TM5|TOPO6-I|TM6|TOPO7-O|TM7|TOPO8-I	-
210	Storeatula_sp_K-1488-g27682.t1	899	PASS	7	28	HELIORHODOPSIN	INSIDE-OUTSIDE	TM3=HIQTI	TM7=ELIVK	R-type rhodopsin	residue93,A,unknown	topo-8	630	YFGFVSTLEFMVSRIIVELIVKSVYSVALLTGNFCLLDTIAEIRLLSLKEDSINKQNNTMHVEKMNKALQLAVMEAEASSRLSRRFVANISHELRTPLNSVIAFSSLLLDSGLSTLHEEYVRSSLTSAEALLGIINQVLEYAKVESAGAEEIRLSDEPFHLTTLCDELVDIVSSRVASREVEFAVDIPHTLPSMRGDKFRLRQCLINLCDNAVKFAKEFGGVVNLKGTVDLPTDGSNTAMLTLEVRDHGKGIPADKLSLLFKPFSQVDSHFARQHGGTGLGLAITKKIVEAMDGSITCSSQPNVATCFVLAIPFALTAQSDIPVPPDHMQFGLGGFARGKVLVTLKEGPHSDTVLAAYRHWALDVTDNCYTALSPTVAVEILEYLNEDDFQKGILVTDY…	MSTKKLTELDHPESVTSNSDKERSWVAKSFSDQPGLWVLAGWGLAFSIFLAWAQTQKDPTCTGPPPHDPKATVIEIRLERLCKIIALAVFGICVALDLSSTLFQVSPKKRFLSSLVLCANGISFVSYCAMLWDWFPQWKDMDGGSLEWLHIFQWGFTTPCAIVILSSLGAPMEDQNILNTQLTLKVCIYDELMIVFGFLGGFLFPSGPVSWVCLGIATTFYFLTVIGTHDICCLGVQEAGTTFEAASIRGLEWFTHVLWSTFPIVFFLHYFGFVSTLEFMVSRIIVELIVKSVYSVALLTGNFCLLDTIAEIRLLSLKEDSINKQNNTMHVEKMNKALQLAVMEAEASSRLSRRFVANISHELRTPLNSVIAFSSLLLDSGLSTLHEEYVRSSLTSAEA…	TOPO1-I|TM1|TOPO2-O|TM2|TOPO3-I|TM3|TOPO4-O|TM4|TOPO5-I|TM5|TOPO6-O|TM6|TOPO7-I|TM7|TOPO8-O	TOPO1-I|TM1|TOPO2-O|TM2|TOPO3-I|TM3|TOPO4-O|TM4|TOPO5-I|TM5|TOPO6-O|TM6|TOPO7-I|TM7|TOPO8-O-HisKA(95)~HATPase_c(98)~Response_reg(99)
211	Storeatula_sp_K-1488-g28749.t1	565	PASS	7	12	TYPE-I RHODOPSIN	OUTSIDE-INSIDE	TM3=RFSTQ	TM7=DMICK	R-type rhodopsin	residue93,L,green-light absorbing	topo-8	322	GITNTNTLFRVLDGKWTPDTEETAPKHEQAHVGETYLEMLLANLRGGGATSRPQIDDLESERRDSSGDDETLRTLKSVRVDDDRWYTRAKAREESLFYSEKMRNKNSESFIEERDLPSLELSQRNATALPSRNPSSAGILDRGMSQDVRIFSAQRGLSSHEEQSSSPARRPDVLSPDQILLRSTAAVAGSPLPDPHRTASNGRKDNRGPRRLSTMDRDELLEFARNFAAAQARVADRDAREWESRAGEDSLSRGREWSRERSGERGRDCNASWRSRSMDPGVRVRDAPQIYPDVCTSLRDLPRQPPRAETPPRHGASGEWVT	MQAAVAEPAFGLYGTWEAAHPECVEMGLGTNSQTRMIQLLFASICFCQVLFMASRAPRVTWEAVYLPFVETVLYGLSATGNGQMRLEDGRMVPIARFCSWLITCPIMLFQVVAIYEVKWWGVPTKNMVMAAALIRTVFGIGASVCTTEVYRWAMYCLSCIFFAFELIVAYQIFDGGLKKFSAVKTPRNNNVYARLQFLRFIFFVSWNSFAIIWLLSSTGLCVISEDASVLSYLVADMICKNLYGITNTNTLFRVLDGKWTPDTEETAPKHEQAHVGETYLEMLLANLRGGGATSRPQIDDLESERRDSSGDDETLRTLKSVRVDDDRWYTRAKAREESLFYSEKMRNKNSESFIEERDLPSLELSQRNATALPSRNPSSAGILDRGMSQDVRIFSAQRG…	TOPO1-O|TM1|TOPO2-I|TM2|TOPO3-O|TM3|TOPO4-I|TM4|TOPO5-O|TM5|TOPO6-I|TM6|TOPO7-O|TM7|TOPO8-I	-
212	Storeatula_sp_K-1488-g29708.t1	293	PASS	7	50	TYPE-I RHODOPSIN	OUTSIDE-INSIDE	TM3=RYETD	TM7=DIMSK	R-type rhodopsin	residue93,I,unknown	topo-8	43	SHEGLDRVTNFKGFAPIREAPTNYGTPMPARSTQPGGTVESYI	MAAQMCRAMLAAVAMLSMVSSAAAVEVCKVVDLQLVTQTGEFFLAVTFLVMGVSTVIFVLMAFKAAHEKRQFYFTTCYITAIATFGYYAMLSGQGWLITPNCRQLFYVRYVEWFATTPLILLDLGLIAGADMPTLITVMAADMMYIFASFMATVSSGYIKWLWFVLSLFILVPLIYVMVRGFKGMVEKGHPSVVELYNKVSILSAIVWALYPLVYILAAGTGDWSPNFETMIYGVLDIMSKAVFGFILLLSHEGLDRVTNFKGFAPIREAPTNYGTPMPARSTQPGGTVESYI	TOPO1-O|TM1|TOPO2-I|TM2|TOPO3-O|TM3|TOPO4-I|TM4|TOPO5-O|TM5|TOPO6-I|TM6|TOPO7-O|TM7|TOPO8-I	-
213	Storeatula_sp_K-1488-g30694.t1	269	PASS	7	50	TYPE-I RHODOPSIN	OUTSIDE-INSIDE	TM3=RYDTC	TM7=DLIAK	R-type rhodopsin	residue93,I,unknown	topo-1	41	MVLGALTPLRRLLEEEPAPEEEEEEEEPTVTFPDDYPNSVR	MVLGALTPLRRLLEEEPAPEEEEEEEEPTVTFPDDYPNSVRHFLLIGFLGMFIGAIVFFYMGISRKVNTVMHVLVFFIAAVSACSYYAEWAGLGVEYKTTDTTPRVIFWARYLDWVITGPLILACLALLSKADTPTIISLCGNMVLYVICGLIGALTVAPYKYMWWVASLIFLIIVFMQLLQRLNNPEGYGGDALKGLTWLIIIVFIIYPIVWIVGSEGTGALGLSQEVGILTIADLIAKIGFGFYLLANVDAPEAESAPLNQSSQQYV	TOPO1-O|TM1|TOPO2-I|TM2|TOPO3-O|TM3|TOPO4-I|TM4|TOPO5-O|TM5|TOPO6-I|TM6|TOPO7-O|TM7|TOPO8-I	-
214	Storeatula_sp_K-1488-g3128.t1	326	PASS	7	50	HELIORHODOPSIN	INSIDE-OUTSIDE	TM3=RMEST	TM7=SLSAK	R-type rhodopsin	residue93,V,unknown	topo-2	52	ADNDVTYRLTHTITTWVPPDADPSVVTPNMTALHMFGNVTIYGHIEPTDIYL	MPSTTATERRSGGEPEGAVARVLGACPTSVLTMYSTPFLNYANLTAVMLHTVSWVVILALRDADNDVTYRLTHTITTWVPPDADPSVVTPNMTALHMFGNVTIYGHIEPTDIYLNLTVLITAFFQLSAGFQLAFTTTQSRMVEFFFSGTLVIVTICMQLGVFDAYTIMCITFLSMTMMALGFVADRSKVGPNFWYVQPDKTESDPDERALLRGNDRLVSSDGLTEREKVAWIAHVVAWLPFVPVLVTIIGKYATALAYSDTEPPEFVSWIVATEVQLLTLFGFVQTASLTRYFESRQNYIDGAFILLSLSAKLILGWIIAAEFFIN	TOPO1-I|TM1|TOPO2-O|TM2|TOPO3-I|TM3|TOPO4-O|TM4|TOPO5-I|TM5|TOPO6-O|TM6|TOPO7-I|TM7|TOPO8-O	-
215	Storeatula_sp_K-1488-g31612.t1	538	PASS	7	45	TYPE-I RHODOPSIN	OUTSIDE-INSIDE	TM3=AYDTD	TM7=DIVAK	R-type rhodopsin	residue93,L,green-light absorbing	topo-8	276	RFRTYFDKKLYATLEELGLDGEAEMEHLDKELAHAHVIHDSHGKEHHVSPLEAKLGSSLVRDPIDASGDIVQVVGSHKNNGVPPFQLTPRGDIQLTPRGEHRHSTSNYVTSDTPHNQLMPRSNGGMSPRRRSVLNMLSERSMNSAEWQRRKSEDEAMFALSNTAPLMRVHDPNPPISSSDSNVSKDARLAKIQKQMELINRELALASGSDGQAKKQKKKLQSDISIPSLYNDDDSDEEYERERRRRRKEKKERERRAREKQEASFKDRDSEDRGVC	MSEEAWAQQYRNKQNFEWTLDTEVSSTIKIAHWAAFVTLSGCTIYLAAHAWNAKGPGGNSKYFYGYKEEMMLSIYVNLFAAVAYYGKVVADTHGHHYVNAGPVLPVMGNYAYMDYITTCPLLVYDLLGQLRAPYKTTCSVLIFLVLLTGVVTNFYEGEKFRGPAYAWFALGMVLFAVDYFLLYKIITQQYTKLETLSYQSHAKKALFPLKMAIGTFFVVWVFFPVIWLLSDRALGLINNDAVEVLHALCDIVAKSVYGFMLARFRTYFDKKLYATLEELGLDGEAEMEHLDKELAHAHVIHDSHGKEHHVSPLEAKLGSSLVRDPIDASGDIVQVVGSHKNNGVPPFQLTPRGDIQLTPRGEHRHSTSNYVTSDTPHNQLMPRSNGGMSPRRRSVLNML…	TOPO1-O|TM1|TOPO2-I|TM2|TOPO3-O|TM3|TOPO4-I|TM4|TOPO5-O|TM5|TOPO6-I|TM6|TOPO7-O|TM7|TOPO8-I	-
216	Storeatula_sp_K-1488-g3300.t1	252	PASS	7	50	TYPE-I RHODOPSIN	OUTSIDE-INSIDE	TM3=HYDSL	TM7=DIITK	A-type rhodopsin	residue93,I,unknown	topo-1	25	MVFQQLEEDDMPTSCTTIEEVGSTG	MVFQQLEEDDMPTSCTTIEEVGSTGVGALTVAFLILVVATVVFLMKANSSGETRKYYYLSTYICGFGALAYFAMLSGQGWTAIAGCRQFFYAHYADWLVSTTLIVILLGQVAGAGMDVIFGAVGANVIYLFSLYMGSVSVVTTVKWFWFLVGVCALFGVIVHFAQVFKAAADAKGSDIAALYGKAAWLTILAWICYPVVWLFSEGFASFSVSFEVCAYAILDIITKCVLCFMVMSGDQILGAGAQSQSREYV	TOPO1-O|TM1|TOPO2-I|TM2|TOPO3-O|TM3|TOPO4-I|TM4|TOPO5-O|TM5|TOPO6-I|TM6|TOPO7-O|TM7|TOPO8-I	-
217	Storeatula_sp_K-1488-g34780.t1	535	PASS	7	50	TYPE-I RHODOPSIN	OUTSIDE-INSIDE	TM3=RYDTD	TM7=DLVAK	H-type rhodopsin	residue93,L,green-light absorbing	topo-8	271	RYRSYFDKKLFAVLEELGYDGEEELAHLEEDLKAMDTTRHSKDKHSTDAEMTSTLGYAGNPGRRGSVERRLSLDGGVTPWHQQRRPSNEWSPVPRISSRNRDQYYPSELHPGLFAGQLPEHGTGMGSPRRFSAFGGYDSLQQKLNSPRKDQAPRSPIHPMLPPGVTVDQLKAQLELLNMQLRAVESQSDTQAVEHREKDELRRARSGGHKAKLQSTLHPHVHADSRTNSSDSDLQLVGDKYSGSRRQGSSRSSGRHRSSREDDAEDGRGLC	MAIEDKLYHVKHLDGTMEGWYLASTHGTAAKGAHWITFVVLVCCTMFLFRDSWKAKGPSGRERFFAGYHEEYNISLYVNLFAMICYFGKIVADTMDHNYSNVGPLIIGLGNYRYADYMLTCPLLAYDLLAQVRAPYKITGAVLIFTVLLTGATTNFYPGDAMRGGAYAWFAFGCALYIWAYWLFLTLVKAQYERLQMMAAATEAKKAFLPLRLAVYTFFTIWIVFPVIWVLGHQGLGLISDEVSEVMHCICDLVAKSFYGFALARYRSYFDKKLFAVLEELGYDGEEELAHLEEDLKAMDTTRHSKDKHSTDAEMTSTLGYAGNPGRRGSVERRLSLDGGVTPWHQQRRPSNEWSPVPRISSRNRDQYYPSELHPGLFAGQLPEHGTGMGSPRRFSAFG…	TOPO1-O|TM1|TOPO2-I|TM2|TOPO3-O|TM3|TOPO4-I|TM4|TOPO5-O|TM5|TOPO6-I|TM6|TOPO7-O|TM7|TOPO8-I	-
218	Storeatula_sp_K-1488-g35133.t1	272	PASS	7	50	TYPE-I RHODOPSIN	OUTSIDE-INSIDE	TM3=RYDTC	TM7=DLIAK	R-type rhodopsin	residue93,I,unknown	topo-1	44	MALNALKPLRRLLEEGAEEPAPEEEEEEEEPTVTFPDDYPNSVR	MALNALKPLRRLLEEGAEEPAPEEEEEEEEPTVTFPDDYPNSVRHFLLIGFLGMFIGAIVFFYMGISRKVNTVMHVLVFFIAAVSACSYYAEWAGLGVEYKTTDTTPRVIFWARYLDWVITGPLILACLALLSKADTPTIISLCGNMVLYVICGLIGALTVAPYKYMWWVASLIFLIIVFMQLLQRLNNPEGFGGDALKGLTWLIIIVFIIYPIVWIVGSEGTGALGLSQEVGILTIADLIAKIGFGFYLLANVDAPEAESAPLNQSSQQYV	TOPO1-O|TM1|TOPO2-I|TM2|TOPO3-O|TM3|TOPO4-I|TM4|TOPO5-O|TM5|TOPO6-I|TM6|TOPO7-O|TM7|TOPO8-I	-
219	Storeatula_sp_K-1488-g35134.t1	250	PASS	7	50	TYPE-I RHODOPSIN	OUTSIDE-INSIDE	TM3=HYDTC	TM7=DIISK	R-type rhodopsin	residue93,I,unknown	topo-1	33	MASHQLMTMLVGEGAKIDVHGCKTVDMASSFGK	MASHQLMTMLVGEGAKIDVHGCKTVDMASSFGKALLEFTFIVFACITLLLGINAAKSKAAGKVLFPATFVTGISAIAYFSMASGGGWVIAPDCRQLFIAHYVDWIITTPLILICLGVVAGVDRWDIMSLVLADVLMVSSLAAGSLTVGNVKWVWWFFAICWLLYIIFSLGKQWAESAKSKGGQSSSVYSKLAGIVVITWFLYPIVWVFAEGFGNFSVTFEVLIFAILDIISKAIFGLILMSGADTGYESI	TOPO1-O|TM1|TOPO2-I|TM2|TOPO3-O|TM3|TOPO4-I|TM4|TOPO5-O|TM5|TOPO6-I|TM6|TOPO7-O|TM7|TOPO8-I	-
220	Storeatula_sp_K-1488-g35646.t1	254	PASS	7	50	TYPE-I RHODOPSIN	OUTSIDE-INSIDE	TM3=RYDCL	TM7=DVVGK	H-type rhodopsin	residue93,L,green-light absorbing	topo-8	23	ADAALSGAEEASAEDEEAAKEFA	MFESLATGREACTMIEEVGSTGVGALTLCMLILAVFSVVCFIKAMKAGEAKKYYMCAVYVNAFSAIFTYSILAGEGWTTDRYCRQLFYVRYIDGLICNSIMVLLLGLISQASSTDVSSAVGANILFVLASGAASLSIPFAVRWLWFIISCLGLAGVITGLAAFKLTSASKGGELDLLVGKMSYIFMATLCVQAVVWVFAQGFNSFSVSLEMTCYALSDVVGKTVVCALMFGADAALSGAEEASAEDEEAAKEFA	TOPO1-O|TM1|TOPO2-I|TM2|TOPO3-O|TM3|TOPO4-I|TM4|TOPO5-O|TM5|TOPO6-I|TM6|TOPO7-O|TM7|TOPO8-I	-
221	Storeatula_sp_K-1488-g36133.t1	411	PASS	7	50	TYPE-I RHODOPSIN	OUTSIDE-INSIDE	TM3=RYDTD	TM7=DLIAK	R-type rhodopsin	residue93,L,green-light absorbing	topo-8	146	KYRTYFDKKMYDMLEELGVDAEEGLEHLEKDLKEVDDPNNVNNLKRLSVAASKTRQHNHANINAFSAEPIPRPHDGSSGSFLPLPDNHYVRRPSFGGAPLVNHPRDDHEDYGGGVGQSVDHLKDQLNSINDQLRQEYDRKERERKV	MVLQLPEDFAKNHLEGTMEGWYQPSTFGSAAIVAHWITFLFLCICTMYLARDSWTAKGPGGKELYFAGYHEEYNISLYVNLFAMIAYFGKIVADSMGHNYNNVGPLVIGLGNYRYADYMLTCPLLAWDLMAQVRAPYKITGAVLIFCVLLTGAATNFYPGEEMRNGAVAWFTFGCFLYLVAYYLFLSIVKRQYSRLVALSANTEAKKAFMPLKLALYTFFSIWVVFPIVWILGFHGLNILTNDAQECLHCACDLIAKSFYGFALAKYRTYFDKKMYDMLEELGVDAEEGLEHLEKDLKEVDDPNNVNNLKRLSVAASKTRQHNHANINAFSAEPIPRPHDGSSGSFLPLPDNHYVRRPSFGGAPLVNHPRDDHEDYGGGVGQSVDHLKDQLNSINDQLR…	TOPO1-O|TM1|TOPO2-I|TM2|TOPO3-O|TM3|TOPO4-I|TM4|TOPO5-O|TM5|TOPO6-I|TM6|TOPO7-O|TM7|TOPO8-I	-
222	Storeatula_sp_K-1488-g39811.t1	250	PASS	7	50	TYPE-I RHODOPSIN	OUTSIDE-INSIDE	TM3=RFETL	TM7=DVIQK	R-type rhodopsin	residue93,L,green-light absorbing	topo-1	25	MVLQMLDDDAPTACTTIEEVGSTGV	MVLQMLDDDAPTACTTIEEVGSTGVGALTVAFIILIVVTVVFLSKATSSGEQKRYYYCCTYIAGFTALAYFAMLSGQGWTAIAGCRQFFYARFGEMLITEPLLILLLGLVANADAPTIGAAIGSDVVYILCSYMGAVSVVTTVKWFWFLVAVIALGGVIVTLARSFKDCAALRTAEVSALYGKLAWLSILVWICYPVVWLFSTGFASFSVSFEVCAYAILDVIQKCLVSFMVMGAHATLGQSVSSTKEIV	TOPO1-O|TM1|TOPO2-I|TM2|TOPO3-O|TM3|TOPO4-I|TM4|TOPO5-O|TM5|TOPO6-I|TM6|TOPO7-O|TM7|TOPO8-I	-
223	Storeatula_sp_K-1488-g39812.t1	250	PASS	7	50	TYPE-I RHODOPSIN	OUTSIDE-INSIDE	TM3=RYETQ	TM7=DIISK	R-type rhodopsin	residue93,I,unknown	topo-1	26	MFESLAAESLAPTACTTIEEVGSTGV	MFESLAAESLAPTACTTIEEVGSTGVGALTVSFLILLVSTIVFIARAGSAGETKKYYYCSVFICGFATLSYFAMLSGQGWTAIAGCRQFFYIRYFEYAITMPLIILQLGLVAGCDASDIAATIGVEVLGVFCAYMGAVSVVTTVKWFWFVISLIALVIVLMGLAKSFKEAANARGGEIASLYGQLGALIIITFILYPFVWLFSEGFASFSVSFEVCAYALLDIISKAIFSFVVMSGNDVLSGGNQNKEYV	TOPO1-O|TM1|TOPO2-I|TM2|TOPO3-O|TM3|TOPO4-I|TM4|TOPO5-O|TM5|TOPO6-I|TM6|TOPO7-O|TM7|TOPO8-I	-
224	Storeatula_sp_K-1488-g41438.t1	326	PASS	7	50	HELIORHODOPSIN	INSIDE-OUTSIDE	TM3=RMEST	TM7=SLSAK	R-type rhodopsin	residue93,V,unknown	topo-2	54	DADNDVTYRLTHTVTTWVPPDADPGVVTPNMTAVHMFGNTTIYAHVEPTDIYLN	MPSTTTTERRSGEREGAVARVLGACPTSVLTMYKTPFLNYANLTAVLLHTVSWVVIYALRDADNDVTYRLTHTVTTWVPPDADPGVVTPNMTAVHMFGNTTIYAHVEPTDIYLNLTVLITAFFQLSAGFQLAFTTTQSRMVEFFFSGTLVIVTICIQLGVYDAYTIMGIAFLSMTMMALGFVADRARVGPNFWYVQPDAAEMSDPDERALLSGNDRSVSSDGLTEREKLAWIAHVVAWLHFVPVLATIIGKYATALAYSETEPPEFVSWIVATEVLLLTLFGFVQTASLTRYFESHQNYIDGAFILLSLSAKLVLGWIITAEFFIK	TOPO1-I|TM1|TOPO2-O|TM2|TOPO3-I|TM3|TOPO4-O|TM4|TOPO5-I|TM5|TOPO6-O|TM6|TOPO7-I|TM7|TOPO8-O	-
225	Storeatula_sp_K-1488-g41899.t1	305	PASS	7	50	TYPE-I RHODOPSIN	OUTSIDE-INSIDE	TM3=RYDTC	TM7=DLIAK	R-type rhodopsin	residue93,I,unknown	topo-8	55	NVDAPEAESAPLNHQVDDGPADWTGDCCGVVEVVEKGTDGTVHVASFWKRYGGGS	MVLGALKPLRKLLEEGAEEPAEEEEEEEPTVTFPDDYPNSVRHFLLIGFLGMFIGAIVFFYMGISRKVNTVMHVLVFFIAAVSACSYYAEWAGLGVEYKTTDTTPRVIFWARYLDWVITGPLILACLALLSKADTPTIISLCGNMVLYVICGLIGALTVAPYKYMWWVASLIFLIIVFMQLLQRLNNPEGYGGDALKGLTWLIIIVFIIYPIVWIVGSEGTGALGLSQEVGILTIADLIAKIGFGFYLLANVDAPEAESAPLNHQVDDGPADWTGDCCGVVEVVEKGTDGTVHVASFWKRYGGGS	TOPO1-O|TM1|TOPO2-I|TM2|TOPO3-O|TM3|TOPO4-I|TM4|TOPO5-O|TM5|TOPO6-I|TM6|TOPO7-O|TM7|TOPO8-I	-
226	Storeatula_sp_K-1488-g42477.t1	539	PASS	7	21	TYPE-I RHODOPSIN	OUTSIDE-INSIDE	TM3=RYLTD	TM7=DFISQ	R-type rhodopsin	residue93,I,unknown	topo-1	228	EETKGHVKEPHLNGHESPASRSLLEGEGGREGERDLASPFMPFRIPHLGASYQTSHPSDNETLFELWHPSCFGKQSALLGSFCVGATSEEQEKDPQHKLPRLTFAVDRHAEADPITVFLFDDESCEELRPLSKSVMLEIPGKQRVEAHKNIMEKSPHYWYLVAVNCNSRAVCPQVLSANITFFHPGGNGRPDLCVAHDDSAVNALQEAVSETVKALEMRNILHVVGLT	MKTEGTLASMSKILKVLSLAATVLALVCAAVGEETKGHVKEPHLNGHESPASRSLLEGEGGREGERDLASPFMPFRIPHLGASYQTSHPSDNETLFELWHPSCFGKQSALLGSFCVGATSEEQEKDPQHKLPRLTFAVDRHAEADPITVFLFDDESCEELRPLSKSVMLEIPGKQRVEAHKNIMEKSPHYWYLVAVNCNSRAVCPQVLSANITFFHPGGNGRPDLCVAHDDSAVNALQEAVSETVKALEMRNILHVVGLTPFGVAVLYIDFTAMLLCSFLFLIEGVRVESQRRFLYFNTFFITSISAMAYLAMASGNGIMTLRKVPGSAHGGGAWHFTNDLFTTPGSALHPNPLYDEAYAKSLAYPVFYARYVLQWVTSPLILLDLFLITGVGFATRAF…	TOPO1-O|TM1|TOPO2-I|TM2|TOPO3-O|TM3|TOPO4-I|TM4|TOPO5-O|TM5|TOPO6-I|TM6|TOPO7-O|TM7|TOPO8-I	-
227	Storeatula_sp_K-1488-g43301.t1	429	PASS	7	50	TYPE-I RHODOPSIN	OUTSIDE-INSIDE	TM3=RYDTD	TM7=DLIAK	R-type rhodopsin	residue93,L,green-light absorbing	topo-8	164	RYRAYFDKKMFDMLEELGMDAEEGLQHLEKDLKECDDPNHANIKHHSVQRMQMHFPGVHRSNSFSGTQSESFPRPNDGSCNFSPVSGNRHPRRPSLAELYNLKSLPRAEDHGNGYPMERQSHSARPSFDQSRRPSLDHLKDQINQINEQLRQEYERKEQGHQHM	MGINLPEDFARTHLDGTMEGWYQPTTFGNSAIFAHWGTFLFLTICTGYLARDSWCSKGPSGKELYFAGYHEEYNISLYVNLFAMICYFGKVTADTMGHNYNNVGPLIIGLGNYRYADYMLTCPLLAYDLMQQVRAPFKVTGAILIFCVLLTGAATNFYPGEEMRSGAIAWFTFGCFLYMVAYYLFFTVVKRQYVRLTILSANTEAKKAFGPLKLALYTFFSIWIIFPIIWILGYHGLNILSNDAQECLHCACDLIAKSFYGFALARYRAYFDKKMFDMLEELGMDAEEGLQHLEKDLKECDDPNHANIKHHSVQRMQMHFPGVHRSNSFSGTQSESFPRPNDGSCNFSPVSGNRHPRRPSLAELYNLKSLPRAEDHGNGYPMERQSHSARPSFDQSRRP…	TOPO1-O|TM1|TOPO2-I|TM2|TOPO3-O|TM3|TOPO4-I|TM4|TOPO5-O|TM5|TOPO6-I|TM6|TOPO7-O|TM7|TOPO8-I	-
228	Storeatula_sp_K-1488-g43307.t1	402	PASS	7	50	TYPE-I RHODOPSIN	OUTSIDE-INSIDE	TM3=RYDTD	TM7=DLIAK	R-type rhodopsin	residue93,L,green-light absorbing	topo-8	136	YRGYFDKKMFDMLEELGMDGEEGLQHLEQDLKECDAPTQASKVKADFGSTRRFSGASALAQHHSHSFSTEHEIFPRPNDANFSHASHNRRPSQGDLHRMPSEDHRRPSIDHLKDQINQINEQLRVEYERKEPQRHM	MGINLPEDFARNHLDGTMEGWFQPTTFGTSAIFAHWITFLFLTVCTGYLARDSWCNKGPSGKELYFAGYHEEYNISLYVNLFAMICYFGKITADTMGHNYNNVGPLIIGLGNYRYADYMLTCPLLAYDLMQQVRAPYKVTGAVLIFCVLLTGAATNFYPGEEMRNGAIAWFIFGCFLYMVAYYLFYAVVKRQYVRLVHLSANTDAKKAFGPLKLALYTFFSIWIIFPIIWILGYHGLNILSNDAQECLHCACDLIAKSFYGFALARYRGYFDKKMFDMLEELGMDGEEGLQHLEQDLKECDAPTQASKVKADFGSTRRFSGASALAQHHSHSFSTEHEIFPRPNDANFSHASHNRRPSQGDLHRMPSEDHRRPSIDHLKDQINQINEQLRVEYERKEPQ…	TOPO1-O|TM1|TOPO2-I|TM2|TOPO3-O|TM3|TOPO4-I|TM4|TOPO5-O|TM5|TOPO6-I|TM6|TOPO7-O|TM7|TOPO8-I	-
229	Storeatula_sp_K-1488-g45608.t1	456	PASS	7	50	TYPE-I RHODOPSIN	OUTSIDE-INSIDE	TM3=RYDTD	TM7=DIVAK	R-type rhodopsin	residue93,L,green-light absorbing	topo-8	190	FRKTYDEELFRLLEQLGHDEDEFQKLELDMRLSSNGERLRRLSQESYENRGDDDTLTPKKAYIKGKTGAPSPKHSPKTFPSSRVQDPASNSPGTTSANGNNRPTSVSFSPACSEPTPAPCVPDLESGTGSGREAWGPVPGQTTVVVIGQPTLGVEEAGGVTPAAYGVPLPGQAGPSPEQHGSGQQGFEAI	MAHAPGTDQMFYVGTMDGWYLDTKLNSVAIGAHWSCFIVLTITTFYLGYESWTSRGPSKRTSFYAGYQEEQNLALFVNFFAMLSYFGKIVADTLGHNFGDVGPFIIGFGNYRYADYMLTCPMLVYDLLYQLRAPYRVSCSAIIFAILMSGVLAEFYAEGDPRLRNGAYAWYGFGCFWFIFAYSIVMSIVAKQYSRLAQLAQDTGAEHSLHVLKFAVFTFSMLWILFPLVWAICPRGFGWIDDNWTEVAHCVCDIVAKSCYGFALARFRKTYDEELFRLLEQLGHDEDEFQKLELDMRLSSNGERLRRLSQESYENRGDDDTLTPKKAYIKGKTGAPSPKHSPKTFPSSRVQDPASNSPGTTSANGNNRPTSVSFSPACSEPTPAPCVPDLESGTGSGRE…	TOPO1-O|TM1|TOPO2-I|TM2|TOPO3-O|TM3|TOPO4-I|TM4|TOPO5-O|TM5|TOPO6-I|TM6|TOPO7-O|TM7|TOPO8-I	-
230	Storeatula_sp_K-1488-g46171.t1	371	PASS	7	50	TYPE-I RHODOPSIN	OUTSIDE-INSIDE	TM3=WYDTA	TM7=DVLGK	R-type rhodopsin	residue93,I,unknown	topo-1	80	MSAGTIMRHLALLTLLAVLPAIAAAPAGARAAVSAAAKTRKVQHMHALHRQMKLPQGMKLEAEDEGEDEDENELPDHVTV	MSAGTIMRHLALLTLLAVLPAIAAAPAGARAAVSAAAKTRKVQHMHALHRQMKLPQGMKLEAEDEGEDEDENELPDHVTVFFAIGFAIMALFAVVFLNLALSFNGPGSRQHGPMMHFLAFFVASISVFTYFSMWANTGVMHVEYVGEAEESRVLFPAWYLDWAITIPTILVAIGMVGSWAISSIVITCGSALMMLGTLWFGAATEGAYRYVFFAGGAFFYGLLAFLLFIEVSRGRKVGAQEAGLHAASCYLAIASWGSIPVLWLVGECGTRAASVEVEVVVTAAADVLGKALILLLLVAASTAAQPPRPLHPLRLPRQAPPPDHELHLRVRSDAAREAEQAEGVARSGSRGAAEARAREGQGREGGRREEC	TOPO1-O|TM1|TOPO2-I|TM2|TOPO3-O|TM3|TOPO4-I|TM4|TOPO5-O|TM5|TOPO6-I|TM6|TOPO7-O|TM7|TOPO8-I	-
231	Storeatula_sp_K-1488-g47652.t1	421	PASS	7	50	TYPE-I RHODOPSIN	OUTSIDE-INSIDE	TM3=RYDTD	TM7=DLIAK	W-type rhodopsin	residue93,L,green-light absorbing	topo-8	156	KYRKYFDKKMYDMLEELGVDAEEGLGHLEKDLKECDPQEGQSIDIRRLSMTQGASKVRDHSAFSPEPFPPHTNGNGFYPMEHGNRQPSLGGSNFPHFHNGGQNMPAQPWRGNSSQSSPRGLAPEECSNVDHLRQQLDAINEQLRQEYERKGSTRKV	MVLDLPEDFARMHLEGTMEGWYQPTTFGSAAIVAHWITFLFLTLCTMYLARDSWTAKGPGGKELYFAGYHEEYNISLYVNLFAMIAYFGKVVADSMGHNYNNVGPMIIGLGNYRYADYMLTCPLLAWDLMAQVRAPYKITGAILIFCVLLSGAATNFYPGEQMKQGAIAWFCFGCFLYAAAYYLFFSIVKKQYSRLVALSANTEAKKAFMPLKLALYTFFSIWVVFPIVWILGYHGLNILTNDAQECLHCACDLIAKSFYGFALAKYRKYFDKKMYDMLEELGVDAEEGLGHLEKDLKECDPQEGQSIDIRRLSMTQGASKVRDHSAFSPEPFPPHTNGNGFYPMEHGNRQPSLGGSNFPHFHNGGQNMPAQPWRGNSSQSSPRGLAPEECSNVDHLRQ…	TOPO1-O|TM1|TOPO2-I|TM2|TOPO3-O|TM3|TOPO4-I|TM4|TOPO5-O|TM5|TOPO6-I|TM6|TOPO7-O|TM7|TOPO8-I	-
232	Storeatula_sp_K-1488-g48258.t1	450	PASS	7	50	TYPE-I RHODOPSIN	OUTSIDE-INSIDE	TM3=KYDTD	TM7=DVIAK	R-type rhodopsin	residue93,L,green-light absorbing	topo-8	218	KVFFDKKLIASGVDEEEFSKFSKDVTTHKDNDDDDGPKRRKKKQIEHLPSLRGSSESRGGGSLSATPGSDNYTVFGRIALANDQPKPRRKKDDDDGFNELASKMRGASAGGSRSGSNRNSLQHPGTSFSSRTGRKGPSSAPGSERHDRGAFANSYLKQQAVGGDLEQGVPPLPFEGSQTGSSDDELGPVEVGHGPGTHMRVHLKGPERRGRCDATSTV	MASPAVIVANWFAFLALTASFIGLLVFSLKYKGPTGKESYYNGFREQNMLGVFINLFCAVAYFAKIIAAHTDDVGFQPFTTIKYVDYLTTCPLLTIDMLWQLEAPYKVSSAALVLVCLTFAVAADGTPAPANYVWFGVGMAFFMFSYTFILGIVRGRLDFFISCARDSHAKKSIGYLKLALFSYFGIWLFFPVLWILGEKGVNIVSPDVSHVFHCILDVIAKSCYGYALLYFKVFFDKKLIASGVDEEEFSKFSKDVTTHKDNDDDDGPKRRKKKQIEHLPSLRGSSESRGGGSLSATPGSDNYTVFGRIALANDQPKPRRKKDDDDGFNELASKMRGASAGGSRSGSNRNSLQHPGTSFSSRTGRKGPSSAPGSERHDRGAFANSYLKQQAVGGDLEQ…	TOPO1-O|TM1|TOPO2-I|TM2|TOPO3-O|TM3|TOPO4-I|TM4|TOPO5-O|TM5|TOPO6-I|TM6|TOPO7-O|TM7|TOPO8-I	-
233	Storeatula_sp_K-1488-g48259.t1	470	PASS	7	50	TYPE-I RHODOPSIN	OUTSIDE-INSIDE	TM3=KYDTD	TM7=DVIAK	K-type rhodopsin	residue93,L,green-light absorbing	topo-8	237	KVFFDKKLIAAGVDEEEFHKFSKDVTTHKNDDEDSVDKRKKSKSKIHLPGSMSRDGSPTPSDMEMGPPGYHRSMSRASARSQEMEGGMPTTSFSQRGNSIRGSPPAKQSLGPLKNNRRRSVDDGQGLQLSSFDPEVQDSDLGEDGMQMGHVPGMDGSASGSEDEAEFVERARRQWEMQRVRSRNPTLLTPCTLHLAAFLTPSTLNLATLCPDLTKRVPCCQPRSPASQRPASGPHAV	MPVSSSVIVSNWIAFLSLSASFLGLLVFSLKYKGPTGKEAYYNGFREQNMLGVFINLFCAVAYFAKVVAAHADDDGFKVFTTIKYLDYLTTCPLLTLDLLWNLEAPYKVSAAALVLVCLTFAVATDSTPAPANYVWFGAGLSFFMFSYSFILTIVKERITFFANCARDSNAKKSIGYLKLALFSYFGIWIFFPILWILSPKAIGLIGDDVQHVFHCILDVIAKSCYGFALLYFKVFFDKKLIAAGVDEEEFHKFSKDVTTHKNDDEDSVDKRKKSKSKIHLPGSMSRDGSPTPSDMEMGPPGYHRSMSRASARSQEMEGGMPTTSFSQRGNSIRGSPPAKQSLGPLKNNRRRSVDDGQGLQLSSFDPEVQDSDLGEDGMQMGHVPGMDGSASGSEDEAE…	TOPO1-O|TM1|TOPO2-I|TM2|TOPO3-O|TM3|TOPO4-I|TM4|TOPO5-O|TM5|TOPO6-I|TM6|TOPO7-O|TM7|TOPO8-I	-
234	Storeatula_sp_K-1488-g48759.t1	532	PASS	7	50	TYPE-I RHODOPSIN	OUTSIDE-INSIDE	TM3=RYDTD	TM7=DLVAK	K-type rhodopsin	residue93,L,green-light absorbing	topo-8	269	RYRSYFDKKMFNLLEELGYDGEEELAHLEKDLNSMEVTKDHKAHAGLHADMSSTLGYTAPDGIRGSVERKKSLEMDASPVPHGSFMFKQHHHHQPEAHPSHGLSQHPDRWMQEQAMSMSPSRRFSATGGYQPRTDNLLNKLASPSRQALTPRSPQTRPVQSSGPTLDQLKAQMELLNMQIRAVESEAHEGRGEQRRSKGRKASQLSSRRHTDADHKDDKAETSSEAGSDLEVVGYPNLNYGHQPQTPRSAGRARSARRADDCEDGRGLC	MAVDADFHLHHLDGTMEGWYGPSTHGTAAKGAHWITFVVLVLCVVFLFRDSWKAKGPSGRERFFAGYHEEYNISLYVNLFAMICYFGKVTADTMDHNYSNTGPLIIGLGNYRYADYMLTCPLLAYDLLAQVRAPYKTTGAILIFSVLLTGAATNFYPGDEMRGGAIAWFAFGCALYIWAYWLFLTLVKAQYERLMAMAQATEAKKAFLPLRLAVYTFFTIWIVFPVLWVLGHQGLGIISDEVSEVLHCVCDLVAKSFYGFALARYRSYFDKKMFNLLEELGYDGEEELAHLEKDLNSMEVTKDHKAHAGLHADMSSTLGYTAPDGIRGSVERKKSLEMDASPVPHGSFMFKQHHHHQPEAHPSHGLSQHPDRWMQEQAMSMSPSRRFSATGGYQPRTDN…	TOPO1-O|TM1|TOPO2-I|TM2|TOPO3-O|TM3|TOPO4-I|TM4|TOPO5-O|TM5|TOPO6-I|TM6|TOPO7-O|TM7|TOPO8-I	-
235	Storeatula_sp_K-1488-g48760.t1	493	PASS	7	50	TYPE-I RHODOPSIN	OUTSIDE-INSIDE	TM3=RYDTD	TM7=DLVAK	R-type rhodopsin	residue93,L,green-light absorbing	topo-8	230	RYRSYFDKKMFNLLEELGYDGEEELAHLEKDMNSMEVTKDHKAHAGLHADMSSTLGYTAPDGDGLRGSIERKKSLEMEGPKWSPRRLSAIGGYQPRTDNLLNKLSTPHLTPRNPTIYSSGPTLDQLKAQMELLNMQIRAAESSKAHAPAGEEREEQKRSKSSHSRKSTQQSSRHHSNSSESGSDLQLVGDRPCLTAPSALRLCGLPSSPVLCIRDDGKLHDRRDQHCGCT	MTLPEDFHREYLVGTMEGWYGPSTHGTAAKGAHWITFVVLVLCVVFLFRDSWKAKGPGGRERFFAGYHEEYNISLYVNLFAMICYFGKITADTMDHNYSNTGPLIIGLGNYRYADYMLTCPLLAYDLLAQVRAPYKLTGAILIFSVLLTGTVTNFYPGVEMRGGAIAWFAFGCVLYIWAYWLFLTLVKSQYERLLAMANNSDAKKAFLPLRLAVYTFFTIWIVFPVLWVLGHQGLGIISDEVSEVLHCVCDLVAKSFYGFALARYRSYFDKKMFNLLEELGYDGEEELAHLEKDMNSMEVTKDHKAHAGLHADMSSTLGYTAPDGDGLRGSIERKKSLEMEGPKWSPRRLSAIGGYQPRTDNLLNKLSTPHLTPRNPTIYSSGPTLDQLKAQMELLNMQ…	TOPO1-O|TM1|TOPO2-I|TM2|TOPO3-O|TM3|TOPO4-I|TM4|TOPO5-O|TM5|TOPO6-I|TM6|TOPO7-O|TM7|TOPO8-I	-
236	Storeatula_sp_K-1488-g4967.t1	262	PASS	7	50	TYPE-I RHODOPSIN	OUTSIDE-INSIDE	TM3=RYDTT	TM7=DIISK	R-type rhodopsin	residue93,I,unknown	topo-1	32	MPFTELAGASAAAKALAPTACTTIEEVGSTGV	MPFTELAGASAAAKALAPTACTTIEEVGSTGVGALTLGFLALAVTTVVMVAKAASADSERRKYYFCCTFICGVATFSYFAMLSGQGWTAIAGCRQFFYARYVDWFITMPLIILTLGLVAGQDFVTLAAVVGADMLMIVALYMGAVSVVTTVKWFWFLFAIAMFLPVVYSLARTFRETVITRKDPEMIELYGKIAWLTIIMWSFYPIVWLFSEGFASFSVSFEVVAYTIMDIISKCVFSFMIVSAHDYLGSPAQAQTQSREYV	TOPO1-O|TM1|TOPO2-I|TM2|TOPO3-O|TM3|TOPO4-I|TM4|TOPO5-O|TM5|TOPO6-I|TM6|TOPO7-O|TM7|TOPO8-I	-
237	Storeatula_sp_K-1488-g50120.t1	315	PASS	7	22	HELIORHODOPSIN	INSIDE-OUTSIDE	TM3=RYESV	TM7=SIFSK	R-type rhodopsin	residue93,L,green-light absorbing	topo-2	55	KNVEYTLTHTVSYVHPDALTGVQFDLDNAQNGLLLRNFSGMEVVVAVERTNVILS	MLQRVPFFGAQVPVVWAVYESRFLNQCNTLATLLHFTAFVCMLCIDKNVEYTLTHTVSYVHPDALTGVQFDLDNAQNGLLLRNFSGMEVVVAVERTNVILSLRAMLAAFFALSFVFQALFTSTFMRYVEYTFSGSLMSVVILLQAQQYDIYAALSVFVLHACCMLAGALADAAHYIELQANIQGSTAVRFPTLLRKHPSTSFYFTADNVSSGGESGWFSPNLKFAVHALGWVPFGAAWTVIFSSLLTNAVQNPDIPKWVPAIISSEFVLFGFFGLTQLSHLNGTFSDEITHAAYIIQSIFSKLLLAGVLSFELLM	TOPO1-I|TM1|TOPO2-O|TM2|TOPO3-I|TM3|TOPO4-O|TM4|TOPO5-I|TM5|TOPO6-O|TM6|TOPO7-I|TM7|TOPO8-O	-
238	Storeatula_sp_K-1488-g50521.t1	249	PASS	7	50	TYPE-I RHODOPSIN	OUTSIDE-INSIDE	TM3=RYDTC	TM7=DVISK	R-type rhodopsin	residue93,L,green-light absorbing	topo-1	31	MASQVLTMLVGEGAKIDVHGCKTVDMASSFG	MASQVLTMLVGEGAKIDVHGCKTVDMASSFGKALLEFTFIVMAAITLLLGINAAKSKAAGKVLFPVTFVTGISSIAYFSMASGGGWVIAPDCRQLFIARYVDWIITTPLLIICLGIVAGVDKWDIMALCLSDVLMVASLAAGALTVGNVKWVWWFFAICWLLHIIFSLGKSWAESAKAKGGESSSVYSKLAGIIVISWFLYPVVWVFAEGFGNFSVTFEVLIFAILDVISKAIFGLILMSGANTGYEAI	TOPO1-O|TM1|TOPO2-I|TM2|TOPO3-O|TM3|TOPO4-I|TM4|TOPO5-O|TM5|TOPO6-I|TM6|TOPO7-O|TM7|TOPO8-I	-
239	Storeatula_sp_K-1488-g51125.t1	618	PASS	7	3	TYPE-I RHODOPSIN	OUTSIDE-INSIDE	TM3=RDASY	TM7=DLASV	R-type rhodopsin	residue93,L,green-light absorbing	topo-1	202	MTRIFAANAFHVPSYKSSHPDPSTTVNSLKWPLCFGKHATILGSYCVPATTPEQEASPKTKLPRLSFSVETARGSEATLFLFDDEDDKWTNFRTDTFANKSCAVLSKYANVVVPPVKGSQRISGERSLKGKEAHLWHVVAVDCARRTCPNVTSANVTFFHPTTDGSREACSADAMSFTTLKSAMVEGWQALSLRNVLNISGV	MTRIFAANAFHVPSYKSSHPDPSTTVNSLKWPLCFGKHATILGSYCVPATTPEQEASPKTKLPRLSFSVETARGSEATLFLFDDEDDKWTNFRTDTFANKSCAVLSKYANVVVPPVKGSQRISGERSLKGKEAHLWHVVAVDCARRTCPNVTSANVTFFHPTTDGSREACSADAMSFTTLKSAMVEGWQALSLRNVLNISGVSPFGVVLLYLAFVLFTVLSLWCWWRARGEKDLSKRELAQAAFYLATVTALCYLTMATGNGLLAWAYSSAVIATRGDKQNPNPFFDAKYAAARTYPMFFVRDAAWLVSVWLMLHYLAWFVGLPVANKQMAQFAGVGRVVCDLAATSIMGGARWAFWVLELILLVVVVVEVNNMKAFAMRRGKLVTGSYGRLRTVALVS…	TOPO1-O|TM1|TOPO2-I|TM2|TOPO3-O|TM3|TOPO4-I|TM4|TOPO5-O|TM5|TOPO6-I|TM6|TOPO7-O|TM7|TOPO8-I	-
240	Storeatula_sp_K-1488-g51598.t1	251	PASS	7	50	TYPE-I RHODOPSIN	OUTSIDE-INSIDE	TM3=RYETL	TM7=DVLNK	R-type rhodopsin	residue93,I,unknown	topo-1	24	MPFSVLAEEAAAACTTIEEVGSTG	MPFSVLAEEAAAACTTIEEVGSTGVGALTLAFIIFLVSTAVFAFKGKDAKNKEISYLSIYICGFATISYFAMLSGQGWTIVTGCRQFFYVRYMEWAVTMPMITILLGLVAGAEWVTILGAVGANIIQNFAMYIGAISVLSEVKWMWFIITLAGLAGVLLHLSKVFKSAADAKGGAAAELFTKVCWITCILWACYPVVWLFSEGFGSFSVSFEVTVYALLDVLNKVLLCFLILGGVDALDGGNEVSEDNEMA	TOPO1-O|TM1|TOPO2-I|TM2|TOPO3-O|TM3|TOPO4-I|TM4|TOPO5-O|TM5|TOPO6-I|TM6|TOPO7-O|TM7|TOPO8-I	-
241	Storeatula_sp_K-1488-g55352.t1	625	PASS	7	1	HELIORHODOPSIN	INSIDE-OUTSIDE	TM3=RYKTM	TM7=DFLTK	R-type rhodopsin	residue93,L,green-light absorbing	topo-7	231	DNTILNCAPEDEEYRSSLGVAKGLLLVGWIAMPMIFIMAQWELINPTVEEALYELMDFLTKAGGASMILHSSLQTCVEKETERRQKLLAVKRNNCSHMLESMIKVHDELLISTLQTQVTSIVGMVSVAEKMLEEMRSKGKGEEEQSSRTESLAALHTLAQCSLASFEDFCVGAMSAEGEPSSQELLDVSDLLRKIFLVLQSRLPNNTMAQLEFDSSAGEAHFVRASPALVQ	MERVPSDESTPEKNSELNDDEEDEFALEFGPLHHERKVLGTLTIGFIFHSSLAVVFALVFYALCWHVQSDPEGDVVDGHPVPYRIYGISAAAYGTTLILNVAAWAWTIDSYRARLYIFPLFVNVVSFLCDFALATGWAPVWICSNGRRFLMMRYLKWGITSPSLIYMYSSLSSMADMKVMHYCAICLVMLGAGALSACTGPPHNIAYLFASMVLWLLLVQYLNGLIDNTILNCAPEDEEYRSSLGVAKGLLLVGWIAMPMIFIMAQWELINPTVEEALYELMDFLTKAGGASMILHSSLQTCVEKETERRQKLLAVKRNNCSHMLESMIKVHDELLISTLQTQVTSIVGMVSVAEKMLEEMRSKGKGEEEQSSRTESLAALHTLAQCSLASFEDFCVGA…	TOPO1-I|TM1|TOPO2-O|TM2|TOPO3-I|TM3|TOPO4-O|TM4|TOPO5-I|TM5|TOPO6-O|TM6|TOPO7-I|TM7|TOPO8-O	-
242	Storeatula_sp_K-1488-g55649.t1	434	PASS	7	50	TYPE-I RHODOPSIN	OUTSIDE-INSIDE	TM3=KYDTD	TM7=DVAAK	R-type rhodopsin	residue93,L,green-light absorbing	topo-8	198	EFQLGADKYAFIFIPLHPGIDNEQSDGAPKGAMVGSSAQINAYDYQGEDLEASNPIGAYKKKGAPRRGSVESIILDPDLETPANGGQQSRHVNGDGGGPEGETPMQKAKRLVQDWEEGDGLDKNADQYGQEVQQMVGEIHAIKDEIQELIRFQNEGGEGIDSAAAEVLDKLEEIQAASAEWGEAVEDADEAGAPRAAV	MTSDEYLDTSWMSHPAVIAGDVIAFASLTASSVYLHYRISNYKGPDADNHFFFGYREEKFLASYVNFFAALAYWARVCSHANGDGVDIAYVLQYKYLDYLITCPLLTVDLMWSLNLPYKFSCATNVALAILCAFACDSFRPPARYMWFGLGFSLFCWTWFKIIRVVRQRLDQFVCKVASRMRSSLKIGVMTYFTVWCGYPIAWILKEVGVLSPIASALVHVFLDVAAKALYGIALVEFQLGADKYAFIFIPLHPGIDNEQSDGAPKGAMVGSSAQINAYDYQGEDLEASNPIGAYKKKGAPRRGSVESIILDPDLETPANGGQQSRHVNGDGGGPEGETPMQKAKRLVQDWEEGDGLDKNADQYGQEVQQMVGEIHAIKDEIQELIRFQNEGGEGIDSA…	TOPO1-O|TM1|TOPO2-I|TM2|TOPO3-O|TM3|TOPO4-I|TM4|TOPO5-O|TM5|TOPO6-I|TM6|TOPO7-O|TM7|TOPO8-I	-
243	Storeatula_sp_K-1488-g55649.t2	468	PASS	7	50	TYPE-I RHODOPSIN	OUTSIDE-INSIDE	TM3=KYDTD	TM7=DVAAK	K-type rhodopsin	residue93,L,green-light absorbing	topo-8	231	FQLGADKYAFIFIPLHPGIDNEQSDGAPKGAMVGSSAQINAYDYQGEDLEASNPIGAYKKKGAPRRGSVESIILDPDLETPANGGQQSRHVNGDGGGPEGETPMQKAKRLVQDWEEGDGLDKNADQYGQEVQQMVGEIHAIKDEIQELIRFQRVDTPCATQACASSPPCEQGHVPDHSLPPTHTNANEGGEGIDSAAAEVLDKLEEIQAASAEWGEAVEDADEAGAPRAAV	MTSDEYLDTSWMSHPAVIAGDVIAFASLTASSVYLHYRISNYKGPDADNHFFFGYREEKFLASYVNFFAALAYWARVCSHANGDGVDIAYVLQYKYLDYLITCPLLTVDLMWSLNLPYKFSCATNVALAILCAFACDSFRPPARYMWFGLGFSLFCWTWFKIIRVVRQRLDQFVCKVASRMRSSLKIGVMTYFTVWCGYPIAWILKEVGVLSPIASALVHVFLDVAAKALYGIALVEFQLGADKYAFIFIPLHPGIDNEQSDGAPKGAMVGSSAQINAYDYQGEDLEASNPIGAYKKKGAPRRGSVESIILDPDLETPANGGQQSRHVNGDGGGPEGETPMQKAKRLVQDWEEGDGLDKNADQYGQEVQQMVGEIHAIKDEIQELIRFQRVDTPCATQA…	TOPO1-O|TM1|TOPO2-I|TM2|TOPO3-O|TM3|TOPO4-I|TM4|TOPO5-O|TM5|TOPO6-I|TM6|TOPO7-O|TM7|TOPO8-I	-
244	Storeatula_sp_K-1488-g55964.t1	590	PASS	7	20	TYPE-I RHODOPSIN	OUTSIDE-INSIDE	TM3=MYMSL	TM7=DVIAK	K-type rhodopsin	residue93,T,unknown	topo-1	268	MTHANVSSCCGDLSGCACACRHNRLDGERIRLKEQASVSIYHGKQPSLVGCAASDGALKTNSFAEILVGECSETENEDGERQPFRVRKCDPAASPSVEVEVWTAGKEGCAEPADVELSGAEDTCLGDVGSGEAGSSLQLMSVNATCCVADLDPRFLGDEGENCSTGACALQWRAKEQERAENMTNSRNENVTEVDLSEACGVGAGVQCCLERAPPRESVRRDNTTIRNITTIVTEILRANVTVGSSMLVNAFKDPRTAFLGAENLPQE	MTHANVSSCCGDLSGCACACRHNRLDGERIRLKEQASVSIYHGKQPSLVGCAASDGALKTNSFAEILVGECSETENEDGERQPFRVRKCDPAASPSVEVEVWTAGKEGCAEPADVELSGAEDTCLGDVGSGEAGSSLQLMSVNATCCVADLDPRFLGDEGENCSTGACALQWRAKEQERAENMTNSRNENVTEVDLSEACGVGAGVQCCLERAPPRESVRRDNTTIRNITTIVTEILRANVTVGSSMLVNAFKDPRTAFLGAENLPQEAIICYWTTFGAFFLLALLVHRDRNRYKPRHQMNHHLLFLTCLVSCVCYMSMANGHGRTFRHAIQDVTPFDLQRWCTENGETTLMGSAVDGGSDQVRCDAGNVTYRWRSASANFRRVPLDPPFFYGMYLMWL…	TOPO1-O|TM1|TOPO2-I|TM2|TOPO3-O|TM3|TOPO4-I|TM4|TOPO5-O|TM5|TOPO6-I|TM6|TOPO7-O|TM7|TOPO8-I	-
245	Storeatula_sp_K-1488-g56962.t1	444	PASS	7	50	TYPE-I RHODOPSIN	OUTSIDE-INSIDE	TM3=KYDTD	TM7=DVLAK	M-type rhodopsin	residue93,L,green-light absorbing	topo-8	210	FVLKGEKSTLIFVSLGKDDDSSDECSVYDEDGNAIGDFDRLPHRPRRESIVIGAKSRHSGTVPRSTVSERGHSTVSERGHSFPQDPAMPIASGPPNQSLFWGRAYAQQHHAPGMPQVNGAPLVAHGSDNPDYQPSPFTGYEGPRPAQGYHVDHYGSASKMPAPYSEIPPLNREDSRDPNEEEVSKVQSQIRKVEEELASIMSQNRSKRAV	MATGNLAYLQDPAVIVVDWIGFICLALASFYLFYKLTTFKGPDKEDDYYMGYREDKMLSVFVNLFAAIAYWARICSHANGDVGPAAQVNVYKYLDYLLTCPLLTLDLMWSLNLPYKFTYAGFVFCCIIAAFMCSAMPGNARYMWFGFGICLFGFTWFSIIRVVRIRLDQFVSKEAKKVRAYLKVACMTYFGIWCGYPSLWVIHEAKIISDSASAILHTFLDVLAKSLYGLALLSFVLKGEKSTLIFVSLGKDDDSSDECSVYDEDGNAIGDFDRLPHRPRRESIVIGAKSRHSGTVPRSTVSERGHSTVSERGHSFPQDPAMPIASGPPNQSLFWGRAYAQQHHAPGMPQVNGAPLVAHGSDNPDYQPSPFTGYEGPRPAQGYHVDHYGSASKMPAPYS…	TOPO1-O|TM1|TOPO2-I|TM2|TOPO3-O|TM3|TOPO4-I|TM4|TOPO5-O|TM5|TOPO6-I|TM6|TOPO7-O|TM7|TOPO8-I	-
246	Storeatula_sp_K-1488-g56962.t2	445	PASS	7	50	TYPE-I RHODOPSIN	OUTSIDE-INSIDE	TM3=KYDTD	TM7=DVLAK	K-type rhodopsin	residue93,L,green-light absorbing	topo-8	211	FVLKGEKSTLIFVSLGKDDDSSDECSVYDEDGNAIGDFDRLPHRPRRESIVIGAKSRHSGTVPRSTVSERGHSTVSERGHSFPQDPAMPIASGPPNQSLFWGRAYAQQHHAPGMPQVNGAPLVAHAGSDNPDYQPSPFTGYEGPRPAQGYHVDHYGSASKMPAPYSEIPPLNREDSRDPNEEEVSKVQSQIRKVEEELASIMSQNRSKRAV	MATGNLAYLQDPAVIVVDWIGFICLALASFYLFYKLTTFKGPDKEDDYYMGYREDKMLSVFVNLFAAIAYWARICSHANGDVGPAAQVNVYKYLDYLLTCPLLTLDLMWSLNLPYKFTYAGFVFCCIIAAFMCSAMPGNARYMWFGFGICLFGFTWFSIIRVVRIRLDQFVSKEAKKVRAYLKVACMTYFGIWCGYPSLWVIHEAKIISDSASAILHTFLDVLAKSLYGLALLSFVLKGEKSTLIFVSLGKDDDSSDECSVYDEDGNAIGDFDRLPHRPRRESIVIGAKSRHSGTVPRSTVSERGHSTVSERGHSFPQDPAMPIASGPPNQSLFWGRAYAQQHHAPGMPQVNGAPLVAHAGSDNPDYQPSPFTGYEGPRPAQGYHVDHYGSASKMPAPY…	TOPO1-O|TM1|TOPO2-I|TM2|TOPO3-O|TM3|TOPO4-I|TM4|TOPO5-O|TM5|TOPO6-I|TM6|TOPO7-O|TM7|TOPO8-I	-
247	Storeatula_sp_K-1488-g6413.t1	258	PASS	7	50	TYPE-I RHODOPSIN	OUTSIDE-INSIDE	TM3=RLETS	TM7=DILAK	K-type rhodopsin	residue93,V,unknown	topo-1	27	MPEEGADMDVVLPADCLSIQEIGAAAG	MPEEGADMDVVLPADCLSIQEIGAAAGAFMVFTWLVLLVAALFMVFKAVQPQTEVSVKKYYYLNAFVCGVTTFSYFAMFSGMGWETIEGCRQFFYIRLVEFAITGSLVIFSLGVLAEQDYPTILATMGANVGMCFATYVGSVGTVPIVKWLWFFIALLLFVPIVYVLLREFRQSVIDKNDPQRIELYGRVSLLIIIVWAIYPFVWLLSVGMHAMGVSLEVICYCILDILAKVFYSFMLVNIALYDSVPPEMESQKEYV	TOPO1-O|TM1|TOPO2-I|TM2|TOPO3-O|TM3|TOPO4-I|TM4|TOPO5-O|TM5|TOPO6-I|TM6|TOPO7-O|TM7|TOPO8-I	-
248	Storeatula_sp_K-1488-g7657.t1	449	PASS	7	45	TYPE-I RHODOPSIN	OUTSIDE-INSIDE	TM3=RPMTQ	TM7=DAVAK	R-type rhodopsin	residue93,I,unknown	topo-8	208	DIVWNILGGRWDLAGDEDGKGLMEEGKSTLMSPPPNSTAAGPHPHSLVQQSLNQTQTQTQSLNPEEKELQADMVLRPGALALPAPPPYPPAPPPAYPAYPPSARADVEMSTPAVQAIQLQAALQRRANSPADLRERGAGGRMAVDEVVDHVRNLNQALSDLLVYDSLSPAPPLAPAQPRFEDMEGERSSGSPPYASAVRLRALSPPRR	MSAFPEYGSWALDNADCIARAELGMGVKTFGLCWCIVCACQAFFFAIRYPNVSWEYILVPAAQALTYGLGYSGVGYIQLADGRIICWTRPAMWLVTVPTILMQINAMGSFKFISIDVNSLQISISLLMIVSGFSASVAHETAIKWMFFVFGSLCLILIFLVTHGTFMKSLARFTDAGTPNAMRVALRLKILYGLFFPSWAVYPLLYILSLEGACVAEENVIIVCFILADAVAKNIFGIILWDIVWNILGGRWDLAGDEDGKGLMEEGKSTLMSPPPNSTAAGPHPHSLVQQSLNQTQTQTQSLNPEEKELQADMVLRPGALALPAPPPYPPAPPPAYPAYPPSARADVEMSTPAVQAIQLQAALQRRANSPADLRERGAGGRMAVDEVVDHVRNLNQAL…	TOPO1-O|TM1|TOPO2-I|TM2|TOPO3-O|TM3|TOPO4-I|TM4|TOPO5-O|TM5|TOPO6-I|TM6|TOPO7-O|TM7|TOPO8-I	-
249	Storeatula_sp_K-1488-g7863.t1	417	PASS	7	50	TYPE-I RHODOPSIN	OUTSIDE-INSIDE	TM3=RSSTL	TM7=DFISK	R-type rhodopsin	residue93,T,unknown	topo-1	79	LLPCILQLVHARLEHQREGGKQGVVLREENQTTVVDIVIEKNVTYGSDSDDVDFSGLDEAGVPTSSGALFTTLPGNPYI	LLPCILQLVHARLEHQREGGKQGVVLREENQTTVVDIVIEKNVTYGSDSDDVDFSGLDEAGVPTSSGALFTTLPGNPYILLWLAFTYFSLLTGILVLLTFSVRHRLPELAGRPERRGEERTAADRDRDREQEREREKERELANGRQNQAPVWDPVWVARILQALILNTVVIAAQYLAMALDMGLMQDAFFVQVENGIIDEPGRLLWRPVMPPIYWCRSVSWLVTTSLTLLLVLDFAGRLSASAAGGGKGKGKGGKGHRRTARAVPLVLKVYVLSLNVCLQLVGTIATLAAWRDFSKWFYWVFGLGVWIMMLRQMWPTNALVCRIAAKNKVGAEYFALVRLVFCTWSLYPIIWAIGDGAATVRWELREVMYVTLDFISKTLFVIVYLNVALPSALPQCRN…	TOPO1-O|TM1|TOPO2-I|TM2|TOPO3-O|TM3|TOPO4-I|TM4|TOPO5-O|TM5|TOPO6-I|TM6|TOPO7-O|TM7|TOPO8-I	-
250	Storeatula_sp_K-1488-g9544.t1	329	PASS	7	50	TYPE-I RHODOPSIN	OUTSIDE-INSIDE	TM3=RYDTA	TM7=DITAK	R-type rhodopsin	residue93,L,green-light absorbing	topo-1	73	IGGDASSAGKPRSKHAQTLHAKHRAALVTQLEDAAKAAEDGEDKDGEEKDDGEEEEKKWWDEDDKEGLSNLVL	MMRKSQWLLVSLVLLALLPALAIGGDASSAGKPRSKHAQTLHAKHRAALVTQLEDAAKAAEDGEDKDGEEKDDGEEEEKKWWDEDDKEGLSNLVLVMFVIGFVIMAVAAVFFLVMAFRYDGETDSRQHGPMFYYIVFFVSAISAMTYYSMWTETAVLHIVEEDGERIVFPARYLDWLITTPLMLAAVSLFGNAPVASMFGLVGSDLLWIGALYVGASSFAGTDFLVCFQELNKADLGRVSEYDADTLRLITYFIAVCWAFFPLLWLFGQEGTGSSSLPVQAAFTTLFDITAKLAFGLFIVFRAPSNEQAAYAQYSRQQYRGNVTSSAFV	TOPO1-O|TM1|TOPO2-I|TM2|TOPO3-O|TM3|TOPO4-I|TM4|TOPO5-O|TM5|TOPO6-I|TM6|TOPO7-O|TM7|TOPO8-I	-
251	Tyrannomonas_regina-CRY1-g12187.t1	264	PASS	7	50	TYPE-I RHODOPSIN	OUTSIDE-INSIDE	TM3=RSDTF	TM7=DVINK	R-type rhodopsin	residue93,T,unknown	topo-1	27	MTFSQLAKSSSIPEECVTVEILGSTGV	MTFSQLAKSSSIPEECVTVEILGSTGVGMQVVALIALFGSALLCIKEAHVASASPDKTNSVKLKFFSVLAYISGISALAYFAMLSDQGWVAISGCRQFFYARSVDWAITIPLTVLFLGMIAEVDSTTIVAVMSSALLMVFSSYMGAVSIVASVKWFWFLFFLAFMAYVIFSLTRTFRQSVDASGQMCLVELYSRLTWIVVVTYSLYAIVWLFSQGFPSFSVTLEVVAYSLLDVINKVVFTGIVVSSQDWLDFLKGGKVDNRAYC	TOPO1-O|TM1|TOPO2-I|TM2|TOPO3-O|TM3|TOPO4-I|TM4|TOPO5-O|TM5|TOPO6-I|TM6|TOPO7-O|TM7|TOPO8-I	-
252	Tyrannomonas_regina-CRY1-g16663.t1	257	PASS	7	50	TYPE-I RHODOPSIN	OUTSIDE-INSIDE	TM3=RYSSA	TM7=DMVSR	R-type rhodopsin	residue93,I,unknown	topo-8	23	NRSVIDRVSSAESSYGAISDQAS	MTLACEGRMVCSQVHEISYLGDVLLAFTFVAFSAACILFALVSSRAEDKKPEKQKFYLVVLLANVVCAAAYFAMLGGQGWSVSASCRQMFSIRYLSWIVSGPLIVTALGFVACVELFEILTVCASSAISSFCLYAAANSLHNVKWVWFLMALGTATHVMASLFRSYRFSMELAPASVAALYRQLMFLTVGCNILYLFFWILCDGSGVVSVGVEALLFAVTDMVSRIVFGAILLSNRSVIDRVSSAESSYGAISDQAS	TOPO1-O|TM1|TOPO2-I|TM2|TOPO3-O|TM3|TOPO4-I|TM4|TOPO5-O|TM5|TOPO6-I|TM6|TOPO7-O|TM7|TOPO8-I	-
253	Tyrannomonas_regina-CRY1-g16663.t2	249	PASS	7	50	TYPE-I RHODOPSIN	OUTSIDE-INSIDE	TM3=RYSSA	TM7=DMVSR	R-type rhodopsin	residue93,I,unknown	topo-8	23	NRSVIDRVSSAESSYGAISDQAS	MVCSQVHEISYLGDVLLAFTFVAFSAACILFALVSSRAEDKKPEKQKFYLVVLLANVVCAAAYFAMLGGQGWSVSASCRQMFSIRYLSWIVSGPLIVTALGFVACVELFEILTVCASSAISSFCLYAAANSLHNVKWVWFLMALGTATHVMASLFRSYRFSMELAPASVAALYRQLMFLTVGCNILYLFFWILCDGSGVVSVGVEALLFAVTDMVSRIVFGAILLSNRSVIDRVSSAESSYGAISDQAS	TOPO1-O|TM1|TOPO2-I|TM2|TOPO3-O|TM3|TOPO4-I|TM4|TOPO5-O|TM5|TOPO6-I|TM6|TOPO7-O|TM7|TOPO8-I	-
254	Tyrannomonas_regina-CRY1-g1970.t1	305	PASS	7	50	TYPE-I RHODOPSIN	OUTSIDE-INSIDE	TM3=RYDTI	TM7=DLSSK	R-type rhodopsin	residue93,S,unknown	topo-1	81	MRVSDPHKGNPTAADFRVKNHSVGTQSASAMAHPESSKASPVHMNPPAHVAAALSSVAVKAADLSDYAATVRHDFNDTDQH	MRVSDPHKGNPTAADFRVKNHSVGTQSASAMAHPESSKASPVHMNPPAHVAAALSSVAVKAADLSDYAATVRHDFNDTDQHFLFVATAGMALAALLFLYYQLNAKEERGRLVFVIAFFCTAISCFSYFAMASGYGVFVTANGGLIFWARYVDWMITTPLSLVIMTILAQAKLEETFFLVFTDVLMVVCWLCFAVTAAPFKYVWWSVGSLLFIVLGLRLNHVVQDSESRISPAAHDVLKTLSMITIALWMGYPLMILLGTDGVGAIPTKAELGCLTLLDLSSKAGAFIYLLFNVEVLSSKASLSSQ	TOPO1-O|TM1|TOPO2-I|TM2|TOPO3-O|TM3|TOPO4-I|TM4|TOPO5-O|TM5|TOPO6-I|TM6|TOPO7-O|TM7|TOPO8-I	-
255	Tyrannomonas_regina-CRY1-g1982.t1	250	PASS	7	50	TYPE-I RHODOPSIN	OUTSIDE-INSIDE	TM3=RYDTC	TM7=DLALK	R-type rhodopsin	residue93,T,unknown	topo-8	29	AVESGSEEASGKELQAGLLASSRFSTECI	MSQPFGEETGHFLLVGVIGSCVALATFSFMWFGHGGDRLLHSAACIMAFTSCLSYFATFTGAGIVVKASETPSRDIFWARYLDAFLTACITAFCMCHLMKTSFVAAASIFSHIILCVLALSVGAITIAPFKFWWWGAGCTFFALVAMQIRAELVTARKTAASTAGFAGTMSVFAFIWSAVFVAVWLLGQEGAAVMSRPLETCLLVLADLALKGGLFAYVLSAVESGSEEASGKELQAGLLASSRFSTECI	TOPO1-O|TM1|TOPO2-I|TM2|TOPO3-O|TM3|TOPO4-I|TM4|TOPO5-O|TM5|TOPO6-I|TM6|TOPO7-O|TM7|TOPO8-I	-
256	Tyrannomonas_regina-CRY1-g2191.t1	264	PASS	7	50	TYPE-I RHODOPSIN	OUTSIDE-INSIDE	TM3=HFDTV	TM7=DFVAR	R-type rhodopsin	residue93,A,unknown	topo-1	35	MYSEQDATRQLYSAAYGCSDEHGHSLVEWSVDANM	MYSEQDATRQLYSAAYGCSDEHGHSLVEWSVDANMLSWQASLGLMTPVAAAIMWRYSKEPLRRSQLLPLLLMLVVTMLSTFTMMADMAWFISPACRQVFWLHFVDIGITSCLAAYVLGSAVGASAPSISLAALGLAAWDACLVLGARTQRDHVRWAWFFAALLWLSSAFYVLNQYKRLTARGGRAFVVVHSVLSMLLIVPCVCYSVLWVIADGFRTVPFASEAIAFTVVDFVARVGFAGVYAFKAHVMDASRGFVEVDDDAGDS	TOPO1-O|TM1|TOPO2-I|TM2|TOPO3-O|TM3|TOPO4-I|TM4|TOPO5-O|TM5|TOPO6-I|TM6|TOPO7-O|TM7|TOPO8-I	-
257	Tyrannomonas_regina-CRY1-g2191.t2	314	PASS	7	42	TYPE-I RHODOPSIN	OUTSIDE-INSIDE	TM3=HFDTV	TM7=DFVAR	H-type rhodopsin	residue93,A,unknown	topo-1	70	MYSEQDATRQLYSAAYGCSDEHGHSLVEWSVDANMLSWLETVAWIALLIHSLFLPFVQASIVGLNDTRCC	MYSEQDATRQLYSAAYGCSDEHGHSLVEWSVDANMLSWLETVAWIALLIHSLFLPFVQASIVGLNDTRCCGHNVEVMRLAIAIIIFTVSSGRSSLCWTTDSMPHRYSKEPLRRSQLLPLLLMLVVTMLSTFTMMADMAWFISPACRQVFWLHFVDIGITSCLAAYVLGSAVGASAPSISLAALGLAAWDACLVLGARTQRDHVRWAWFFAALLWLSSAFYVLNQYKRLTARGGRAFVVVHSVLSMLLIVPCVCYSVLWVIADGFRTVPFASEAIAFTVVDFVARVGFAGVYAFKAHVMDASRGFVEVDDDAGDS	TOPO1-O|TM1|TOPO2-I|TM2|TOPO3-O|TM3|TOPO4-I|TM4|TOPO5-O|TM5|TOPO6-I|TM6|TOPO7-O|TM7|TOPO8-I	-
258	Tyrannomonas_regina-CRY1-g6432.t1	264	PASS	7	50	TYPE-I RHODOPSIN	OUTSIDE-INSIDE	TM3=HFDTV	TM7=DFVAR	H-type rhodopsin	residue93,A,unknown	topo-1	36	MYSEQDATRQLYSAAYGCSDEHGHSLVEWSVDANML	MYSEQDATRQLYSAAYGCSDEHGHSLVEWSVDANMLSWQASLGLMTPVAAAIMWRYSKEPLRRSQLLPLLLMLVVTMLSTFTMMADMAWFISPACRQVFWLHFVDIGITSCLAAYVLGSAVGASAPSISLAALGLAAWDACLVLGARTQRDHVRWAWFFAALLWLFSAFYVLNQYKRLTARGGRAFVVVHSVLSMLLIVPCVCYSVLWVIADGFRTVPFASEAIAFTFVDFVARVGFAGVYAFKAHVMDASRGFVEVDDDAGDS	TOPO1-O|TM1|TOPO2-I|TM2|TOPO3-O|TM3|TOPO4-I|TM4|TOPO5-O|TM5|TOPO6-I|TM6|TOPO7-O|TM7|TOPO8-I	-
259										H-type rhodopsin
